# Supplementary material for: Transcriptomic and proteomic analysis of pyrethroid resistance in the CKR strain of Aedes aegypti
Source: PLoS Negl Trop Dis. 2021 Nov 1;15(11):e0009871. doi: 10.1371/journal.pntd.0009871 (PMC8559961; doi:10.1371/journal.pntd.0009871)
Supplement: S2 Table — (XLSX) [file pntd.0009871.s002.xlsx]

## Sheet: Genes_detected
S2 Table. Genes detected in the ROCK, SP and CKR strains.
Gene ID	Number of reads
	ROCK1	ROCK2	ROCK3	ROCK4	SP1	SP2	SP3	SP4	CKR1	CKR2	CKR3	CKR4
AAEL000001	1261	1799	1200	2057	1976	1931	1698	1816	1846	1930	1889	2060
AAEL000004	651	1012	740	1173	1105	1257	953	1372	1014	1348	1057	1094
AAEL000005	1006	1215	1057	1507	1331	1848	1287	1530	1209	1410	1469	1368
AAEL000006	847	1001	961	1107	1472	1395	1156	1189	1201	980	1365	1624
AAEL000008	563	799	573	852	1375	1495	1244	1422	1051	1089	1018	1254
AAEL000010	15494	48811	31830	58223	39704	44831	38883	34065	46681	55396	42620	53338
AAEL000011	0	0	0	0	2	0	0	1	0	1	0	0
AAEL000012	8	15	5	11	5	10	14	9	16	20	15	15
AAEL000013	320	486	390	610	513	682	488	535	530	584	533	573
AAEL000016	654	1013	753	1216	1052	1508	969	1175	997	1137	1013	1148
AAEL000017	0	0	0	0	0	1	0	0	0	2	0	0
AAEL000018	1	0	0	0	2	0	0	0	0	1	1	1
AAEL000020	908	1185	1078	1433	1507	1481	1150	1220	1344	1387	1491	1561
AAEL000021	8	8	6	19	5	11	7	1	7	7	4	5
AAEL000022	295	447	290	540	609	583	433	484	493	553	477	474
AAEL000024	420	852	381	1062	670	396	589	361	824	890	743	1032
AAEL000025	1	4	2	1	8	9	4	6	5	4	3	10
AAEL000026	150	242	223	314	315	408	313	295	298	325	306	335
AAEL000027	0	0	0	0	0	0	0	0	0	1.00001	0	2
AAEL000028	3845	5915	2758	6948	7035	5165	5338	5458	6746	7304	5950	7251
AAEL000029	1	5	2	3	5	7	10	3	2	6	4	1
AAEL000032	87430	120213	79577	127961	116668	119767	97711	113247	97883	119283	108784	106419
AAEL000033	524	681	564	777	656	855	669	780	628	687	735	834
AAEL000035	2	0	0	0	2	2	2	2	0	1	2	1
AAEL000036	5	5	5	5	4	0	2	0	2	5	5	2
AAEL000037	380	645	273	708	1124	627	896	698	814	790	797	1768
AAEL000038	694	930	610	1101	1000	1062	794	778	894	1088	888	927
AAEL000039	1	6	6	6	3	1	1	2	3	7	2	1
AAEL000041	5	18	10	14	109	120	107	110	8	5	4	17
AAEL000042	509	556	419	683	656	747	495	580	643	624	642	755
AAEL000043	3	5	7	12	1	3	0	0	2	4	3	13
AAEL000044	207	327	301	709	997	820	797	976	402	406	788	450
AAEL000046	1563	2031	1572	2289	2157	2220	1966	1975	2093	2238	2067	2276
AAEL000047	0	1	0	1.00002	0	0	0	0	0	0	0	0
AAEL000048	10	18	7	20	17	4	8	9	23	24	11	33
AAEL000049	282	331	227	342	379	355	348	335	348	402	344	384
AAEL000050	321	501	328	560	618	557	545	572	649	621	632	709
AAEL000051	19	28	27	54	35	58	21	45	37	35	40	36
AAEL000053	448	554	519	692	858	1123	745	875	600	607	690	691
AAEL000055	780	1247	854	1302	1097	1106	1054	959	1080	1194	1137	1227
AAEL000057	4	13	8	10	16	16	18	21	16	13	31	26
AAEL000058	0	0	0	1	0	0	0	0	0	0	0	2
AAEL000063	1	1	0	0	1	0	0	0	0	0	1	0
AAEL000064	1128	1902	859	1928	1902	1221	1646	1265	1864	2143	1722	2527
AAEL000065	295	409	331	486	617	647	496	593	496	498	545	569
AAEL000066	18	40	34	68	16	21	17	31	12	14	9	20
AAEL000069	0	0	1	0	1	0	0	2	4	0	0	0
AAEL000071	0	0	0	0	1	1	1	0	0	0	0	2
AAEL000073	1	1	0	6	5	4	4	7	2	6	7	3
AAEL000074	1191	1946	1109	2418	2437	1856	2168	1781	2556	2826	2233	3718
AAEL000075	0	1	0	4	3	1	1	1	0	2	0	3
AAEL000076	372	626	487	690	680	636	569	511	569	735	589	619
AAEL000077	807	1371	867	1520	1607	1905	1368	1847	1524	1848	1384	1544
AAEL000079	3095	3469	3541	4349	4170	5664	4760	4335	3554	3693	4960	5000
AAEL000080	350	402	259	341	423	476	447	475	356	418	547	565
AAEL000081	3043	3774	3143	4230	4394	4959	4640	4763	4106	4238	4748	4733
AAEL000084	3036	4796	3376	5322	5489	5026	4631	4671	5104	5844	5499	5472
AAEL000085	8	17	17	36	23	22	22	43	17	12	14	20
AAEL000087	291	599	244	581	850	854	767	831	723	797	517	1062
AAEL000088	645	876	656	1035	901	1106	910	954	876	906	963	989
AAEL000089	0	2	1	3	11	14	12	7	8	3	9	11
AAEL000090	2073	3337	2456	3937	3159	3196	2958	3453	3287	3473	3203	3498
AAEL000091	628	994	723	1054	1389	1304	1186	1296	1198	1274	1208	1229
AAEL000092	248	334	252	391	359	401	302	373	270	396	305	275
AAEL000094	46	65	41	80	43	22	33	16	34	69	28	34
AAEL000095	0	0	1	0	3	7	8	5	5	1.99999	0	4
AAEL000097	7	7	6	6	15	8	9	6	8	9	11	11
AAEL000098	8	5	3	4	12	13	7	15	7	7	5	14
AAEL000099	274	502	166	557	849	542	606	484	726	721	582	855
AAEL000101	321	637	261	706	1102	900	817	978	816	1072	739	807
AAEL000102	1189	1684	1169	1952	1967	2145	1572	1818	1897	1889	2161	2234
AAEL000106	111	210	138	252	396	400	359	333	317	328	316	336
AAEL000107	656	797	716	982	673	794	615	653	620	689	677	685
AAEL000108	2	6	1	6	9	10	4	8	7	9	7	2
AAEL000109	228	242	172	237	0	0	1	3	27	34	8	63
AAEL000111	765	1105	799	1303	1287	987	1221	1092	1292	1335	1115	1514
AAEL000113	5.00001	6	1	3	3	3.00003	1.00001	5	1.00001	4	2	2.00002
AAEL000115	864	1627	1308	1833	1481	1705	1356	1258	1548	1560	1473	1510
AAEL000116	382	505	469	630	676	721	529	644	555	595	672	613
AAEL000117	0	2.0001	1	1	2.00006	0	1.99999	1.99996	0.999999	4.00006	0.99986	0
AAEL000118	608	871	688	1124	1039	1169	944	1089	868	1055	1061	1009
AAEL000119	214	316	204	406	443	234	396	279	396	459	380	451
AAEL000122	1159	1457	1294	1850	1584	1871	1545	1668	1385	1439	1619	1653
AAEL000123	3	2	2	9	6	6	4	2	2	5	5	5
AAEL000124	293	138	173	231	162	115	109	125	393	240	118	154
AAEL000126	1144	1642	825	1870	1345	1173	1428	929	1723	1454	1565	1737
AAEL000127	64	113	84	111	269	262	205	311	164	212	171	205
AAEL000128	1941	2977	2124	3498	3047	2807	2811	2866	3287	3355	3447	3502
AAEL000134	41	42	34	56	49	84	41	73	73	99	130	110
AAEL000137	216	296	206	416	618	647	613	625	479	566	580	497
AAEL000138	1239	1862	1351	2169	1898	1988	1507	1688	1697	2157	1725	1803
AAEL000139	0	0	1	0	1	0	1	0	0	1	1	1
AAEL000140	558	703	564	817	783	978	822	861	746	686	833	872
AAEL000143	568	1029	642	1296	1014	1071	929	987	985	1289	1046	1239
AAEL000146	63	95	62	67	64	79	51	90	46	55	48	56
AAEL000147	495	1013	686	1105	1101	984	1038	956	1118	1003	943	1049
AAEL000148	254	397	303	481	532	599	472	592	423	453	453	507
AAEL000149	811	1175	1024	1540	1852	2009	1500	1898	1509	1554	1607	1700
AAEL000151	4	1	3	2	5	2	2	6	3	3	2	3
AAEL000152	487	680	381	712	396	439	354	358	546	607	523	575
AAEL000154	419	502	430	657	443	521	443	445	435	383	427	453
AAEL000157	1040	1384	1310	1915	1253	1595	1262	1453	1214	1193	1246	1445
AAEL000159	1425	2004	1392	2489	2527	2287	2232	2249	2286	2403	2081	2333
AAEL000162	32	33	32	66	17	34	23	25	51	39	31	42
AAEL000163	219	413	275	432	329	312	295	341	303	509	330	399
AAEL000164	167	224	143	229	258	320	168	252	303	316	238	260
AAEL000165	620	1803	575.003	2780.05	1548.05	665.035	1363.01	721.024	1815.04	1903.01	1509	2169
AAEL000166	30	40.9999	53	59	68	81.9999	88	105	76	68	78	94
AAEL000170	306	378	324	525	527	472	481	490	459	433	479	556
AAEL000172	5345	6674	6570	8445.92	9079.93	11271.9	9560.98	9647.96	7922.94	7690.98	9453	9421
AAEL000173	1250	1796	1483	2328	1929	2039	1602	1682	1582	1879	2142	2127
AAEL000174	191	238	258	337	418	434	420	417	397	296	394	421
AAEL000175	8192	11925	8632	13750	11117	11906	10838	11380	10560	11971	11640	11782
AAEL000176	46	100	177	77	57	68	66	58	63	53	40	44
AAEL000178	398	817	598	842	941	964	854	840	927	900	869	914
AAEL000179	2011	3473	2838	4389	4546	4485	4271	4045	4303	4355	4052	4622
AAEL000180	449	833	533	967	844	985	770	819	719	919	861	909
AAEL000181	2577	3369	2642	3937	3736	4154	3825	4094	3965	3600	4192	4000
AAEL000182	1109	4209	2877	5020	4889	4920	3436	3731	4941	5913	4442	4775
AAEL000184	139	262	153	311	298	341	281	421	284	316	280	304
AAEL000185	9233	14156	9963	15260	14502	13675	12927	15267	14160	15320	14985	14678
AAEL000186	940	1808	1289	2316	2180	1780	2074	2096	2402	2128	1924	2409
AAEL000187	194	290	254	282	299	345	281	332	221	332	290	285
AAEL000188	198	288	175	415	258	291	131	308	239	285	196	322
AAEL000191	1112	1875	1497	2272	2235	2640	2107	2932	2013	2327	2061	2236
AAEL000193	2213	2775	2392	3256	4034	4937	4699	4878	3609	3606	4116	4309
AAEL000194	1022	1558	1247	1786	1827	2053	1793	1925	1895	1731	1812	1892
AAEL000195	6	9	3	5	3	6	10	8	7	4	4	5
AAEL000196	117	182	97	220	325	55	282	103	290	352	251	274
AAEL000199	1339	2166	1453	2261	2157	2123	1865	1967	1927	2042	1970	2037
AAEL000200	1779	4175	1860	4721.03	2707.02	1674.02	2492.01	1707.01	3684.02	5044.01	3661	3516
AAEL000201	380	549.992	401.997	662	696.991	986	562	754	568.998	664	623	687
AAEL000203	0	0	0	1	1	0	0	0	1	2	0	0
AAEL000204	1890	2327	2139	2725	2533	3191	2587	2977	2581	2645	2701	2807
AAEL000206	165	529	391	636	370	698	365	684	479	740	497	624
AAEL000208	743	1158	788	1195	1447	1370	1198	1188	1284	1542	1221	1150
AAEL000210	941	1614	1159	1848	1846	1802	1397	1537	1623	1871	1556	1559
AAEL000211	756	2269	1256	2349	1510	1579	1080	1263	1679	2612	1743	1825
AAEL000213	488	967	339	1063	965	415	768	453	836	810	988	949
AAEL000214	350	532	414	681	816	697	741	716	687	650	769	780
AAEL000215	332	426	407	570	491	600	527	584	554	608	561	589
AAEL000216	2	4	6	12	0	3	4	6	5	4	4	2
AAEL000217	1671	2023	1933	2348	2053	2714	2128	2488	1855	2251	2628	2477
AAEL000219	678	1261	862	1478	1172	1153	920	1069	1281	1554	1297	1312
AAEL000221	358	796	583	969	956	885	935	828	951	979	842	1096
AAEL000223	597.002	925.002	739.001	751.001	471.001	717.001	332.001	607.001	581.001	827.001	825.001	544.001
AAEL000224	6	7	2	8	5	9	8	10	6	7	6	5
AAEL000226	1112	1700	1409	1892	2358	2642	2074	2417	2271	2249	2155	2412
AAEL000227	618	1458	635	1713	1335	951	1127	1184	1677	1539	1252	1595
AAEL000229	24	0	0	0	0	0	0	0	0	0	0	1
AAEL000230	274	424	337	504	461	504	359	399	402	513	409	416
AAEL000231	1644	2391	1676	2710	1894	1860	1578	1667	2130	2398	2313	2156
AAEL000234	582.993	1141	604.995	1542	1382	1070.99	1096	1221	1408	1386	1151	1503
AAEL000235	1480	1997	1624	2428	2441	2620	2029	2542	2142	2177	2494	2247
AAEL000236	7	7	6	11	8	5	8	6	10	7	9	7
AAEL000238	3	6	0	0	8	7	5	10	6	6	4	2
AAEL000239	58	95.5675	60.6215	103.777	52	53.915	49.6036	79	99.4728	106	107.708	78
AAEL000240	747	1176	891	1362	1285	1220	1097	1194	1145	1282	1189	1316
AAEL000241	678.002	963.002	673.001	1033	624.001	819.001	674.001	665.001	721.001	1036	878.001	826.001
AAEL000242	655	840	645	804	56	73	36	54	579	614.999	526	617
AAEL000243	54	27	27	51	19	10	13	18	21	17	6	34
AAEL000244	329	562	412	662	262	339	205	315	505	613	574	567
AAEL000245	165	457	329	499	571	597	605	910	586	616	457	447
AAEL000246	716	994	1075	1267	1145	1599	1186	1425	1170	1277	1275	1138
AAEL000247	18	18	25	38	3	2.99997	3	2	6.99996	12	9.9999	3.99994
AAEL000248	946	1424	1119	1700	1609	1716	1540	1896	1475	1604	1597	1511
AAEL000249	21	29	11	9	18	18	16	17	16	17	13	9
AAEL000250	22	19	8	22	22	32	17	20	12	19	9	17
AAEL000251	5	6.43253	14.3785	7.22285	3	2.08502	7.39645	5	4.5272	1	23.2923	14
AAEL000252	239	629	257	693	379	423	326	289	365	415	261	318
AAEL000254	10	19	18	17	9	19	24	4	19	15	15	21
AAEL000255	130	283	231	315	389	394	347	445	323	342	365	350
AAEL000256	92	174	206	169	155	187	289	156	175	155	357	129
AAEL000257	1802	2405	2005	2853	1859	2011	1852	1841	2368	2290	2590	2426
AAEL000258	1368	1989	1421	2352	2442	2571	2242	2607	2277	2275	2196	2115
AAEL000260	385	523	487	643	568	749	553	676	579	650	688	668
AAEL000261	337	386	375	503	428	526	445	527	341	374	393	392
AAEL000263	1115	1107	1256	1477	1214	1536	1746	1243	1242	1234	1980	1584
AAEL000265	108	158	94	160	142	155	121	126	135	217	151	175
AAEL000266	2	4	0	5	35	70	35	33	13	13	14	9
AAEL000267	311	459	413	552	687	881	794	602	575	638	637	621
AAEL000268	5	10	8	14	8	10	4	11	3	8	5	5
AAEL000269	22583	39895	25964	48561	42717	32184	37330	32635	44705	39420	41427	43061
AAEL000270	1132	1617	1198	2045	1650	1544	1341	1430	1495	1902	1735	1764
AAEL000271	1210	2169	1023	2415	2364	1805	2180	1514	2179	2017	1888	2821
AAEL000272	172	268	190	319	337	354	321	401	324	365	296	387
AAEL000275	1588	1963	1585	2484	2611	3048	2702	2729	2302	2045	2606	2487
AAEL000276	3054	4212	2982	4457	4071	4877	3984	3726	3873	3877	4247	4277
AAEL000278	1836	2545	1894	3081	2747	3215	2976	3529	2875	3004	2841	3135
AAEL000279	402	764	446	836	635	626	546	576	643	737	722	722
AAEL000281	368	452	308	464	460	581	435	508	452	544	445	456
AAEL000282	170	218	205	274	276	333	307	305	277	242	292	239
AAEL000283	10	16	4	17	20	16	18	18	24	33	14	32
AAEL000284	362	544	447	588	804	809	654	678	610	659	646	552
AAEL000285	7	11	9	14	11	11	14	11	15	9	9	16
AAEL000287	233	329	283	435	527	566	445	465	479	427	444	474
AAEL000288	359	404	354	613	481	587	456	581.999	479	508	443	454
AAEL000289	462	450	341	586	704	768	622	721	581	541	614	615
AAEL000290	243	316	227	366	383	402	296	410	357	381	396	396
AAEL000291	28579	34579	26989	41900	38340	42492	32621	40194	35177	41926	38576	41262
AAEL000292	194	244	219	305	303	318	233.013	277	189	225	254	255
AAEL000293	10728	13751	10060	13950	12729	13386	11550	12289	12942	14201	13629	13314
AAEL000294	7896	10929	7812	11921	9619	12066	6113	10962	10391	13213	10833	9692
AAEL000297	575	917	562	982	769	661	496	544	809	981	783	843
AAEL000298	55	119	84	136	171	168	114	233	131	186	117	125
AAEL000299	470	653	576	852	494	613	484	633	576	597	686	601
AAEL000301	1904	2435	1699	2717	2025	2358	1834	1946	2013	2309	2432	1919
AAEL000304	563	699	442	782	1620	1598	1152	1320	994	1026	810	1028
AAEL000305	121	172	148	181	69	105	71	85	97	148	193	166
AAEL000308	31	44.9999	14	45	23.9999	27.9999	16	7	37	64.9999	33.9999	44.9999
AAEL000311	2075	2847	1049	3710	4028	1842	3208	1766	3119	2877	2626	3224
AAEL000312	5	9	5	14	22	10	15	14	7	10	6	6
AAEL000314	552	787.001	415.001	925.001	720.001	585.001	522.001	583.001	655	886.001	599	594.001
AAEL000315	581	808	540	915	903	1074	860	986	763	826	912	909
AAEL000316	253	634	219	1061	746	270	594	337	929	859	623	1086
AAEL000320	0	2	1	1	1	0	0	0	0	0	0	0
AAEL000322	193	237	183	238	344	420	243	353	219	273	268	289
AAEL000323	0	0	0	0	0	0	1	0	1	0	1	0
AAEL000324	202	199	163	225	460	604	494	459	158	167	334	283
AAEL000327	444	610	546	729	1061	1194	1026	1151	773	757	919	886
AAEL000328	2296	2946	2858	3503	3693	4042	4061	3988	3771	3888	3517	3529
AAEL000329	10	6.00008	11	13	10.0001	5.00007	8	6	10	9.00008	10.0001	9.00009
AAEL000330	208	434	268	435	417	500	466	524	424	518	482	465
AAEL000332	302	586	361	672	619	587	500	475	563	698	541	523
AAEL000334	20.9999	44	28	40	43	57	28	52	43	66	47	34
AAEL000335	2521	3095	3423	4024	4011	5179	4057	4365	3845	3666	4302	4833
AAEL000336	165	200	134	239	228	231	205	260	239	250	202	220
AAEL000337	369	427	414	513	565	665	491	560	485	493	554	585
AAEL000338	29	46	37	56	94	86	67	67	81	61	41	65
AAEL000340	31	83	28	70	5	5	5	6	23	30	70	31
AAEL000341	14	17	12	13	24	42	14	41	9	17	15	19
AAEL000342	73	132	102	129	244	229	209	293	93.9998	155	127	140
AAEL000343	2176	2445	2641	3363	3810	4428	3900	4414	3021	3046	3803	3923
AAEL000344	0	0	0	0	0	1	1	0	1	0	0	0
AAEL000348	141.999	200.999	131.999	192.999	341.998	307.999	335.999	275.999	280	296.998	254.999	317.998
AAEL000351	1.00012	4.00018	0	4.00016	1.00024	1.00064	1.00012	1	1.00021	6.00014	1.00013	2.00023
AAEL000354	217	261	207	299	376	456	311	429	259	235	328	288
AAEL000356	0	0	0	0	0	0	0	0	0	1	1	0
AAEL000357	2	0	1	0	0	1	1	0	0	0	0	0
AAEL000359	0	1	1	0	0	0	0	0	0	0	0	0
AAEL000360	8.00043	2.00052	3.00057	6.00051	2.00084	7.00068	7.00066	7.00064	8	8.00077	1.00048	1.00087
AAEL000362	93.9997	160	157	143	277	350.999	260.999	269	198.999	219.999	250	150
AAEL000370	2414	3526	2978	4753	5074	4990	4482	5136	5115	4239	4636	5480
AAEL000372	546	784	393	1091	511	379	352	317	631	699	558	594
AAEL000377	0	0	1	0	0	1	1	0	0	0	1	1
AAEL000378	791	1038	801	1077	1340	1725	1233	1397	1090	1236	1241	1156
AAEL000382	36	44	47	62	1	1	1	3	21	16	22	16
AAEL000383	173	245	186	294	299	366	282	397	306	291	322	263
AAEL000384	1	2	0	2	2	1	0	10	1	1	0	1
AAEL000385	350	590	415	721	864	802	707	785	603	650	507	550
AAEL000386	1521	2060	1937	2494	2320	3062	2715	2709	2168	2152	2466	2610
AAEL000387	3	6	7	2	35	17	19	15	21	14	17	9
AAEL000388	5268	7756	6137	8771	7321	7475	7655	7288	8602	8390	8491	9312
AAEL000394	562	873	655	1051	1016	966	912	804	950	1055	962	1015
AAEL000395	1513	1941	1496	2302	2266	3000	2147	2584	2023	2123	2035	2120
AAEL000396	582	698	647	831	698	901	803	870	728	735	885	907
AAEL000397	168	151	121	141	50	58	28	25	58	106	116	71
AAEL000399	2	6	0	7	2	7	4	2	6	11	10	13
AAEL000401	155	226	185	217	251	232	232	230	250	246	224	238
AAEL000403	311	421	367	478	576	557	626	622	513	528	533	543
AAEL000405	218	372	327	471	408	437	510	408	443	459	525	529
AAEL000406	314	345	306	412	292	261	244	274	364	435	368	412
AAEL000407	126	315	234	373	378	399	302	428	270	409	318	333
AAEL000408	331	643	506	785	738	731	633	611	660	769	624	626
AAEL000410	1158	1231	989	1432	1478	1559	1180	1340	1176	1489	1459	1341
AAEL000411	623	890	762	1126	1124	1245	993	1132	929	1016	1050	1058
AAEL000412	328	459	345	492	510	445	406	459	395	481	452	477
AAEL000414	3	1	1	4	3	1	3	3	3	4	5	3
AAEL000415	789	1049	910	1383	1737	1651	1756	1580	1568	1450	1694	1894
AAEL000416	1799	2022	2295	2363	2951	3704	3346	3188	2558	2952	2944	3153
AAEL000417	2462	3647	3087	4082	3824	4429	3154	4546	3962	4448	3872	3690
AAEL000418	498	927	604	1081	1022	923	873	880	1094	1072	916	986
AAEL000419	40	104	47	83	70	50	51	58	43	83	60	50
AAEL000420	113	218	90	305	243	98	188	118	222	204	188	237
AAEL000421	480	637	541	707	756	973	798	811	623	680	804	812
AAEL000422	1832	2735	2139	3201	2546	2986	2407	2437	2664	2891	2756	2753
AAEL000424	4333	6898	4513	7733	7337	7064	6724	6886	7494	8093	7312	7669
AAEL000425	89	107	115	134	113	135	101	139	103	116	106	91
AAEL000427	1850	3225	2565	3336	2645	3504	2394	3378	3231	3937	3076	3239
AAEL000428	1674	2902	1539	3121	3228	2515	2192	2626	3235	3412	2950	3041
AAEL000429	520	613	552	798	653	771	631	737	640	657	751	724
AAEL000431	870	1208	899	1462	1293	1362	1113	1246	1121	1313	1058	1202
AAEL000432	0	0	0	1	0	0	0	0	0	1	0	0
AAEL000433	221	286	349	372	452	655	555	551.002	388	437	557	446
AAEL000434	603	1010	649	1124	1270	1547	1175	1442	1237	1452	1261	1560
AAEL000435	405	570	433	657	758	792	573	680	557	675	645	686
AAEL000436	2347	2819	1866	3168	2787	2961	2574	2624	2539	2856	2772	2325
AAEL000438	590	880	508	1114	1015	540	1127	571	1075	1062	999	1009
AAEL000439	328	414	369	519	538	676	477	568	402	436	520	556
AAEL000440	179	270	182	285	306	370	232	288	241.999	349.999	268	272
AAEL000441	29	22	28	31	9	16	15	11	22	38	31	32
AAEL000442	13594	13863	16564	17469	15889	26150	16824	19624	14864	14220	19167	17567
AAEL000444	2457	3523	2749	3948	3501	3344	3323	3624	3550	3333	3469	3831
AAEL000445	119	142	97	154	135	118	132	133	132	211	138	142
AAEL000448	1155	1657	1210	2167	1911	1810	1845	1900	1678	1856	1895	1978
AAEL000450	913	1428	1170	1681	1630	1858	1703	1678	1659	1675	1851	1869
AAEL000451	934	1419	843	1491	1336	1212	1236	1146	1427	1519	1296	1307
AAEL000452	1072	1393	1141	1702	1672	1809	1605	1628	1811	1802	1827	1858
AAEL000454	1876	2800	2027	3088	2033	2355	1937	2333	2240	2435	2271	2191
AAEL000455	17	34	21	36	19	17	7	24	19	19	18	20
AAEL000457	4	4	2	4	18	18	24	22	9.00034	10.0003	12.0001	17
AAEL000458	680	1129	860	1465	1423	1586	936	1132	1070	1598	1256	1229
AAEL000459	26	70	10	63	27	15	8	15	30	75	37	37
AAEL000460	321	590	414	632	762	666	582	653	669	770	716	736
AAEL000461	1657	2659	2022	3220	2680	3415	2261	3273	2858	3552	3074	3258
AAEL000464	336	464	343	439	727	810	548	767	597	542	609	624
AAEL000465	158	284	218	399	368	415	363	322	330	420	391	378
AAEL000467	336	526	405	609	672	624	637	599	556	683	569	629
AAEL000468	1180	1692	1202	1990	2068	2357	1864	2258	1988	2116	1798	2132
AAEL000469	3929	5634	4926	6901	6548	8470	6576	7255	6069	6209	7342	7144
AAEL000471	1003	1657	683	1880	1454	901	1052	1171	1694	1775	1520	1682
AAEL000474	23	45	35	34	29	69	55	47	30	57	52	35
AAEL000475	314	435	281	514	564	520	406	490	443	510	479	461
AAEL000476	172	289	265	336	345	364	289	376	332	320	342	388
AAEL000477	0	0	0	0	21	36	27	23	6	7	19	17
AAEL000478	257	556	412	619	776	970	764	775	793	744	680	705
AAEL000483	343	486	325	507	547	668	476	576	481	545	552	640
AAEL000484	5	2	1	7	7	16	4	8	8	13	15	2
AAEL000485	2201	3082	2300	3675	3365	3902	3357	3632	3446	3538	3623	3575
AAEL000486	6008	8374	5778	9255	7805	8466	6393	7925	6948	7615	6925	7037
AAEL000487	248	422	279	532	555	648	503	614	551	563	549	519
AAEL000488	709	1141	864.004	1375	1099	1310.01	1160	1567	1290	1249	1232	1389
AAEL000495	41	51	56	84	28	20	23	39	41	48	45	38
AAEL000496	12	17	13	23	21	15	15	16	20	13	20	51
AAEL000498	15	30	21	32	18	27	24	12	17	23	22	20
AAEL000500	1312	3081	2212	2225	2083	2678	1122	2338	2010	3087	1883	1929
AAEL000502	8	12	8	21	89	93	115	116	51	44	34	45
AAEL000504	3	11	24	11	18	15	28	33	19	19	35	12
AAEL000505	55	138	58	127	200	148	173	125	138	201	166	161
AAEL000507	4	9	3	6	5	3	5	2	6	5	6	14
AAEL000508	46	52	51	81	13	24	18	22	13	18	19	26
AAEL000509	1188	1452	1236	1597	1581	2406	1484	1914	1487	1599	1753	1706
AAEL000510	1331	2097	1666	2371	2343	2879	2433	2685	2258	2378	2202	2701
AAEL000511	214.999	376.998	327.993	408.998	192	163.98	180.995	223	255.999	189.999	284	311
AAEL000512	56	92	111	154	68	88	54	102	114	104	83	82
AAEL000515	154	456	215	536	933	335	1113	410	776	1000	771	799
AAEL000516	1356	1822	1223	2251	1821	1603	1479	1899	1721	2074	1961	1630
AAEL000519	0	0	2	6	3	9	3	6	3	1	2	5
AAEL000521	0	0	0	1	0	2	1	3	1	1	0	0
AAEL000523	79	143	285	178	188	254	468	220	196	180	527	189
AAEL000528	36	59	56	132	54	55	51	55	60	69	60	71
AAEL000529	0	1	1	1	1	3	1	2	1	3	0	2
AAEL000530	191	304	160	382	403	259	350	315	338	350	308	324
AAEL000533	14	0	1	0	0	2	2	0	0	1	0	0
AAEL000534	4	5	2	2	3	0	0	0	2	0	0	1
AAEL000536	20	24	33	48	26	31	32	31	27	30	25	29
AAEL000541	2186	3095	2347	3510	2981	3352	2254	3046	3299	3463	3189	3484
AAEL000542	0	0	0	0	0	0	0	1	0	0	0	0
AAEL000543	243	344	147	366	391	235	315	224	272	333	303	333
AAEL000544	0	7	1	4	13	5	1	0	0	0	3	4
AAEL000545	178	278	147	345	188	228	132	234	112	264	166	134
AAEL000546	134	243	157	333	257	165	243	247	276	314	208	326
AAEL000547	0	1	1	4	0	0	2	0	1	1	0	0
AAEL000549	1471	1802	1502	2229	1536	1668	1214	1673	1621	1847	1571	1425
AAEL000550	701	860	637	1149	1515	1618	1223	1408	1062	1145	1210	1265
AAEL000551	7429	11439	4720	11970	8059	4200	6744	4463	8894	8646	9456	12688
AAEL000554	2	1	1	0	1	2	2	4	7	3	2	3
AAEL000556	2	1	0	0	0	1	0	0	0	1	1	0
AAEL000558	301	457	401	551	450	686	498	619	531	503	530	607
AAEL000559	487	682	481	795	653	651	626	624	638	748	661	738
AAEL000561	155	245	160	282	307	288	273	253	297	332	284	320
AAEL000562	736	894	762	1209	1008	1125	930	978	925	983	1122	991
AAEL000563	26	49	33	57	141	75	149	121	40	37	20	49
AAEL000564	3254	4032	3404	5005	5092	4966	5131	4942	4809	4669	5411	5139
AAEL000566	55	78	50	84	446	260	363	320	171	147	145	345
AAEL000568	1384	2247	1628	2524	2565	2660	2235	2406	2543	2590	2266	2415
AAEL000569	509	694	645	723	971	1010	910	943	569	725	638	719
AAEL000571	23	59	57	55	36	44	38	44	34	23	40	28
AAEL000572	1198	1498	1077	1646	1716	2066	1570	1743	1579	1882	1671	1785
AAEL000574	2658	3883	2687	4489	4375	3908	3791	4051	4090	4297	4129	4428
AAEL000575	654	1446	654	1525	1238	1157	957	942	1083	1402	1098	1333
AAEL000576	8	10	7	14	19	36	37	22	9	9	21	18
AAEL000578	57	82	76.0002	92.0003	87	91	64	95	67	62	73	70.0002
AAEL000579	486	644	519	795	659	830	594.001	683.002	622	649	751	714
AAEL000580	1.99999	4	7.99976	4.99972	5	3.99999	1.99999	1.99997	5.99999	5	2.99999	5.99977
AAEL000581	407	599	338	584	688	581	693	610	507	698	532	630
AAEL000582	5	1	6	15	5	3	2	2	11	7	2	19
AAEL000583	268	401	276	448	307	366	342	363	410	433	397	460
AAEL000584	1814	2481	1723	2910	3076	2851	2898	2865	2478	2642	2827	2793
AAEL000585	15	10	6	10	42	57	24	32	10	10	12	13
AAEL000589	2487	3401	3134	4259	3305	4167	3307	4114	4012	3712	3876	4829
AAEL000590	1218	1354	1145	1493	1606	1820	1446	1494	1548	1564	1804	1674
AAEL000593	226	345	303	381	312	362	246	301	302	424	309	437
AAEL000594	528	688	517	853	815	762	726	723	784	806	742	867
AAEL000595	26	30	25	42	31	50	29	36	35	33	23	25
AAEL000596	7	8	15	14	239	115	194	93	29	23	59	47
AAEL000597	259	375	349	436	574	650	703	716	521	419	544	469
AAEL000599	32	51	26	55	33	35	28	39	33	40	30	39
AAEL000600	5	9	6	14	21	17	12	11	12	8	18	17
AAEL000603	4	4	5	7	3	1	2	3	4	6	5	8
AAEL000604	2975	4083	3896	5379	5542	6113	5416	5733	5622	5127	6490	6462
AAEL000605	222	269	242	346	402	454	400	463	292	321	331	382
AAEL000609	43	50	34	66	36	38	37	26	56	52	41	40
AAEL000613	4	13	6	9	1	0	0	0	7	7	3	8
AAEL000618	138	200	105	209	175	63	127	96	182	229	193	149
AAEL000622	3203	4710	3629	5677	5871	6568	5591	6123	5426	5611	5350	5916
AAEL000623	3	3	0	3	6	5	1	4	3	3	4	4
AAEL000626	162	413	284	563	428	267	355	315	402	468	408	525
AAEL000628	0	0	0	0	0	0	0	2	0	1	0	0
AAEL000629	185	452	316	466	597	622	454	516	591	542	500	544
AAEL000630	0	3	1	3	24	15	25	25	17	4	10	9
AAEL000631	19	22	22	21	12	2	4	11	29	16	11	22
AAEL000633	1	2	1	8	0	4	1	1	2	2	1	2
AAEL000634	1173	1529	1288	1968	1671	1863	1602	1751	1846	1856	1907	2027
AAEL000635	930	1401	900	1732	1659	1689	1417	1511	1546	1530	1481	1547
AAEL000636	108	199	96	198	207	297	179	234	216	246	206	194
AAEL000637	10	9	9	22	0	3	2	2	21	4	9	7
AAEL000641	26673	40411	27626	39283	40580	37252	34392	37095	38392	41415	43738	40706
AAEL000642	203	266	230	283	469	245	431	304	341	456	235	387
AAEL000643	536	713	554	819	1248	1243	1152	1175	839	893	787	696
AAEL000644	34	51	28	63	14	25	23	24	47	37	33	29
AAEL000645	411	600	516	728	638	740	712	619	665	664	720	806
AAEL000646	2	4	5	6	4	7	3	3	6	8	6	5
AAEL000647	3039	4093	3162	4524	3716	4640	2804	4365	3369	3382	3939	2811
AAEL000649	459	734	589	767	853	954	829	808	736	714	912	877
AAEL000650	681	1302	703	1527	1771	1151	1607	1131	2238	2084	1473	1762
AAEL000651	365	571	439	720	179	166	96	149	352	500	424	345
AAEL000652	17	34	9	31	14	3	13	11	13	19	16	29
AAEL000654	1720	2467	1840.01	2652	2304	2797	1859	2881	2376	2621	2680	2437.01
AAEL000656	187	258	208	285	256	299	254	269	269	282	288	296
AAEL000658	0	4	3	3	2	0	4	12	3	4	3	1
AAEL000659	680	1059	829	1095	1042	1172	1015	952	1281	1383	1203	1339
AAEL000660	96	192	171	187	301	345	269	336	244	270	185	191
AAEL000661	418	502	484	658	708	872	744	754	573	587	801	768
AAEL000663	576	792	435	895	1127	1184	845	1135	854	934	886	903
AAEL000665	0	1	0	0	1	1	1	0	0	0	0	0
AAEL000666	188	356	240.992	422.995	321	390	285	340	321	428	355	330.994
AAEL000667	1412	1879	1679	2450	4349	4557	2624	4883	2686	3133	2542	2270
AAEL000668	803	1072	726	1515	789	517	615	727	744	545	569	385
AAEL000669	0	0	0	2	0	0	1	0	1	0	0	0
AAEL000670	828	1614	1155	1425	1061	866	1396	720	1184	993	1014	931
AAEL000671	3	2	13	5	6	7	8	7	4	9	16	12
AAEL000672	3166	4237	3679	4869	4634	5556	4805	4843	4191	4425	5018	5641
AAEL000673	357	496	353	633	635	855	637	701	698	749	735	721
AAEL000674	941	1461	1149	1808	1652	1961	1638	1690	1711	1859	1785	1920
AAEL000677	706	1383	883	1423	1550	1361	1258	1203	1487	1795	1449	1413
AAEL000678	24	17	15	23	7	12	5	4	17	27	12	13
AAEL000679	989	2141	1618	2513	2447	2589	1779	2143	2221	2628	2138	2304
AAEL000682	2275	2513	2431	3143	3129	3769	3366	3361	3159	3139	3746	4104
AAEL000683	30	20	12	12	8	13	14	9	14	49	17	25
AAEL000685	200	301	303	296	492	666	451	522	359	351	409	413
AAEL000687	131	181	145	227	440	517	343	419	235	236	309	205
AAEL000689	53	109	50	146	115	82	100	77	117	107	87	122
AAEL000690	26	21	14	30	16	15	22	17	30	33	29	25
AAEL000692	287	509	361	517	803	850	674	700	634	729	657	644
AAEL000694	0	0	1	0	0	0	0	2	0	0	0	0
AAEL000697	295	305	306	340.999	338	394.999	287	312	346	335	377	359
AAEL000698	207	226	230	325	326	432	285	386	229	295	299	292
AAEL000699	684	829	722	1015	1011	1093	834	1017	902	862	1042	1088
AAEL000701	500	634	475	768.001	807	839.001	667	651	611	803	713	732
AAEL000703	3781	4249	3534	5203	5361	6575	4513	5619	4682	4979	4595	5730
AAEL000704	46	42	59	65	44	43	59	34	57	37	68	45
AAEL000705	46	106	53	138	76	101	86	102	105	72	87	93
AAEL000706	2642	3458	2892	3948	4551	5258	4094	4752	4271	4127	4319	4472
AAEL000707	981	1538	1278	1774	1821	2005	1695	1818	1714	1781	1894	1901
AAEL000708	988	1538	1276	1765	1443	1606	1288	1310	1694	1634	1670	1639
AAEL000709	3928	5421	4382	6204	7029	7948	6182	7302	6027	6543	6631	7465
AAEL000713	4030	6595	4561	7037	6805	6836	5156	7476	6432	7509	6558	5840
AAEL000714	55	110	62	133	63	88	42	70	75	90	45	66
AAEL000715	24	29	14	33	28	25	15	24	28	37	18	28
AAEL000716	1388	2039	1211	2074	1464	1449	1238	1514	1900	2125	1944	1840
AAEL000717	9	15	13	13	130	251	212	112	30	50	48	30
AAEL000719	816	1118	875	1331	1199	1586	1129	1421	1205	1284	1198	1331
AAEL000720	157	357	236	357	441	451	477	398	432	444	414	437
AAEL000721	72	111	104	148	57	55	35	61	103	144	123	118
AAEL000722	76	267	198	293	215	188	166	116	240	292	211	302
AAEL000723	23	19	20	38	29	33	16	32	21	16	10	24
AAEL000724	329	469	417	514	399	436	406	291	520	556	463	612
AAEL000725	0	0	2	0.999943	1	0	2	0	0	0	0	0
AAEL000726	20	0	0	0	0	0	0	0	0	0	0	0
AAEL000729	141	151	146	213	231	269	223	231	202	217	206	232
AAEL000730	3177	3729	3338	4778	5525	6517	5421	5766	4537	4489	5010	5144
AAEL000732	0	0	0	0	0	1	1	0	2	0	0	0
AAEL000733	29	45	19	39	73	45	45	28	22	31	20	15
AAEL000735	381	550.96	357.955	629.977	775.982	645.898	704.982	551.92	600.987	567.925	585	651.91
AAEL000739	2461	3003	2858	3888	3412	4720	3660	3976	3480	3712	4120	4156
AAEL000744	1280	1568	1388	1997	2008	2642	1868	2713	1649	1958	1627	1549
AAEL000746	2558	4068	3302	4137	3104	3480	2445	2358	3969	4317	4080	4624
AAEL000747	607	773	714	856	946	1264	918	1065	832	800	888	934
AAEL000749	20	1	0	0	0	0	0	0	0	0	0	0
AAEL000750	1033	1516	1321	1729	2304	2651	1886	2483	1751	1766	1725	1921
AAEL000751	4	4.03958	3.04466	5.02257	3.01808	5.10229	1.01826	5.08031	3.01316	4.07478	0	11.0903
AAEL000752	1227	1588	1186	1870	2138	1955	1712	1897	1817	2040	1935	2069
AAEL000753	807	1252	1006	1435	1498	1939	1234	1325	1574	2178	1446	1447
AAEL000755	330	648	438	644	711	668	672	653	756	705	635	747
AAEL000757	678	1101	958	1498	1203	1123	734	1539	1242	1318	1027	1307
AAEL000758	11593	16359	12413	18668	15795	18404	15761	16279	17456	16964	17970	17924
AAEL000759	1074	1550	1261	1793	1656	1957	1607	1902	1574	1793	1616	1894
AAEL000760	128	271	115	263	216	156	186	159	263	226	221	278
AAEL000762	35	35	26.0048	40	34	34	25	30	49	36	31	28
AAEL000769	226	374	325	478	511	635	437	547	403	403	354	423
AAEL000770	2867	4059	3578	5025	4469	4907	5147	5520	4914	4599	5181	5193
AAEL000776	4691	5199	4798	6380	4284	5738	4655	5473	4713	4270	5328	5333
AAEL000780	22	32	23	51	17	20	9	18	31	35	30	60
AAEL000781	104	122	126	169	196	200	162	208	122	114	130	119
AAEL000782	829.33	1013.4	1029.13	1339.58	1263.63	1808	1257.39	1313.29	1137.37	1346.55	1350.35	1454.25
AAEL000785	435	715	739	942	1117	1106	992	948	891	859	903	943
AAEL000786	1283	2857	1251	3197	2776.01	1101	2215	1628.01	3144.01	3125	2399.01	3475.01
AAEL000787	186	302	203	395	383	345	287	311	279	303	288	302
AAEL000788	147	223	121	239	241	219	159	234	286	253	236	278
AAEL000791	896	1391	894	1556	1275	1274	1229	1422	1423	1600	1261	1214
AAEL000793	261	23	3	1	195	16	303	7	366	101	2	64
AAEL000795	9268	12992	11701	16361	14208	16069	11228	14416	13807	15452	15614	14364
AAEL000797	12	20	11	15	49	17	34	19	22	30	20	26
AAEL000800	2491	3000	2666	3779	2600	3872	2019	3402	2372	2302	2627	2235
AAEL000801	1	3	0	2	1	0	0	3	0	0	1	0
AAEL000802	1343	1760	1380	1905	1749	1892	1653	1648	1783	1681	1970	1897
AAEL000803	34	39	38	64	41	77	44	35	38	44	35	37
AAEL000804	382	532	444	676	580.005	765	539	678	687	601.006	557	648
AAEL000805	2313	3061	2466	3600	3576	3990	3400	3689	3384	3254	3596	3724
AAEL000807	1272	1730	1414	2138	1851	1856	1745	2027	1888	1953	2003	1987
AAEL000809	10	18	11	16	26	20	11	24	20	8	6	12
AAEL000810	332	411	486	462	619	766	735	645	534	555	696	582
AAEL000811	332	517	429	597	596	652	421	603	710	790	696	769
AAEL000812	356	482	371	582	471	458	387	571	486	551	469	492
AAEL000813	0	0	3	0	6	5	3	1	2	4	3	4
AAEL000815	759	1150	944	1234	1178.99	1241	1251	1146	1198	1157.99	1340	1256
AAEL000820	103	233	132	278	252	181	228	211	227	277	203	221
AAEL000821	13	32	20	55	13	8	18	23	15	35	14	24
AAEL000822	485	647	606	802	677	885	721	808	806	734	789	748
AAEL000823	67101	116540	80118	129095	127383	116746	109354	91845	131853	126727	115511	106716
AAEL000824	1886	1996	2441	2892	2892	3300	3323	3307	2932	2580	3475	3617
AAEL000825	0	0	0	0	8	5	3	6	0	0	0	0
AAEL000826	0	0	0	2	0	0	2	1	2	2	0	0
AAEL000827	1	0	0	0	1	1	1	1	1	1	0	1
AAEL000829	364	639	372	741	542	464	503	462	431	561	502	473
AAEL000832	1577	2194	1923	2470	1971	2586	1925	2348	2164	2101	2225	2220
AAEL000833	0	0	0	0	0	0	0	0	0	0	0	1
AAEL000834	613	1539	601	1048	1081	619	990	528	1182	1205	871	2000
AAEL000835	0	0	0	0	0	0	1	0	0	0	0	0
AAEL000836	278	432	330	451	505	674	471	617	402	529	551	454
AAEL000837	0	0	0	0	0	0	1	0	0	0	0	0
AAEL000839	579	886	700	997	1113	1433	1079	1575	1005	1213	1183	1120
AAEL000840	924	1367	952	1621	1927	2239	1905	2058	1639	1876	1823	1957
AAEL000842	113	137	84	175	143	286	115	65	208	163	153	118
AAEL000843	0	1	1	2	0	0	0	1	0	0	0	0
AAEL000844	660	1217	1069	1474	1147	1631	1069	1328	1370	1339	1219	1149
AAEL000845	1179	1760	1461	2004	1572	2125	1570	1688	1849	1861	1986	1578
AAEL000846	0	0	2	1	4	0	1	0	2	1	1	2
AAEL000847	1350	2150	1452	2483	2217	2162	1986	2045	2185	2421	2217	2512
AAEL000850	312	412	239	399	480	438	457	389	533	557	472	575
AAEL000851	444	575	391	710	528	538	428	491	698	690	590	608
AAEL000852	0	0	0	0	0	0	0	0	0	0	1	0
AAEL000854	593	868	517	950	867	785	713	731	712	1011	749	784
AAEL000855	27	55	28	49	26	20	28	20	47	46	49	42
AAEL000856	1495	2168	1784	2647	2064	2678	2021	2398	2544	2605	2542	2592
AAEL000857	2704	3444	3216	4212	4097	4773	4490	4355	4000	3693	4528	4808
AAEL000859	3411	4673	4671	4892	3601	3738	2390	3161	3508	4225	5008	3888
AAEL000860	783	1078	1022	1377	1189	1492	1281	1404	1217	1305	1477	1403
AAEL000861	302	427	316	511	465	504	334	481	328	412	359	356
AAEL000863	3	11	4	30	22	14	33	23	25	19	16	26
AAEL000867	358	451	292	501	624	560	541	561	456	544	473	549
AAEL000869	2	0	0	0	0	1	0	0	1	1	1	1
AAEL000870	1	1	0	1	0	1	0	0	0	0	0	0
AAEL000871	1	0	1	0	0	1	1	0	2	1	0	1
AAEL000873	1.00069	1	1.00084	3	3.00006	0	3.0002	2.00085	2.0001	1.00165	1	1.00143
AAEL000874	323	412	331	446	227	269	292	226	336	351	445	364
AAEL000875	705	922	749	1018	975	1088	852	965	782	982	914	861
AAEL000876	0	0	0	0	0	0	0	1	0	0	1	0
AAEL000878	0	0	0	3	3	6	3	10	4	1	3	0
AAEL000881	0	1	1	1	0	1	1	0	0	1	1	1
AAEL000882	0	0	1	0	0	0	0	0	0	0	0	0
AAEL000883	1080	1218	975	1509	1564	1713	1533	1653	1394	1479	1632	1698
AAEL000885	433	757	801	747	515	789	684	579	655	677	794	573
AAEL000886	22.0003	30	13.0004	41	22.0001	22.0001	26.0001	26.0004	25	52.0008	40	37.0007
AAEL000889	338	371	281	404	372	391	316	423	300	316	327	340
AAEL000890	1	0	0	0	0	0	2	0	0	0	1	0
AAEL000893	59	91	48	99	69	115	53	86	108	80	69	76
AAEL000894	32.0003	63	46.0004	52	11.0001	20.0001	11.0001	22.0004	9.00005	10.0008	16	16.0007
AAEL000896	0	3	1	2	2	5	3	3	0	1	2	1
AAEL000897	150	288	139	285	309	215	297	241	249	321	278	287
AAEL000898	1553	2548	2165	3198	1934	2163	1779	2260	1777	1780	1900	2111
AAEL000899	231	316	210	318	275	256	218	277	257	267	275	285
AAEL000900	209	261	219	372	356	437	330	405	321	343	358	409
AAEL000902	5653	9107	4906	9511	6007	4311	5140	4664	8189	9678	7034	7219
AAEL000903	255	511	384	596	643	710	534	530	619	582	569	612
AAEL000904	319	381	284	553	630	461	637	606	593	683	660	661
AAEL000905	503	906	739	1054	478	614	465	513	657	617	699	488
AAEL000910	120	179	127	270	235	243	179	267	260	311	185	290
AAEL000911	0	0	0	0	2	0	0	0	0	2	0	0
AAEL000912	34	38	21	54	23	17	21	23	26	41	25	52
AAEL000914	0	0	0	0	1	2	0	0	0	0	0	0
AAEL000915	274	534	380	578	733	967	676	883	503	764	606	545
AAEL000918	424	556	512	712	780	1057	811	917	863	982	931	855
AAEL000921	0	1	0	0	0	0	2	0	0	0	1	0
AAEL000922	435	594	534	693	694	854	604	720	642	725	661	716
AAEL000923	12187	17403	14269	18910	15438	21937	14450	16262	15443	17225	18183	15831
AAEL000924	903	1184	1123	1517	1222	1521	1343	1397	1074	1016	1336	1473
AAEL000925	839	1046	805	1251	954	1069	866	977	973	919	961	1000
AAEL000926	4.00035	7	1.00042	7	5.00006	1.0001	5.0001	2.00042	7.00005	7.00083	4	2.00071
AAEL000928	2	3	2	5	5	1	3	4	10	5	5	8
AAEL000930	1993	2821	2157	3286	3349	3054	3203	3561	3626	3461	3488	3615
AAEL000931	2521	3093	1798	2928	2940	3064	2550	2785	2318	3298	2434	2859
AAEL000932	4	4	2	4	2	2	1	3	7	0	2	3
AAEL000933	66	81	47	110	100	91	89	87.0012	99	107.001	89	103
AAEL000934	2220	3953	2694	3956	4357	3897	3808	3782	4576	4453	3876	4097
AAEL000936	81	144	105	201	127	162	113	125	155	163	144	165
AAEL000937	1	2	4	3	5	5	2	7	4	2	3	4
AAEL000938	251	301	204	311	282	329	264	301	234	280	282	260
AAEL000939	161	236	246	293	268	333	292	286	295	239	341	359
AAEL000941	969	2084	1335	2339	2444	2261	1856	1812	2363	2667	2069	1906
AAEL000942	261.998	529	373	692	786	770	644	651	760	936	766	820
AAEL000943	92	170	89	175	164	136	133	144	178	184	153	181
AAEL000944	4405	6925	4981	7764	7699	8432	6682	8040	7322	8167	7322	7371
AAEL000947	31	70	53	68	127	186	101	189	74	109	99	91
AAEL000948	1277	1651	1248	1983	1951	1907	1365	2012	2029	2282	2087	2262
AAEL000949	1282	1413	1266	1715	1855	1952	1958	2094	1649	1609	1851	1770
AAEL000950	3127	4623	3061	4860	6876	6657	6579	6222	5094	5569	5613	5641
AAEL000951	17376	24726	15585	28537	29330	28774	25969	27124	24188	27776	25796	26524
AAEL000952	11	13	3	14	19	23	16	18	19	16	15	19
AAEL000953	481	762	477	848	862	767	602	818.002	711	851.001	678	691
AAEL000955	1843	2488	1910	2993	3063	3422	2714	3186	2778	3100	2757	3113
AAEL000956	689	1001	659.999	1058	1060	1096	918	1038	873	884	686	931
AAEL000958	316.002	1002	580	1196	1115	990	1001	860	1311	1433	1156	1217
AAEL000961	8394	11056	10382	11832	11463	16190	13079	13055	10107	10316	12316	12720
AAEL000962	23	49	32	50	309	514	464	415	52	42	49	40
AAEL000963	0	0	1	0	0	0	0	0	0	0	0	0
AAEL000964	32	39	26	42	43	23	44	28	41	31	35	43
AAEL000965	700	1191	705	1326	1611	1673	1474	1468	1297	1428	1293	1418
AAEL000967	451	667	617	749	934	1139	1229	1212	928	817	1188	1134
AAEL000970	2231	2735	2656	3582	3984	4171	4241	4154	3739	3308	4302	4896
AAEL000973	351	430	264	589	501	434	389	440	445	436	441	539
AAEL000978	1844	1941	1532	2130	1718	2017	1793	1791	1841	1689	2070	1977
AAEL000979	0	0	0	1	0	0	0	0	0	0	0	0
AAEL000980	476	580	485	715	853	1012	849	939	797	832	855	927
AAEL000981	1008	1470	1063	1675	1796	1859	1693	1904	1650	1720	1582	1849
AAEL000982	460	623	522	816	988	929	845	829	868	884	840	919
AAEL000983	429	649	511	783	730	850	638	763	765	879	783	751
AAEL000984	2110	2606	2594	3153	2960	3469	3451	3160	2951	2687	3738	3491
AAEL000985	443	619	509	703	1630	1816	1576	1843	568	687	662	768
AAEL000986	1047	2072	1221	2361	2418	2139	1826	2315	1906	2690	1869	1834
AAEL000987	147928	245846	152424	269465	252220	264075	227859	218729	237474	249072	230670	238492
AAEL000993	600	975	809	1075	1135	1178	1232	1325	1083	1022	1199	1043
AAEL000994	3351	4329	3712	5085	5199	5490	5668	4516	6138	5112	5999	6229
AAEL000996	1263	1618	1284	2021	1718	1970	1548	1882	1598	1864	1831	1956
AAEL000997	0	0	0	0	0	1	0	0	0	0	1	0
AAEL000999	739	992	792	979	2133	2633	1889	2326	996	1239	1151	1236
AAEL001000	314	409	377	453	455	557	369	588	426	453	529	519
AAEL001001	150	231	177	251	299	231	237	234	242	274	246	316
AAEL001005	19646	27289	19997	29233	30892	28044	24045	26288	27122	27096	28278	30233
AAEL001007	1811	2436	1737	2714	3074	3214	2708	3276	2986	2996	2914	2813
AAEL001008	363	458	351	543	696	542	555	497	507	565	516	558
AAEL001009	4030	4865	4362	5878	5062	5933	5542	5461	4699	4404	5619	6416
AAEL001010	1	4	4	2	5	3	5	4	3	2	2	4
AAEL001014	513	749	572	877	869	826	720	713	741	819	778	806
AAEL001015	60	88	52	109	96	110	69	76	80.0003	119	77.0005	98.0001
AAEL001016	500	727	885	871	622	927	554	640	1138	877	895	881
AAEL001020	2352	4466	2417	5473	5037	3928	5049	3632	5526	5363	4916	4857
AAEL001022	1931	3018	922	2874	2986	2730	2095	2019	2129	3356	2645	2879
AAEL001024	785	1137	892	1407	1148	1467	962	1225	1224	1374	1332	1368
AAEL001029	1106	1400	1216	1618	1577	2044	1463	1583	1387	1643	1606	1679
AAEL001030	319	571	616	674	1307	1231	1029	1110	918	962	790	778
AAEL001031	28	62	29	70	54	32	32	49	38	55	36	25
AAEL001032	1842	2111	1669	2571.01	2530	2966	2623	2464	2397.01	2394	2634	2914
AAEL001033	218	253	208	341	339	406.999	296	351	264	340	280	291
AAEL001036	503	691	452	733.989	887	850	689	878	808.993	810	659	699
AAEL001037	4503	5178	3170	5469	5973	6157	4305	5331	5000	6386	5585	6218
AAEL001038	278	473	313	534	506	548	418	520	463	518	475	506
AAEL001039	216	331	273	407	318	514.001	241	347	297	430	337	361
AAEL001041	1410	2002	1358	2433	3019	3073	2699	3051	2419	2467	2636	2662
AAEL001044	3098	4467	3155	5335	4763	4710	4312	4291	4711	5110	4768	4543
AAEL001046	579	843	1073	1052	963	966	1141	963	1053	978	1228	935
AAEL001047	2200	3341	1456	4066	2939	2044	2574	2238	3038	3408	2784	3083
AAEL001048	385	660	442	767	570	656	480	526	645	745	575	774
AAEL001050	7	6	4	6	12	13	4	10	6	7	9	2
AAEL001052	3327	5688	4786	5597	5098	5698	3741	4900	7626	6942	5016	5169
AAEL001054	0	5	3	6	120	90	56	133	3	9	11	21
AAEL001057	0	0	0	0	0	0	0	1	0	0	0	0
AAEL001059	0	3	0	0	32	29	12	19	13	5	15	7
AAEL001060	49	78	54	107	286	329	449	384	225	244	278	250
AAEL001061	6869	8957	7656	10048	10135	13439	9271	10715	9990	10846	11819	11543
AAEL001062	203	193	191	382	339	234	285	187	317	311	305	723
AAEL001063	1	5	0	3	2	3	3	1	0	3	1	0
AAEL001065	271	391	247	447	354	327	301	273	347	414	365	426
AAEL001067	45	92	59	90	25	26	13	13	37	30	42	51
AAEL001068	23	22	13	30	15	26	11	17	14	15	11	13
AAEL001071	76	108	72	130	278	241	157	186	167	183	140	157
AAEL001073	25	48	42	60	128	158	81	112	82	103	59	64
AAEL001074	306	297	273	292	389	484	369	430	179	286	243	298
AAEL001076	58.9999	101	87	135	204	200	181	242	138	150	145	137
AAEL001077	458	500	296	542	491	488	395	450	468	569	421	794
AAEL001080	124	194	133	234	242	140	165	98	267	301	199	163
AAEL001082	707	393	100	235	487.001	697.001	190.001	225.001	494	172.001	124.001	141
AAEL001084	59	109	51	95	124	99	91	108	122	89	94	318
AAEL001085	154.482	547.278	349.785	324.074	0.0163298	41.8131	81.2443	0.018066	40.8104	80.6831	122.003	0.0200684
AAEL001086	372	515	447	633	669	755	694	705	685	649	671	783
AAEL001087	525	907	421	1264	1406	1126	1402	1056	955	1090	1290	1010
AAEL001088	589	977	675	1042	1374	1573	1149	1718	1191	1303	1226	1311
AAEL001089	508.518	354.722	344.215	775.926	1040.98	1258.19	832.756	1111.98	887.19	1129.32	1008	1058.98
AAEL001090	55	142	86	167	103	116	106	128	154	139	146	186
AAEL001091	787	823	499	964	826	770	637	674	823	745	671	672
AAEL001092	620	1039	572	1037	1576	1815	1408	1675	1030	1230	1100	981
AAEL001094	929	1023	704.003	1356	1386	1388.01	1124	1344.01	1202	1406	1260	1282
AAEL001095	111	146	101	210	184	113	128	130	187	135	173	215
AAEL001096	0	0	0	1.00002	0	0	0	1	1.00001	0	0	0
AAEL001098	366	364	230	347	367	379	265	342	475	515	340	1850
AAEL001099	1689	2157	1677	2539	2779	3844	2974	3314	2406	2567	2912	3141
AAEL001100	452	759	329	889	1160	613	815	615	774	767	744	966
AAEL001101	2673	3975	2411	3954	4483	4380	4228	3926	4085	4263	4615	4451
AAEL001102	3106	5135	2830	5412	5391	5759	5056	5328	4984	5716	4787	4738
AAEL001103	928	1681	1324	2023	2175	2069	1726	1852	1955	2226	1925	1971
AAEL001104	261	472	289	501	635	564	468	586	540	615	474	537
AAEL001105	449	729	597	820	765	797	564	803	872	975	791	922
AAEL001106	13	34	27	28	49	38	38	69	48	38	43	36
AAEL001109	489	845	584	953	1182	930	943	930	1000	1160	899	1007
AAEL001112	1770	2341	1852	2766	2554	2643	2276	2473	2472	2502	2541	2702
AAEL001113	17604	22992	16553	24940	29405	36206	22400	31615	25146	28269	27151	21022
AAEL001114	636	836.012	696	924.011	793.008	923.004	761	891.006	810.011	876.004	763	857
AAEL001116	281	395	242	423	236	285	136	257	297	393	259	339
AAEL001118	3	4	2	5	1	6	4	5	7	6	4	2
AAEL001119	615	780	660	972	1196	1105	1130	1121	982	933	1050	1106
AAEL001123	0	1	0	2	0	1	1	0	0	0	1	0
AAEL001124	444	575	510	716	722	943	638	710	675	677	717	764
AAEL001126	4775	6638	4918	7467	8396	9047	7259	9040	7547	7895	7653	7737
AAEL001127	42	55	46	51	130	146	124	142	69	39	29	42
AAEL001128	767	1259	407	2075	2021	840	2028.01	917.019	2004	1849.02	1740.01	2031.02
AAEL001129	1958	2105	1807	2640	3358	3617	2948.01	3322.02	2419	2475.02	2633.01	2728.02
AAEL001130	1	0	3	8	1	0	0	1	1	2	1	4
AAEL001131	274	382	305	476	148	206	112	162	312	416	308	362
AAEL001132	615	950	661	1059	1308	1219	1023	1214	1133	1144	1070	1206
AAEL001134	5065	8002	3845	7274	7853	7467	5699	6388	6182	6426	6646	5907
AAEL001137	1	0	1	1	0	5	3	2	0	1	0	0
AAEL001139	14	8	19	18	21	13	13	16	14	16	12	12
AAEL001140	77	61	73	86	45	73	35	55	80	112	68	69
AAEL001141	3985	5557.99	4758	7178.99	6765.99	7961	7669	7330.99	6741.99	6262	7236	7723
AAEL001142	703	898	706	1135	1553	1808	1412	1701	1123	894	1049	997
AAEL001143	90	223	108	288	221	101	172	160	254	213	207	276
AAEL001144	338	454	402	603	766	867	746	816	531	455	482	560
AAEL001146	127	158	124	203	85	97	65	95	167	218	134	183
AAEL001148	26	28	31	46	20	27	18	61	36	41	48	45
AAEL001151	707	818	661	898	800	855	668	873	908	838	913	843
AAEL001152	426	559	502	716	641	786	526	664	690	672	660	759
AAEL001154	1239	1902	1371	2075	2210	2437	1952	2311	1774	2009	2008	2256
AAEL001155	139	245	187	274	373	368	355	377	287	312	300	292
AAEL001156	194	412	529	402	89	121	107	83	254	301	315	404
AAEL001159	1477	2587	1437	3342	2436	1780	2193	2159	2966	3145	2440	3060
AAEL001162	8	29	18	23	24	39	35	38	39	50	32	34
AAEL001163	147	245	172	283	223	113	243	101	281	220	263	272
AAEL001164	986	1836	1244	2412	1848	2241	2165	2068	2468	2703	1948	3213
AAEL001166	756	1142	920	1449	1445	1527	1110	1394	1436	1392	1234	1346
AAEL001167	123	134	106	150	164	110	110	137	182	216	178	185
AAEL001168	412	585	519	733	557	524	550	562	762	675	698	806
AAEL001169	2261	3160	2051	3479	2578	2501	2629	2135	3246	3169	3188	3396
AAEL001170	317	481	310	503	543	471	385	524	461	565	507	587
AAEL001171	2398	3835	2458	4113	3545	3771	3286	3688	4280	4410	3964	4832
AAEL001172	118	169	125	217	121	130	113	132	181	175	155	151
AAEL001173	547	847	535	941	963	812	857	824	765	943	861	892
AAEL001175	741	954	916	1225	1238	1499	1052	1274	1051	1077	1046	1152
AAEL001176	2591	3972	2367	4334	4810	4090	5446	3627	4836	3908	5038	4780
AAEL001177	720	1274	1007	1483	1164	1338	973	999	1156	1554	1296	1225
AAEL001178	11	11	6.00033	43.0001	10.0001	10	10	4.00006	7	22.0001	17	12
AAEL001181	51	70	39	107	35	24	24	38	38	42	22	35
AAEL001182	0	0	0	0	0	1	0	0	0	0	0	1
AAEL001183	254	421	234	439	468	490	415	462	473	541	446	418
AAEL001184	115	168	109	136	66	89	49	107	95	124	110	98
AAEL001185	277	427	363	499	486	625	527	582	493	572	530	546
AAEL001187	1540	1692	1724	2422	2181	2673	1824	2369	1952	2156	2225	2206
AAEL001188	1316	1983	1488	2317	1925	2101	1866	1908	1964	2070	2293	2423
AAEL001189	30	33.0018	22.0027	50	22	20	26.0004	14	54	26	51.0001	42.0044
AAEL001190	630	1014	712	1127	1300	1453	1121	1193	1100	1254	1146	1158
AAEL001191	230	310	321	416	275	258	238	265	377	310	357	353
AAEL001192	31	68	36	52	41	46	43	47	47	52	32	68
AAEL001194	11681	16254	17047	26213	19064	14633	42432	18001	31890	24757	29704	23247
AAEL001195	8.00315	10	2.00211	8.00308	17.0044	24.0037	12.0024	23	9.00315	13.0034	12.0044	11
AAEL001196	14	38	10	45	16	30	9	28	32	10	48	38
AAEL001198	488	799	404	1030	858	879	685	931	954	892	845	753
AAEL001199	0	0	0	0	0	0	0	0	1	0	0	0
AAEL001200	138	174	138	215	339	316	350	287	266	282	281	305
AAEL001201	661	897	582	1047	1098	905	860	967	973	1060	1025	1106
AAEL001202	145	247	170	272	318	364	307	348	285	341	266	296
AAEL001203	8	15	13	20	17	19	10	16	10	18	11	10
AAEL001204	3267	4788	3219	5528	5560	6301	5266	6058	5603	5528	5678	5612
AAEL001205	947	1402	1212	1651	1764	2020	1883	1931	1900	1673	2072	2070
AAEL001206	6721	10459	6241	11690	10085	8973	9790	9630	10146	10494	9497	10622
AAEL001207	159	207	177	307	282	274	286	253	268	254	348	406
AAEL001208	167	278	352	392	43	60	61	76	209	110	153	185
AAEL001209	5272	9352	5028	12915	7503	6072	6088	6474	9208	10616	8996	10712
AAEL001210	971	1636	1025	1957	1661	1766	1483	1519	1489	1907	1565	1656
AAEL001211	705	914	744	1153	1388	1417	1280	1279	1083	1112	1182	1240
AAEL001212	1121	1751	1084	2022	2077	1981	2062	1964	1814	1796	1844	2016
AAEL001215	1068	1479	1144	1644	1772	2157	1478	1980	1716	1958	1735	1829
AAEL001216	13141	19750	14147	22509	19964	22102	19384	20614	20592	21758	22680	20546
AAEL001218	3816	4879	3504	5540	8716	8809	8354	8682	6100	6571	6836	6527
AAEL001219	5	7	5	13	15	10	9	12	8	14	6	2
AAEL001220	353	579	448	681	470	453	481	472	559	604	615	536
AAEL001221	0	0	0	0	0	0	0	1	0	0	0	0
AAEL001223	345	395	312	461	489	677	548	546	401	476	474	498
AAEL001227	3	4.00005	0	6	20.0001	80.0001	19	33.0001	21	12.0001	37.0001	52.0001
AAEL001228	9	6	3	9	2	6	4	5	8	1	3	6
AAEL001231	54	49	46	68	33	60	48	90	123	122	134	132
AAEL001232	553	774	401	812	658	566	553	525	767	705	684	1135
AAEL001233	29	50	27	58	132	133	186	86	49	47	89	119
AAEL001235	224	445	257	475	133	191	189	185	500	363	353	464
AAEL001236	1070	1503	1138	1804	1713	1559	1474	1523	1632	1674	1691	1929
AAEL001237	0	0	0	1	2	3	0	0	0	2	0	0
AAEL001238	1096	1532	1157	1752	1639	2301	1647	1935	1587	1873	1916	1911
AAEL001240	31	31	29	54	20	14	23	11	23	19	21	16
AAEL001241	101	123	67	131	57	37	51	30	146	170	126	126
AAEL001242	608	729	877	898	884	1074	1090	933	844	936	1263	1019
AAEL001243	72	125	77	123	118	173	108	162	159	168	135	148
AAEL001244	1608	2053	1790	2506	2414	3143	2364	2579	2610	2415	2571	3073
AAEL001245	651	801	702	1017	1038	1172	1035	1222	988	1060	1175	1219
AAEL001246	154	242	226	315	394	467	298	311	313	340	393	386
AAEL001247	1300	2221	1521	2672	2505	2461	2428	2352	2797	2596	2328	2588
AAEL001248	2	1	7	8	4	4	4	6	1	7	4	6
AAEL001249	219	371	316	477	424	521	446	485	491	517	509	603
AAEL001250	665	1054	698	1144	847	1023	755	1131	929	1050	990	984
AAEL001252	540	686	602	834	785	885	608	771	718	624	642	622
AAEL001254	1175	1603	1463	2008	2097	2387	2293	2432	2130	2103	2354	2305
AAEL001255	800	977	786	1341	917	954	812	782	1001	985	940	1027
AAEL001256	1	3	1	3	1	3	2	2	1	0	3	1
AAEL001257	270	457	373	490	335	435	341	447	462	474	447	498
AAEL001258	0	0	0	0	0	1	0	0	0	0	0	0
AAEL001260	185	290	204	315	442	476	406	413	371	390	339	395
AAEL001261	1108	1915	735	2490	1857	770	1631	839	2086	2021	1707	2372
AAEL001267	75.0019	131.001	73.0005	126.002	126.003	157.002	115.002	145.002	119.002	131.004	103.001	110.001
AAEL001268	266	370	182	603	151	210	64	349	257	183	60	111
AAEL001270	457	772	487	862	847	800	718	872	748	809	831	868
AAEL001271	566	1177	597	1314	1082	548	883	571	1129	1340	1114	2227
AAEL001273	1854	2553	2155	3012	2706	3037	2952	2654	2960	2596	3221	3302
AAEL001275	2075	2441	1941	3030	2888	2665	2612	2340	2785	2693	2943	3116
AAEL001277	1934	2332	1876	2706	3116	3489	3026	3037	2805	2653	3177	3278
AAEL001278	3	6	5	6	2	4	1	2	5	6	0	7
AAEL001281	313	487	368	533	583	590	690	639	707	725	774	706
AAEL001286	0	0	0	0	0	1	0	1	0	0	0	0
AAEL001287	385	648	363	678	566	497	367	402	505	667	540	520
AAEL001289	118	243	141	249	228	137	433	148	346	344	315	401
AAEL001290	0	0	0	0	11	6	3	3	0	1	0	0
AAEL001292	2	0	0	3	6	4	2	7	0	4	3	3
AAEL001293	554	737	398	750	849	492	817	536	900	777	684	859
AAEL001294	121	84	71	125	236	196	137	134	147	168	108	144
AAEL001295	228	353	194	407	475	454	396	390	386	550	412	376
AAEL001299	44	59	51	91	92	97	88	108	71	79	69	79
AAEL001300	631	919	645	1069	1268	988	1099	1085	1122	1167	1110	1221
AAEL001301	106	108	103	147	75	125	68	119	124	170	161	143
AAEL001304	336	440	445	559	535	807	553	622	492	550	520	565
AAEL001305	76	99	53	124	154	102	131	80	134	119	101	118
AAEL001306	1945	3116	1255	3543	1247	1266	874	1149	2358	3276	2772	2579
AAEL001307	67	107	66	109	103	109	73	103	124	143	107	102
AAEL001308	795	1112	810	1217	1547	1398	1576	1385	1112	1368	1270	1314
AAEL001309	0	0	3	4	28	13	14	9	8	3	5	4
AAEL001312	330	500	406	697	6838	5801	5058	5873	2145	2732	3141	2421
AAEL001313	0	0	1	0	1	0	0	0	0	0	1	1
AAEL001314	250	562	399	714	663	783	702	599	712	901	605	769
AAEL001315	716	785	721	975	1969	2351	1669	1791	961	1081	1009	1105
AAEL001316	27	34	24	28	39	48	25	31	22	40	40	28
AAEL001317	536	666	559	820	1113	1372	1013	1185	844	1015	931	1141
AAEL001318	20	26	11	22	21	9	12	10	25	39	23	32
AAEL001319	23	18	22	23	46	30	31	32	25	38	12	20
AAEL001320	15	52	53	49	193	181	162	172	59	62	89	85
AAEL001321	2997	4548	3736	5721	4954	5810	4697	5766	5262	5260	5456	5864
AAEL001323	1018	1534	633	1723	1736	1044	1111	1206	938	1764	1032	948
AAEL001324	1485	1733	1597	2058	1527	1908	1563	1749	1949	2121	2261	2469
AAEL001325	117	334	199	391.001	297	241	272	240	286.001	291	231	289
AAEL001326	115	180	148	218	234	290	245	243	210	209	239	263
AAEL001328	546	1384	637	1582	1465	1055	1611	1219	1141	1100	955	1551
AAEL001329	526	752	552	825	821	937	740	892	651	842	773	821
AAEL001330	0	0	0	0	2	2	2	2	0	0	0	0
AAEL001331	531	898	676	851	897	860	741	734	754	981	847	886
AAEL001332	366	500	448	580	592	842	679	619	557	554	559	611
AAEL001333	3	7	1	3	5	2	3	2	4	3	2	8
AAEL001334	405	732	484	703	565	641	447	549	646	736	616	775
AAEL001336	1082	1637	1257	2070	1907	1694	1670	1647	1905	1781	1931	2115
AAEL001339	2156	2500	2060	2911	2692	2944	2261	2506	2470	2625	2662	2782
AAEL001340	26	17	13	72	24	15	17	15	21	20	16	10
AAEL001341	880	1625	1163	1719	1632	2060	1273	1792	1523	2096	1478	1496
AAEL001342	0	0	0	0	2	0	0	0	0	0	0	0
AAEL001343	25.9987	40	13	26.991	37	37	47	33	32.9928	20	27.9987	28.9996
AAEL001344	24	16	18	26	12	20	15	22	25	20	33	25
AAEL001345	1	13	10	5	7	12	1	3	9	5	6	5
AAEL001346	67.0003	93	71	155.002	35	47	43	33	90.0018	125	80.0003	84.0001
AAEL001349	74	66	51	127	108	174	109	110	108	94	87	72
AAEL001350	607	986	732	1126	983	1124	873	968	892	1056	1024	1114
AAEL001351	347	468	351	630	401	430	346	447	397	469	454	644
AAEL001352	2572	3468	3084	4150	4140	4605	4234	4609	4351	4327	4326	4623
AAEL001354	603	1107	732	1318	1180	1262	1113	1168	1346	1428	1211	1367
AAEL001355	249	417	221	593.001	417	290	466	358	438.001	587	426	446
AAEL001356	1519	2482	1800	2842	2651	2815	2987	2794	2570	2882	2490	2718
AAEL001357	1483	1739	1642	2238	2220	3122	2437	2746	2170	2397	2703	2855
AAEL001358	130	223	151	293.001	325	493	353	450	150.001	201	156	167
AAEL001359	381	414	395	569	683	732	658	769	519	598	688	765
AAEL001360	2905	3669	2999	4152	3516	4261	3000	3800	3635	3788	3682	3967
AAEL001361	2198	2512	2055	3425	3371	3446	3512	3151	3148	3080	3726	3753
AAEL001363	135	421	326	490	539	537	476	583	586	560	500	538
AAEL001364	43	18	29	30	45	44	42	37	23	28	48	46
AAEL001366	214	447	295	421	598	634	520	618	563	549	518	569
AAEL001367	146	212	194	245	286	401	281	352	318	273	298	303
AAEL001368	24	45	26	53	49	54	43	42	57	56	50	54
AAEL001370	146	202	214	201	95	103	130	94	259	138	211	155
AAEL001371	913	1099	930	1380	1229	1511	1136	1378	1162	1357	1208	1294
AAEL001372	4031	4525	4211	6057	5576	6482	5741	6027	5413	5212	6075	6444
AAEL001373	18	14	9	23	17	16	14	18	11	8	22	11
AAEL001374	51	59	32	96	110	64	63	65	55	74	77	68
AAEL001378	827	1228	989	1457	1363	1640	1230	1524	1348	1478	1436	1394
AAEL001379	1461	1975	1555	2195	2245	2337	2263	2259	2103	2116	2317	2332
AAEL001381	382	469	382	621	706	830	689	795	556	567	608	598
AAEL001382	984	1322	903	1461	2080	1736	1493	1891	1334	1649	1608	1319
AAEL001385	1108	1683	1374	2093	2008	1839	1741	1724	1977	1997	2006	2486
AAEL001387	128	159	139	181	150	188	197	192	191	168	268	241
AAEL001389	2930.99	4002.99	3774	5146.01	4444	5204	4316.99	5028.98	4666.99	4472.98	4846.99	5179.99
AAEL001390	1332	2775	751	1848	2500	2954	1243	1848	2300	3110	1942	2012
AAEL001391	37	47	36	60	48	45	46	56	44	47	57	53
AAEL001392	5	8	8	23	149	25	20	7	20	42	37	260
AAEL001394	706	1015	757	1328	822	642	702	744	1077	992	960	1211
AAEL001395	756	947	765	1129	1083	1247	1039	1153	909	1045	1123	1046
AAEL001396	181.001	494	276	416	485	251	532	398	549.002	542.002	396	689
AAEL001397	1043	1297	1033	1639	1781	1639	1883	1848	1632	1492	1854	1890
AAEL001399	622	740	561	803	1161	1501	1119	1412	976	1284	1108	1102
AAEL001400	229.679	567.892	357.62	578.103	408.678	356.267	375.475	286.221	460.794	506.623	432.136	434.47
AAEL001401	3988	6330	3279	7455	7871	4258	6251	4475	7340	7371	6314	6779
AAEL001402	7032	8931	4979	11613	9626	7478	8004	7504	8648	9435	8501	8297
AAEL001403	64	132	66	137	137	94	79	125	114	125	104	111
AAEL001405	624	1027	747	1299	1410	1292	1172	1256	1241	1325	1184	1374
AAEL001407	407	692	472	721	844	811	716	862	819	876	697	754
AAEL001410	631	964	820	941	1048	1500	1199	1310	1035	973	1148	1298
AAEL001411	7530	8804	8631	10837	10386	10935	10925	10271	10919	10272	12047	11833
AAEL001412	401.321	631.108	449.38	700.897	752.322	726.733	566.525	697.779	641.206	600.377	652.864	685.53
AAEL001414	4128	6992	4213	7706.98	9448	5015.98	6942	5700	10806	8190	7943	9907
AAEL001416	1413	1838	1545	2349	2101	2387	2102	2316	2172	2263	2402	2533
AAEL001417	1090	1607	1065	2091	2451	2357	1812	2217	2189	2578	1919	1858
AAEL001420	19478	35248	15682	36343	37733	23108	28313	27190	45803	40436	33675	40576
AAEL001421	9561	12209	8964	12546	10844	9836	9136	8897	12481	12410	12538	12992
AAEL001422	792	1093	683	1341	983	995	862	928	1032	1445	1094	1062
AAEL001423	1162	1861	1292	1796	2375	1927	1650	1561	1782	2177	1666	1665
AAEL001424	383	481	420	595	717	773	570	684	652	612	712	686
AAEL001425	299	515	451	623	940	917	686	755	653	630	651	700
AAEL001426	367	603	442	876	324	347	288	308	418	436	333	356
AAEL001427	250	228	149	282	294	198	206	205	314	289	333	374
AAEL001428	14	16	22	24	15	21	15	13	10	19	16	17
AAEL001432	6984	9781	6782	9981	10670	10673	9201	11204	8613	10272	9186	9191
AAEL001433	115	192	116	220	113	116	75	113	154	132	132	172
AAEL001434	1220	2081	1267	2681	2119	2043	1402	2179	2026	2129	1971	2024
AAEL001435	12	20	12	24	22	20	15	14	24	16	18	22
AAEL001437	12	28	24	28	34	41	20	43	23	37	38	24
AAEL001438	63	89	63	149	68	100	74	99	71	121	89	79
AAEL001439	442	833	591	950	1461	1282	936	858	1031	1148	866	951
AAEL001442	102	136	96	197	366	484	339	327	480.999	281	398	291
AAEL001444	31	58	35	79	50	67	70	89	50	56	53	49
AAEL001446	1161	1538	956	1740	1107	1265	1039	1061	1253	1232	1259	1266
AAEL001447	2046	3042	2140	3511	3124	2823	3114	3168	3273	3015	3081	3295
AAEL001448	1975	2872	2264	3577	3007	3794	2712	3523	2966	3350	3231	3397
AAEL001449	94	122	136	231	205	225	174	222	123	165	185	188
AAEL001451	209	333	253	359	437	412	414	385	373	399	408	409
AAEL001452	4	3	1	3	0	3	3	3	2	2	3	0
AAEL001455	1159	1363	1392	1815	1359	1795	1099	1473	1657	1440	1587	1756
AAEL001457	10	27	14	33	9	10	14	14	18	20	15	24
AAEL001458	61	107	73	116	55	76	53	58	99	96	97	79
AAEL001459	90	150	85	163	367	300	251	301	278	338	294	303
AAEL001461	1	1	3	2	0	4	0	0	3	4	1	1
AAEL001463	13	23	31	59	58	34	48	49	61	51	48	52
AAEL001464	258	329	232	357	334	479	297	465	310	311	302	342
AAEL001472	484	679	575	840	808	1033	714	1097	809	846	941	947
AAEL001473	1312	1691	1388	1894	1986	2228	1869	1957	1905	1819	2037	2120
AAEL001474	17	37	22	41	49	51	35	50	45	46	36	36
AAEL001475	9	20	36	22	16	13	52	18	10	19	45	25
AAEL001476	1244	1518	1363	1993	1414	1617	1312	1568	1825	1987	1964	2100
AAEL001478	108	160	243	202	210	368	385	331	238	246	371	242
AAEL001479	2522	3555	2305	3912	4155	4559	3498	3892	3571	4106	3775	3770
AAEL001480	756.002	1087	769	1289	1281	1270	1195	1362	1259	1184	1272	1458
AAEL001483	8.00165	7	6	4	7	9.00026	4	7	7.00048	4.00268	6	2
AAEL001484	12217	17474	14888	21080	20415	20382	22193	20936	22574	21369	22614	22501
AAEL001485	275	506	233	584	616	365	476	390	565	614	449	668
AAEL001487	0	0	0	0	0	0	0	1	0	0	0	0
AAEL001490	189.001	130	44	120	196	213	90	131	193	133.001	102	110
AAEL001491	67	118	186	225	31	18	15	16	52	39	18	33
AAEL001492	444	660	622	957	780	891	647	980	846	792	804	852
AAEL001493	119	205	198	192	248	314	326	291	224	211	293.999	199
AAEL001494	23	25	8	29	21	12	17	17	23	9	17	32
AAEL001495	6498	9445	7755	11745	11488	14458	12294	11743	10699	11932	11839	13131
AAEL001496	2404	3185	2617	3889	3832	4467	3930	3928	3652	3800	3822	4041
AAEL001497	471	668	504	714	754	942	779	905	766	769	761	820
AAEL001498	98	198	92	270	127	115	124	120	217	200	170	210
AAEL001500	109	120	110	152	52	80	55	106	132	124	138	163
AAEL001501	699	995	716	1049	1220	1301	1100	1122	1004	1124	1041	1034
AAEL001503	372	677	4369	802	672	651	5081	660	958	671	5851	770
AAEL001505	364	589	382	767	714	804	628	707	701	685	628	712
AAEL001506	1924	2179	1675	2622	2144	2211	2002	2122	2086	2428	2390	2305
AAEL001507	751	879	688	1066	1069	1182	1025	1137	1061	1047	1128	1181
AAEL001508	23	45	19	50	82	63	59	67	64	102	64	159
AAEL001509	975	1573	1107	1667	1858	1553	1444	1648	1672	1540	1594	1863
AAEL001510	4	1	1	5	14	21	25	38	11	3	9	3
AAEL001511	2618	4132	4035	5587	5814	5828	5149	5046	4970	4570	5908	6421
AAEL001513	24	36	27	37	28	28	35	25	35	48	40	33
AAEL001514	0	0	3	0	0	0	0	1	0	1	0	0
AAEL001515	804	1094	832	1359	1228	1265	1018	1245	1104	1381	1195	1229
AAEL001516	1310	1893.99	1465.99	2103.99	2384	2290.99	2243	2014	2258	2297	2482	2603
AAEL001517	359	778	464	896	550	598	422	546	553	650	582	557
AAEL001518	284	481	401	567	591	652	606	658	524	569	531	575
AAEL001519	110	164	128	207	164	148	172	163	171	206	146	193
AAEL001520	1471	1824	1679	2463	2623	3224	2633	3153	2419	2262	2521	2613
AAEL001524	49.0005	93.3747	66.4655	78.7948	52	75.4899	61.4336	59.9922	81.2669	73.2903	89.3665	77
AAEL001526	3663	3919	3694	5065	5423	6103	5959	4973	5294	4662	6005	6304
AAEL001532	881.999	1278.63	799.534	1829.21	1687	1490.51	1512.57	1817.01	1819.73	1821.71	1651.63	2137
AAEL001533	16.0005	31	19.0005	39	28	43	28	41.001	13	16.0015	18.0006	31
AAEL001536	21	22	35	31.001	29	35	42.0004	40	35	49	36.0002	43
AAEL001537	0	2	0	1.00002	1	1	0	0	1	0	0	1
AAEL001540	1962	2325	2181	2867	2725	3664	2885	3406	2923	2928	3280	3403
AAEL001541	477	590	427	780	716	747	698	726	594	686	578	641
AAEL001543	148	226	225	256	233	275	278	274	217	326	210	209
AAEL001544	359	654	516	841	624	779	477	553	641	922	688	796
AAEL001545	169	303	237	390	405	412	378	388	312	295	308	314
AAEL001548	654	973.001	645	1025	1129	936	898.001	961.001	980	1021	996.004	1002
AAEL001549	2672	3306.99	3045	4069	4066	4713	4238.99	4608.99	3893	3606	4101.98	4393
AAEL001551	221	319	320	423	334	323	251	236	311	271	312	249
AAEL001552	6	5	9	5	2	0	6	4	12	22	14	24
AAEL001553	1	0	2	2	0	4	0	0	0	2	1	0
AAEL001554	531	638	582	719	1012	1222	992	969	715	731	766	891
AAEL001555	3	3	1	0	1	1	1	5	0	3	2	0
AAEL001556	252	531	349	662	815	912	617	838	571	595.994	505	589
AAEL001557	1813	2435.97	1741	3035.99	2558	2931	2481.97	2569	2717.99	2832.99	2842	2843
AAEL001559	317	386	415	432	499	698	505	582	504	543	564	535
AAEL001561	1988	2479	1536	2942	1488	1218	1167	1200	2720	2848	2622	3374
AAEL001562	567	746	596	870	912.005	830	681	865	789	792	821	963
AAEL001564	508	606	574	885	757	769	672	864	728	724	850	873
AAEL001565	188	245	158	280	272	304	203	244	245	299	246	309
AAEL001566	429	600.004	378	695.002	753	746	753.005	684	650.002	725.002	652	687
AAEL001568	12	18	17.9982	15.9963	23.9999	21.9997	11.9964	24.9957	14.9988	23.9979	10.9957	11.9956
AAEL001569	2013	2864	2074.11	3564.06	3095.03	2932.03	2871.07	2807.11	3152.03	3289.07	3006.05	3372.7
AAEL001570	565	773	726	964	508	552	559	655	1099	1022	1042	1046
AAEL001571	15	10	14	17	5	13	8	25	21	18	16	17
AAEL001573	282	476	370	538	626	665	525	542	458	589	467	557
AAEL001575	62	94	31	88	51	8	69	14	75	102	67	57
AAEL001577	2823	3692	3395	4435	3696	3299	2495	3073	3973	3949	4046	3542
AAEL001580	513	599	482	661	750	858	665	786	650	774	747	742
AAEL001581	1445	1908	1509	2262	1773	2087	1923	2036	2006	2073	2084	2210
AAEL001582	211	327	299	446	439	362	472	398	464	452.006	534	484
AAEL001583	1628	2269	2123	2887	2366	2983	3009	2837	2580	2351	3158	3401
AAEL001584	45	49	71	121	85	99	89	68	85	49	83	98
AAEL001586	350	636.002	388	717	728	546	582.004	550.004	630	760	611.012	665
AAEL001587	593	865	653	1025	928	971	967	927	870	881	959	1000
AAEL001588	3402	5148	3979.89	5952.94	5076.97	7151.97	4414.93	5528.89	4631.97	5846.93	5712.95	5302.3
AAEL001591	182	274	211	286	360	449	343	382	264	328	312	360
AAEL001593	2802	3370	2358	3664	4577	4845	3858	4182	4012	3672	3784	3924
AAEL001594	342	422	201	667	510	435	713	558	521	467	624	429
AAEL001595	304	522	460	589	575	624	654	642	618	558	601	632
AAEL001596	629	864	593	1091	790	814	696	757	871	1023	863	917
AAEL001597	63	162	134	179	224	178	162	159	184	209	148	190
AAEL001600	325.997	468.996	377.994	464.987	501.996	485.994	429.996	409.994	430.996	386.994	430.996	473.991
AAEL001601	463	938	607	1032	1073	1204	922	1162	1131	1064	1018	1118
AAEL001604	660	886	945	1279	1231	1642	1380	1296	1122	1322	1519	1511
AAEL001605	3498	4615	3671	5414	4852	5165	4624	4685	4633	4921	5179	5438
AAEL001607	420.999	785.999	487.999	1198	721.999	518	808	637	752.999	933	779.999	1346
AAEL001610	153	242	195	285	308	348	288	317	285	283	304	356
AAEL001612	312	370	399	442	424	591	517	538	410	394	520	514
AAEL001615	1057	1778	1243	1883	2126	1954	1684	1520	1988	2106	1951	1785
AAEL001616	721	1066	954	1343	1095	1168	1170	1378	1219	1156	1283	1361
AAEL001619	404	832	624	911	967	1197	838	939	872	1061	972	959
AAEL001622	1317	1948	1512	2373	2051	2220	1752	2256	2068	2059	1940	2109
AAEL001623	5176	8043	5537	10084	9856	9779	8175	9635	9408	9759	10012	9849
AAEL001624	383	490	437	577	716	832	659	777	547	614	648	629
AAEL001625	45.0006	48.0014	23.0021	55.0042	38.0009	66.0014	35.0011	44.0014	43.001	46.0014	31.001	37.0024
AAEL001626	506	603	614	811	696	761	542	698	643	613	813	770
AAEL001627	299	424	286	417	357	446	302	401	352	416	401	393
AAEL001628	52	84	33	91	122	128	80	130	88	75	75	76
AAEL001631	197	276	190	309	466	537	407	427	366	371	408	484
AAEL001632	13	25	15	24	35	26	40	28	8	19	9	22
AAEL001635	854	1244	957	1375	1312	1710	1389	1521	1027	1231	1375	1439
AAEL001636	5769	7858	5369	8748	7488	7904	7792	8118	7808	8154	8323	8608
AAEL001637	0	2	2	5	0	2	3	1	5	5	3	2
AAEL001638	555	835	629	901	968	988	840	891	821	901	882	997
AAEL001639	94	126	87	144	244	313	241	263	154	198	178	165
AAEL001640	10	34	7	40	8	9	4	11	46	58	36	104
AAEL001641	2135	3365	1689	3975	3144	1940	2947	2336	3617	3802	3152	4669
AAEL001642	1132	1963	1739	2298	2569	3115	2682	2607	2611	2625	2465	2426
AAEL001644	73	118	111	150	125	155	140	145	121	160	130	180
AAEL001645	46	92	56	109	92	98	96	105	86	106	83	83
AAEL001646	229	333	207	343	263	193	300	221	334	396	353	356
AAEL001647	996	1427	1076	1471	1213	1888	1410	1584	1580	1588	1660	1625
AAEL001649	800	1142	713	1157	942	1000	766	919	891	1110	987	966
AAEL001650	3	3	3	16	41	14	30	7	20	31	15	206
AAEL001651	539	638	560	791	740	911	870	950	793	820	872	861
AAEL001652	16	15	3	12	15	16	5	14	10	19	10	10
AAEL001653	222	415	263	446	551	520	489	430	457	504	414	486
AAEL001654	5	7	2	9	2	0	7	0	1	11	1	5
AAEL001655	1889	2064	2102	2652	2708	3121	2707	2646	2246	2341	2663	2746
AAEL001656	2369	3318	1539	2247	3526	3423	3051	3298	3566	3924	2958	4108
AAEL001657	418	585	405	626	570	551	495	520	565	638	621	660
AAEL001658	7	15	29	32	10	6	9	4	17	8	8	15
AAEL001666	3647	5210	4911	6864	5562	8727	6329	7613	6632	6523	6918	8586
AAEL001667	818	878	1287	1646	1671	1219	1872	1223	1486	1413	2246	1559
AAEL001670	553	766	553	849	641	915	676	837	745	802	810	793
AAEL001671	35	40	24	36	45	69	38	57	39	47	28	35
AAEL001672	28	31	9	31	36	28	30	26	31	26	32	26
AAEL001673	9568	11741	8694	12685	14460	22437	11962	16252	10085	14599	12004	12370
AAEL001674	44	119	96	82	87	89	79	59	38	35	43	26
AAEL001675	4	5	5	4	1	1	4	4	1	2	2	31
AAEL001677	2	3	0	1	3	3	5	4	0	1	0	2
AAEL001680	62	103	61	155	87	75	55	79	96	132	63	64
AAEL001682	78	184	115	199	179	127	164	129	142	190	156	161
AAEL001683	0	1	0	4	3	2	3	2	4	2	4	4
AAEL001685	0	0	1	0	1	2	0	0	0	0	0	0
AAEL001686	6	10	6	8	20	43	36	31	10	28	20	20
AAEL001687	8	41	15	51	68	76	60	77	49	50	43	24
AAEL001688	341	408	374	506	547	665	473	538	452	497	484	514
AAEL001690	1765	4966	3626	5651	4031	3589	2772	2647	1362	1814	2306	1518
AAEL001691	465	636	537	705	713	929	633	866	629	663	692	766
AAEL001693	1084	2640	1901	2976	1995	4172	1611	2952	2422	3200	2270	2788
AAEL001694	2	7	4	2	7	5	2	13	4	5	7	2
AAEL001695	51	72	71	79	77	87	78	77	71	99	70	71
AAEL001696	3	0	3	0	10	15	7	21	1	0	1	2
AAEL001697	15	31	23	29	25	24	16	17	35	34	35	40
AAEL001698	1063	1444	1061	1669	1451	1552	1319	1627	1381	1476	1611	1498
AAEL001699	404	696	366	815	583	443	512	384	727	780	638	785
AAEL001703	133550	210282	187884	255677	0	0	0	0	214004	293373	260872	207064
AAEL001704	0	0	0	0	0	1	0	0	1	0	0	0
AAEL001705	813	1257	754	1341	1323	1426	1134	1304	1291	1548	1216	1265
AAEL001706	688	1404	1122	1672	1737	2169	1778	1625	1723	1791	1615	1769
AAEL001707	176	263	152	332	251	307	192	308	320	335	241	279
AAEL001708	241	583	229	456	254	294	166	332	330	478	324	248
AAEL001709	1443	1991	1727	2558	2348	2657	2358	2585	2366	2280	2468	2646
AAEL001710	861	998	996	1272	1152	1216	1297	1049	1276	1071	1471	1573
AAEL001714	0	1	0	1	0	0	0	0	0	2	0	0
AAEL001715	8163	11189	6733	11806	11188	9835	10766	9639	10969	11436	11275	9716
AAEL001716	1269	1766	1390	1975	1789	1928	1872	1659	1849	1711	1977	1886
AAEL001717	336	589	451	689	951	915	714	814	776	689	705	736
AAEL001719	465	589	434	739	614	658	607	689	673	705	698	656
AAEL001724	231	345	162	381	384	289.003	386	280	311	376	327	287
AAEL001725	719	1192	775	1425	1359	1054	1324	1157	1218	1046	1102	1291
AAEL001726	26	22	26	26	7	5	8	2	16	11	10	19
AAEL001729	410	577	424	576	488	646	513	603	490	559	619	558
AAEL001730	11	27	26	24	34	30	28	41	33	34	24	30
AAEL001732	4.28684	3.22079	3.29095	9.60254	11.8804	8.70483	18.5346	16.4248	7.68348	0	10.7036	8.78186
AAEL001734	128	183	197	272	215	209	207	210	252	185	248	295
AAEL001735	6	7	9	7	15	49	23	28	17	10	8	8
AAEL001736	0	2	0	1	3	2	0	1	3	1	0	4
AAEL001737	1351	1867	872	2247	1813	651	1329	887	1986	2288	1846	1708
AAEL001738	216	295	291	376	373	369	232	302	322	421	486	367
AAEL001740	510.713	729.779	510.709	825.397	688.12	872.295	682.465	768.575	777.317	904	802.296	831.218
AAEL001742	2092	2735	2662	3374	3174	3801	3320	3343	2989	2840	3588	3662
AAEL001743	0	1	1	0	0	4	2	1	0	0	0	3
AAEL001744	19	30	15	23	23	27	19	22	23	22	27	21
AAEL001745	17	23	10	38	13	11	11	14	8	27	10	11
AAEL001747	463	622	298	727	495	231	406	254	550	625	607	533
AAEL001748	1202	1317	1128	1502	1577	1942	1622	1598	1421	1482	1794	1852
AAEL001749	696	977	907	1206	1294	1734	1359	1655	1362	1405	1564	1729
AAEL001751	1168	2031	1062	2297	1962	1891	1950	1795	2155	2145	2283	2351
AAEL001752	781	1157	793	1339	1510	1300	1449	1510	1419	1451	1477	1423
AAEL001754	28	47	35	40	105	87	113	108	37	55	43	56
AAEL001756	305	332	285	452	531	675	481	625	379	401	421	458
AAEL001759	48329	62745	42424	71238	62897	80690	52191	62131	46574	61469	54307	48142
AAEL001761	355	499	448	638	619	698	500	594	589	578	699	721
AAEL001762	4	7	7	5	1	2	3	1	2	2	1	2
AAEL001764	195	279	214	346	419	523	369	449	384	469	435	448
AAEL001765	597	827	691	945	694	762	749.001	812	797	804.001	817	858
AAEL001766	25	33	50	64	48	99	31	85	47	52	36	44
AAEL001767	2111	3679	2663	3516	3695	4812	2547	4700	3850	4839	3359	3319
AAEL001769	2988	4656	2855	4713	4982	5606	4344	4871	4863	5547	4541	4957
AAEL001775	131	225	187	232	473	435	380	410	297	287	334	371
AAEL001776	120	125	140	226	123	185	111	143	114	82	115	112
AAEL001778	333	482	355	607	920	746	690	794	598	664	601	606
AAEL001779	2138	3395	2267	4051	4139	3645	3254	3884	3768	3725	3627	3682
AAEL001781	94	153	128	174	289	267	230	251	192	183	171	204
AAEL001782	247	313	183	398	344	342	338	338	321	429	315	331
AAEL001787	393	576.999	408	665	383.001	456	408.991	493	532	626.988	474.998	514
AAEL001789	107	210	149	218	227	260	222.001	273	212	237.001	234	224
AAEL001794	1805	3507	1532	3757	2964	1679	2350	1654	3632	3543	2539	6134
AAEL001795	1279	2371	1270	2694	2501	2701	2303	2541	2411	2797	2603	2156
AAEL001796	493	613	372	765	658	631	558	550	668	726	591	625
AAEL001797	69	78	66	105	137	102	108	102	147	152	105	131
AAEL001798	7610	10826	8373	13385	10704	11556	10532	11392	12521	12369	13045	14096
AAEL001799	8	17	12	17	25	23	29	34	12	18	19	9
AAEL001800	782	1102	703	1302	1115	1006	927	891	1059	1211	1097	1161
AAEL001801	0	1	1	11	1	2	1	0	0	0	0	1.00047
AAEL001803	99	164	200	173	190	267	290	186	167	145	268	175
AAEL001805	115	213	144	242	295	275	284	218	275	277	257	276
AAEL001807	352	667	351	712	577	274	452	385	390	529	421	475
AAEL001808	1643	2204	2021	2832	1896	2095	2002	2028	2685	2758	2921	2968
AAEL001809	129	177	189	291	70	52	68	56	114	112	112	98
AAEL001810	2021	3371	2179	4132	3589	3251	3387	3397	3877	3823	3759	3990
AAEL001811	630	895	701	1082	1075	1179	1014	1140	1053	1027	1072	1034
AAEL001812	924	1789	622	1678	1087	895	818	936	1261	1283	1236	1204
AAEL001813	73	177	50	212	159	48	210	53	120	149	229	140
AAEL001814	0	0	3	2	3	0	0	0	1	1	0	1
AAEL001815	1176	1312	1004	1734	1956	1763	1886	1732	1585	1619	1467	1534
AAEL001816	263	414	363	572	776	929	559	1089	673	495	863	614
AAEL001817	65	76	50	82	84	84	68	109	78	84	69	71
AAEL001818	75	124	73	175	180	211	96	202	126	156	143	165
AAEL001819	416	503	510	701	617	946	651	728	561	525	703	624
AAEL001820	5	6	28	42	5	9	6	18	74	41	20	62
AAEL001821	1	2	1	1	15	17.9998	10.9994	6.99996	3	1	1	2
AAEL001822	2	3	0	3	3	4	5	8	2	1	8	5
AAEL001826	0	0	0	0	0	1	0	1	0	0	0	0
AAEL001827	447	671	489	738	920	841	750	727	722	781	805	833
AAEL001830	1247	1839	1330	2215	1904	1931	1664	1859	1951	2171	1924	1876
AAEL001831	977	1388	1145	1576	1814	1969	1721	1704	1775	1731	1655	1915
AAEL001832	374	488	441	650	1195	1517	1457	1336	676	818	732	789
AAEL001833	189	366	209	476	348	359	277	353	305	427	381	463
AAEL001835	130	258	159	362	255	41.0002	246.001	67	272	372	250	256
AAEL001836	3	4	1	6	9	7	1	3	8	3	3	5
AAEL001837	378	598	608	511	882	758	462	782	782	725	390	353
AAEL001838	1778	3471	2494	3881	3573	3050	3016	2860	3929	4244	3540	3656
AAEL001839	6	11	11	12	40	58	23	35	13	16	12	15
AAEL001840	258	506	258	514	925	988	674	940	522	598	485	461
AAEL001843	510.056	641.396	655.95	805.534	908.876	1307.97	1014.27	1007.62	900.762	893.929	1010.42	1064.85
AAEL001844	289	451	260	473	399	370	305	367	396	641	393	380
AAEL001845	1703.59	2084.68	1444.55	2383.97	2620.85	2646.04	2421.73	2633	2286.67	2616	2089.32	2518.85
AAEL001846	10	13	11	25	29	27	17	30	19	18	23	19
AAEL001847	2538	3202	2769	3886	3096	3951	3195	3526	3146	3528	3664	3725
AAEL001850	159	228	155	202	270	284	242	264	273	252	223	211
AAEL001851	3008	3996	2621	4169	4475	5115	3851	4743	3373	4111	3219	3384
AAEL001852	1612	2783	1758	3326	3245	3889	3184	3455	2919	3462	2846	3315
AAEL001853	1396	2084	1676	2768	2630	2448	2491	2502	2706	2558	2717	2910
AAEL001855	15	13	9	22	26	30	13	25	16	12	8	12
AAEL001856	568	733	633	969	950	1247	1020	1230	942	999	990	931
AAEL001857	25	19	14	36	19	19	10	17	14	20	16	27
AAEL001859	437	730	480	766	704	820	642	686	726	835	721	806
AAEL001860	22.4079	241.319	159.447	349.026	109.152	75.9568	163.274	0	191.332	218.005	300.678	303.155
AAEL001863	121176	156024	96207	160700	178504	240827	100454	207310	123890	178952	134966	102757
AAEL001864	3252	4578	2784	5671	4059	4188	3401	4402	3818	4725	3848	5081
AAEL001865	2859	4652	2962	5035	5769	5504	5197	4710	5052	5282	4744	4751
AAEL001867	1	5	1	5	5	9	1	3	1	3	2	6
AAEL001869	7043	11004	8023	11995	11078	10340	10804	10578	11689	11256	11613	11445
AAEL001871	211	322	309	381	363	453	339	396	431	474	403	377
AAEL001874	389	561	458	651	660	733	635	634	632	621	575	700
AAEL001875	589	889	711	1060	1538	1690	1394	1841	1209	1407	1446	1608
AAEL001876	1155	1255	1154	1399	1684	2281	1618	1991	1481	1616	1748	1794
AAEL001877	73	153	66	152	121	83	77	120	140	168	111	111
AAEL001878	22	53	24	64	26	19	34	18	45	47	34	48
AAEL001879	1410	1939	1633	2611	2120	2614	2015	2333	2111	2231	2355	2383
AAEL001881	63	104	54	129	114	83	101	64	99	99	93	95
AAEL001882	22	47	38	78	78	31	63	55	66	66	49	193
AAEL001883	275	434	292	510	492	461	402	463	422	475	404	455
AAEL001886	283	438	479	597	535	630	481	554	536	522	545	647
AAEL001887	2574	3176	2347	3298	4141	3206	4570	3284	3734	3736	4823	3963
AAEL001888	512	885	619	946	781	923	845	886	861	1121	892	1030
AAEL001889	0	1	0	0	2	0	1	0	0	0	2	0
AAEL001891	413	581	390	619	589	732	512	584	550	647	546	553
AAEL001893	91	151	84	177	177	150	180	186	187	181	151	162
AAEL001894	6	7	15	11	21	23	17	19	5	14	4	13
AAEL001895	0	0	0	0	0	0	0	1	0	0	0	1
AAEL001896	6981	9854	7317	11986	10560	11171	9516	11086	10269	10935	10607	11471
AAEL001897	54	163	90	232	75	33	83	58	131	126	73	257
AAEL001898	7681	10766	7584	13141	11786	13697	12297	12746	13241	12346	13454	12709
AAEL001899	12	11	10	7	2	9	5	11	14	12	9	15
AAEL001900	213	244	202	301	201	253	153	281	254	320	289	206
AAEL001901	16	32	34	42	4	8	17	8	24	19	11	25
AAEL001902	44	78	46	102	389	187	307	345	92	101	153	136
AAEL001903	1	7	4	15	2	9	9	12	8	11	21	8
AAEL001904	2519	3716	3188	4557	3712	4618	3544	4145	3948	4171	4094	4240
AAEL001905	33	57	71	61	117	241	123	273	60	235	112	37
AAEL001906	2330	2944	2007	3000	3454	3686	3021	3340	3284	3329	3141	3125
AAEL001910	2097	2362	1955	3105	2841	2811	2779	2733	2714	2552	3115	2989
AAEL001911	0	0	0	0	1	3	0	0	0	0	0	0
AAEL001912	21	14	15	30	20	22	12	10	27	30	19	16
AAEL001913	968	2129	1676	2682	2001	2061	1918	1848	2405	2285	2630	3106
AAEL001914	465	732	812	963	652	620	671	651	727	684	741	749
AAEL001915	609	907	872	1127	959	1091	1039	1084	1000	957	1231	1003
AAEL001916	8610	12559	8936	14758	16239	13230	13937	15206	14711	15871	13831	15119
AAEL001917	3931	5786	4474	6530	5032	4470	4196	3960	5645	5887	5572	5724
AAEL001918	646	999	829	1196	1153	1423	1216	1297	1239	1217	1237	1391
AAEL001919	1964	2724	2146	3536	3399	3583	3279	3843	3263	3304	3695	3773
AAEL001920	67	99	72	117	142	197	102	181	103	159	121	121
AAEL001922	624	710	593	812	820	883	737	754	735	787	819	942
AAEL001925	578	644	756	839	716	696	978	671	979	755	1135	1186
AAEL001928	245	367	214	281	190	304	126	269	202	250	171	213
AAEL001929	98	129	61	163	136	45	130	52	169	161	127	165
AAEL001930	848	1377	878	1580	1177	1222	1061	1185	1296	1562	1362	1483
AAEL001931	344	478	310	495	448	420	388	384	390	503	393	433
AAEL001932	116	195	186	255	214	261	212	296	234	265	236	299
AAEL001934	433	660	557	771	722	988	682	899	669	753	803	744
AAEL001935	589	747	528	856	1103	1129	1131	1286	1001	1013	927	1123
AAEL001936	27	22	34	38	19	34	21	43	34	47	27	32
AAEL001937	473	671	358	907	954	689	892	902	984	941	814	862
AAEL001938	86	129	132	155	124	103	87	142	132	79	135	157
AAEL001939	2884	3903	3544	4735	4489	5987	4215	5031	3991	4648	4975	5013
AAEL001940	694.998	811.997	780.998	1007	945.998	1242	926.998	1132	842	879.998	1080	974.999
AAEL001943	439	803	610	925	923	894	790	830	829	1003	784	907
AAEL001946	2437	3268	2556	3896	3353	4424	2800	4033	3131	3757	3116	3161
AAEL001949	70	155	90	175	158	187	164	234	194	204	141	120
AAEL001950	274	437	426	641	609	568	523	603	449	475	458	530
AAEL001951	72	83	56	104	113	187	188	250	89	114	69	95
AAEL001952	598	1233	831	1440	1505	1261	1326	1240	1512	1466	1363	1617
AAEL001954	747.002	1104	789.002	1435	1187	1117	1048	1136	1314	1338	1467	1493
AAEL001958	916	1369	1081	1670	1480	1541	1361	1401	1462	1480	1556	1713
AAEL001959	1109	1624	1157	1841	2131	2049	1969	2126	1930	2232	2163	2357
AAEL001960	697	1130	736	1169	1285	1247	1279	1378	1449	1281	1494	1202
AAEL001962	420	537	464	657	268	312	275	260	463	500	505	602
AAEL001963	430	709	398	730	546	423	377	417	709	808	601	680
AAEL001964	2800	2025	1359	2826	9740	7017	8628	7998	4927	5991	5996	5379
AAEL001965	1818	3720	1248	4048	4243	2156	3216	2117	3874	3992	3559	4995
AAEL001968	1408	1817	1475	2106	2195	2527	1855	2342	1920	2119	2093	2123
AAEL001969	1909	1682	1650	2444	1702	1845	1235	1717	1611	1770	1624	2030
AAEL001971	369	470	336	520	591	703	558	487	500	518	612	640
AAEL001972	377.293	650.73	470.195	627.918	533.265	760.865	547.069	628.758	655.052	877.579	604.52	655.51
AAEL001974	352	407	375	507	510	516	432	425	441	523	394	427
AAEL001976	212	289	245	334	594	878	590	682	429	495	564	526
AAEL001978	156	327	222	404	302	280	263	278	384	376	371	503
AAEL001980	7	7	3	4	0	2	1	5	8	6	5	13
AAEL001981	0	1	0	1	0	0	0	0	3	3	0	0
AAEL001982	506	712	582	859	854	1006	720	889	718	819	765	814
AAEL001984	1122	1248	1151	1512	1392	1930	1400	1548	1312	1437	1653	1573
AAEL001985	27	31	21	33	32	31	42	28	26	33	16	36
AAEL001986	289	299	241	341	321	439	282	403	303	399	351	375
AAEL001987	2	0	0	1	1	1	2	0	0	0	1	0
AAEL001988	2	0	1	0	0	3	1	1	1	2	1	4
AAEL001991	1	0	1	2	0	1	0	0	4	4	0	1
AAEL001992	4402	5080.99	5515.99	6691.98	6339	7474.98	7449.01	6431.99	6623.99	5829.98	7865.99	7944
AAEL001993	0	0	1	1	2	0	0	0	1	5	0	2
AAEL001995	0	1	0	0	0	0	0	0	0	0	0	0
AAEL001997	1416	2020	1492	2275	2762	2688	2251	2389	2205	2258	2093	2204
AAEL001998	2494	4553	2745	4392	10557	10720	8415	11201	7117	7663	7222	6077
AAEL001999	0	0	0	2	0	0	0	1	2	0	0	0
AAEL002000	1	0.999884	0	0.999858	3.99999	7.99994	13	9	5.99999	4	14	0.999858
AAEL002001	0	0	0	0	10	9	2	8	0	0	1	2
AAEL002002	280.017	271.22	191.355	336.049	162.766	17.2138	130.347	0	235.917	183.463	260.202	223.476
AAEL002004	0	0	0	0	2	0	0	1	1	2	0	1
AAEL002005	1	3	5	7	4	1	0	1	4	2	1	5
AAEL002006	819.707	1061.27	908.805	1267.08	1367.73	1605.14	1139.93	1398.24	1129.95	1249.42	1233.48	1325.49
AAEL002007	0	2	1	1	2	3	1	0	2	1	2	2
AAEL002009	261	372	244	421	608	694	484	746	396	438	380	397
AAEL002010	487	594	506	665	688	725	524	602	538	619	656	637
AAEL002011	51	65	69	95	9	9	6	9	31	56	42	58
AAEL002012	1358	2222	1705	2613	2309	2387	2152	2417	2415	2597	2534	2959
AAEL002015	13	19	19	29	4	2	1	5	19	27	15	25
AAEL002016	1164	1436	1180	1706	1480	1762	1471	1603	1608	1714	1564	1739
AAEL002017	0	1	0	1	1	2	0	1	0	1	0	0
AAEL002019	195	248	232	330	340	369	333	318	327	329	340	396
AAEL002021	0	2	0	0	0	0	0	0	2	3	1	0
AAEL002022	7	17	8	21	30	12	13	14	18	29	25	55
AAEL002023	5098	8155	3750	8185	9775	7650	7035	6284	7750	8240	7652	9357
AAEL002024	0	0	0	0	0	1	1	2	0	1	0	0
AAEL002026	3	2	0	3	0	0	4	0	2	0	0	0
AAEL002028	1	2	5	12	7	5	11	5	21	14	10	25
AAEL002029	0	1	0	1	0	1	1	2	1	3	2	1
AAEL002031	995	1420	1033	1577	1423	1341	1113	1301	1198	1477	1288	1157
AAEL002035	1	0	0	0	0	0	0	0	1	0	0	0
AAEL002036	4010	4620	4082	5085	5262	7148	5473	6416	5280	6354	6453	6087
AAEL002038	1	0	0	3	5	12	3	2	5	2	1	2
AAEL002039	8	34.0001	22	34.0001	22	16.0001	12	21	31	19	21	29.0001
AAEL002040	0	0	0	0	0	0	0	0	2	0	0	0
AAEL002041	1	0	1	1	0	1	1	0	0	0	0	0
AAEL002043	119	184	84.0001	205	354	281	227	262	187	165	130	163
AAEL002047	35106	43809	29386	53156	35067	37527	30168	28462	31043	33777	35129	31311
AAEL002048	883	1061	936	1307	1476	2027	1494	1671	1473	1357	1594	1695
AAEL002049	1367	1584	1082	2204	2248	1801	1870	2107	1972	2041	1942	1918
AAEL002050	257	341	233	434	332	318	319	296	382	402	376	409
AAEL002051	414	564	648	694	771	956	999	819	605	693	869	700
AAEL002055	238	293	333	419	373	452	332	438	340	340	352	376
AAEL002056	430	627	512	786	690	1023	648	843	611	658	705	729
AAEL002057	68	84	42	89	83	93	50	68	80	103	64	66
AAEL002061	2187	3099	2377	3357	3072	3399	2896	3336	3117	3241	3236	3382
AAEL002065	395	656	436	732	697	738	642	595	616	766	707	750
AAEL002068	2272	3557	2300	3824	3698	3848	3308	3306	3535	3926	3414	3682
AAEL002069	423	617	417	700	821	800	662	627	611	719	653	653
AAEL002070	158	193	305	203	208	274	364.999	180	220	177	386	238
AAEL002072	21	22	14	33	2	5	2	0	8	5	2	3
AAEL002075	7	10	12	7	10	8	7	7	8	11	15	4
AAEL002077	1950	2677	1967	2967	3774	3254	3350	3398	3181	3659	3228	3273
AAEL002078	620	939	648	1103	1320	1291	1143	1147	1210	1192	1198	1312
AAEL002079	152	204	159	257	335	279	282	268	304	280	276	253
AAEL002080	1117	1257	940	1497	1512	1465	1246	1287	1338	1359	1199	1604
AAEL002083	21767	33507	23591	39239	37557	35581	34192	37730	36027	35798	38130	38253
AAEL002084	1854	2387	1955	2964	2829	3134	2802	2749	2755	2710	2841	3047
AAEL002085	1	0	0	0	0	0	0	0	0	0	0	0
AAEL002088	106.279	185.188	100.936	179.335	79.9999	86.7017	63.2301	88.9999	161.925	149.964	159.978	140
AAEL002089	795	1153	870	1374	1282	1301	1302	1294	1263	1436	1421	1495
AAEL002091	949	1354	1083	1717	1534	1883	1588	1885	1481	1510	1645	1618
AAEL002092	1	2	1	4	2	5	7	5	3	1	2	3
AAEL002094	5	17	5	10	3	9	7	12	3	8	14	3
AAEL002097	545	729	560	896	836	908	820	837	788	816	823	887
AAEL002098	644	961	899	1189	944	1278	989	1109	1169	1094	1230	1285
AAEL002099	1	1	2	2	6	9	8	2	0	3	0	1
AAEL002102	972	1264	925	1408	1324	1379	908	1271	1215	1317	1205	1304
AAEL002103	1752	3495	2423	4297	4172	3816	4179	3341	3989	4559	4097	4404
AAEL002104	413	534	486	582	625	866	607	731	525	568	721	746
AAEL002105	296	419	401	465	613	650	622	626	544	552	563	589
AAEL002106	386	518	501	605	689	818	637	682	616	698	668	710
AAEL002107	1101	1647	1223	1857	2083	2587	1877	2220	1725	1939	1904	1839
AAEL002108	594	932	612	1203	916	947	810	781	868	1074	890	992
AAEL002109	10	14	12	18	16	15	15	18	21	9	9	18
AAEL002111	1	1	1	2	4	4	3	3	0	1	1	4
AAEL002112	3	10	1	12	8	8	5	7	9	13	8	7
AAEL002113	248	373	280	436	473	590	429	502	443	462	382	443
AAEL002115	651	812.998	627.998	952.998	1189	1352	1160	1238	951.998	1025	1093	1154
AAEL002116	173	265	243	266	323	370	326	411	255	294	277	297
AAEL002117	1	5	2	7	5	5	0	1	3	5	2	1
AAEL002118	2630	3912	2838	4940	4440	4443	3826	4718	4306	4558	4366	4802
AAEL002119	401	759	552	964	750	754	576	730	767	838	784	825
AAEL002120	275	453	422	650	642	712	622	720	691	684	663	707
AAEL002124	1028	1470	742	1714	1083	871	914	872	1104	1217	1109	1278
AAEL002125	4054	4781	4711	5920	5612	6990	6562	5929	5450	5053	6319	6145
AAEL002126	29	36	18	38	17	11	17	24	16	14	26	17
AAEL002128	7	9	8	24	18	12	9	9	17	7	9	17
AAEL002129	586	762	509	935	762	788	724	749	611	687	688	689
AAEL002130	1081	1524	1299	1578	2070	1646	1994	1388	1882	1716	2628	2783
AAEL002131	21.7206	17.8116	30.0639	15.6652	0	0.298335	7.76988	0	17.0752	8.03557	0.0216314	0
AAEL002132	2	9	3	5	25	22	13	17	5	9	9	11
AAEL002133	20	23	19	14	12	21	14	14	9	22	17	22
AAEL002134	94	229	142	215	105	102	79	112	120	178	131	205
AAEL002135	750	886	650	933	1023	999	764	937	892	1036	1030	1054
AAEL002137	1306	1545	1161	1767	1709	1787	1551	1553	1591	1524	1627	1654
AAEL002138	3.00013	6	3	3.00002	1.00006	0	2	3	3.00001	1	6.00022	4.00037
AAEL002139	323	418	337	417	492	512	453	376	361	465	481	461
AAEL002140	504	953	716	1049	1252	1254	1201	1091	1304	1284	1158	1299
AAEL002141	90	145	82	145	80	73	90	68	109	98	89	118
AAEL002142	1119	1508	1311	1816	2323	2537	2199	2324	2124	2010	2439	2570
AAEL002145	1441	1831	1401	2029	2568	3065	2509	2856	2114	2486	2481	2463
AAEL002148	431	773	498	800	874	710	587	626	814	962	857	916
AAEL002152	1282	1686	1512	1980	1790	1920	1837	1967	1886	1873	1968	2009
AAEL002153	0	3	1	2	4	0	0	0	2	6	3	1
AAEL002155	1430	2151	1764	2578	2381	2702	2178	2721	2554	2636	2583	3003
AAEL002157	489	689	583	743	692	990	624	654	692	693	703	695
AAEL002158	5027	6682	3792	7847	9405	7035	7722	6856	7769	7477	7182	7680
AAEL002159	464	578	467	724	767	820	652	786	667	724	729	770
AAEL002160	4926	7800	4623	8581	6616	6480	5385	6589	6293	7314	6391	6279
AAEL002161	319	406	312	563	521	517	382	427	465	577	488	475
AAEL002163	809	940	723	1238	1228	1291	1153	1621	1115	1314	1075	1214
AAEL002165	415	673	386	787	178	111	123	116	148	133	183	184
AAEL002167	0	3	2	3	2	6	1	5	1	4	1	1
AAEL002169	5788.01	6608.01	6208.01	7717.01	6652	8634.01	7004.02	6873	6689.01	6206	7617.01	8015.02
AAEL002170	966	1503	982	1732	1718	1591	1409	1715	1556	1715	1517	1620
AAEL002173	11	18	15	14	21	30	18	15	17	9	11	17
AAEL002174	1321	2321	1665	2254	1959	2309	1769	1818	1699	2237	1855	1983
AAEL002175	831	1150	787	1322	1066	1093	1064	1097	1229	1304	1265	1327
AAEL002176	149	203	105	243	209	143	154	134	184	280	264	241
AAEL002177	0	1	1	0	0	0	0	1	0	1	1	0
AAEL002178	9620	14389	10789	19261	14878	15932	15460	17545	15734	16374	16084	18796
AAEL002179	447	631	432	686	765	946	782	865	634	771	828	762
AAEL002182	1756	2979	2233	3389	3018	3337	2981	3194	3488	3433	3697	3585
AAEL002183	664	1175	645	1131	1381	1165	1150	999	1229	1318	1121	1055
AAEL002184	585	898	622	965	1128	1198	790	1106	946	1055	961	1092
AAEL002185	120	404	77	225	70	22	40	24	101	196	111	90
AAEL002186	328	704	462	728	609	681	540	584	700	721	625	675
AAEL002187	0	2	1	1	1	0	0	3	1	0	0	0
AAEL002189	0	1	0	0	0	0	0	0	0	0	0	0
AAEL002190	1417	1959	1342	2639	2437	2652	2080	2491	1785	2034	1913	1876
AAEL002191	0	0	1	2	0	2	0	0	1	3	0	0
AAEL002192	19	11	15	11	5	15	4	7	5	8.00013	6.00001	11
AAEL002194	868	1678	785	1736	1592	731	1589	625	1670	1593	1449	1388
AAEL002195	809	895	905	1152	969	1437	940	1166	856	949	1072	1159
AAEL002196	62	76	43	104	70	75	54	60	56	74.9999	48	65
AAEL002198	186	448	261	538	461	480	347	432	498	556	426	482
AAEL002199	1	0	0	0	0	0	0	0	2	0	1	0
AAEL002202	0	0	0	0	0	0	0	0	1	0	0	0
AAEL002207	785	1330	934	1598	1373	1425	1329	1237	1442	1722	1333	1602
AAEL002208	0	0	1	3	0	0	1	1	0	1	1	0
AAEL002209	12	14	5	14	19	17	25	30	14	19	22	20
AAEL002211	0	2	2	4	14	20	15	14	5	12	14	8
AAEL002212	0	0	0	2	1	3	0	1	0	0	0	0
AAEL002213	2	2	1	0	1	1	1	0	0	1	2	1
AAEL002214	1395	1967	1569	2139	1786	2139	1900	2284	1961	2087	2309	2300
AAEL002215	573	803	657	932	1153	1499	1006	1204	853	982	1024	1127
AAEL002216	1237	1960	1237	2169	1769	1816	1380	1507	1989	2182	1739	2244
AAEL002217	9	12	5	10	14	10	4	8	3	8	13	54
AAEL002219	231	301	314	415	518	605	512	580	355	387	420	425
AAEL002220	16	19	20	18	1	2	1	3	17	7	9	15
AAEL002221	360	609	461	777	761	752	718	706	773	749	687	792
AAEL002222	143	215	132	253	198	249	194	219	190	211	244	218
AAEL002223	0	1	0	0	0	2	0	0	0	0	0	0
AAEL002225	460	805	633	980	983	974	940	849	824	989	883	904
AAEL002228	7151	9500	6885	12655	8466	5622	6938	6037	9415	10091	9124	9056
AAEL002229	0	4	4	5	0	3	0	1	0	1	5	4
AAEL002231	0	1	1	1	1	1	1	1	3	1	0	1
AAEL002232	785	1165	959	1439	1274	1529	997	1364	1237	1382	1338	1303
AAEL002233	1	2	2	12	1	0	1	0	0	1	2	2
AAEL002234	4	5	13	12	7	13	15	10	7	10	20	4
AAEL002235	1524	2037	1846	2366	2542	3022	2551	2903	2207	2161	2704	2980
AAEL002237	16	19	3	21	16	7	7	9	14	19	4	4
AAEL002238	959	1104	912	1283	1099	1368	979	1040	1094	1126	1145	1096
AAEL002239	0	0	0	0	0	1	0	0	0	0	0	1
AAEL002240	1106	1479	1183	1695	1618	1693	1556	1417	1626	1545	1787	1952
AAEL002241	1	1	0	2	0	1	0	0	0	0	0	1
AAEL002242	9	18	8	21	29	26	35	25	18	28	10	20
AAEL002243	1	0	0	0	0	1	0	1	0	0	0	0
AAEL002244	82	144	118	183	137	136	122	125	166	190	154.998	183
AAEL002245	1	2	0	0	0	0	0	1	0	0	0	0
AAEL002246	0	1	0	2	6	3	3	7	0	0	0	2
AAEL002248	330	467	302	452	458	533	400	547	451	500	437	489
AAEL002249	786	1255	950	1399	1216	1327	1102	1197	1231	1386	1337	1272
AAEL002250	575	766.003	688.002	838.003	559	673	478	571	878.001	882	940.004	876.003
AAEL002253	354	458	398	580	509	678	546	646	544	574	594	582
AAEL002254	770	1294	586	1501	1042	803	1060	929	1221	1338	1067	1400
AAEL002255	14	44	16	29	11	11	14	16	25	39	32	23
AAEL002257	29.0005	32.0013	60.0007	65	40.0018	46.0012	35	55.0009	48.0046	32.0007	36.0026	59.0025
AAEL002258	337	395.997	325.998	447.997	912	869	703	842	519.999	498	560.996	595.997
AAEL002260	1438	2145	1673	2330	2467	2538	2419	2421	2392	2153	2444	2518
AAEL002261	2436	3398	2820	4472	3920	4776	3440	4258	3495	3588	3603	4377
AAEL002263	2163	2383	2405	3559	2838	3085	1435	2365	2274	2811	3040	2815
AAEL002264	5	2	1	5	1	5	1	3	3	2	7	1
AAEL002267	813.001	1106	990.001	1432	1065	1385	760	1158	1181	1438	1250	1139
AAEL002269	2173	3426	1631	3710	4406	1598	2552	2180	2327	2257	1985	2872
AAEL002270	0	0	0	0	0	0	0	0	0	0	0	2.00255
AAEL002271	2170	2840	1994	3195	3095	3278	2917	3175	3060	3178	3340	3461
AAEL002272	2692	3491	2701	4079	4226	4622	3984	4354	3602	3765	4089	4064
AAEL002273	4	8	2	3	8	3	3	5	2	9	4	6
AAEL002276	236	504	177	614	646	284	545	401	561	512	386	612
AAEL002279	455	640	459	705	1038	1211	848	1066	635	765	719	766
AAEL002281	576	720	701	991	908	1146	917	1025	772	899	1090	1106
AAEL002282	404	568	439	628	550	611	564	480	602	531	595	649
AAEL002284	138	212	158	255	314	343	287	229	303	334	359	357
AAEL002285	209	329	248	391	411	436	336	382	390	409	347	379
AAEL002286	393	608	491	646	659	813	629	645	628	713	628	697
AAEL002287	1440	2211	1585	2517	2697	3020	2568	2842	2553	2642	2546	2547.99
AAEL002288	353	693	298	633	650	461	478	478	814	887	495	725
AAEL002290	390	626	397	596	465	488	442	440	501	480	623	545
AAEL002291	10	10	2	7	11	8	12	13	8	10	9	6
AAEL002292	207	270	227	343	275	303	171	304	274	295	303	252
AAEL002293	122	473	299	494	536	502	527	455	514	573	482	502
AAEL002295	2568	3572	3033	4326	3884	4131	2981	4057	3631	4313	3826	4420
AAEL002296	1986	2742	1547	3312	3440	2667	3427	2135	3309	3619	3257	3077
AAEL002298	693	1062	788	1234	1467	1455	1339	1437	1201	1331	1386	1518
AAEL002299	955	1372	831	1458	1058	1329	991	1028	1304	1360	1405	1198
AAEL002301	1084	2008	909	2058	2465	1476	1901	1431	2307	2899	1860	3269
AAEL002302	0	3	0	2	1	2	1	4	0	1	0	1
AAEL002303	147	230	175	281	290	299	214	227	238	325	262	269
AAEL002304	629	927	683	1013	1018	1137	884	1029	752	798	794	868
AAEL002306	1582	2386	2196	2854	2723	2760	3054	2950	2779	2784	3354	3076
AAEL002307	15	18	7	31	27	27	32	29	27	28	11	21
AAEL002308	2427	3548	2519	4405	3779	3977	3552	4187	3902	3828	3928	4223
AAEL002309	1898	2621	2024	4982	4063	2085	3119	2685	3490	2803	3721	2853
AAEL002310	47	73	53	86	195	224	184	176	133	98	117	127
AAEL002311	61	77	43	70	45	33	31	60	42	53	41	45
AAEL002312	409	529	435	641	538	617	532	623	642	647	711	726
AAEL002313	4	1	3	2	1	2	3	3	2	4	6	2
AAEL002316	67	101	100	155	124	154	107	114	104	94	107	104
AAEL002317	1527	1758	1814	2075	2033	2500	2157	2337	1857	1886	2312	2320
AAEL002318	0	0	0	1	0	0	0	0	0	0	0	0
AAEL002320	585	696	636	947	949	1164	978	1073	778	835	1105	1031
AAEL002321	155	166	169	242	161	145	135	167	215	199	179	208
AAEL002322	1010	1393	1260	1763	1541	1913	1458	1545	1366	1497	1726	1642
AAEL002324	344	584	352	648	739	615	546	589	567	596	676	703
AAEL002329	544	855	673	1000	958	1117	884	1117	985	965	1030	1135
AAEL002331	527	806	521	823	945	1070	834	1025	745	869	801	875
AAEL002334	7786	12945	8686	14857	13983	14864	13551	14249	12938	14161	13695	13510
AAEL002335	111	182	247	172	115	118	131	175	147	107	135	189
AAEL002337	749	1604	1333	1979	1926	2051	1906	1786	2045	2112	1760	2004
AAEL002341	139.002	194	186	231	270.003	326	199.004	274.004	130	142	153	111
AAEL002343	57	72	39	78	67	67	64	49	66	70	43	60
AAEL002345	2389	3268	2814	3800	2731	3310	2779	3079	3566	3297	3465	3653
AAEL002346	5015	6459	5611	7855	7688	8207	8361	7728	7882	7444	8373	8462
AAEL002347	870	1555	1056	1597	1450	1309	999	1829	1669	2042	1416	1528
AAEL002348	144	233	109	216	248	262	195	169	269	233	198	223
AAEL002349	844.998	1440	869	1551	1562	1562	1227	1614	1526	1620	1484	1484
AAEL002350	1637	2333	1552	2695	2396	2308	1771	1932	1925	2220	2210	2083
AAEL002351	702	1073	671	1146	1300	1332	1180	1385	1135	1242	1054	1083
AAEL002353	49	83	71	64	84	105	112	129	77	85	115	65
AAEL002354	12	15	14	18	14	6	7	13	16	16	26	18
AAEL002355	14	18	17	16	1	3	4	4	10	12	6	4
AAEL002356	0	0	0	0	0	1	1	0	1	0	0	0
AAEL002357	110	168	186	244	180	169	230	235	171	165	192	178
AAEL002358	1188	1629	1181	1999	1888	1821	1859	1741	1918	1840	1993	1968
AAEL002360	165	376	160	279	418	309	199	375	218	308	251	225
AAEL002361	8	9	16	19	31	38	28	12	7	14	14	13
AAEL002362	524	863	668	972	978	913	878	893	1185	1070	963	1072
AAEL002367	64	91	69	125	102	83	74	69	97	121	101	132
AAEL002369	1627	1984	1996	2488	2887	3727	2916	2995	2540	2340	3127	3157
AAEL002370	1715	2305	1891	2995	2496	2731	2502	2715	2775	2817	2734	3061
AAEL002371	611	1000	781	1143	1488	1524	1255	1315	1229	1250	1275	1421
AAEL002372	42169	75710	56385	95767	73013	99551	76239	74913	71925	86146	80780	87765
AAEL002373	51	104	75	96	50	75	44	73	54	92	49	56
AAEL002374	864	1063	832	1215	1236	1265	1163	1196	1088	1137	1227	1126
AAEL002375	1707	2621	2133	3166	2344	2491	2116	2453	2614	3245	2300	2751
AAEL002377	1164	1641	1168	1882	2323	2345	1666	2097	1587	2124	1654	1689
AAEL002378	529	1326	551	1538	847	599	647	937	1098	1395	873	1163
AAEL002380	9	37	34	40	20	38	23	25	52	26	63	35
AAEL002383	0	0	1	0	0	0	0	1	1	1	2	1
AAEL002384	776	959	775	1185	1130	1336	1065	1256	945	1059	1260	1204
AAEL002385	460	798	374	1072	672	481	599	573	955	1079	862	995
AAEL002386	1662	1910	1335	2275	2409	2333	2125	2204	1955	2252	2100	2076
AAEL002388	1670	1916	1723	2315	2141	2733	1917	2102	1972	1758	2296	2411
AAEL002389	0	0	0	0	0	0	0	0	0	1	0	0
AAEL002390	979	1430	1094	1617	1343	1409	1022	1374	1816	1491	1459	1681
AAEL002391	30	36	40	48	30	33	28	31	35	31	16	29
AAEL002392	1201	1470	1540	1871	2297	2410	2753	2234	1852	1784	2382	1969
AAEL002394	11	13	21	33	40	56	41	66	57	70	61	42
AAEL002395	2	0	0	1	1	2	2	0	0	0	2	1
AAEL002397	259	423	214	575	601	357	443	440	549	573	406	528
AAEL002399	3591	5159	3685	5682	6310	5825	5731	6115	5627	6049	5327	5893
AAEL002401	1008	1576	1174	1916	1954	1987	1449	1803	1640	1942	1694	1761
AAEL002402	472	691	610	719	864	1087	730	811	782	721	626	720
AAEL002404	1573	2293	1860	2699	2571	3073	2648	2788	2451	2347	2743	3132
AAEL002406	287	488	372	552	457	415	508	493	551	438	454	1475
AAEL002407	5656	7611	5647	8898	8155	9782	7596	8284	8053	8151	8590	8366
AAEL002408	108	186	177	251	466	516	429	519	322	354	387	306
AAEL002410	5	5	9	6	10	7	7	9	14	12	8	7
AAEL002411	5583	8578	5538	9729	9821	8795	8379	7711	9642	11221	9942	9711
AAEL002412	441	625	491	763	603	681	596	644	519	587	723	714
AAEL002413	691	1097	526	1260	990	614.002	742	605.002	1014	888.002	1041	1094
AAEL002415	85	177	117	205	92	118	102	130	132	136	127	168
AAEL002416	1380	1870	1348	2565	3127	2313	3043	2132	2724	2647	2932	2718
AAEL002417	609	972	732	1414	1042	1929	938	1603	894	1123	903	1148
AAEL002418	218	506	328	543	596	441	563	464	579	615	485	544
AAEL002419	459	616	478	630	728	712	536	615	603	631	602	657
AAEL002422	11168	14516	11035	19022	14149	16114	15694	14897	15848	14402	18697	16638
AAEL002423	55	87	34	100	92	83	67	66	92	100	106	118
AAEL002425	2	1	0	0	1	3	0	1	0	1	2	0
AAEL002426	713	1281	874	1354	1367	1475	1105	1446	1296	1417	1350	1393
AAEL002427	166	234	200	307	382	338	323	299	311	293	362	306
AAEL002428	1151	1673	1157	2108	1721	1812	1843	2231	1737	1842	1713	1662
AAEL002430	348	630	461	612	528	622	461	702	493	581	498	536
AAEL002432	8	33	23	32	50	60	18	53	20	21	18	18
AAEL002433	164	249	220	300	234	246	202	251	289	221	234	228
AAEL002435	4649	5319	4381	6488	6177	6583	5559	5567	5618	5613	6235	6777
AAEL002436	807	1035	812	1251	1080	1554	859	1328	869	1110	834	875
AAEL002437	890	1161	960	1424	1309	1546	1324	1373	1206	1301	1410	1445
AAEL002438	8	10	2	16	7	18	5	9	12	18	8	10
AAEL002439	0	0	0	0	0	0	0	0	1	0	0	0
AAEL002440	0	0	0	0	0	0	0	0	0	2	0	1
AAEL002442	206	250	255	308	439	485	463	481	415	379	384	363
AAEL002446	1168	1690	1359	1899	1744	2228	1515	1946	1736	1785	1714	1826
AAEL002447	46	89	30	78	40	15	51	44	72	81	45	83
AAEL002449	6	8	0	8	12	6	9	16	14	9	6	9
AAEL002450	73	105	108	158	127	192	107	147	90	157	95	128
AAEL002451	488	599	623	741	720	920	1008	794	772	701	942	862
AAEL002453	268	306	262	410	276	320	257	281	253	282	265	271
AAEL002454	107	167	142	243	230	326	185	302	225	175	154	205
AAEL002455	3432	4381.99	4246.99	5291.99	5218	6058	6023.99	5495.99	5558.99	4895	6609.99	6547
AAEL002456	42	49	51	50	72	63	67	75	74	55	77	66
AAEL002458	0	1	0	0	0	0	0	0	0	1	0	0
AAEL002462	159	212	183	249	321	501	399	481	199	260	290	292
AAEL002463	2513	3585	2943	4612	4262	4542	4454	4478	4714	4080	4868	5331
AAEL002464	2850	5539	3229	6072	4917	3696	3924	3286	5290	5901	4824	4955
AAEL002465	948	1039	780	1307	1209	1260	1077	1301	1082	1055	1178	1201
AAEL002467	311	443	421	724	1272	492	444	237	259	331	352	868
AAEL002469	1062	1510	1181	1830	1350	1613	1330	1624	1423	1455	1325	1432
AAEL002472	12	12	6	28	8	6	10	0	10	5	5	14
AAEL002474	553	756	666	763	754	905	861	866	753	819	911	849
AAEL002476	0	0	0	2	2	0	1	1	2	1	1	1
AAEL002481	32	26	20	40	92	57	93	64	72	83	49	78
AAEL002483	715	903	627	966	636	860	623	829	807	945	800	869
AAEL002485	0	3	3	4	7	14	5	10	3	3	10	5
AAEL002486	620	838	729	993	728	892	629	805	803	912	899	890
AAEL002487	1193	1915	1770	2118	2186	2619	2137	2370	2108	2250	2345	2381
AAEL002488	623	757	539	802	401	427	342	351	492	411	333	392
AAEL002490	3	16	5	9	8	5	5	2	11	10	5	8
AAEL002493	306	465	334	544	479	672	417	469	440	511	434	530
AAEL002499	391	473	436	656	722	798	718	804	767	603	811	990
AAEL002501	3827	5884	4307	6538	7505	7568	6596	6696	6401	7067	7026	7363
AAEL002502	431	485	398	545	583	654	555	569	534	553	572	599
AAEL002503	212	652	397	856	612	491	701	455	658	708	651	677
AAEL002504	2487	4238	2457	4166	4476	3881	3966	3270	3924	4673	3775	3722
AAEL002506	231	200	151	265	172	231	143	190	155	187	130	149
AAEL002508	1386	2148	1519	2491	2346	2470	1902	2151	2067	2343	2131	2237
AAEL002510	6578	8119	4897	7615	6785	4892	5105	4937	6615	7259	6433	7568
AAEL002512	76	128	60	126	162	148	104	207	130	128	108	119
AAEL002514	361	454	419	586	441	556	435	459	440	469	482	570
AAEL002518	62	88	80	130	273	163	115	174	89	91	79	166
AAEL002520	164	278	122	291	427	276	341	186	298	449	282	280
AAEL002523	377	922	591	980	1253	1103	1006	785	1168	1194	1099	1006
AAEL002524	70	153	73	121	56	35	28	24	56	105	39	39
AAEL002525	1042	1406	818	1748	1181	1040	920	1174	1144	1402	1147	1141
AAEL002526	1017	1930	1091	1949	2107	1878	1463	1441	1947	2415	1813	1654
AAEL002527	14942	18912	15383	21298	10484	12573	8689	8333	15408	14692	14108	16102
AAEL002529	550	753	556	990	617	589	359	401	548	573	605	581
AAEL002531	286	373	264	436	264	279	213	229	294	260	267	339
AAEL002534	20898	31523	23277	35974	35233	46773	26715	34251	24808	31844	29433	26150
AAEL002537	63	100	81	67	65	89	77	74	87	118	57	81
AAEL002538	95	119	58	107	86	130	79	124	64	105	86	89
AAEL002539	2555	3227	2927	3729	3078	3786	2899	3690	3488	3784	3573	3676
AAEL002541	93	127	59	113	180	84	221	138	213	238	202	181
AAEL002542	3471	4689	3276	5082	4473	5198	4138	4258	3888	4414	4440	4346
AAEL002543	894	1098	885	1183	1207	1462	1240	1364	1106	1133	1177	1124
AAEL002544	472	836	502	862	774	874	540	657	888	802	849	839
AAEL002546	354	312	295	386	347	442	229	327	462	252	397	334
AAEL002547	13	20	23	26	43	19	24	41	20	31	24	15
AAEL002548	3774	4837	4607	6396	4865	5990	5362	5059	5247	5003	6301	6518
AAEL002549	385	569	365	808	384	228	501	485	563	740	439	828
AAEL002550	2292	3146	2716	3841	3497	4105	3498	3617	3072	3428	3499	3687
AAEL002551	14235	17411	14722	20031	18944	21629	18375	20132	19423	18971	21674	20276
AAEL002554	5939	9434	6875	10847	8919	7769	8745	9176	9884	9447	10167	10138
AAEL002555	180	241	170	232	122	145	86	119	171	198	121	153
AAEL002556	271	399	284	429	352	329	343	315	323	327	381	350
AAEL002557	1734	2261	2032	2306	2473	3857	2656	2978	3283	3384	3709	3841
AAEL002559	288	437	279	457	646	624	693	655	657	640	653	2164
AAEL002560	787	1176	893	1250	1414	1739	1028	1651	1041	1380	1052	1002
AAEL002562	752	984	651	1081	1096	1297	912	1092	941	1135	1046	1111
AAEL002563	610	848	574	873	896	860	825	866	735	971	930	891
AAEL002564	5	9	3	3	0	5	0	2	4	2	2	4
AAEL002565	2132	2859	2960	3241	3315	4648	3683	3454	3044	3027	3561	2970
AAEL002566	7	9	7	2	19	10	23	9	2	4	8	10
AAEL002567	26	46	25	39	86.9996	107	60.9999	60	126	82.9999	105	145
AAEL002569	972	1167	1072	1427	1681	2618	1627	1915	1532	1642	1893	1953
AAEL002571	31	37	45	58	37	59	39	42	57	29	35	37
AAEL002572	6782	9161	7153	10440	10088	14538	7895	11592	7276	9611	7276	7002
AAEL002574	1	1	0	0	3	0	2	0	1	2	0	1
AAEL002575	22	23	23	26	29	24	21	23	65	30	50	60
AAEL002577	2	13	6	15	7	14	15	14	11	14	12	13
AAEL002578	1947	3287	2837	3926	3555	3621	2396	3643	3897	4500	3857	4769
AAEL002579	15	36	41	37	34	43	85	38	45	41	77	35
AAEL002580	640	1119	516	1333	1209	568	954	664	1067	1105	789	1942
AAEL002581	1598	1814	1724	2258	2464	2952	2611	2718	2343	2321	2602	2815
AAEL002583	62	107	68	100	117	118	100	134	81	77	101	117
AAEL002585	286	511	244	669	766	364	593	452	647	669	696	1854
AAEL002586	1509	1821	1732	2337	2512	2928	2408	2604	2137	2240	2729	2842
AAEL002587	736	1355	689	1433	881	880	770	970	984	1301	772	1141
AAEL002588	97	125	141	239	52	46	34	86	83	30	97	112
AAEL002590	214	361	245	491	376	412	344	511	442	419	392	413
AAEL002591	3	7	1	3	0	0	0	1	3	1	1	1
AAEL002592	45	87	52	87	155	209	186	228	147	167	113	155
AAEL002593	850	1389	857	1544	1482	1455	1307	1314	1233	1559	1290	2798
AAEL002595	3066	5332	3218	6223	5371	4656	4634	3964	5160	6315	5638	11181
AAEL002597	1016	1307	822	1556	1365	1274	1187	1201	1382	1594	1329	1411
AAEL002598	13	30	17	50	15	16	13	13	10	16	22	21
AAEL002599	119	270	177	318	214	187	174	190	256	309	243	275
AAEL002600	1831	3543	1394	3922	3233	2298	2532	2367	2971	3233	2862	3841
AAEL002601	565	1064	503	1181	1208	580	1044	804	1257	1294	849	1826
AAEL002602	107	125	72	153	55	39	68	29	172	114	149	147
AAEL002605	0	0	1	0	0	1	1	1	1	3	0	1
AAEL002606	340	646	290	663	363	509	243	628	378	622	305	318
AAEL002607	387	639	312	728	513	424	575	485	518	614	598	559
AAEL002610	1139	2588	746	2529	2695	1070	2066	1130	2296	2674	2336	10499
AAEL002613	1	0	0	2	3	8	2	8	5	1	2	5
AAEL002614	142	191	202	252	75	86	85	88.9999	163	111	117	184
AAEL002615	290	579	411	722	513	414	455	481	584	681	554	710
AAEL002617	2.00003	1.00001	6	18.0001	1	2	2	1	3	1	5.00001	3.00001
AAEL002618	2	3	4	9	0	3	2	1	3	3	4	4
AAEL002619	4	12	2	7	4	1	1	2	12	6	7	12
AAEL002622	1	0	1	0	0	1	0	0	2	0	0	1
AAEL002623	1	0	1	0	5	2	2	1	2	1	2	4
AAEL002624	409	771	345	978	984	790	840	745	1017	1052	960	1949
AAEL002625	28	32	35	71	12	19	8	13	45	12	59	66
AAEL002626	23	66	43	74	44	79	47	74	43	48	30	31
AAEL002627	13	0	16	9	1	0	0	0	1	0	8	29
AAEL002629	1008	1487	1103	1661	1689	2031	1473	1807	1608	1678	1863	1999
AAEL002630	0	2	0	3	3	1	0	3	1	2	3	4
AAEL002631	0	0	0	1	2	2	2	2	1	13	3	23
AAEL002632	28	34	27	40	42	33	32	35	60	45	51	60
AAEL002633	58.0269	107.064	45.0105	161.079	85.8799	71.9272	51.9688	49.0448	102.994	76.9936	99.0427	79.0412
AAEL002636	344	546	342	572	798	859	693	738	538	581	660	656
AAEL002638	325.027	549.032	365.02	618.04	837.045	685.031	646.01	776.045	544.002	720.002	649.043	708.043
AAEL002639	26366	42518	23814	51957	29986	24061	24713	22007	30670	36305	38083	32111
AAEL002641	0	0	0	0	4	3	6	10	2	6	3	1
AAEL002642	6.91919	2.87193	1.95042	1.84135	4.0295	2.00996	15.0104	3.86552	3.00199	3.00213	8.87166	6.87328
AAEL002643	0	0	0	1	0	0	0	0	0	0	0	0
AAEL002644	674	1000	696	1172	1239	1329	938	1268	995	1154	1058	1180
AAEL002645	1200	1682	1295	1897	1778	1917	1643	1899	1735	1950	1912	1855
AAEL002646	2286	2905	2445	3863	3511	3917	3397	3524	3614	3494	3876	4158
AAEL002647	219	333	263	384	571	613	502	503	386	372	415	352
AAEL002651	825	1239	939	1440	1320	1463	1222	1396	1248	1273	1314	1443
AAEL002652	11516	14135	11454	17763	16167	14900	16531	16714	16063	15442	18715	18767
AAEL002654	5	9	5	8	14	17	26	17	9	10	10	9
AAEL002655	43	81	37	70	52	25	25	39	47	84	39	92
AAEL002656	17	1	2	1	13	0	23	1	13	4	2	1
AAEL002658	124	246	119	252	326	199	297	271	196	252	238	275
AAEL002661	6	8	7	13	7	2	1	2	3	0	3	79
AAEL002662	46	97	60	70	72	80	64	75	52	79	66	79
AAEL002665	129	257	135	362	347	273	377	319	248	311	232	337
AAEL002666	2	1	3	0	3	6	6	3	2	6	3	3
AAEL002668	303	468	353	533	405	454	412	446	501	442	482	547
AAEL002669	39	89	44	123	110	62	141	43	73	80	70	84
AAEL002670	6	19	4	7	14	10	7	9	12	13	21	226
AAEL002671	1	4	3	6	11	21	10	13	5	3	7	3
AAEL002672	80	120	43	174	145	48	125	63	146	178	110	187
AAEL002673	173	230	110	272	263	251	226	246	203	245	186	177
AAEL002675	3769	6113	3164	7192	5125	6696	3918	6102	5951	6801	5999	5677
AAEL002676	42	59.9999	28	67.9993	51	43	46	52.9993	37	77	53	55
AAEL002677	8	9	5	12	17	4	10	10	8	4	1	8
AAEL002678	169	299	177	324	314	372	346	380	360	430	354	310
AAEL002680	28	109	140	148	66	89	102	72	85	93	159	154
AAEL002682	0	0	0	0	0	2	0	0	0	0	1	0
AAEL002683	2120	3916	1937	4177	3946	2897	3164	2550	3621	3405	3319	4085
AAEL002684	37	37	41	49	27	25	27	31	40	33	35	39
AAEL002686	144	389	130	291	266	153	255	159	302	301	219	274
AAEL002687	2797	3809	2328	4329	4339	3649	3806	3506	3699	4161	4226	3891
AAEL002688	121	115	79	160	208	164	144	135	207	137	159	277
AAEL002689	0	0	1	0	0	0	0	0	0	0	0	0
AAEL002690	3	6	6	10	18	8	8	13	6	10	9	4
AAEL002692	7	9	9	21	25	19	17	21	14	16	12	9
AAEL002693	0	0	0	1	1	2	0	1	0	0	0	0
AAEL002694	680	1097	819	1203	1177	1314	1051	1212	1111	1238	1202	1173
AAEL002696	460	687	230	768	114	73	98	81	115	79	143	116
AAEL002699	4	4	2	5	0	4	2	1	3	1	3	7
AAEL002700	1356	1715	1255	1899	2029	1873	1748	2042	1719	1838	1941	2067
AAEL002701	847	1299	846	1154	1612	1516	1230	1412	1136	1229	1197	1161
AAEL002703	676	1077	780	1294	800	885	742	760	890	993	923	951
AAEL002704	131	26	8	22	86	10	106	11	121	38	6	21
AAEL002711	496	669	696	858	666	784	753	618	663	627	754	886
AAEL002713	1	0	1	4	4	4	6	1	4	4	2	6
AAEL002714	414	510	522	605	704	839	648	812	595	687	650	688
AAEL002716	52	106	65	123	47	59	34	56	66	69	38	63
AAEL002718	28	48	26	35	41	25	35	53	49	34	35	38
AAEL002719	2036	2891	2363	3660	2607	2282	2216	2264	3130	3271	3164	3499
AAEL002720	1963	3047	1342	3692	1834	1213	1973	1417	2964	3303	2714	3357
AAEL002721	434	583	444	656	589	587	519	482	622	707	747	581
AAEL002722	633	1259	711	1496	717	780	680	713	1194	1385	1140	923
AAEL002723	1721	2202	1915	2562	1761	2216	1452	2199	2268	2383	2364	2249
AAEL002724	17	16.0002	36	22.9999	21	13.9999	20	12	24	20	48	22.9998
AAEL002725	3	0	3	7	7	14	6	19	4	10	7	10
AAEL002726	10	23.9998	10	26.0001	28	27	26	32	41	36	25	52.0002
AAEL002728	930	1435	904	1659	1415	1528	1324	1236	1292	1468	1306	1319
AAEL002730	129	237	110	227	199	141	167	128	172	234	173	173
AAEL002731	95	190	77	153	240	117	163	85	154	192	142	145
AAEL002733	148	231	210	333.999	341	352	193	282	344	371.999	288	288
AAEL002737	1310	2862	2030	3269	2717	3613	3083	2754	2767	3966	2702	2589
AAEL002739	466	579	492	666	703	952	693	773	573	627	791	809
AAEL002740	539	649	564	765	919	1308	894	1033	781	811	921	958
AAEL002741	16	26	16	36	26	27	19	29	21	14	21	34
AAEL002742	80.0001	121	71	85.0005	171	66	164	80	195	202	157	118
AAEL002745	2	1	4	4	1	1	3	1	0	1	3	1
AAEL002748	4198	6190	4686	6576	5288	5348	4961	4831	5777	6031	6114	6034
AAEL002751	260	351	331	422	482	583	475	579	354	381	405	446
AAEL002752	286	363	320	383	518	645	488	580	348	417	429	453
AAEL002753	592	835	790	1149	765	989	905	973	729	682	840	915
AAEL002754	7	8	14	4	5	4	27	4	4	3	11	4
AAEL002756	280	437	431	564	226	222	234	189	291	256	360	382
AAEL002757	7	19	16	21	21	20	10	18	30	36	26	31
AAEL002758	585	934	635	1046	921	1066	694	766	1037	1125	1058	929
AAEL002759	3351	4500	3344	5432	5388	8195	4206	6644	4316	5590	4160	4143
AAEL002760	339	582	367	697	574	649	472	588	604	614	646	665
AAEL002761	11131	14188	11141	15438	15801	19442	13482	16746	14324	16346	14991	14613
AAEL002764	3995	5322	3873	5738	6695	7441	5773	6746	6152	6755	6378	6169
AAEL002765	215	363	198	390	393	329	367	313	372	420	357	406
AAEL002766	328	595	366	666	1031	952	918	942	1096	1018	1021	1084
AAEL002769	1815	1950	1976	2611	2011	2419	2599	2021	2325	1943	2617	2775
AAEL002771	3095	3763	3452	4611	4308	5491	4702	4755	4180	4382	5082	4959
AAEL002772	162	230	186	294	353	314	326	285	286	274	305	295
AAEL002773	2	3	1	6	0	0	3	1	0	0	1	1
AAEL002775	54	81	29	92	91	81	59	72	85	92	86	81
AAEL002777	292	531	370	589	578	488	484	509	676	681	656	817
AAEL002779	372	639	452	714	737	608	584	578	756	847	737	691
AAEL002780	11	15	4	24	14	8	4	13	9	15	10	5
AAEL002781	1413	2303	1304	3294	1344	660	1147	668	2017	1829	1786	1938
AAEL002782	568	718	621	891	980	1063	834	1008	792	862	917	972
AAEL002783	1032	1660	989	2136	586	504	508	387	1997	2062	1899	1839
AAEL002784	1308	1789	1027	1884	1459	1344	1295	1329	1220	1152	1271	877
AAEL002785	393	532	448	548	638	779	584	593	519	618	559	609
AAEL002786	3	5	8	12	9	14	9	9	14	17	9	9
AAEL002788	1042	1452	1263	1824	1898	2507	2052	2108	1842	1831	2099	2322
AAEL002789	995	1416	1066	1709	1782	1701	1468	1618	1419	1725	1586	1677
AAEL002790	78	116	79	148	245	183	200	178	144	143	153	152
AAEL002791	596	757	502	833	813	773	636	724	677	741	618	674
AAEL002792	2	7	3	12	5	3	3	3	2	3	2	1
AAEL002796	377	525	194	622	668	523	448	537	354	420	347	366
AAEL002797	479	956	715	1180	1243	1143	979	844	937	1206	923	879
AAEL002800	338	498	390	373	601	855	622	854	464	524	431	487
AAEL002801	246	304	269	316	294	417	217	290	281	343	318	317
AAEL002803	12	14	8	16	10	11	7	6	16	19	13	10
AAEL002804	2632	4224	2702	4124	3247	3464	2934	3539	3757	4145	3562	3878
AAEL002805	799	1037	616	1101	892	941	779	831	948	1034	1094	1106
AAEL002808	707	1166	813	1208	997	1128	880	958	1039	1155	1095	1078
AAEL002809	297	398	256	415	468	523	350	411	321	400	384	381
AAEL002810	556	679	619	636	705	954	667	805	629	858	623	717
AAEL002811	1497	2393	1724	2880	1478	1506	1131	1558	2173	2578	2073	1738
AAEL002812	327	547	363	632	520	419	400	413	605	702	547	628
AAEL002813	4320	7131	4512	7998	8928	7289	7097	6742	7911	9252	7304	7234
AAEL002814	42	54	29.0014	70	50	101	42	80	56	76	59	54.0003
AAEL002815	37	48	57	69	29	11	40	13	37	44	78	60
AAEL002816	298	393	294	433	408	423	435	391	450	425	452	505
AAEL002817	230	339	222	267	358	570	351	475	316	350	342	309
AAEL002818	1039	1546	1233	1736	2180	2483	1812	2152	1902	2094	2026	2094
AAEL002819	592	758	640	979	902	1151	839	1030	774	860	904	935
AAEL002820	123	155	135	187	368	420	279	332	209	250	249	248
AAEL002822	219	273	186	324	334	367	269	350	284	282	347	326
AAEL002825	1350	2157	1509	2402	2521	2469	2217	2265	2256	2700	2197	2391
AAEL002827	15916	21567	14834	22738	21285	26188	17313	22323	18448	23368	19169	19755
AAEL002828	825	1095	872	1272	1522	1396	1241	1412	1257	1250	1367	1299
AAEL002831	152	343	245	412	342	413	294	357	318	402	365	416
AAEL002832	109225	167658	99683	189744	171530	150948	156327	125964	166921	170258	159671	148654
AAEL002833	9863	13407	7571	18300	14228	10558	13206	10746	15860	15648	13029	19069
AAEL002834	3259	4578	3368	5049	3879	5067	3380	4355	3621	4315	3993	3680
AAEL002835	1265	1696	1423	1973	2217	3001	2316	2697	2134	2258	2475	2478
AAEL002836	560	721	546	880	807	967	732	814	733	831	809	807
AAEL002837	512	707	546	705	738	925	719	820	710	733	756	677
AAEL002838	104	184	137	224	181	190	158	253	204	229	189	198
AAEL002840	895	1319	1108	1617	1760	2118	1615	1918	1574	1518	1748	1927
AAEL002843	1781	2319	1695	2395	2189	2574	1947	2107	1839	2275	2182	2186
AAEL002844	460	576	472	785	747	707	637	638	680	664	710	713
AAEL002846	526.99	740	544	883.988	1135	1442	827	1312	758.996	962	858	850
AAEL002847	104	105	101	159	134	178	103	144	118	140	152	139
AAEL002848	405	542	364	560	458	422	374	385	570	535	428	962
AAEL002849	170	222	169	256	269	336	266	363	245	234	301	272
AAEL002850	204	323	327	364	347	371	426	359	420	354	490	377
AAEL002851	25245	27687	24144	32829	31095	39518	30736	33570	28381	31344	34558	35605
AAEL002852	154	219	142	288	284	326	238	310	247	245	241	262
AAEL002853	187	299	314	379	334	438	355	448	394	332	462	379
AAEL002854	221	414	350	567	399	561	430	619	426	399	471	433
AAEL002855	104	107	114	155	12.9997	17.9997	15.9997	22.9997	30.9997	32.9997	36.9997	16.9997
AAEL002856	683	773	712	890	923	1077	831	794	844	965	983	957
AAEL002859	5901	7820	6753	9620	9004	10665	9787	9594	11584	10167	12367	11816
AAEL002860	1891	2943	2010	4178	3360	3673	3315	4865	3074	3601	2724	3394
AAEL002861	3173	4687	3314	5531	4020	4023	3657	3824	4878	4583	4474	5034
AAEL002863	462	680	567	789	894	968	727	821	748	833	858	973
AAEL002864	395	521	451	637	507	686	534	620	507	523	541	563
AAEL002866	3649	4041	2998	4575	4585	4943	3880	4847	4122	4259	4315	4109
AAEL002867	2095	3263	1926	3616	2359	2679	2055	2207	2364	2891	2204	2296
AAEL002869	500	755	412	885	747	705	580	647	774	846	658	774
AAEL002870	2243	2828	2089	3208	3032	3023	2423	2873	2938	3169	3026	3102
AAEL002874	352	609.001	419.001	621.001	652.001	626.001	671.001	595.001	435.001	559.001	523.001	456.001
AAEL002876	48	62.9999	57.9999	55	228	321	283	341	69.9999	78	88.9999	69
AAEL002877	52.9996	54.9995	53.9994	71.9994	80.9994	70.9991	50.9995	55.9992	108.999	108.999	101.999	136.999
AAEL002878	0	0	0	1	0	0	0	0	0	0	0	0
AAEL002879	7231	11600	10448	14138	10856	11201	14092	10798	14231	13615	14486	13631
AAEL002880	112	150	116	234	229	166	200	255	204	201	202	197
AAEL002881	4253	8120	4652	9100	10455	10035	7250	8271	5340	7111	6135	5491
AAEL002882	2	7	4	4	38	18	39	20	3	7	8	5
AAEL002886	8092	11308	7759	12993	9023	9512	8569	9364	8926	9683	9334	9531
AAEL002887	2228	3088	2329	3541	3088	2960	2656	2873	3374	3236	3182	3509
AAEL002888	890	1407	997	1607	1528	1591	1481	1516	1535	1565	1534	1616
AAEL002890	1128	1439	1155	1764	1705	1825	1491	1873	1702	1713	1680	1765
AAEL002891	401	609	522	648	586	725	507	492	549	639	549	588
AAEL002892	2255	3042	2359	3795	3234	2941	3057	3049	3730	3290	3594	3666
AAEL002893	9	21	22	21	24	19	14	18	21	26	26	35
AAEL002895	664	875	717	975	1006	1304	934	955	955	989	1073	1098
AAEL002896	18	16	19	32	88	134	74	111	281	196	240	253
AAEL002897	2	3	1	4	13	17	9	15	10	19	9	6
AAEL002898	1719	2967	2695	3282	2840	3114	2533	2269	2649	2823	2676	2788
AAEL002900	1401	2108	1385	2583	1485	1357	1196	1254	1609	1576	1488	1525
AAEL002902	25	28	31	39	55	80	40	74	36	35	34	31
AAEL002903	989	1236	1274	1367	1277	1855	1521	1389	1312	1316	1844	1622
AAEL002904	5	7	5	13	2	9	2	1	6	5	6	4
AAEL002905	276	446	436	525	421	558	385	589	396	436	419	468
AAEL002906	1493	1918	1399	2075	2436	2494	2078	2071	2238	2351	2331	2659
AAEL002907	0	0	0	1.00004	0	0	0	0	0	0	0	0
AAEL002908	3	6	3	3	64	35	60	24	34	44	34	23
AAEL002909	0	2.00003	3.00003	2.00004	7.00003	13.0004	6.00001	16	6	7	8.00002	8
AAEL002910	517	760	599	939	795	1006	750	863	698	780	807	775
AAEL002912	698	1038	769	1249	992	1066	842	900	850	1054	906	1012
AAEL002913	2247	3323	2194	3563	2643	2349	2281	2308	2804	3032	2622	2733
AAEL002915	0	0	0	0	0	1	0	0	0	0	0	0
AAEL002916	3	3	4	10	6	2	2	2	2	2	2	0
AAEL002917	119	226	76	183	255	133	307	172	138	186	246	168
AAEL002918	358	426	395	522	606	831	605	686	495	495	719	595
AAEL002919	9	15	9	18	30	51	21	38	14.9997	27	9.99964	36
AAEL002921	671	827	884	1101	1030	1224	981	1082	906	934	1081	1136
AAEL002922	106	142	134	196	277	342	234	455	281	347	267	257
AAEL002924	1803	2496	2138	3169	3524	3542	3691	3533	3438	3553	3643	3827
AAEL002925	902	1081	990.997	1307	1234	1460	1094	1292	1102	1143	1379	1275
AAEL002929	5	9	12	18	2	2	1	3	4	1	3	2
AAEL002930	40	53	41.0013	32	51	80	42.0019	74	51	69	49	65
AAEL002932	48	42	34	59	26	25	22	19	18	26	15	12
AAEL002933	1227	1679	1164	1920	1838	1634	1565	1421	1628	1985	1803	1732
AAEL002934	500	747	593	886	1107	1113	1024	1059	935	1005	1029	1172
AAEL002935	236	341	312	374	356	482	350	363	353	338	412	418
AAEL002938	164	222	197	284	231	216	184	215	235	215	243	249
AAEL002940	3	4	1	0	0	1	0	0	1	0	3	1
AAEL002943	160	160	118	182	92	122	74	123	73	74	93	91
AAEL002944	767	938	744	1083	1078	1313	962	1084	1097	1129	1142	1203
AAEL002948	220	428	301	512	622	525	525	490	594	582	510	537
AAEL002949	16	18	28	15	115	100	110	143	66	79	76	83
AAEL002950	1079	1554	1165	1834	1598	1859	1382	1594	2014	1970	1819	2041
AAEL002951	1	0	1	1	0	3	0	1	1	0	1	1
AAEL002953	257	394	228	453	416	428	347	358	414	425	420	451
AAEL002955	0	0	0	0	2	1	0	2	1	2	1	0
AAEL002959	103	195	68	237	100	54	76	46	249	232	148	414
AAEL002960	2	1	0	0	0	0	0	0	0	0	0	0
AAEL002961	4	3	2	3	1	1	0	1	4	1	3	3
AAEL002964	481	1029	468	1129	987	839	796	778	1065	1236	1078	1379
AAEL002965	0	0	1	1	0	0	0	0	0	2	0	1
AAEL002967	176	200	245	256	196	208	239	212	239	149	312	271
AAEL002968	1611	1827	1720	2249	2209	2996	2218	2866	2090	2341	2543	2403
AAEL002969	147	255	92	298	250	209	160	153	351	303	273	508
AAEL002972	20	19	24	14	26	30	14	21	23	44	22	33
AAEL002974	241	257	224	388	321	404	266	353	339	341	362	395
AAEL002978	6925	10952	8962	13067	14098	15020	11719	12895	12863	12772	13853	15413
AAEL002979	480	565	479	681	505	779	438	574	521	630	670	651
AAEL002983	2574	3574	2629	4088	4493	4903	4338	4698	4238	4343	4293	4505
AAEL002986	4282	5509	4203	6415	6485	6314	5881	6296	6674	5844	6352	6846
AAEL002988	1202	1459	1155	1811	2131	2242	1737	1789	1814	1860	1806	1812
AAEL002989	482	678	609	824	795	965	638	808	634	661	708	730
AAEL002994	14	13	15	21	10	16	13	21	23	20	22	21
AAEL002995	201	377	273	443	442	451	342	508	502	525	384	468
AAEL002996	274	320	241	431	447	583	349	466	403	470	390	415
AAEL002997	5	4	6	7	4	0	0	4	1	1	1	1
AAEL002998	537	671	532	793.999	502	552	408.999	457.999	641	636	707	690
AAEL002999	108	156	141	174	229	288	258	281	208	232	203	199
AAEL003000	27	38	24	44	50	66	43	67	41	57	43	29
AAEL003001	533	699	436	792	856	900	748	727	748	806	757	810
AAEL003002	21	17	25	38	80	162	82	108	50	65	52	65
AAEL003003	31	36	48	25	60	57	67	37	45	48	62	38
AAEL003004	1355	2126	1630	2511	704	799	704	667	1190	815	1028	1459
AAEL003005	1839	2321	1991	2709	2185	2752	1954	2434	2506	2701	2821	3447
AAEL003006	1266	1888	1208	2249	2253	2076	1826	2176	1901	2006	1765	1809
AAEL003008	1207	1188	1084	1441	1247	1936	1115	1363	1057	1267	1292	1382
AAEL003009	2544	3548	2799	4362	4647	5016	4567	4742	3904	4030	4364	4741
AAEL003010	228	372	305	398	457	510	379	420	406	374	413	432
AAEL003011	604	999	614	1154	1072	1005	771	816	1021	1342	936	951
AAEL003012	26	119	90	117	26	79	16	51	36	232	43	64
AAEL003013	1129	1572	1233	1724	2077	2664	1955	2328	1532	1737	1702	1827
AAEL003014	1584	1930	1615	2400	1808	2136	1276	1907	2093	2115	2005	1957
AAEL003016	2	3	1	3	0	0	1	0	0	0	0	0
AAEL003018	69	50	36	57	99	102	65	95	68	82	51	46
AAEL003019	364	606.999	408	698	743.999	756	689	765	792	808	715.999	759
AAEL003020	0	0	0	0	0	1	0	0	0	0	0	0
AAEL003022	507	892	661	1064	1103	1375	1117	1342	1059	1077	1033	1154
AAEL003026	531	677	610	773	275	323	408	310	379	348	358	416
AAEL003032	1894	2339	2202	2946	2781	3259	3049	2832	2576	2284	2934	3122
AAEL003034	455	569.001	368	582	909.001	997	766	879	738	759	783.001	749
AAEL003035	1	0	1	1	0	2	13	0	2	2	0	0
AAEL003036	334	420	416	500	767	839	773	786	611	501	642	583
AAEL003039	8512	14544	9067	17839	14224	11847	13895	12929	15046	13635	13647	14070
AAEL003041	32	33	19	45	21	23	7	16	16	23	20	11
AAEL003043	28	42	23	62	24	18	11	23	20	18	14	26
AAEL003045	3	1	3	1	22	17	15	9	13	9	15	6
AAEL003046	10141	14425	8737	17837	15503	11911	13585	12532	16208	15396	15483	18625
AAEL003047	120	183	138	217	176	248	159	212	188	170	196	194
AAEL003049	9	17	6	15	9	2	4	2	6	13	7	14
AAEL003051	54	67	31	71	87	60	61	67	83	65	75	84
AAEL003052	140	238	234	271	136	166	114	102	376	182	134	144
AAEL003055	1027	1693	1153	2075	1888	2153	1689	2101	1894	2155	1859	1975
AAEL003056	988	1802	1515	2155	1624	2258	1256	2172	1787	2234	1863	1592
AAEL003058	499	820	735	927	132	130	184	221	933	865	976	750
AAEL003059	170	246	190	295	240	204	225	286	257	271	271	327
AAEL003063	219	322	264	397	391	635	452	601	468	486.999	396	422
AAEL003064	1166	1603	1128	1930	1967	2066	1540	2006	1765	2053	1411	1543
AAEL003065	798	932	909	1244	1267	1618	1198	1362	1053	1106	1369	1363
AAEL003066	1999	3372	2818	3868	5137	6388	3845	5980	3373	3837	4046	3390
AAEL003067	541	902	364	1024	1040	490	904	482	963	1059	752	956
[truncated: 14,382 more rows]
