# Supplementary material for: Transcriptomic and proteomic analysis of pyrethroid resistance in the CKR strain of Aedes aegypti
Source: PLoS Negl Trop Dis. 2021 Nov 1;15(11):e0009871. doi: 10.1371/journal.pntd.0009871 (PMC8559961; doi:10.1371/journal.pntd.0009871)
Supplement: S3 Table — (XLSX) [file pntd.0009871.s003.xlsx]

## Sheet: SP_Vs_ROCK__edgeR_output
S3 Table. The edgeR output for relative expression of genes in pair-wise comparison between two strains.
Gene_ID	logFC	adj.pVal.Tgw	Mean_ROCK	Mean_SP	logConc	pVal.Cmn	adj.pVal.Cmn	pVal.Tgw	Cmn.Disp	Tgw.Disp	UpDown.Cmn	UpDown.Tgw	ROCK1_CPM	ROCK2_CPM	ROCK3_CPM	ROCK4_CPM	SP1_CPM	SP2_CPM	SP3_CPM	SP4_CPM
AAEL026917	9.77047	1.23e-100	0.0150012	15.9363	4.48642	6.94e-104	1.23e-100	6.94e-104	0.0243376	1.23e-100	1	0.0587895	0	0.0416175	0.0544465	0.070919	33.1582	48.3565	26.6567	68.6325
AAEL023595	8.99988	6.19e-100	0.0200748	11.3684	3.37717	4.09e-103	6.19e-100	4.09e-103	0.0243376	6.19e-100	1	0.0415629	0.0594276	0.0832351	0	0	16.4683	26.467	17.1307	20.7519
AAEL021091	8.63066	2.16e-55	0.0265905	7.48372	1.80919	6.31e-58	2.16e-55	6.31e-58	0.0243376	2.16e-55	1	0.0519961	0	0	0.0544465	0	4.68941	7.81277	6.8843	6.89274
AAEL024606	7.76887	4.2e-52	0.0176612	6.0731	1.69982	1.47e-54	4.2e-52	1.47e-54	0.0243376	4.2e-52	1	0.0538287	0	0	0	0.070919	5.87099	5.67888	4.68293	7.99852
AAEL020997	7.05358	3.62e-58	0.293814	39.7611	5.93399	9.23e-61	3.62e-58	9.23e-61	0.0243376	3.62e-58	1	0.0974481	0.891415	0.665881	0.707804	1.312	74.1074	104.078	62.6792	242.241
AAEL008280	7.05319	4.24e-51	0.0164342	3.04996	1.49262	1.6e-53	4.24e-51	1.6e-53	0.0243376	4.24e-51	1	0.0466435	0	0.0416175	0	0.070919	4.32016	5.5068	4.84303	6.11868
AAEL023170	6.59346	1.9e-137	0.532162	52.4859	4.32352	5.37e-141	1.9e-137	5.37e-141	0.0243376	1.9e-137	1	0.0282357	0.415993	0.457793	0.326679	0.390054	50.2173	35.9663	39.7849	30.446
AAEL021984	6.49581	3.51e-88	0.368333	34.7929	2.9558	3.97e-91	3.51e-88	3.97e-91	0.0243376	3.51e-88	1	0.0349801	0.178283	0.0416175	0.163339	0.248216	12.4435	15.0404	15.8899	16.1076
AAEL006055	6.2943	2.97e-52	0.0436557	3.85722	1.64482	1.01e-54	2.97e-52	1.01e-54	0.0243376	2.97e-52	1	0.0436166	0.0594276	0.208088	0	0	5.53867	5.5068	5.4434	6.63472
AAEL021088	4.92956	1.39e-57	0.167651	5.30932	2.7112	3.81e-60	1.39e-57	3.81e-60	0.0243376	1.39e-57	1	0.042827	0.178283	0.208088	0.598911	0.567352	14.8806	10.8759	11.6073	11.6108
AAEL010682	4.91667	1.66e-89	0.306681	9.29215	3.64152	1.73e-92	1.66e-89	1.73e-92	0.0243376	1.66e-89	1	0.0293107	1.01027	0.582645	0.653357	0.886487	26.9549	20.3063	21.1732	26.244
AAEL025530	4.4807	1.1e-50	0.29914	6.90434	2.81377	4.36e-53	1.1e-50	4.36e-53	0.0243376	1.1e-50	1	0.0453536	0.178283	0.915586	0.707804	0.460973	14.2898	13.3884	10.6467	13.7486
AAEL006854	4.3402	1.1e-50	0.601092	12.6965	2.77075	4.45e-53	1.1e-50	4.45e-53	0.0243376	1.1e-50	1	0.0429938	0.594276	0.457793	0.381125	0.957406	12.3328	14.2488	13.8487	9.91522
AAEL021952	4.02696	5.38e-58	2.31542	37.8449	3.72825	1.42e-60	5.38e-58	1.42e-60	0.0243376	5.38e-58	1	0.0374122	1.66397	0.624263	1.74229	1.98573	27.0656	23.0253	23.8149	24.143
AAEL014617	3.94277	5.11e-114	1.44049	21.9934	4.48906	1.93e-117	5.11e-114	1.93e-117	0.0243376	5.11e-114	1	0.0177415	3.56566	2.49705	2.39564	2.48216	44.7155	40.7847	40.7855	40.3981
AAEL015002	3.81284	1.12e-58	1.13769	15.8299	3.15491	2.75e-61	1.12e-58	2.75e-61	0.0243376	1.12e-58	1	0.030159	1.12913	0.998821	1.57895	0.957406	15.0652	17.5529	17.2108	14.9281
AAEL001312	3.31679	5.68e-139	11.6042	116.208	6.90748	1.07e-142	5.68e-139	1.07e-142	0.0243376	5.68e-139	1	0.0132578	19.6111	20.8088	22.1053	24.7153	252.49	199.656	202.447	216.476
AAEL026665	3.13505	5.57e-86	7.15792	63.2356	6.0103	6.83e-89	5.57e-86	6.83e-89	0.0243376	5.57e-86	1	0.0193376	13.2524	10.8622	11.6515	16.595	130.196	103.665	96.6604	130.741
AAEL014609	3.12529	6.87e-91	11.6474	102.12	6.7382	6.49e-94	6.87e-91	6.49e-94	0.0243376	6.87e-91	1	0.0184281	21.5722	22.848	18.1307	24.8926	216.304	165.858	157.258	225.138
AAEL022232	3.05747	4.82e-52	1.91033	15.7793	3.81334	1.73e-54	4.82e-52	1.73e-54	0.0243376	4.82e-52	1	0.026157	3.74394	2.87161	3.10345	2.26941	23.0778	27.5684	22.0938	25.9123
AAEL005752	2.44196	1.08e-50	1.44443	7.87485	4.20086	4.17e-53	1.08e-50	4.17e-53	0.0243376	1.08e-50	1	0.0184733	5.64563	5.95131	5.44465	5.53168	31.312	34.7616	30.1789	26.5389
AAEL014614	2.38214	2.4e-75	9.71019	51.0643	5.89591	3.62e-78	2.4e-75	3.62e-78	0.0243376	2.4e-75	1	0.0133212	16.4613	21.1001	17.3684	21.2048	108.226	92.6862	93.6986	103.76
AAEL003004	-1.70684	2.36e-50	51.4601	15.808	5.82295	9.8e-53	2.36e-50	9.8e-53	0.0243376	2.36e-50	-1	0.0106284	80.5244	88.4789	88.7477	89.0388	25.9948	27.4996	28.1776	24.5853
AAEL005358	-2.5388	2.59e-80	37.6966	5.10067	5.35395	3.66e-83	2.59e-80	3.66e-83	0.0243376	2.59e-80	-1	0.0138549	75.9485	67.4204	71.216	65.1745	14.2528	11.4954	11.3271	11.021
AAEL006702	-2.71583	2.61e-60	70.8305	10.806	5.40019	5.42e-63	2.61e-60	5.42e-63	0.0243376	2.61e-60	-1	0.0212945	57.3477	70.1672	81.1797	84.8191	11.9635	10.7383	8.72546	13.2326
AAEL005349	-2.78775	1.05e-56	31.5595	4.56908	4.37362	2.98e-59	1.05e-56	2.98e-59	0.0243376	1.05e-56	-1	0.0219	36.7263	41.1181	35.2813	32.2681	4.13554	5.88539	4.76298	6.22926
AAEL022774	-3.31449	9.43e-59	32.6722	3.28132	3.49948	2.14e-61	9.43e-59	2.14e-61	0.0243376	9.43e-59	-1	0.026238	18.7197	24.0967	20.4175	19.4318	2.14162	2.20272	1.80113	2.13785
AAEL023884	-3.78031	1.15e-54	1.55286	0.11315	3.90965	3.48e-57	1.15e-54	3.48e-57	0.0243376	1.15e-54	-1	0.0378652	27.931	21.3914	36.2613	27.3747	1.40313	2.23714	2.80175	1.76926
AAEL026895	-4.03955	1.12e-58	35.4187	2.14977	3.91229	2.72e-61	1.12e-58	2.72e-61	0.0243376	1.12e-58	-1	0.0391683	22.9985	31.2548	23.902	35.6368	1.8093	1.72087	1.00063	2.35901
AAEL013004	-4.08007	3.77e-162	43.73	2.61396	5.15389	3.56e-166	3.77e-162	3.56e-166	0.0243376	3.77e-162	-1	0.014031	69.8869	69.0851	71.3793	59.5365	4.13554	4.1301	3.40212	4.23885
AAEL000242	-4.09007	1.02e-92	9.29162	0.268153	4.17507	8.65e-96	1.02e-92	8.65e-96	0.0243376	1.02e-92	-1	0.024168	38.9251	34.9587	35.118	28.5094	2.06777	2.51248	1.4409	1.99042
AAEL022048	-4.29614	1.47e-59	8.49652	0.434021	2.82124	3.19e-62	1.47e-59	3.19e-62	0.0243376	1.47e-59	-1	0.0360716	12.0044	12.8598	15.0817	14.3611	0.923112	0.41301	0.8005	0.626612
AAEL015285	-4.94853	7.31e-97	45.6028	1.48018	4.8619	5.52e-100	7.31e-97	5.52e-100	0.0243376	7.31e-97	-1	0.0331112	47.6015	53.0207	66.8058	58.7209	1.62468	1.06694	1.64103	2.98562
AAEL004239	-5.18168	1.73e-52	10.5461	0.278116	2.10342	5.72e-55	1.73e-52	5.72e-55	0.0243376	1.73e-52	-1	0.0485116	7.84445	9.61365	9.80036	6.80822	0.221547	0.378592	0.040025	0.258017
AAEL026107	-5.26903	2.46e-53	9.74812	0.245579	2.24975	7.9e-56	2.46e-53	7.9e-56	0.0243376	2.46e-53	-1	0.0497611	10.5187	11.6945	8.33031	7.19827	0.369245	0.27534	0.120075	0.184298
AAEL027327	-5.47235	8.74e-54	4.87571	0.108304	3.36191	2.72e-56	8.74e-54	2.72e-56	0.0243376	8.74e-54	-1	0.0644486	15.986	12.5685	21.4519	30.7788	0.369245	0.585097	0.3202	0.516034
AAEL005777	-5.7303	1.92e-73	13.0411	0.240849	2.86913	3.27e-76	1.92e-73	3.27e-76	0.0243376	1.92e-73	-1	0.0420978	13.3118	16.0644	10.9437	17.3751	0.258471	0.378592	0.24015	0.184298
AAEL025856	-6.0966	1.44e-51	2.10008	0.0297778	2.22167	5.29e-54	1.44e-51	5.29e-54	0.0243376	1.44e-51	-1	0.0618666	5.70505	11.5925	8.49762	11.0352	0.0738489	0.103571	0.120669	0.222734
AAEL009149	-7.66292	3.85e-73	5.10655	0.0209474	2.06308	6.9e-76	3.85e-73	6.9e-76	0.0243376	3.85e-73	-1	0.0440634	9.62728	8.03218	9.52813	6.9146	0.0369245	0.103252	0	0
AAEL022430	-7.86165	3.47e-82	59.5523	0.245988	3.8656	4.58e-85	3.47e-82	4.58e-85	0.0243376	3.47e-82	-1	0.0615479	18.3037	41.4927	21.4519	34.9631	0.258471	0.0688349	0.040025	0.110579
AAEL000109	-7.93834	5.33e-74	1.7873	0.00651758	2.34383	8.56e-77	5.33e-74	8.56e-77	0.0243376	5.33e-74	-1	0.0481315	13.5495	10.0714	9.36479	8.4039	0	0	0.040025	0.110579
AAEL012235	-8.24632	3.62e-106	10.2924	0.0312378	2.95235	1.71e-109	3.62e-106	1.71e-109	0.0243376	3.62e-106	-1	0.0355518	13.6089	18.3117	14.3739	15.9568	0.0369245	0.0344175	0.08005	0.0368595
AAEL010045	-9.07876	5.74e-66	6.0187	0.00783885	1.94454	1.08e-68	5.74e-66	1.08e-68	0.0243376	5.74e-66	-1	0.0512769	5.40791	8.86453	7.94918	8.72303	0	0	0.040025	0
AAEL019442	-9.26204	1.88e-63	6.39148	0.00618707	1.87139	3.72e-66	1.88e-63	3.72e-66	0.0243376	1.88e-63	-1	0.0530096	7.05341	9.88982	6.99397	5.78447	0.00685809	0.00366663	0.012416	0.00571857
AAEL024110	-5.55711	1.04e-48	15.9014	0.325384	2.02743	4.44e-51	1.04e-48	4.44e-51	0.0243376	1.04e-48	-1	0.0570895	6.29933	7.53277	7.24138	10.957	0.147698	0.309757	0.1601	0.0368595
AAEL005373	-4.99495	1.26e-48	3.02065	0.0933447	2.327	5.49e-51	1.26e-48	5.49e-51	0.0243376	1.26e-48	-1	0.0538315	12.4204	9.7385	7.94918	9.46768	0.147698	0.206505	0.24015	0.626612
AAEL012926	-4.0626	2.34e-48	2.66437	0.159078	2.92681	1.04e-50	2.34e-48	1.04e-50	0.0243376	2.34e-48	-1	0.0436556	11.529	13.817	19.274	13.4037	0.923112	0.757184	1.16073	0.626612
AAEL009567	-3.45797	1.36e-47	7.11227	0.648784	2.78884	6.17e-50	1.36e-47	6.17e-50	0.0243376	1.36e-47	-1	0.0327997	12.7175	11.4448	14.1561	12.8718	1.40313	0.894854	1.36085	0.995208
AAEL014893	2.9409	7.03e-46	20.4678	157.975	7.44469	3.25e-48	7.03e-46	3.25e-48	0.0243376	7.03e-46	1	0.0334096	35.4189	41.3262	29.7822	53.6147	410.748	222.475	272.45	325.838
AAEL026095	4.30152	2.02e-44	0.137877	2.71779	2.10888	9.52e-47	2.02e-44	9.52e-47	0.0243376	2.02e-44	1	0.0406996	0.297415	0.37459	0.598911	0.319144	6.68333	7.33092	7.92495	9.32547
AAEL006382	-5.82994	5.41e-44	5.08053	0.0830975	1.16502	2.61e-46	5.41e-44	2.61e-46	0.0243376	5.41e-44	-1	0.0515202	3.80337	4.41146	5.82577	3.936	0.0738489	0.0688349	0.040025	0.110579
AAEL025983	2.5757	6.57e-44	0.445587	2.68424	3.61993	3.22e-46	6.57e-44	3.22e-46	0.0243376	6.57e-44	1	0.0226945	3.50623	3.49587	2.77677	4.00692	21.5639	20.5472	20.3327	20.3833
AAEL025230	-3.34663	1.02e-42	7.34639	0.721054	3.18235	5.08e-45	1.02e-42	5.08e-45	0.0243376	1.02e-42	-1	0.0375609	15.6295	20.5174	17.3684	13.1555	1.47698	1.99621	1.84115	1.21637
AAEL008427	-1.9816	1.11e-42	30.0805	7.63752	5.60457	5.64e-45	1.11e-42	5.64e-45	0.0243376	1.11e-42	-1	0.0168871	79.0982	71.6654	82.5408	77.6563	25.6256	16.8301	18.5316	17.7294
AAEL005308	-1.52844	1.18e-42	74.814	25.992	6.55602	6.11e-45	1.18e-42	6.11e-45	0.0243376	1.18e-42	-1	0.0104149	143.815	149.99	126.152	139.108	48.2972	46.0162	48.7905	50.7187
AAEL014613	5.18398	1.84e-42	0.070108	2.52376	1.62523	9.73e-45	1.84e-42	9.73e-45	0.0243376	1.84e-42	1	0.0473285	0.237711	0.0832351	0.163339	0.141838	7.20027	5.02495	5.32333	4.93918
AAEL004555	2.86615	2.36e-42	3.0709	22.4565	4.44001	1.27e-44	2.36e-42	1.27e-44	0.0243376	2.36e-42	1	0.0315913	3.92222	5.11896	6.96915	4.71611	29.0596	33.4194	46.7492	41.9093
AAEL010048	-6.82657	4.24e-42	2.53538	0.0205931	0.901727	2.32e-44	4.24e-42	2.32e-44	0.0243376	4.24e-42	-1	0.0569742	2.61482	4.36984	4.24682	3.65233	0	0	0.120075	0
AAEL013844	-1.76735	8.53e-42	222.728	65.6049	6.67075	4.75e-44	8.53e-42	4.75e-44	0.0243376	8.53e-42	-1	0.0142023	159.86	177.748	142.759	149.816	55.4975	40.8535	42.5066	46.2587
AAEL007962	-1.69765	4.85e-41	137.243	42.4271	6.79133	2.75e-43	4.85e-41	2.75e-43	0.0243376	4.85e-41	-1	0.0134084	164.971	171.589	171.343	169.567	52.0266	54.001	60.758	42.0936
AAEL017308	-5.11779	9.1e-41	5.43001	0.148945	1.24606	5.24e-43	9.1e-41	5.24e-43	0.0243376	9.1e-41	-1	0.0509097	4.69478	4.32822	3.81125	5.70898	0.0369245	0.240922	0.120075	0.110579
AAEL021124	8.29247	1.44e-39	0.0123482	6.1628	1.47885	8.44e-42	1.44e-39	8.44e-42	0.0243376	1.44e-39	1	0.0813893	0	0.0416175	0	0	3.36013	5.88539	7.64478	3.83339
AAEL005043	2.01492	2.09e-39	1.40796	5.69784	4.28102	1.24e-41	2.09e-39	1.24e-41	0.0243376	2.09e-39	1	0.0168709	7.9633	7.78248	7.45916	7.34011	28.2841	34.6928	29.4984	30.8883
AAEL011995	-1.74556	4.14e-39	32.4544	9.68624	5.19116	2.5e-41	4.14e-39	2.5e-41	0.0243376	4.14e-39	-1	0.0141579	56.0403	52.6046	61.3612	55.4232	17.3914	19.3426	14.409	15.997
AAEL011147	1.50002	1.52e-38	11.8763	33.6491	6.54449	9.34e-41	1.52e-38	9.34e-41	0.0243376	1.52e-38	1	0.0110912	53.9603	49.3584	45.2994	46.1328	146.812	144.003	132.163	127.571
AAEL024784	-2.59384	1.78e-38	9.20436	1.52073	4.01227	1.11e-40	1.78e-38	1.11e-40	0.0243376	1.78e-38	-1	0.0286668	28.5848	27.8837	27.7677	26.9847	3.36013	6.40168	3.88243	4.71806
AAEL000962	3.17004	2.54e-38	0.63409	5.78252	3.16324	1.6e-40	2.54e-38	1.6e-40	0.0243376	2.54e-38	1	0.0374669	1.36684	2.03926	1.74229	1.77297	11.4097	17.6906	18.5716	15.2967
AAEL021890	-4.73972	2.72e-38	3.62122	0.132439	0.97931	1.75e-40	2.72e-38	1.75e-40	0.0243376	2.72e-38	-1	0.043565	3.38738	4.28661	4.08348	3.58141	0.147698	0.13767	0.200125	0.0737191
AAEL023794	7.8722	4.61e-38	0.012104	3.15476	1.09773	3e-40	4.61e-38	3e-40	0.0243376	4.61e-38	1	0.0649437	0.0594288	0	0	0	3.13862	5.64446	3.3621	3.39108
AAEL004217	3.30035	5.78e-38	0.299955	3.04425	2.69992	3.82e-40	5.78e-38	3.82e-40	0.0243376	5.78e-38	1	0.0377141	1.36684	0.873964	0.81668	1.52474	9.74806	11.5298	11.6873	12.7165
AAEL021235	-3.40321	7.5e-38	5.97954	0.563323	1.99879	5.03e-40	7.5e-38	5.03e-40	0.0243376	7.5e-38	-1	0.0357007	8.14159	7.03336	7.29582	7.12736	0.66464	0.757184	0.880551	0.479174
AAEL020816	-4.98893	3.54e-37	4.01048	0.122724	1.03044	2.41e-39	3.54e-37	2.41e-39	0.0243376	3.54e-37	-1	0.0500157	2.91195	4.36984	3.8657	4.64519	0.147698	0.103252	0.120075	0.110579
AAEL026582	1.74362	3.48e-36	44.1241	147.975	7.67078	2.43e-38	3.48e-36	2.43e-38	0.0243376	3.48e-36	1	0.0162076	92.5288	90.1852	113.575	78.3655	296.43	330.064	273.251	354.183
AAEL025993	-1.62197	3.48e-36	28.2473	9.20638	6.22805	2.4e-38	3.48e-36	2.4e-38	0.0243376	3.48e-36	-1	0.0137901	116.835	122.938	103.122	109.853	39.5092	33.0408	42.7067	31.8835
AAEL003813	-3.15836	1.92e-34	10.0127	1.08868	2.67257	1.36e-36	1.92e-34	1.36e-36	0.0243376	1.92e-34	-1	0.0407749	10.4593	13.6088	13.5027	8.79395	1.14466	1.51437	1.4409	1.06893
AAEL020983	1.78853	3.6e-34	3.02778	10.4466	4.5033	2.58e-36	3.6e-34	2.58e-36	0.0243376	3.6e-34	1	0.0161721	11.5884	9.23909	10.127	9.5386	32.6412	37.6183	32.9806	36.1961
AAEL006093	5.55232	3.98e-34	0.0856457	4.1795	2.14697	2.89e-36	3.98e-34	2.89e-36	0.0243376	3.98e-34	1	0.08864	0.118855	0.16647	0.217786	0.177297	4.76326	8.84529	13.4884	6.00811
AAEL014908	1.35937	4.55e-34	23.6346	60.7553	6.72824	3.35e-36	4.55e-34	3.35e-36	0.0243376	4.55e-34	1	0.0104198	64.895	60.9697	55.5898	56.0969	155.157	156.152	153.456	144.489
AAEL023349	-2.49551	6.79e-34	4.1985	0.745826	3.27831	5.06e-36	6.79e-34	5.06e-36	0.0243376	6.79e-34	-1	0.0284324	17.1152	16.0228	15.4083	17.6588	2.17854	3.09757	3.3621	3.0962
AAEL028241	-2.89837	7.66e-34	20.0994	2.68735	3.00097	5.79e-36	7.66e-34	5.79e-36	0.0243376	7.66e-34	-1	0.0371406	14.3221	14.0667	14.265	14.2193	2.25239	1.85854	1.08068	2.39587
AAEL003317	-2.26871	9.94e-34	77.2942	16.0511	6.85563	7.6e-36	9.94e-34	7.6e-36	0.0243376	9.94e-34	-1	0.0284772	211.681	193.771	192.958	169.461	43.017	52.5211	24.3752	39.3291
AAEL021658	-4.22913	2.39e-33	3.10967	0.179331	1.27147	1.85e-35	2.39e-33	1.85e-35	0.0243376	2.39e-33	-1	0.0512246	4.04108	5.36866	3.8657	5.07071	0.0738489	0.27534	0.40025	0.221157
AAEL026349	3.32734	2.97e-33	4.92697	50.0901	3.42773	2.32e-35	2.97e-33	2.32e-35	0.0243376	2.97e-33	1	0.0501955	0.891415	2.91323	2.3412	1.41838	18.4622	18.7919	20.813	18.6141
AAEL005606	-2.65776	6.34e-33	7.01125	1.06852	2.74888	5.03e-35	6.34e-33	5.03e-35	0.0243376	6.34e-33	-1	0.0308785	12.6581	10.446	10.9982	12.6236	1.6616	2.13388	2.04128	1.5481
AAEL003058	-2.45981	9.05e-33	21.1065	3.83483	4.33142	7.26e-35	9.05e-33	7.26e-35	0.0243376	9.05e-33	-1	0.0315575	29.6544	34.1264	40.0181	32.8709	4.87403	4.47427	7.3646	8.14596
AAEL024654	-3.51834	1.07e-32	3.67122	0.316704	2.09685	8.7e-35	1.07e-32	8.7e-35	0.0243376	1.07e-32	-1	0.0483008	8.31987	8.57321	6.58802	8.26206	0.701565	0.757184	0.280175	0.995208
AAEL024345	2.29641	1.12e-32	8.78547	43.7715	6.00928	9.17e-35	1.12e-32	9.17e-35	0.0243376	1.12e-32	1	0.0296618	18.2445	14.4416	31.2525	22.9772	99.8068	97.7456	120.916	108.22
AAEL019757	-2.49055	1.23e-32	6.40927	1.04606	3.31685	1.02e-34	1.23e-32	1.02e-34	0.0243376	1.23e-32	-1	0.0297907	17.7689	17.3129	18.4573	14.6093	3.36013	2.44364	2.68167	3.61224
AAEL014372	-3.44488	1.43e-32	8.41031	0.77475	2.6873	1.2e-34	1.43e-32	1.2e-34	0.0243376	1.43e-32	-1	0.0512629	10.1621	13.2344	9.2559	14.6093	1.18158	1.20461	1.40088	0.552893
AAEL026302	3.99182	4.04e-32	1.09844	17.5811	3.68204	3.43e-34	4.04e-32	3.43e-34	0.0243376	4.04e-32	1	0.0725407	1.42626	1.58147	1.47005	1.45384	13.2559	20.5816	19.0919	41.8356
AAEL006863	-1.51788	1.15e-31	57.5778	20.1728	7.25531	9.91e-34	1.15e-31	9.91e-34	0.0243376	1.15e-31	-1	0.0141791	200.984	260.359	207.822	236.657	88.1756	69.2135	81.651	77.3682
AAEL027458	-4.38435	1.77e-31	10.1945	0.476756	1.85175	1.54e-33	1.77e-31	1.54e-33	0.0243376	1.77e-31	-1	0.0704795	6.18047	9.23909	8.05807	4.57427	0.221547	0.585097	0.3202	0.184298
AAEL005440	-2.71587	1.93e-31	4.23253	0.615031	3.41611	1.69e-33	1.93e-31	1.69e-33	0.0243376	1.93e-31	-1	0.0372248	22.3448	16.8135	16.1706	19.2545	2.28932	2.89107	3.92245	2.24843
AAEL002165	-2.3759	2.76e-31	21.2877	4.1191	3.91873	2.45e-33	2.76e-31	2.45e-33	0.0243376	2.76e-31	-1	0.0302474	24.6625	28.0086	21.0163	27.9066	6.57256	3.82034	4.92308	4.27571
AAEL023405	3.78509	3.36e-31	0.567199	8.37871	1.87922	3.01e-33	3.36e-31	3.01e-33	0.0243376	3.36e-31	1	0.0532827	0.118855	0.665881	0.381125	0.602811	5.09558	7.19325	7.48468	6.26612
AAEL005826	-1.77861	5.13e-31	20.5932	6.00242	4.90259	4.65e-33	5.13e-31	4.65e-33	0.0243376	5.13e-31	-1	0.018629	52.8906	38.5378	48.9474	45.3172	12.3328	15.0749	11.7273	14.8913
AAEL011160	3.02599	1.7e-30	0.668446	5.57513	2.71688	1.56e-32	1.7e-30	1.56e-32	0.0243376	1.7e-30	1	0.0420811	1.66397	1.74794	0.980036	1.17016	9.12034	10.9448	11.0069	14.3015
AAEL021935	-3.84694	1.88e-30	2.87117	0.196494	1.00881	1.73e-32	1.88e-30	1.73e-32	0.0243376	1.88e-30	-1	0.0435891	4.15993	3.82881	3.26679	3.90054	0.406169	0.206505	0.200125	0.221157
AAEL002783	-1.82235	4.33e-30	43.7541	12.4215	5.38178	4.05e-32	4.33e-30	4.05e-32	0.0243376	4.33e-30	-1	0.0205547	61.3293	69.0851	53.8475	75.7415	21.6377	17.3464	20.3327	14.2646
AAEL024478	3.70612	7.97e-30	0.151086	1.98391	1.34763	7.52e-32	7.97e-30	7.52e-32	0.0243376	7.97e-30	1	0.0423189	0.356566	0.124853	0.435572	0.425514	4.61556	4.61194	4.04253	4.31257
AAEL011929	-3.92266	1.02e-29	5.05576	0.32981	1.21814	9.74e-32	1.02e-29	9.74e-32	0.0243376	1.02e-29	-1	0.0517562	4.69478	3.91205	4.79129	4.32606	0.516943	0.240922	0.3202	0.0737191
AAEL025215	6.45998	2.45e-29	0.0108687	0.947281	0.495333	2.35e-31	2.45e-29	2.35e-31	0.0243376	2.45e-29	1	0.059886	0.0594276	0	0.0544465	0	3.06473	1.92738	1.96123	2.94876
AAEL000382	-5.17052	2.57e-29	0.618493	0.0157636	0.16517	2.5e-31	2.57e-29	2.5e-31	0.0243376	2.57e-29	-1	0.0467855	2.13939	1.83117	2.55898	2.19849	0.0369245	0.0344175	0.040025	0.110579
AAEL012361	2.76909	3.87e-29	1.3884	9.41098	2.84425	3.8e-31	3.87e-29	3.8e-31	0.0243376	3.87e-29	1	0.0377236	1.78283	2.03926	2.12341	1.24108	12.9236	14.3177	11.207	10.1732
AAEL008401	-3.66098	4.84e-29	1.45105	0.113665	1.5332	4.79e-31	4.84e-29	4.79e-31	0.0243376	4.84e-29	-1	0.0525527	7.36903	5.57675	3.8657	4.99979	0.406169	0.41301	0.4803	0.405455
AAEL000651	-2.12929	1.11e-28	10.9231	2.49929	3.86242	1.12e-30	1.11e-28	1.12e-30	0.0243376	1.11e-28	-1	0.0267125	21.6911	23.7636	23.902	25.5308	6.60948	5.7133	3.8424	5.49207
AAEL014010	5.18548	3.61e-28	0.0289656	1.05263	0.399819	3.64e-30	3.61e-28	3.64e-30	0.0243376	3.61e-28	1	0.0434439	0.118855	0.0416175	0.0544465	0.0354595	2.10469	2.27155	2.28143	2.43273
AAEL026208	4.66424	6.19e-28	0.769594	20.4015	1.40948	6.31e-30	6.19e-28	6.31e-30	0.0243376	6.19e-28	1	0.0743618	0.178283	0.416175	0.0544465	0.070919	6.12946	4.64636	5.20325	3.05934
AAEL014425	-3.11899	7.78e-28	1.30825	0.158644	2.55713	8e-30	7.78e-28	8e-30	0.0243376	7.78e-28	-1	0.0504885	10.6375	8.73968	13.0671	10.2832	0.996961	0.791602	1.9212	1.21637
AAEL009239	5.94596	9.62e-28	0.0395997	2.97236	0.805176	9.98e-30	9.62e-28	9.98e-30	0.0243376	9.62e-28	1	0.0814283	0.0594276	0	0	0.106378	3.65552	2.78782	1.72108	4.23885
AAEL009698	-2.50442	1.72e-27	2.40586	0.422917	2.43871	1.8e-29	1.72e-27	1.8e-29	0.0243376	1.72e-27	-1	0.0324897	8.67643	8.11542	10.726	9.60952	1.6616	1.82413	1.4409	1.58496
AAEL000985	1.27754	1.88e-27	13.5838	33.3739	5.49086	1.98e-29	1.88e-27	1.98e-29	0.0243376	1.88e-27	1	0.0109593	26.3264	25.7613	27.7132	24.928	60.1869	62.5021	63.0794	67.9321
AAEL008276	-1.72428	2.55e-27	35.3326	10.7499	4.72308	2.72e-29	2.55e-27	2.72e-29	0.0243376	2.55e-27	-1	0.0198541	33.3983	46.6116	42.4138	39.821	14.9544	11.2889	11.0069	11.8688
AAEL012866	1.66416	2.68e-27	13.354	42.4711	4.42064	2.89e-29	2.68e-27	2.89e-29	0.0243376	2.68e-27	1	0.0178987	9.38957	8.65645	11.2704	11.3825	33.1582	34.8993	30.0588	30.9989
AAEL018135	-3.81233	2.68e-27	2.02221	0.143745	1.02521	2.91e-29	2.68e-27	2.91e-29	0.0243376	2.68e-27	-1	0.0532293	3.38738	4.82763	3.21234	3.75871	0.369245	0.344175	0.08005	0.258017
AAEL007856	2.62517	2.69e-27	0.163157	1.01873	2.13768	2.95e-29	2.69e-27	2.95e-29	0.0243376	2.69e-27	1	0.0317966	1.12913	1.20691	1.08893	1.24108	6.9418	6.60815	7.32458	8.18282
AAEL002855	-3.09567	3.8e-27	2.70801	0.314868	1.62002	4.2e-29	3.8e-27	4.2e-29	0.0243376	3.8e-27	-1	0.0422117	6.18047	4.45308	6.2069	5.49622	0.480007	0.619504	0.640388	0.847759
AAEL022233	4.64572	9.1e-27	0.0198767	0.561317	0.631638	1.01e-28	9.1e-27	1.01e-28	0.0243376	9.1e-27	1	0.0537047	0.118855	0.0832351	0	0.177297	2.84318	2.85665	1.96123	3.02248
AAEL012449	2.14973	9.76e-27	0.613351	2.71752	3.52337	1.1e-28	9.76e-27	1.1e-28	0.0243376	9.76e-27	1	0.0277191	4.04108	3.70396	5.06352	3.86508	18.4992	20.6505	15.3696	19.2038
AAEL026848	-2.9732	1.03e-26	2.43453	0.307991	1.53444	1.16e-28	1.03e-26	1.16e-28	0.0243376	1.03e-26	-1	0.0382384	5.34849	5.90969	5.22686	4.2906	0.66464	0.653932	0.6404	0.663472
AAEL022711	5.2152	1.22e-26	0.109312	4.27314	0.648564	1.39e-28	1.22e-26	1.39e-28	0.0243376	1.22e-26	1	0.065054	0.0594276	0.0416175	0.108893	0.070919	2.10469	2.54689	2.32145	3.98083
AAEL025559	3.51339	1.53e-26	1.07572	12.1702	2.04306	1.76e-28	1.53e-26	1.76e-28	0.0243376	1.53e-26	1	0.0575618	0.713132	0.582645	0.76225	0.496433	4.46786	7.46859	7.44465	9.4729
AAEL023156	-4.58893	2.51e-26	1.63204	0.0705802	0.30805	2.91e-28	2.51e-26	2.91e-28	0.0243376	2.51e-26	-1	0.0514478	2.19882	2.49705	1.96007	2.69492	0.0369245	0.0344175	0.24015	0.0737191
AAEL020308	-7.20031	5.04e-26	5.10464	0.0289694	1.59109	5.9e-28	5.04e-26	5.9e-28	0.0243376	5.04e-26	-1	0.159963	7.25023	10.446	5.06352	1.87935	0.0738489	0.0688349	0	0
AAEL022706	-6.1825	6.23e-26	0.523061	0.00620458	-0.166253	7.35e-28	6.23e-26	7.35e-28	0.0243376	6.23e-26	-1	0.056807	1.66397	2.24735	1.14338	1.73751	0	0	0.08005	0
AAEL023509	-2.28476	7.03e-26	15.0058	3.10173	4.82618	8.36e-28	7.03e-26	8.36e-28	0.0243376	7.03e-26	-1	0.0367345	40.5296	57.5571	29.5644	60.4939	11.262	8.26019	10.3265	8.80943
AAEL008418	1.65871	9.02e-26	8.7791	27.9591	4.42614	1.08e-27	9.02e-26	1.08e-27	0.0243376	9.02e-26	1	0.0191157	8.31987	10.6541	9.52813	12.3044	34.1921	33.7291	31.2595	30.4091
AAEL024732	2.66465	9.61e-26	0.589342	3.75453	3.16087	1.16e-27	9.61e-26	1.16e-27	0.0243376	9.61e-26	1	0.0430833	1.78283	3.16293	2.77677	1.77297	11.9635	18.4822	13.9287	15.9602
AAEL024237	4.0421	1.15e-25	0.389884	6.65633	1.59175	1.4e-27	1.15e-25	1.4e-27	0.0243376	1.15e-25	1	0.0706245	0.0594276	0.416175	0.490018	0.283676	4.13554	5.9198	3.92245	7.29819
AAEL020124	-5.08859	1.31e-25	1.70978	0.0471292	0.299171	1.6e-27	1.31e-25	1.6e-27	0.0243376	1.31e-25	-1	0.0671965	2.02054	3.28779	1.96007	2.16303	0.221547	0	0	0.0368595
AAEL024718	-6.16386	1.44e-25	4.16627	0.046376	-0.189435	1.78e-27	1.44e-25	1.78e-27	0.0243376	1.44e-25	-1	0.0570447	1.12913	2.24735	1.79673	1.52476	0	0.0344175	0.040025	0
AAEL023068	4.95827	1.71e-25	0.083017	3.3688	0.174971	2.13e-27	1.71e-25	2.13e-27	0.0243376	1.71e-25	1	0.0464356	0	0.0832351	0	0.106378	1.77237	1.78971	1.9212	2.17471
AAEL025193	-5.91921	1.97e-25	1.12043	0.0162814	0.032854	2.48e-27	1.97e-25	2.48e-27	0.0243376	1.97e-25	-1	0.0676825	1.12913	1.87279	2.77677	2.12757	0	0.0344175	0.08005	0
AAEL009498	-4.48549	2.07e-25	1.68769	0.075272	1.33874	2.61e-27	2.07e-25	2.61e-27	0.0243376	2.07e-25	-1	0.0849461	6.83418	5.49351	2.77677	4.57427	0.110773	0.0688349	0.40025	0.294876
AAEL019629	2.56353	3.64e-25	0.72934	4.29805	3.31958	4.64e-27	3.64e-25	4.64e-27	0.0243376	3.64e-25	1	0.0416341	3.74394	2.16411	2.50454	2.94314	13.5144	18.9984	13.5285	20.7888
AAEL020473	-3.45937	5.68e-25	11.6257	1.13068	1.2978	7.29e-27	5.68e-25	7.29e-27	0.0243376	5.68e-25	-1	0.0543873	4.21936	4.20337	3.48457	6.02811	0.443094	0.55068	0.360225	0.258017
AAEL022106	-3.35296	5.92e-25	6.83866	0.666536	0.952034	7.66e-27	5.92e-25	7.66e-27	0.0243376	5.92e-25	-1	0.045203	3.38738	3.82881	3.049	3.79416	0.33232	0.378592	0.1601	0.479174
AAEL003226	-5.44936	6e-25	4.14927	0.0873557	0.23185	7.82e-27	6e-25	7.82e-27	0.0243376	6e-25	-1	0.0764739	1.78283	1.91441	1.63339	3.51049	0	0.0688349	0.08005	0.0368595
AAEL010017	1.22604	6.11e-25	229.15	537.703	9.03039	8.01e-27	6.11e-25	8.01e-27	0.0243376	6.11e-25	1	0.012113	273.724	317.126	309.8	351.474	795.242	695.061	716.008	723.332
AAEL002011	-3.37708	6.71e-25	2.46299	0.233041	0.81117	8.87e-27	6.71e-25	8.87e-27	0.0243376	6.71e-25	-1	0.0425756	3.03081	2.70514	3.75681	3.36865	0.33232	0.309757	0.24015	0.331736
AAEL020158	6.92569	9.22e-25	0.00827635	1.11827	0.224061	1.23e-26	9.22e-25	1.23e-26	0.0243376	9.22e-25	1	0.0694224	0.0594276	0	0	0	2.65856	2.40922	1.32083	1.65868
AAEL013744	-1.1996	1.13e-24	101.016	44.1136	5.69094	1.51e-26	1.13e-24	1.51e-26	0.0243376	1.13e-24	-1	0.011024	67.7475	79.7808	67.6225	72.6565	31.6073	31.9738	31.8199	29.9668
AAEL017244	1.25863	1.64e-24	8.89461	21.3688	5.70699	2.21e-26	1.64e-24	2.21e-26	0.0243376	1.64e-24	1	0.0122335	29.8921	33.294	27.2232	32.2327	80.3107	73.2748	73.8862	66.384
AAEL027227	1.90175	1.71e-24	16.5975	62.1808	3.86894	2.34e-26	1.71e-24	2.34e-26	0.0243376	1.71e-24	1	0.0249892	7.19074	6.65881	4.5735	5.92173	25.0717	23.335	21.6936	20.8994
AAEL021738	-1.79035	1.71e-24	2.80874	0.81595	3.8395	2.34e-26	1.71e-24	2.34e-26	0.0243376	1.71e-24	-1	0.0222987	19.9083	24.263	21.833	22.8714	5.5756	5.98864	7.0444	7.11389
AAEL001054	4.50038	1.93e-24	0.20508	5.17165	1.063	2.65e-26	1.93e-24	2.65e-26	0.0243376	1.93e-24	1	0.0765553	0	0.208088	0.163339	0.212757	4.43094	3.09757	2.2414	4.90232
AAEL014891	-1.74617	2.39e-24	17.8564	5.34292	5.36969	3.32e-26	2.39e-24	3.32e-26	0.0243376	2.39e-24	-1	0.0236587	65.0138	58.6807	46.3884	84.6418	20.3823	17.1055	18.8918	19.6093
AAEL007010	-2.31365	3.9e-24	163.323	32.9847	7.37702	5.49e-26	3.9e-24	5.49e-26	0.0243376	3.9e-24	-1	0.0416849	268.494	314.587	174.882	349.17	72.9997	40.8191	66.2814	42.6465
AAEL021885	-6.51405	3.9e-24	0.94572	0.00732777	-0.533857	5.48e-26	3.9e-24	5.48e-26	0.0243376	3.9e-24	-1	0.0468839	1.0697	1.58147	1.30671	1.24108	0	0	0.040025	0
AAEL010451	-2.05701	5.01e-24	3.6498	0.879253	3.45246	7.1e-26	5.01e-24	7.1e-26	0.0243376	5.01e-24	-1	0.0292745	19.1951	18.395	16.2795	16.9851	5.31712	3.26966	4.08255	4.34943
AAEL021207	3.55157	5.98e-24	0.536018	6.40306	1.15851	8.52e-26	5.98e-24	8.52e-26	0.0243376	5.98e-24	1	0.0517712	0.356566	0.33294	0.272232	0.319135	4.32016	2.61573	4.04253	4.27571
AAEL008032	-2.70209	7.17e-24	2.65207	0.40284	2.53593	1.03e-25	7.17e-24	1.03e-25	0.0243376	7.17e-24	-1	0.0461141	12.9552	10.7373	6.9147	9.92866	1.957	1.3767	1.40088	1.47438
AAEL002696	-2.8126	8.01e-24	8.25681	1.18008	3.76938	1.16e-25	8.01e-24	1.16e-25	0.0243376	8.01e-24	-1	0.0557104	27.3367	28.5912	12.5227	27.2329	4.20939	2.51248	3.92245	2.98562
AAEL012363	1.90952	1.37e-23	0.874173	3.30452	3.81909	1.98e-25	1.37e-23	1.98e-25	0.0243376	1.37e-23	1	0.0260521	6.71532	7.1166	4.90018	4.71611	21.6377	23.7136	20.733	21.8577
AAEL022402	2.67946	1.78e-23	0.484654	2.8829	2.91284	2.61e-25	1.78e-23	2.61e-25	0.0243376	1.78e-23	1	0.046974	2.91195	1.49823	1.41561	2.12757	9.60036	12.7	15.0494	13.38
AAEL009974	-2.99539	1.96e-23	3.30442	0.414549	2.09484	2.88e-25	1.96e-23	2.88e-25	0.0243376	1.96e-23	-1	0.0541912	5.34849	11.0286	6.96915	7.02098	1.10773	0.929272	0.840526	0.921489
AAEL027329	4.91248	2.36e-23	0.216837	6.96431	1.61849	3.5e-25	2.36e-23	3.5e-25	0.0243376	2.36e-23	1	0.11138	0.178283	0.124853	0.108893	0.283676	8.64033	6.09189	5.2833	2.24843
AAEL025003	4.11306	3.8e-23	0.0516884	0.925481	0.644767	5.67e-25	3.8e-23	5.67e-25	0.0243376	3.8e-23	1	0.0562012	0.118855	0.33294	0.108893	0.0354595	2.21547	2.47806	2.68168	3.2805
AAEL011264	1.28409	4.18e-23	39.0557	94.8811	6.02064	6.28e-25	4.18e-23	6.28e-25	0.0243376	4.18e-23	1	0.0136838	42.6096	33.627	42.3593	32.4454	98.9945	94.6825	86.294	87.0991
AAEL000041	2.93853	6.85e-23	0.223201	1.83731	1.31829	1.03e-24	6.85e-23	1.03e-24	0.0243376	6.85e-23	1	0.040213	0.297138	0.749116	0.544465	0.496433	4.02477	4.1301	4.28268	4.05455
AAEL023428	-2.99457	6.91e-23	13.6219	1.70277	2.66863	1.05e-24	6.91e-23	1.05e-24	0.0243376	6.91e-23	-1	0.0604422	8.91415	11.6529	11.7604	13.0136	0.886187	2.37481	1.4409	0.958348
AAEL023034	-2.68332	7.68e-23	3.15449	0.49336	2.00965	1.17e-24	7.68e-23	1.17e-24	0.0243376	7.68e-23	-1	0.0436083	6.12105	6.28425	6.42468	9.00671	1.36621	0.963689	1.16074	0.84777
AAEL013603	-3.11577	8.38e-23	3.16768	0.359287	1.10127	1.29e-24	8.38e-23	1.29e-24	0.0243376	8.38e-23	-1	0.0470974	3.20909	4.45308	4.30127	3.47503	0.480018	0.619514	0.280175	0.368595
AAEL013421	-2.0491	8.47e-23	11.6262	2.80896	3.54987	1.31e-24	8.47e-23	1.31e-24	0.0243376	8.47e-23	-1	0.0312779	21.2157	14.8158	18.8385	20.8856	3.65552	5.5068	4.68293	4.42315
AAEL006353	2.11118	8.79e-23	2.98314	12.8994	3.15688	1.37e-24	8.79e-23	1.37e-24	0.0243376	8.79e-23	1	0.0310099	3.56566	2.41383	3.59351	3.58141	15.6191	13.3884	15.3296	12.3848
AAEL001998	1.23006	1.04e-22	64.6329	152.022	8.07197	1.64e-24	1.04e-22	1.64e-24	0.0243376	1.04e-22	1	0.0133497	148.213	189.485	149.456	155.738	389.812	368.955	336.811	412.864
AAEL005412	3.02924	1.09e-22	0.499659	4.21956	1.57678	1.71e-24	1.09e-22	1.71e-24	0.0243376	1.09e-22	1	0.0473923	0.594276	0.832351	0.544465	0.460973	4.72633	5.5068	3.80238	5.93439
AAEL009153	1.5882	1.14e-22	10.1006	30.3885	4.41957	1.81e-24	1.14e-22	1.81e-24	0.0243376	1.14e-22	1	0.019949	11.5884	8.03218	11.5426	11.2761	34.3398	32.2492	32.02	28.7504
AAEL008412	-1.25401	1.2e-22	43.7623	18.381	5.82041	1.91e-24	1.2e-22	1.91e-24	0.0243376	1.2e-22	-1	0.0133463	95.0842	69.8758	74.2105	79.5356	32.272	32.3524	34.9819	33.9476
AAEL020329	-3.57603	1.71e-22	1.52215	0.125973	0.81364	2.74e-24	1.71e-22	2.74e-24	0.0243376	1.71e-22	-1	0.0576262	2.91195	2.33058	3.97459	3.79416	0.147698	0.240922	0.280175	0.405455
AAEL000717	3.48478	2.5e-22	0.0395999	0.444044	1.90269	4.03e-24	2.5e-22	4.03e-24	0.0243376	2.5e-22	1	0.0698823	0.534849	0.624263	0.707804	0.460973	4.80018	8.63878	8.48531	4.12827
AAEL003267	-1.12435	3.42e-22	30.2234	13.9142	6.83142	5.55e-24	3.42e-22	5.55e-24	0.0243376	3.42e-22	-1	0.0112484	160.336	163.099	150.817	150.313	75.289	63.1905	78.4891	69.554
AAEL026865	3.6373	3.69e-22	0.306935	3.82235	1.29466	6.02e-24	3.69e-22	6.02e-24	0.0243376	3.69e-22	1	0.0636583	0.118855	0.124853	0.76225	0.354595	3.65552	4.23335	4.72295	4.27571
AAEL007461	1.56527	3.76e-22	6.56037	19.4334	3.99885	6.17e-24	3.76e-22	6.17e-24	0.0243376	3.76e-22	1	0.0188047	8.26044	7.99057	8.05807	7.65925	24.2594	26.3638	21.1332	22.7423
AAEL010041	3.42137	4.09e-22	0.156164	1.68467	1.26204	6.76e-24	4.09e-22	6.76e-24	0.0243376	4.09e-22	1	0.0575653	0.237711	0.416175	0.490018	0.354595	3.65552	2.89107	5.4434	4.38629
AAEL022732	-3.7885	4.4e-22	0.865991	0.0612577	0.356685	7.31e-24	4.4e-22	7.31e-24	0.0243376	4.4e-22	-1	0.0534351	2.13939	3.12132	1.90563	2.23395	0.147698	0.13767	0.120075	0.258017
AAEL005052	-1.14091	5.05e-22	65.854	29.9296	6.58157	8.43e-24	5.05e-22	8.43e-24	0.0243376	5.05e-22	-1	0.0116205	134.188	130.637	132.087	130.278	69.6026	58.8195	52.833	57.7589
AAEL022056	3.99885	7.55e-22	0.0506738	0.759463	0.460972	1.27e-23	7.55e-22	1.27e-23	0.0243376	7.55e-22	1	0.046909	0.237711	0.124853	0.217786	0.0354595	2.54779	2.23714	2.00125	2.43273
AAEL019798	-2.75952	8.29e-22	51.6844	7.66825	4.91679	1.4e-23	8.29e-22	1.4e-23	0.0243376	8.29e-22	-1	0.0617841	59.1899	58.3062	35.8258	57.5862	11.6312	3.64825	9.28581	6.59786
AAEL006805	1.44073	8.53e-22	9.85079	26.8428	5.64284	1.45e-23	8.53e-22	1.45e-23	0.0243376	8.53e-22	1	0.0182457	29.595	28.0918	20.9619	28.5094	76.1383	57.2363	79.93	77.8474
AAEL001208	-2.61487	1.08e-21	4.12077	0.66873	2.97914	1.85e-23	1.08e-21	1.85e-23	0.0243376	1.08e-21	-1	0.0509979	9.92442	11.5697	19.1652	13.9001	1.58775	2.06505	2.44153	2.80133
AAEL007641	-3.75015	1.19e-21	0.847017	0.0616199	0.52885	2.04e-23	1.19e-21	2.04e-23	0.0243376	1.19e-21	-1	0.0592029	1.7234	2.3722	3.53902	3.01406	0.221547	0.206505	0.1601	0.184298
AAEL026487	1.30765	1.31e-21	6.16775	15.2783	5.09389	2.27e-23	1.31e-21	2.27e-23	0.0243376	1.31e-21	1	0.0146408	20.1459	18.3533	22.1597	17.6943	48.888	54.7238	45.1082	44.8212
AAEL008097	-1.46554	1.45e-21	52.0124	18.898	5.21864	2.52e-23	1.45e-21	2.52e-23	0.0243376	1.45e-21	-1	0.0188921	54.3169	53.8947	44.2105	66.1674	22.8932	20.444	19.0919	16.7711
AAEL003297	-3.69113	1.77e-21	1.05014	0.0787294	0.019844	3.09e-23	1.77e-21	3.09e-23	0.0243376	1.77e-21	-1	0.038582	1.90168	1.70632	2.01452	1.80843	0.184622	0.103252	0.120075	0.147438
AAEL015247	-1.43703	1.81e-21	22.8646	8.4461	5.69045	3.17e-23	1.81e-21	3.17e-23	0.0243376	1.81e-21	-1	0.0185531	65.6675	78.4907	96.0435	61.735	24.9609	30.2874	27.7774	28.4187
AAEL027309	-3.7779	2.13e-21	1.04802	0.0729744	0.000171143	3.77e-23	2.13e-21	3.77e-23	0.0243376	2.13e-21	-1	0.0415058	1.96111	1.99764	1.90563	1.52476	0.147698	0.172087	0.120075	0.0737191
AAEL024799	-3.63346	3.26e-21	4.46568	0.354957	0.609801	5.79e-23	3.26e-21	5.79e-23	0.0243376	3.26e-21	-1	0.0587937	2.67424	1.91441	2.94011	3.68779	0.147698	0.206505	0.24015	0.294876
AAEL027373	-4.67591	3.59e-21	1.16926	0.0422545	-0.263793	6.4e-23	3.59e-21	6.4e-23	0.0243376	3.59e-21	-1	0.053969	1.24798	1.91441	1.14338	1.77297	0.110773	0.0344175	0	0.0737191
AAEL018298	-2.38144	3.74e-21	1.61803	0.302314	2.13736	6.71e-23	3.74e-21	6.71e-23	0.0243376	3.74e-21	-1	0.0385657	8.14153	6.78366	7.45916	7.37557	1.21851	1.92736	1.04063	1.47437
AAEL007711	-3.33115	4.46e-21	3.94009	0.388317	1.50598	8.04e-23	4.46e-21	8.04e-23	0.0243376	4.46e-21	-1	0.0686938	6.89361	3.16293	6.15245	4.96433	0.553867	0.309757	0.4803	0.737191
AAEL023367	6.27226	4.89e-21	0.00434128	0.373363	-0.367758	8.85e-23	4.89e-21	8.85e-23	0.0243376	4.89e-21	1	0.0438663	0.0594276	0	0	0	1.29236	1.13578	1.40088	1.29008
AAEL014406	-1.48179	5.44e-21	10.0034	3.56365	4.2552	9.91e-23	5.44e-21	9.91e-23	0.0243376	5.44e-21	-1	0.0188866	33.4578	26.552	25.971	26.7364	10.4496	10.9103	9.48593	9.43604
AAEL027698	-2.14089	6.38e-21	16.2329	3.6964	3.53193	1.17e-22	6.38e-21	1.17e-22	0.0243376	6.38e-21	-1	0.0375729	14.1438	17.8539	23.6298	19.9637	4.94788	3.09757	4.72295	4.38629
AAEL026580	3.58183	6.92e-21	0.398053	5.05062	0.655104	1.27e-22	6.92e-21	1.27e-22	0.0243376	6.92e-21	1	0.0519892	0.237711	0.0416175	0.163339	0.390054	2.36317	2.47806	2.96185	2.72761
AAEL007511	-2.99888	8.98e-21	1.77534	0.22102	1.06167	1.66e-22	8.98e-21	1.66e-22	0.0243376	8.98e-21	-1	0.0486955	3.98165	3.91205	4.19238	2.94314	0.553867	0.41301	0.6404	0.258017
AAEL021861	1.8578	1.07e-20	4.53478	16.5044	4.17805	1.98e-22	1.07e-20	1.98e-22	0.0243376	1.07e-20	1	0.0296827	8.67643	8.7813	6.098	7.41103	34.3398	20.3751	30.2189	27.4235
AAEL027383	-4.68897	1.45e-20	4.09971	0.150106	0.514868	2.7e-22	1.45e-20	2.7e-22	0.0243376	1.45e-20	-1	0.0954208	3.68451	2.12249	1.36116	3.75871	0.184622	0.13767	0.040025	0.0368595
AAEL027013	-3.37462	1.46e-20	2.16822	0.20641	1.07946	2.75e-22	1.46e-20	2.75e-22	0.0243376	1.46e-20	-1	0.0641973	2.97138	4.70278	4.30127	3.47503	0.516943	0.516262	0.360225	0.0737191
AAEL024072	3.95041	1.63e-20	0.0518843	0.875743	0.482412	3.08e-22	1.63e-20	3.08e-22	0.0243376	1.63e-20	1	0.0605007	0.178283	0.16647	0	0.212757	1.957	2.06505	2.12133	3.24364
AAEL025743	7.57515	2.4e-20	0.0392605	8.36317	0.837883	4.55e-22	2.4e-20	4.55e-22	0.0243376	2.4e-20	1	0.164553	0.0594276	0	0	0	1.5139	6.71141	2.28143	2.21157
AAEL023635	1.25178	2.47e-20	10.4105	24.8844	5.10528	4.7e-22	2.47e-20	4.7e-22	0.0243376	2.47e-20	1	0.014382	17.234	20.1013	22.7586	20.8856	43.5709	48.0812	51.7924	49.6129
AAEL025264	2.72719	2.55e-20	1.73175	11.6589	1.68334	4.88e-22	2.55e-20	4.88e-22	0.0243376	2.55e-20	1	0.0466536	1.0697	0.832351	0.326679	0.921947	5.16943	4.68078	5.96373	5.34463
AAEL026401	-3.15539	2.69e-20	6.90805	0.779389	1.00779	5.17e-22	2.69e-20	5.17e-22	0.0243376	2.69e-20	-1	0.0547263	2.31768	3.87043	3.59347	4.46789	0.406169	0.309758	0.480308	0.405459
AAEL024008	3.95242	3.02e-20	0.254973	4.18759	0.392559	5.84e-22	3.02e-20	5.84e-22	0.0243376	3.02e-20	1	0.0558218	0.118855	0.124853	0.163339	0.141838	2.28932	1.5832	2.8818	2.06413
AAEL025572	-1.83423	3.11e-20	8.52023	2.39671	4.40638	6.05e-22	3.11e-20	6.05e-22	0.0243376	3.11e-20	-1	0.0303812	24.8408	27.5508	43.5027	36.736	7.86491	9.43039	10.7667	9.14117
AAEL003703	-3.09338	3.18e-20	1.01215	0.117101	0.764428	6.2e-22	3.18e-20	6.2e-22	0.0243376	3.18e-20	-1	0.0479138	3.38738	2.87161	2.2323	3.58141	0.33232	0.41301	0.280175	0.368595
AAEL019765	-2.2849	3.73e-20	5.81431	1.12678	3.86512	7.33e-22	3.73e-20	7.33e-22	0.0243376	3.73e-20	-1	0.0456217	24.0088	14.3997	33.1034	25.7436	3.95092	4.88728	5.56348	5.52893
AAEL021901	-2.05326	6.72e-20	23.3223	5.61201	3.59863	1.32e-21	6.72e-20	1.32e-21	0.0243376	6.72e-20	-1	0.0369709	17.234	19.1024	23.902	18.1553	4.80018	5.57563	2.96185	5.49207
AAEL005674	2.07107	7.43e-20	1.87541	8.11902	4.18873	1.47e-21	7.43e-20	1.47e-21	0.0243376	7.43e-20	1	0.0385413	8.55746	7.07498	5.82577	6.31168	32.0504	26.3638	18.9318	39.1448
AAEL014246	1.62986	7.47e-20	17.3253	54.183	5.94624	1.49e-21	7.47e-20	1.49e-21	0.0243376	7.47e-20	1	0.0259679	32.2692	31.7958	19.1652	36.7006	112.509	85.1488	89.3759	84.7032
AAEL021075	-1.91223	9e-20	2.33172	0.620022	2.91981	1.8e-21	9e-20	1.8e-21	0.0243376	9e-20	-1	0.0296964	11.1724	11.4448	12.686	12.6236	2.99088	3.09757	2.68168	3.94397
AAEL024260	-2.39227	1.05e-19	4.0355	0.767049	2.97305	2.1e-21	1.05e-19	2.1e-21	0.0243376	1.05e-19	-1	0.0481064	12.7175	11.1951	16.824	12.4463	3.4709	2.9599	1.9212	1.7324
AAEL004810	2.44367	1.53e-19	0.246587	1.32671	2.03361	3.1e-21	1.53e-19	3.1e-21	0.0243376	1.53e-19	1	0.0414009	1.42626	0.957203	1.5245	1.02832	5.76022	6.2984	8.24515	6.1924
AAEL020350	-3.92296	1.63e-19	4.65741	0.296292	0.0489138	3.31e-21	1.63e-19	3.31e-21	0.0243376	1.63e-19	-1	0.0588222	1.12913	2.03926	2.12341	2.19849	0.0369245	0.13767	0.08005	0.221157
AAEL025812	-3.76016	2.26e-19	2.78258	0.198394	-0.104029	4.6e-21	2.26e-19	4.6e-21	0.0243376	2.26e-19	-1	0.0474213	2.07997	1.78955	1.19782	1.70206	0.110773	0.103252	0.120075	0.147438
AAEL007669	2.92556	2.49e-19	0.527316	3.98025	1.36274	5.1e-21	2.49e-19	5.1e-21	0.0243376	2.49e-19	1	0.0506614	0.713132	0.624263	0.490052	0.425549	4.76326	3.4763	3.40224	5.34482
AAEL011074	-1.35039	2.58e-19	5.77147	2.26955	4.98584	5.3e-21	2.58e-19	5.3e-21	0.0243376	2.58e-19	-1	0.0178116	49.4438	41.2846	46.6062	44.8917	15.656	16.073	22.414	17.324
AAEL021613	-4.50558	2.83e-19	2.33768	0.0934169	-0.423233	5.85e-21	2.83e-19	5.85e-21	0.0243376	2.83e-19	-1	0.0537136	1.54512	1.12367	1.03448	1.73751	0.0738489	0.103252	0.040025	0
AAEL006276	2.05945	3.43e-19	1.59807	6.65162	3.46486	7.12e-21	3.43e-19	7.12e-21	0.0243376	3.43e-19	1	0.0374155	4.15993	4.36984	4.90018	3.40411	19.09	18.3445	11.9675	20.5308
AAEL023937	3.4308	4.11e-19	0.268131	3.16864	0.703382	8.62e-21	4.11e-19	8.62e-21	0.0243376	4.11e-19	1	0.0594999	0.118855	0.374558	0.108893	0.319135	3.06473	1.89296	2.68168	3.20678
AAEL021376	-2.31688	4.11e-19	4.70431	0.955006	3.09006	8.62e-21	4.11e-19	8.62e-21	0.0243376	4.11e-19	-1	0.0468941	12.6581	13.1511	14.5916	16.4532	1.80927	2.68453	4.32266	2.61699
AAEL007842	1.42692	4.83e-19	3.54943	9.55335	4.08093	1.02e-20	4.83e-19	1.02e-20	0.0243376	4.83e-19	1	0.0185544	10.281	9.4888	8.16697	8.43936	22.8193	23.7481	25.576	25.5437
AAEL010596	-1.39751	8.6e-19	12.7555	4.84273	4.45476	1.82e-20	8.6e-19	1.82e-20	0.0243376	8.6e-19	-1	0.0191478	35.1217	34.7923	27.6588	29.6796	13.5144	12.4591	12.1676	10.1364
AAEL000502	2.7856	9.43e-19	0.345952	2.47479	1.23431	2e-20	9.43e-19	2e-20	0.0243376	9.43e-19	1	0.0479467	0.475421	0.49941	0.435572	0.744649	3.28628	3.20082	4.60288	4.27571
AAEL014389	1.30297	1.09e-18	5.97337	14.7507	4.32635	2.33e-20	1.09e-18	2.33e-20	0.0243376	1.09e-18	1	0.0161609	12.5987	11.1535	11.1071	11.0988	30.6473	29.0828	26.2964	27.2023
AAEL001832	1.18657	1.21e-18	3.96842	9.05357	5.20337	2.59e-20	1.21e-18	2.59e-20	0.0243376	1.21e-18	1	0.0142013	22.2259	20.3094	24.0109	23.0487	44.1247	52.2113	58.3165	49.2444
AAEL002527	-1.1477	1.28e-18	306.408	138.565	9.21142	2.76e-20	1.28e-18	2.76e-20	0.0243376	1.28e-18	-1	0.0144069	887.968	787.071	837.55	755.216	387.116	432.731	347.777	307.151
AAEL007319	-3.20366	1.69e-18	2.17626	0.230856	1.20215	3.65e-20	1.69e-18	3.65e-20	0.0243376	1.69e-18	-1	0.0698191	3.14966	3.03808	3.81125	6.38271	0.369245	0.55068	0.4803	0.368595
AAEL025618	1.86258	2.04e-18	644.195	2351.43	8.45891	4.46e-20	2.04e-18	4.46e-20	0.0243376	2.04e-18	1	0.0369167	79.8113	177.124	160.563	189.035	562.101	573.774	596.213	474.567
AAEL004309	1.69311	2.04e-18	3.66726	11.9252	3.33653	4.42e-20	2.04e-18	4.42e-20	0.0243376	2.04e-18	1	0.0258137	4.39765	5.07734	4.35572	4.85795	14.179	17.2432	13.4084	15.8127
AAEL019968	1.47746	2.2e-18	3.33786	9.28333	4.05551	4.82e-20	2.2e-18	4.82e-20	0.0243376	2.2e-18	1	0.0207307	9.50842	8.32351	9.20145	7.83655	25.921	26.4326	20.2527	24.1799
AAEL009837	1.83378	3.17e-18	2.51369	8.99419	3.0286	6.97e-20	3.17e-18	6.97e-20	0.0243376	3.17e-18	1	0.0296442	3.20909	3.3294	3.97459	3.47503	14.2898	10.1532	12.4078	13.0483
AAEL021303	-1.60019	3.52e-18	14.0958	4.60468	4.05892	7.78e-20	3.52e-18	7.78e-20	0.0243376	3.52e-18	-1	0.0253247	25.9104	27.967	18.8929	27.4456	9.71114	7.53743	7.6848	8.14596
AAEL023265	-2.26261	4.05e-18	3.25936	0.679859	3.27804	8.99e-20	4.05e-18	8.99e-20	0.0243376	4.05e-18	-1	0.0485996	19.314	15.0239	16.2795	14.0774	4.54171	3.26966	3.80238	1.84298
AAEL007839	2.09468	4.91e-18	1.67254	7.08954	3.25851	1.09e-19	4.91e-18	1.09e-19	0.0243376	4.91e-18	1	0.0404812	3.92222	3.74558	4.51906	2.16303	14.5482	17.1055	13.0081	16.0708
AAEL024949	-3.48472	5.05e-18	1.75253	0.151958	0.350974	1.13e-19	5.05e-18	1.13e-19	0.0243376	5.05e-18	-1	0.0635911	2.7931	1.58147	1.96007	2.94314	0.221547	0.206505	0.08005	0.294876
AAEL027248	3.95025	5.48e-18	0.204123	3.31136	0.0328128	1.23e-19	5.48e-18	1.23e-19	0.0243376	5.48e-18	1	0.0499036	0.118856	0.16647	0.0544465	0.070919	1.99393	1.68646	1.20075	1.76926
AAEL008360	3.5295	5.55e-18	0.272433	3.07971	2.21807	1.26e-19	5.55e-18	1.26e-19	0.0243376	5.55e-18	1	0.0977212	1.24798	0.665881	0.544465	0.425514	6.35101	14.2488	6.0838	5.93439
AAEL022656	-3.20196	5.55e-18	0.474577	0.0508859	0.336479	1.25e-19	5.55e-18	1.25e-19	0.0243376	5.55e-18	-1	0.0501145	2.49596	2.66352	1.79673	2.05665	0.369245	0.206505	0.24015	0.147438
AAEL027776	-2.49389	5.78e-18	1.66446	0.292557	1.12322	1.31e-19	5.78e-18	1.31e-19	0.0243376	5.78e-18	-1	0.0410016	4.10051	3.99528	3.37568	3.36865	0.627716	0.757184	0.440275	0.77405
AAEL000340	-3.56287	5.8e-18	0.938284	0.0786903	0.379488	1.32e-19	5.8e-18	1.32e-19	0.0243376	5.8e-18	-1	0.0679826	1.84226	3.45426	1.5245	2.48216	0.184622	0.172087	0.200125	0.221157
AAEL017302	1.74759	5.85e-18	64.2161	216.018	6.96603	1.34e-19	5.85e-18	1.34e-19	0.0243376	5.85e-18	1	0.0333447	66.2024	58.1813	47.6951	57.0543	233.769	212.666	109.068	213.859
AAEL001060	2.05589	8.22e-18	0.518368	2.14424	3.09537	1.9e-19	8.22e-18	1.9e-19	0.0243376	8.22e-18	1	0.039531	2.91195	3.24617	2.94011	3.79416	10.5604	11.3233	17.9712	14.1541
AAEL021919	1.39763	8.22e-18	16.589	43.8307	4.31591	1.9e-19	8.22e-18	1.9e-19	0.0243376	8.22e-18	1	0.019957	10.5781	10.9454	10.6171	11.2761	23.8901	34.7272	27.0169	28.861
AAEL007830	-1.77944	8.92e-18	9.84531	2.87798	3.52464	2.07e-19	8.92e-18	2.07e-19	0.0243376	8.92e-18	-1	0.0310452	19.6111	17.0632	19.5463	15.3894	4.87421	4.16451	6.7242	5.08662
AAEL020570	-2.46694	9.63e-18	0.640122	0.117035	1.31035	2.25e-19	9.63e-18	2.25e-19	0.0243376	9.63e-18	-1	0.0426076	4.57593	3.87043	4.08348	4.32606	0.812338	0.585097	0.56035	1.06893
AAEL009748	1.40167	1.1e-17	4.72166	12.5407	4.23786	2.57e-19	1.1e-17	2.57e-19	0.0243376	1.1e-17	1	0.0201806	9.15186	11.9858	9.58258	10.2478	23.2993	27.4651	26.9769	30.8146
AAEL000596	3.54179	1.35e-17	0.0901224	1.0523	1.77904	3.18e-19	1.35e-17	3.18e-19	0.0243376	1.35e-17	1	0.0958375	0.415993	0.33294	0.816697	0.496433	8.82495	3.95801	7.76485	3.42794
AAEL000566	2.07999	1.48e-17	2.70829	11.5098	3.03103	3.49e-19	1.48e-17	3.49e-19	0.0243376	1.48e-17	1	0.0407029	3.26852	3.24617	2.72232	2.9786	16.4683	8.94854	14.5291	11.7951
AAEL001491	-3.18377	1.49e-17	5.06419	0.556324	1.89663	3.53e-19	1.49e-17	3.53e-19	0.0243376	1.49e-17	-1	0.0843	3.98165	4.91087	10.127	7.97838	1.14466	0.619514	0.600375	0.589753
AAEL026651	1.83282	1.51e-17	3.22239	11.4405	4.15405	3.6e-19	1.51e-17	3.6e-19	0.0243376	1.51e-17	1	0.0348009	5.28906	9.61365	9.147	6.77276	34.8198	22.4746	27.8174	24.9539
AAEL023506	-1.67046	1.8e-17	13.5541	4.27051	2.88509	4.3e-19	1.8e-17	4.3e-19	0.0243376	1.8e-17	-1	0.0253793	10.5781	12.0275	11.0526	11.3116	3.43398	3.545	3.76235	3.39108
AAEL002876	2.04644	1.9e-17	0.317668	1.29605	2.78995	4.55e-19	1.9e-17	4.55e-19	0.0243376	1.9e-17	1	0.0379844	2.85253	2.6219	3.15789	1.95027	8.41878	11.048	11.3271	12.5691
AAEL012486	3.07596	3e-17	0.267882	2.27907	1.66359	7.22e-19	3e-17	7.22e-19	0.0243376	3e-17	1	0.0740757	0.653722	0.541032	0.598927	0.709218	5.35405	8.36348	3.20203	4.34946
AAEL027461	-3.75977	3.44e-17	2.10521	0.14547	-0.317351	8.32e-19	3.44e-17	8.32e-19	0.0243376	3.44e-17	-1	0.0526159	1.54512	1.33176	1.08893	1.73751	0.184622	0.172087	0	0.0368595
AAEL020083	-2.62251	4.48e-17	1.58559	0.257525	2.06801	1.09e-18	4.48e-17	1.09e-18	0.0243376	4.48e-17	-1	0.0614131	4.15993	7.03336	10.6715	7.12736	1.21851	1.13578	1.16073	1.17951
AAEL012139	-1.87684	5.25e-17	5.00929	1.37783	2.24806	1.28e-18	5.25e-17	1.28e-18	0.0243376	5.25e-17	-1	0.030679	6.59647	8.19865	7.13249	7.87201	1.92007	2.06505	1.88118	2.24843
AAEL006689	-2.54279	5.77e-17	0.965217	0.165626	0.844157	1.41e-18	5.77e-17	1.41e-18	0.0243376	5.77e-17	-1	0.0406754	2.91195	3.28779	2.61343	3.29773	0.406169	0.55068	0.600375	0.516034
AAEL022278	3.6967	6.11e-17	0.153913	2.15379	-0.0612271	1.5e-18	6.11e-17	1.5e-18	0.0243376	6.11e-17	1	0.0481444	0	0.0832351	0.217786	0.141838	1.47698	1.44553	1.9212	1.32694
AAEL010112	-1.1788	6.19e-17	52.523	23.2844	4.95138	1.52e-18	6.19e-17	1.52e-18	0.0243376	6.19e-17	-1	0.0154802	36.7263	45.8209	42.3593	46.5938	20.5669	19.7212	18.6517	16.8817
AAEL014600	-1.47229	6.41e-17	146.977	53.1195	7.32784	1.58e-18	6.41e-17	1.58e-18	0.0243376	6.41e-17	-1	0.0256087	229.212	307.429	203.739	204.424	112.324	72.552	70.6442	84.9981
AAEL023900	-4.17052	7.44e-17	0.155248	0.00850765	0.256995	1.85e-18	7.44e-17	1.85e-18	0.0243376	7.44e-17	-1	0.0968397	1.54512	1.415	3.8657	2.26941	0.110773	0.0344175	0.24015	0.110579
AAEL003868	1.07162	8.93e-17	5.94968	12.5168	5.14101	2.22e-18	8.93e-17	2.22e-18	0.0243376	8.93e-17	1	0.0128028	25.6727	22.0157	21.2341	21.7721	44.2355	49.6644	48.8706	47.6225
AAEL012998	-1.69311	9.21e-17	2.90103	0.898276	3.14344	2.3e-18	9.21e-17	2.3e-18	0.0243376	9.21e-17	-1	0.0287217	12.0044	13.7754	16.0073	12.3399	4.39401	4.68078	3.64228	3.98083
AAEL021006	1.88037	9.78e-17	0.692858	2.49755	3.13296	2.45e-18	9.78e-17	2.45e-18	0.0243376	9.78e-17	1	0.0356765	3.03081	3.87043	3.26679	4.39698	10.2281	13.5605	16.2101	14.1172
AAEL005061	-1.23272	1.01e-16	10.7883	4.60735	4.3217	2.55e-18	1.01e-16	2.55e-18	0.0243376	1.01e-16	-1	0.016524	26.9801	30.464	25.4809	29.1832	13.0343	11.2545	11.8474	11.6108
AAEL008024	-1.08953	1.41e-16	21.5002	10.3878	5.69444	3.57e-18	1.41e-16	3.57e-18	0.0243376	1.41e-16	-1	0.0139579	69.3521	64.7569	77.9673	69.8197	28.5426	38.9606	31.2595	33.6159
AAEL008827	1.3143	1.48e-16	2.01672	5.19454	4.30145	3.76e-18	1.48e-16	3.76e-18	0.0243376	1.48e-16	1	0.0190196	11.4695	12.3604	9.58258	11.3825	23.8901	28.8763	27.8574	30.962
AAEL021869	2.72393	1.6e-16	0.48797	3.18376	2.205	4.07e-18	1.6e-16	4.07e-18	0.0243376	1.6e-16	1	0.0668846	1.36684	1.37338	1.36116	0.602811	6.05561	8.84529	5.4434	10.3207
AAEL026572	4.00952	1.63e-16	0.29592	5.21287	-0.067636	4.16e-18	1.63e-16	4.16e-18	0.0243376	1.63e-16	1	0.060277	0.0594276	0.16647	0.0544465	0.070919	1.69853	1.99621	1.52095	0.958348
AAEL021185	-1.4196	1.65e-16	70.5355	26.4551	4.36561	4.22e-18	1.65e-16	4.22e-18	0.0243376	1.65e-16	-1	0.0227637	24.4842	29.4652	30.1633	35.7786	10.745	11.461	9.48593	13.1589
AAEL010893	0.927693	2.63e-16	33.2904	62.0727	6.4205	6.78e-18	2.63e-16	6.78e-18	0.0243376	2.63e-16	1	0.0104038	61.0322	55.5178	64.519	54.7849	110.478	112.993	110.909	113.896
AAEL020507	3.87649	2.75e-16	0.0557125	0.761451	-0.160765	7.11e-18	2.75e-16	7.11e-18	0.0243376	2.75e-16	1	0.0444918	0.178283	0.0416175	0.163339	0.0354595	1.25543	1.47995	1.36085	1.62182
AAEL020835	-2.04991	2.78e-16	17.7939	4.32035	3.73313	7.21e-18	2.78e-16	7.21e-18	0.0243376	2.78e-16	-1	0.0463497	16.1643	17.8539	23.1942	28.4385	5.16943	3.30408	5.68355	6.561
AAEL027482	-2.36305	2.91e-16	2.40537	0.452642	2.32536	7.57e-18	2.91e-16	7.57e-18	0.0243376	2.91e-16	-1	0.0548507	5.76448	9.11424	8.54809	10.035	1.5139	1.61762	1.04065	2.32215
AAEL000999	1.02247	3.1e-16	14.3956	29.2573	5.95111	8.11e-18	3.1e-16	8.11e-18	0.0243376	3.1e-16	1	0.0125491	43.917	41.2846	43.1216	34.7148	78.7599	90.6212	75.6073	85.7353
AAEL011593	-2.50155	3.15e-16	2.1862	0.386329	1.50983	8.28e-18	3.15e-16	8.28e-18	0.0243376	3.15e-16	-1	0.0532335	5.34849	6.07616	2.99455	4.89341	0.886187	0.860437	0.920576	0.737191
AAEL026324	-2.60846	3.37e-16	1.91915	0.3115	0.617433	8.87e-18	3.37e-16	8.87e-18	0.0243376	3.37e-16	-1	0.042615	2.61482	2.28896	2.88566	2.69492	0.369245	0.378592	0.360225	0.589753
AAEL014978	-2.96021	3.6e-16	2.64463	0.335417	0.907659	9.51e-18	3.6e-16	9.51e-18	0.0243376	3.6e-16	-1	0.0665215	4.57593	3.66234	1.96007	3.15589	0.590792	0.447427	0.3202	0.331736
AAEL001561	-1.12377	3.64e-16	56.7429	25.9602	6.22175	9.65e-18	3.64e-16	9.65e-18	0.0243376	3.64e-16	-1	0.0155229	118.142	103.17	83.6297	104.322	54.9436	41.9205	46.7092	44.2315
AAEL024761	-2.51346	3.75e-16	1.18517	0.204522	1.33208	9.98e-18	3.75e-16	9.98e-18	0.0243376	3.75e-16	-1	0.0526137	5.11078	3.41264	5.11797	3.75871	0.849263	1.03252	0.600375	0.516034
AAEL024360	2.45974	4.61e-16	1.56039	8.10135	2.20294	1.23e-17	4.61e-16	1.23e-17	0.0243376	4.61e-16	1	0.0582099	1.18855	2.16411	0.76225	1.24108	8.7511	6.33281	6.2439	8.62513
AAEL010558	1.13529	4.65e-16	24.0651	53.0741	5.74208	1.25e-17	4.65e-16	1.25e-17	0.0243376	4.65e-16	1	0.0157014	32.0909	33.5021	31.9056	35.9559	88.2495	58.9571	69.7636	76.4467
AAEL012073	1.61856	5.16e-16	2.41255	7.00375	3.00225	1.39e-17	5.16e-16	1.39e-17	0.0243376	5.16e-16	1	0.0260549	4.39765	3.66234	4.02904	3.40411	12.5174	11.3922	12.2877	11.1316
AAEL009230	5.49504	5.33e-16	0.0182923	0.871924	0.0797757	1.44e-17	5.33e-16	1.44e-17	0.0243376	5.33e-16	1	0.118736	0	0.0416175	0.108893	0	1.69853	1.13578	1.04065	3.2805
AAEL014605	0.944504	5.5e-16	18.7036	36.0932	5.90688	1.49e-17	5.5e-16	1.49e-17	0.0243376	5.5e-16	1	0.0108388	41.5993	41.6592	39.637	40.8139	88.471	74.3417	73.8061	78.474
AAEL026656	2.41581	5.63e-16	2.44988	13.2921	2.03776	1.53e-17	5.63e-16	1.53e-17	0.0243376	5.63e-16	1	0.0546554	1.01027	0.915586	1.30671	1.6666	5.39097	5.57563	6.28393	9.25175
AAEL013515	1.23464	6.36e-16	230.835	544.713	7.31769	1.73e-17	6.36e-16	1.73e-17	0.0243376	6.36e-16	1	0.0193438	81.5347	83.9842	101.434	113.116	214.42	237.274	177.551	265.462
AAEL004119	1.20685	8.47e-16	5.12627	11.8849	4.82339	2.32e-17	8.47e-16	2.32e-17	0.0243376	8.47e-16	1	0.0173057	16.402	18.395	18.2396	15.0703	33.8228	43.7446	36.1426	43.3837
AAEL020923	3.59123	8.59e-16	0.106382	1.28871	0.0892896	2.36e-17	8.59e-16	2.36e-17	0.0243376	8.59e-16	1	0.0580237	0.297138	0.16647	0	0.106378	1.92007	1.41112	2.16135	1.40066
AAEL026383	-1.91203	8.61e-16	20.5718	5.47862	3.40039	2.37e-17	8.61e-16	2.37e-17	0.0243376	8.61e-16	-1	0.0409143	10.9347	17.0216	19.873	18.8644	4.94788	4.40544	4.92308	3.4648
AAEL024318	-2.88654	1.02e-15	1.37652	0.183194	0.350431	2.83e-17	1.02e-15	2.83e-17	0.0243376	1.02e-15	-1	0.0500989	1.96111	2.12249	2.50481	2.26941	0.406169	0.206505	0.120481	0.442344
AAEL011203	1.69956	1.17e-15	1.28921	4.21009	2.58646	3.26e-17	1.17e-15	3.26e-17	0.0243376	1.17e-15	1	0.0279756	2.67424	2.66352	2.72232	2.90768	9.85883	9.2583	8.20513	8.40398
AAEL023336	3.60044	1.19e-15	0.289708	3.76873	-0.0185445	3.32e-17	1.19e-15	3.32e-17	0.0243376	1.19e-15	1	0.0563609	0	0.124853	0.217786	0.141838	1.55083	2.03063	1.08068	1.62182
AAEL013003	1.10623	1.19e-15	11.0626	23.8846	4.56454	3.32e-17	1.19e-15	3.32e-17	0.0243376	1.19e-15	1	0.0142743	13.7872	14.4829	15.4628	15.8504	31.2381	33.7291	33.1807	30.2985
AAEL006772	1.72024	1.22e-15	1.29581	4.24872	3.09519	3.41e-17	1.22e-15	3.41e-17	0.0243376	1.22e-15	1	0.031035	5.22963	3.20455	3.64791	3.61687	11.8897	12.7	13.7686	13.0114
AAEL020954	-1.24923	1.22e-15	4.56794	1.87179	4.25121	3.42e-17	1.22e-15	3.42e-17	0.0243376	1.22e-15	-1	0.0182726	27.8121	26.4271	27.0054	26.0273	10.8558	10.5317	13.6085	10.1364
AAEL004021	-1.5866	1.55e-15	7.19586	2.39182	4.12171	4.37e-17	1.55e-15	4.37e-17	0.0243376	1.55e-15	-1	0.0299809	29.4761	24.1382	29.6733	21.5594	7.01565	11.1168	7.16448	9.50976
AAEL026361	-3.37941	1.65e-15	2.93215	0.275516	-0.0825335	4.66e-17	1.65e-15	4.66e-17	0.0243376	1.65e-15	-1	0.0589769	1.30741	2.20573	2.06897	1.17016	0.110773	0.13767	0.200125	0.184298
AAEL008784	-1.09128	1.72e-15	153.396	72.0846	6.61134	4.9e-17	1.72e-15	4.9e-17	0.0243376	1.72e-15	-1	0.0154618	141.319	134.841	143.194	113.151	63.7686	68.3187	49.3108	68.3745
AAEL023560	-2.48447	1.99e-15	2.1157	0.377102	4.0427	5.68e-17	1.99e-15	5.68e-17	0.0243376	1.99e-15	-1	0.0720034	33.0418	18.8111	33.3212	27.3747	2.25239	5.9198	7.6848	4.23885
AAEL019782	-2.26366	2.12e-15	1.95529	0.405597	1.19954	6.06e-17	2.12e-15	6.06e-17	0.0243376	2.12e-15	-1	0.041723	4.15993	3.28779	3.21234	4.46789	0.812338	0.757184	0.72045	0.84777
AAEL020553	-3.16663	2.28e-15	0.690928	0.0752605	-0.11329	6.54e-17	2.28e-15	6.54e-17	0.0243376	2.28e-15	-1	0.0470462	1.48569	1.24853	2.01452	1.73751	0.110773	0.206505	0.24015	0.147438
AAEL001962	-1.21608	2.29e-15	6.30028	2.7156	4.09844	6.6e-17	2.29e-15	6.6e-17	0.0243376	2.29e-15	-1	0.0173788	24.9596	22.3486	25.2632	23.2969	9.89576	10.7383	11.0069	9.58348
AAEL027293	3.9512	2.43e-15	0.646165	9.86142	2.5186	7.01e-17	2.43e-15	7.01e-17	0.0243376	2.43e-15	1	0.147608	1.01027	1.16529	0.544465	0	12.1851	10.3252	12.1276	6.81902
AAEL001809	-1.96219	2.51e-15	2.3085	0.596904	2.48395	7.29e-17	2.51e-15	7.29e-17	0.0243376	2.51e-15	-1	0.0403656	7.66617	7.3663	10.2904	10.3187	2.58471	1.78971	2.7217	2.06413
AAEL003764	-1.93078	2.61e-15	87.2031	22.8738	4.82558	7.61e-17	2.61e-15	7.61e-17	0.0243376	2.61e-15	-1	0.0466012	35.3594	47.5272	49.1651	47.7639	7.93876	18.2413	7.92495	13.0114
AAEL006014	-2.8991	2.61e-15	0.656314	0.0881795	0.368537	7.62e-17	2.61e-15	7.62e-17	0.0243376	2.61e-15	-1	0.0525305	2.43653	1.78955	2.39564	2.41124	0.369245	0.13767	0.4803	0.221157
AAEL017293	-2.88745	3.49e-15	7.40349	1.00605	1.70444	1.02e-16	3.49e-15	1.02e-16	0.0243376	3.49e-15	-1	0.0816623	3.14966	8.03218	7.13249	4.68065	0.886187	0.481845	1.08068	0.663472
AAEL001156	-2.27552	3.52e-15	14.6133	3.02036	3.42695	1.03e-16	3.52e-15	1.03e-16	0.0243376	3.52e-15	-1	0.0605239	11.529	17.1464	28.8022	14.2547	3.28628	4.16451	4.28268	3.05934
AAEL020075	-1.24702	3.76e-15	9.38919	3.95871	4.27872	1.11e-16	3.76e-15	1.11e-16	0.0243376	3.76e-15	-1	0.0189777	28.5253	24.0133	29.51	27.3038	12.1112	11.5299	9.60601	12.7534
AAEL019508	-2.01746	4.04e-15	2.2754	0.564424	3.61639	1.19e-16	4.04e-15	1.19e-16	0.0243376	4.04e-15	-1	0.048608	24.7219	16.4805	19.9274	18.0134	6.49871	2.68456	5.52345	4.8286
AAEL020888	2.98774	4.3e-15	0.685722	5.5452	0.416083	1.27e-16	4.3e-15	1.27e-16	0.0243376	4.3e-15	1	0.0526165	0.237711	0.33294	0.272232	0.212757	1.55083	1.92738	2.64165	2.39587
AAEL011715	1.27769	4.62e-15	10.3711	25.2882	4.18518	1.37e-16	4.62e-15	1.37e-16	0.0243376	4.62e-15	1	0.0198147	9.15186	10.446	11.0526	11.3825	28.4318	21.3388	25.9362	26.4652
AAEL019693	-1.99055	5.61e-15	3.06692	0.765983	2.9728	1.67e-16	5.61e-15	1.67e-16	0.0243376	5.61e-15	-1	0.0454894	14.2626	12.4436	12.6316	11.1343	2.17854	3.82034	4.32266	2.35901
AAEL015300	-1.12449	5.65e-15	21.4555	9.8467	4.86558	1.69e-16	5.65e-15	1.69e-16	0.0243376	5.65e-15	-1	0.0160444	45.7593	35.9159	38.6025	39.7146	16.3206	20.6505	17.3709	18.9458
AAEL002488	-1.16793	6e-15	11.7184	5.2184	4.51047	1.8e-16	6e-15	1.8e-16	0.0243376	6e-15	-1	0.0170224	37.0234	31.5045	29.3466	28.4385	14.8067	14.6963	13.6886	12.9377
AAEL006784	2.08961	6.05e-15	0.869978	3.72821	2.27145	1.82e-16	6.05e-15	1.82e-16	0.0243376	6.05e-15	1	0.0450249	1.7234	2.41382	1.41561	1.4893	8.01261	8.32903	5.52345	8.25654
AAEL027946	2.23808	6.07e-15	0.504338	2.44964	1.32969	1.83e-16	6.07e-15	1.83e-16	0.0243376	6.07e-15	1	0.041886	0.534856	0.790733	0.871143	1.02832	4.28328	3.23527	3.96251	4.12827
AAEL000266	3.62017	6.27e-15	0.0423544	0.562559	-0.0132169	1.9e-16	6.27e-15	1.9e-16	0.0243376	6.27e-15	1	0.0682083	0.118855	0.16647	0	0.177297	1.29236	2.40922	1.40088	1.21637
AAEL021895	1.57821	6.53e-15	9.76181	29.4007	3.30405	1.98e-16	6.53e-15	1.98e-16	0.0243376	6.53e-15	1	0.0286971	3.80337	5.36866	4.95463	5.248	16.0621	14.0079	12.5278	15.5916
AAEL026074	2.78991	7.38e-15	0.186008	1.23952	1.26987	2.25e-16	7.38e-15	2.25e-16	0.0243376	7.38e-15	1	0.0646505	0.653704	0.332694	0.870915	0.460516	4.68941	4.68078	2.52156	3.75967
AAEL022558	3.3045	7.43e-15	0.147098	1.49821	1.36437	2.27e-16	7.43e-15	2.27e-16	0.0243376	7.43e-15	1	0.0985064	0.475421	0.33294	0.272232	0.638271	1.8093	4.78403	5.16323	5.71323
AAEL024603	4.31206	7.62e-15	0.25996	5.37203	2.15265	2.34e-16	7.62e-15	2.34e-16	0.0243376	7.62e-15	1	0.177343	0.237711	1.16529	0.0544465	0.106378	10.9296	8.60437	6.48405	6.22926
AAEL004933	-1.57862	7.8e-15	25.2585	8.47484	4.5565	2.4e-16	7.8e-15	2.4e-16	0.0243376	7.8e-15	-1	0.0321952	23.5333	38.2465	41.9238	37.2679	10.5973	13.4228	9.16573	14.0066
AAEL025133	1.16297	8.01e-15	15.7894	35.4245	6.4512	2.47e-16	8.01e-15	2.47e-16	0.0243376	8.01e-15	1	0.0183138	45.2244	56.3085	62.5045	51.629	103.869	150.473	105.866	122.742
AAEL024869	-2.61183	8.33e-15	4.26629	0.697523	0.601788	2.58e-16	8.33e-15	2.58e-16	0.0243376	8.33e-15	-1	0.0499729	2.13939	2.70514	2.12341	3.19135	0.590792	0.41301	0.3202	0.331736
AAEL022593	-1.97441	8.87e-15	1.02332	0.260208	1.6478	2.76e-16	8.87e-15	2.76e-16	0.0243376	8.87e-15	-1	0.0359956	5.5862	5.11896	4.68239	4.64519	0.996961	1.17019	1.4409	1.47438
AAEL015051	-1.43415	1.03e-14	11.8836	4.41713	3.92102	3.2e-16	1.03e-14	3.2e-16	0.0243376	1.03e-14	-1	0.025374	19.73	24.0966	19.7641	24.7153	10.2281	7.57184	7.8449	7.07703
AAEL024591	-4.30996	1.09e-14	41.3905	2.09868	4.5775	3.41e-16	1.09e-14	3.41e-16	0.0243376	1.09e-14	-1	0.197544	48.8495	42.3667	45.245	46.2392	2.95396	0.172087	4.28268	1.80612
AAEL015136	-2.19084	1.22e-14	70.7885	15.4865	4.38852	3.82e-16	1.22e-14	3.82e-16	0.0243376	1.22e-14	-1	0.0611122	41.6588	48.6925	27.2232	20.3892	7.38489	9.87781	4.60288	8.2934
AAEL008428	-2.35328	1.22e-14	67.5199	13.2501	6.99861	3.81e-16	1.22e-14	3.81e-16	0.0243376	1.22e-14	-1	0.0720362	116.716	237.803	238.911	262.116	61.9962	53.8289	24.4553	27.1286
AAEL001131	-1.50992	1.28e-14	13.9441	4.89468	3.47006	4.05e-16	1.28e-14	4.05e-16	0.0243376	1.28e-14	-1	0.0275535	16.2832	15.8979	16.6062	16.8787	5.46482	7.09	4.4828	5.97125
AAEL027235	-3.30058	1.31e-14	0.922737	0.0915677	-0.391477	4.13e-16	1.31e-14	4.13e-16	0.0243376	1.31e-14	-1	0.0481236	1.0697	1.49823	1.41561	1.27654	0.147698	0.0344175	0.08005	0.258017
AAEL025083	2.6589	1.47e-14	0.880065	5.7065	0.650752	4.67e-16	1.47e-14	4.67e-16	0.0243376	1.47e-14	1	0.0476085	0.356566	0.16647	0.435572	0.567352	2.65856	2.47806	2.44153	2.28529
AAEL024872	-3.14747	1.72e-14	0.556814	0.0620843	-0.266749	5.46e-16	1.72e-14	5.46e-16	0.0243376	1.72e-14	-1	0.0468108	1.24798	1.78955	1.36116	1.312	0.147698	0.0688349	0.1601	0.258017
AAEL012770	-2.23965	1.78e-14	2.88262	0.608124	1.74269	5.66e-16	1.78e-14	5.66e-16	0.0243376	1.78e-14	-1	0.0516317	5.11078	4.0369	6.42468	6.56	0.996961	1.61762	1.16073	0.884629
AAEL020459	-2.97997	1.88e-14	0.961795	0.117679	-0.205341	6.01e-16	1.88e-14	6.01e-16	0.0243376	1.88e-14	-1	0.0439844	1.84226	1.37338	1.41561	1.38292	0.147698	0.172087	0.120075	0.294876
AAEL001306	-1.39583	2.04e-14	116.25	41.4072	6.24403	6.54e-16	2.04e-14	6.54e-16	0.0243376	2.04e-14	-1	0.0270486	115.587	129.68	68.3303	125.633	46.0448	43.5725	34.9819	42.3516
AAEL009108	-1.91325	2.14e-14	5.00886	1.32967	3.37759	6.9e-16	2.14e-14	6.9e-16	0.0243376	2.14e-14	-1	0.0455922	17.4717	15.3985	21.3975	11.9144	4.35709	3.26966	4.0025	5.89753
AAEL009510	-0.892948	2.2e-14	27.7417	14.9645	6.5747	7.1e-16	2.2e-14	7.1e-16	0.0243376	2.2e-14	-1	0.0111503	129.731	117.778	130.78	117.406	66.0948	68.1122	59.3971	73.2031
AAEL009183	1.23951	2.25e-14	10.7172	25.3628	4.61838	7.28e-16	2.25e-14	7.28e-16	0.0243376	2.25e-14	1	0.0201576	16.1643	11.6529	13.775	16.4887	35.2259	32.0771	30.2589	39.5503
AAEL023552	1.36583	2.37e-14	7.98284	20.6608	4.0466	7.7e-16	2.37e-14	7.7e-16	0.0243376	2.37e-14	1	0.0236162	9.80556	8.19865	7.7314	10.7797	24.9979	26.7768	22.0538	20.457
AAEL008538	-1.27687	2.76e-14	10.4377	4.31099	3.89194	9e-16	2.76e-14	9e-16	0.0243376	2.76e-14	-1	0.0204521	22.1071	21.3498	19.9274	20.7083	8.67725	9.12063	7.2045	9.6572
AAEL009517	3.00863	2.77e-14	0.0409152	0.341965	0.181472	9.04e-16	2.77e-14	9.04e-16	0.0243376	2.77e-14	1	0.0509249	0.118855	0.249705	0.272232	0.212757	1.47698	1.75529	1.56098	2.32215
AAEL024964	2.97629	2.85e-14	0.139556	1.09199	1.35701	9.32e-16	2.85e-14	9.32e-16	0.0243376	2.85e-14	1	0.0822164	0.297138	0.16647	1.14338	0.567352	4.68941	4.23335	3.32208	4.71802
AAEL018308	2.91669	3.23e-14	0.267688	2.15602	1.7115	1.06e-15	3.23e-14	1.06e-15	0.0243376	3.23e-14	1	0.0915699	0.237711	0.624263	0.381125	1.4893	5.68637	4.68078	5.16323	6.3767
AAEL010374	1.03101	3.34e-14	3.7638	7.43298	4.80838	1.1e-15	3.34e-14	1.1e-15	0.0243376	3.34e-14	1	0.0140294	16.6397	18.6863	17.9129	19.8928	38.0691	36.9299	34.9018	39.8452
AAEL020327	2.60445	4.8e-14	0.815986	5.00316	0.69768	1.59e-15	4.8e-14	1.59e-15	0.0243376	4.8e-14	1	0.0491808	0.297138	0.541028	0.544465	0.283676	2.51086	1.99621	2.84179	2.83819
AAEL011801	2.42234	4.8e-14	0.306636	1.60474	1.36019	1.59e-15	4.8e-14	1.59e-15	0.0243376	4.8e-14	1	0.0531432	1.01027	0.665881	0.92559	0.496433	3.1755	5.30029	3.96248	3.75967
AAEL020456	3.21475	5.52e-14	0.0774097	0.736032	0.419258	1.83e-15	5.52e-14	1.83e-15	0.0243376	5.52e-14	1	0.0708284	0.237711	0.249705	0.217786	0.212757	2.14162	1.72087	3.3621	1.47438
AAEL023280	1.27034	5.85e-14	5.55409	13.4531	4.19281	1.95e-15	5.85e-14	1.95e-15	0.0243376	5.85e-14	1	0.0213874	11.4695	10.1131	8.60254	12.2335	22.5978	27.4651	24.3352	28.1238
AAEL021996	-2.97053	6.31e-14	4.58198	0.58333	1.73138	2.11e-15	6.31e-14	2.11e-15	0.0243376	6.31e-14	-1	0.0959884	3.20909	7.03336	6.86025	6.38271	0.221547	1.10136	0.960601	0.700331
AAEL026746	-2.11633	6.99e-14	9.956	2.30748	3.45082	2.34e-15	6.99e-14	2.34e-15	0.0243376	6.99e-14	-1	0.0582368	19.6111	17.7291	13.8838	19.9991	6.12946	2.27155	4.72295	3.31736
AAEL019570	-1.05223	7.46e-14	7.8781	3.78606	5.1043	2.51e-15	7.46e-14	2.51e-15	0.0243376	7.46e-14	-1	0.015433	50.6323	41.6175	49.274	44.2534	21.49	22.8876	19.252	25.8385
AAEL009533	0.920348	7.69e-14	10.4886	20.6035	5.43787	2.59e-15	7.69e-14	2.59e-15	0.0243376	7.69e-14	1	0.0117338	32.6258	28.3832	30	28.5803	52.8758	55.9628	55.2345	61.9978
AAEL011007	-1.01859	7.72e-14	126.516	62.631	6.49079	2.61e-15	7.72e-14	2.61e-15	0.0243376	7.72e-14	-1	0.0151466	117.191	101.38	120.599	142.405	68.8641	57.8213	53.4334	57.6115
AAEL024864	2.57114	7.83e-14	1.58858	9.76639	0.793118	2.65e-15	7.83e-14	2.65e-15	0.0243376	7.83e-14	1	0.052303	0.237711	0.582645	0.490018	0.460973	2.40009	2.68456	2.20138	3.57538
AAEL008395	1.36655	8.08e-14	2.9138	7.56039	3.56184	2.75e-15	8.08e-14	2.75e-15	0.0243376	8.08e-14	1	0.0235732	5.40791	6.65881	6.86025	7.02098	16.7637	16.9334	15.2095	18.2455
AAEL003279	-2.14129	8.59e-14	30.5576	6.96585	4.30905	2.93e-15	8.59e-14	2.93e-15	0.0243376	8.59e-14	-1	0.0620918	29.595	43.0325	18.9474	37.5871	8.19723	4.43985	10.6066	6.08183
AAEL021395	1.0031	8.99e-14	3.77172	7.56688	5.11899	3.07e-15	8.99e-14	3.07e-15	0.0243376	8.99e-14	1	0.013908	22.6419	21.8492	26.0254	21.7012	43.7186	48.4254	41.7461	50.7187
AAEL022378	3.16789	9.57e-14	0.0628022	0.572034	0.325259	3.28e-15	9.57e-14	3.28e-15	0.0243376	9.57e-14	1	0.0662996	0.237711	0.124853	0.272232	0.248216	1.29236	2.58131	1.64103	2.46959
AAEL019534	0.857201	9.76e-14	34.8153	63.1803	7.24949	3.35e-15	9.76e-14	3.35e-15	0.0243376	9.76e-14	1	0.0109075	115.587	98.7168	113.793	104.605	193.115	209.43	190.879	190.085
AAEL020561	2.93355	1.02e-13	0.484075	3.63515	0.134612	3.52e-15	1.02e-13	3.52e-15	0.0243376	1.02e-13	1	0.0473554	0.415993	0.208088	0.108893	0.177297	1.44005	1.85854	1.7611	1.76926
AAEL007892	-1.08868	1.23e-13	18.3358	8.62955	5.19651	4.24e-15	1.23e-13	4.24e-15	0.0243376	1.23e-13	-1	0.0169492	50.0381	52.1884	50.0907	47.232	20.7516	27.0521	18.8918	27.0549
AAEL023786	1.07727	1.34e-13	27.4813	58.401	5.14901	4.65e-15	1.34e-13	4.65e-15	0.0243376	1.34e-13	1	0.0165631	17.2934	23.4307	24.1742	25.779	45.0109	48.3565	48.1101	50.3501
AAEL027906	-2.87953	1.34e-13	1.02566	0.128048	-0.217241	4.65e-15	1.34e-13	4.65e-15	0.0243376	1.34e-13	-1	0.0444698	1.36684	1.70632	1.57895	1.20562	0.184622	0.13767	0.1601	0.294876
AAEL004883	-2.59197	1.39e-13	0.524633	0.0841202	0.0726957	4.84e-15	1.39e-13	4.84e-15	0.0243376	1.39e-13	-1	0.0409561	1.96111	1.70632	1.68784	1.70205	0.33232	0.13767	0.360225	0.331736
AAEL011680	2.2352	1.48e-13	0.144988	0.675884	1.22018	5.15e-15	1.48e-13	5.15e-15	0.0243376	1.48e-13	1	0.044269	0.831987	0.749116	0.76225	0.70919	3.36013	4.64636	3.16198	3.16992
AAEL013216	-1.49244	1.63e-13	7.94541	2.81373	3.14396	5.71e-15	1.63e-13	5.71e-15	0.0243376	1.63e-13	-1	0.0284067	13.3118	12.735	13.9927	12.2335	3.6186	5.26587	5.20325	4.46001
AAEL008029	-1.37602	1.65e-13	28.0698	10.848	3.81783	5.79e-15	1.65e-13	5.79e-15	0.0243376	1.65e-13	-1	0.025449	19.6705	22.5567	20.4719	18.7581	6.27716	7.19325	9.52596	8.40398
AAEL014523	-2.25537	2.37e-13	3.07412	0.648194	2.90771	8.34e-15	2.37e-13	8.34e-15	0.0243376	2.37e-13	-1	0.0662718	11.113	12.9431	13.6116	12.1626	2.73241	1.41112	4.40275	1.9167
AAEL020179	-2.49064	2.41e-13	2.11994	0.377273	1.42387	8.52e-15	2.41e-13	8.52e-15	0.0243376	2.41e-13	-1	0.0680854	3.20909	3.49587	4.41016	6.84368	0.960036	0.894854	0.520325	0.81091
AAEL003123	-1.6618	2.55e-13	58.4841	18.6763	6.0727	9.03e-15	2.55e-13	9.03e-15	0.0243376	2.55e-13	-1	0.0412103	121.411	78.6571	107.423	102.052	50.6604	24.1266	22.454	32.1415
AAEL015338	-0.944407	2.64e-13	75.9396	39.5245	6.09497	9.38e-15	2.64e-13	9.38e-15	0.0243376	2.64e-13	-1	0.0134285	102.81	83.1935	98.6025	75.4578	46.4879	49.9053	45.9087	44.6001
AAEL021796	2.94463	2.69e-13	0.227444	1.69923	0.349479	9.57e-15	2.69e-13	9.57e-15	0.0243376	2.69e-13	1	0.056569	0.297138	0.416175	0.326679	0.0354595	2.06777	2.03063	1.64103	2.28529
AAEL026242	2.60865	2.7e-13	1.52294	10.0957	0.646774	9.62e-15	2.7e-13	9.62e-15	0.0243376	2.7e-13	1	0.0574323	0.178283	0.291323	0.272232	0.744649	2.40009	2.23714	2.52158	2.65389
AAEL025652	-1.94192	2.71e-13	2.10281	0.549101	2.12884	9.71e-15	2.71e-13	9.71e-15	0.0243376	2.71e-13	-1	0.0448805	5.11078	5.65998	8.00363	8.86487	1.8093	1.85854	1.7611	1.76926
AAEL003026	-1.29534	2.83e-13	4.19896	1.71616	4.40248	1.02e-14	2.83e-13	1.02e-14	0.0243376	2.83e-13	-1	0.0240706	31.5561	28.1751	33.2123	27.4102	10.1542	11.1168	16.3302	11.4265
AAEL025687	-1.2245	2.94e-13	24.6066	10.5578	4.20332	1.06e-14	2.94e-13	1.06e-14	0.0243376	2.94e-13	-1	0.0211284	24.3059	24.596	30.4356	23.9352	10.4127	9.32713	12.6879	11.7582
AAEL012867	-2.138	2.94e-13	6.50423	1.48577	1.53658	1.06e-14	2.94e-13	1.06e-14	0.0243376	2.94e-13	-1	0.0495054	4.93249	4.32822	3.43013	6.06357	1.18158	0.791602	1.08068	1.21637
AAEL008873	-2.67309	2.94e-13	3.53921	0.541346	0.392997	1.06e-14	2.94e-13	1.06e-14	0.0243376	2.94e-13	-1	0.0587924	2.13939	2.28896	2.99455	1.6666	0.516943	0.378592	0.1601	0.331736
AAEL020543	-0.925605	3.06e-13	34.2105	18.0288	5.84156	1.11e-14	3.06e-13	1.11e-14	0.0243376	3.06e-13	-1	0.0128405	89.0226	70.5417	73.666	67.4439	37.0352	41.2665	40.025	39.8083
AAEL026380	-1.5363	3.16e-13	6.91774	2.3943	3.37971	1.15e-14	3.16e-13	1.15e-14	0.0243376	3.16e-13	-1	0.0317588	16.1049	18.4782	12.686	14.6448	6.01869	4.19893	5.80363	5.34463
AAEL006691	-1.80202	3.29e-13	41.3424	11.8554	4.41795	1.2e-14	3.29e-13	1.2e-14	0.0243376	3.29e-13	-1	0.0473599	27.8121	35.3333	35.6624	34.1829	7.31105	13.1819	5.32333	12.2742
AAEL012990	1.31939	3.41e-13	9.31957	23.4195	3.80147	1.25e-14	3.41e-13	1.25e-14	0.0243376	3.41e-13	1	0.0237986	6.06162	8.19865	8.54809	8.61665	21.01	20.2375	19.6923	17.8032
AAEL026959	2.94006	3.45e-13	0.126943	0.977587	0.645158	1.27e-14	3.45e-13	1.27e-14	0.0243376	3.45e-13	1	0.0710986	0.415994	0.291405	0.272308	0.319287	1.62468	3.06316	1.84116	3.4648
AAEL023714	2.92361	3.45e-13	0.35022	2.84436	0.678146	1.27e-14	3.45e-13	1.27e-14	0.0243376	3.45e-13	1	0.0769673	0.118855	0.416175	0.272232	0.460973	3.84015	2.27156	1.64103	2.50645
AAEL002811	-0.879266	3.49e-13	190.536	103.868	6.2141	1.29e-14	3.49e-13	1.29e-14	0.0243376	3.49e-13	-1	0.0117495	88.9632	99.5908	93.8657	102.123	54.5744	51.8327	45.2683	57.4272
AAEL011787	1.28635	3.5e-13	6.78166	16.5482	4.66779	1.29e-14	3.5e-13	1.29e-14	0.0243376	3.5e-13	1	0.0242325	14.1438	14.0251	12.0871	18.3326	27.1026	39.5801	36.9031	39.7346
AAEL027788	2.67553	3.57e-13	0.550724	3.72146	0.201727	1.32e-14	3.57e-13	1.32e-14	0.0243376	3.57e-13	1	0.045014	0.178283	0.33294	0.217786	0.319135	1.8093	1.54879	1.601	2.10099
AAEL023959	-2.54391	3.9e-13	0.69117	0.116551	0.231525	1.45e-14	3.9e-13	1.45e-14	0.0243376	3.9e-13	-1	0.0466661	1.84226	1.95602	1.74229	2.23395	0.221547	0.516262	0.24015	0.331736
AAEL014248	0.831234	3.98e-13	15.6505	27.97	6.0718	1.48e-14	3.98e-13	1.48e-14	0.0243376	3.98e-13	1	0.0104315	45.8781	51.2312	47.0417	48.9695	81.4923	79.9174	92.6579	89.7899
AAEL027036	-1.1815	4.02e-13	9.87957	4.35775	3.9346	1.5e-14	4.02e-13	1.5e-14	0.0243376	4.02e-13	-1	0.0191658	22.1665	21.1417	22.7042	18.9708	8.64033	9.63689	9.28581	9.8415
AAEL023240	-1.84991	4.05e-13	7.08873	1.96035	2.28061	1.51e-14	4.05e-13	1.51e-14	0.0243376	4.05e-13	-1	0.0420702	7.60674	7.24145	8.38475	7.30465	2.62164	2.65015	1.68105	1.47438
AAEL008068	0.859207	4.23e-13	11.645	21.2022	6.03946	1.59e-14	4.23e-13	1.59e-14	0.0243376	4.23e-13	1	0.0111966	45.4621	48.859	42.5227	49.6078	88.9141	76.4756	81.9712	91.1905
AAEL018324	-1.6899	4.36e-13	1.01323	0.313844	2.57502	1.64e-14	4.36e-13	1.64e-14	0.0243376	4.36e-13	-1	0.0361716	8.61701	7.53277	11.5971	8.79395	2.65856	2.78782	2.52158	3.31736
AAEL027335	2.78997	4.46e-13	4.73331	32.7961	4.19802	1.68e-14	4.46e-13	1.68e-14	0.0243376	4.46e-13	1	0.10619	5.94276	5.57675	4.13793	2.73038	32.7151	16.5204	59.7974	17.9137
AAEL014640	-0.894183	4.49e-13	77.8966	42.496	6.75094	1.69e-14	4.49e-13	1.69e-14	0.0243376	4.49e-13	-1	0.0124511	134.96	151.529	131.597	141.944	87.9172	68.8349	75.6073	69.0379
AAEL013841	-1.14581	4.5e-13	14.6459	6.63481	4.92737	1.7e-14	4.5e-13	1.7e-14	0.0243376	4.5e-13	-1	0.0195173	46.9478	48.4012	33.4301	38.8636	21.7116	17.8971	18.4916	17.6557
AAEL025912	-2.07264	4.66e-13	7.19714	1.71711	1.81889	1.77e-14	4.66e-13	1.77e-14	0.0243376	4.66e-13	-1	0.0500558	3.98165	5.65998	6.15245	6.84368	1.73545	1.13578	1.00063	1.51124
AAEL021188	-1.71971	4.93e-13	2.27673	0.691108	2.10442	1.88e-14	4.93e-13	1.88e-14	0.0243376	4.93e-13	-1	0.0345417	6.77475	6.07616	6.15245	7.34011	2.32624	2.27155	1.72108	1.65872
AAEL026611	2.88943	6.49e-13	0.349636	2.61769	0.337397	2.48e-14	6.49e-13	2.48e-14	0.0243376	6.49e-13	1	0.0613468	0.178283	0.0416175	0.490018	0.354595	2.17854	1.72087	1.72108	2.32215
AAEL019511	-0.959214	6.68e-13	7.53564	3.88924	4.78269	2.55e-14	6.68e-13	2.55e-14	0.0243376	6.68e-13	-1	0.0134405	36.6074	35.3749	38.1125	35.2821	17.2068	18.3445	20.2527	18.9458
AAEL021107	2.52753	7.54e-13	0.283058	1.71357	0.535224	2.89e-14	7.54e-13	2.89e-14	0.0243376	7.54e-13	1	0.0502703	0.178379	0.49941	0.381125	0.425514	2.28933	1.82413	2.0413	2.80139
AAEL006932	2.48555	7.65e-13	0.142264	0.711973	0.593861	2.94e-14	7.65e-13	2.94e-14	0.0243376	7.65e-13	1	0.0492965	0.594276	0.249705	0.272232	0.531892	2.43702	2.13388	2.00125	2.72761
AAEL023707	1.97109	7.91e-13	4.18527	16.6615	1.62434	3.05e-14	7.91e-13	3.05e-14	0.0243376	7.91e-13	1	0.0419593	1.12913	0.998821	1.08893	1.4893	4.06169	4.19893	4.56285	5.86067
AAEL003424	1.37625	8.62e-13	25.4658	66.3077	6.01569	3.33e-14	8.62e-13	3.33e-14	0.0243376	8.62e-13	1	0.0297821	25.1379	47.8185	39.7459	30.7434	93.5297	94.4415	71.7248	112.938
AAEL014603	-2.75268	9.4e-13	1.13721	0.164433	0.272165	3.64e-14	9.4e-13	3.64e-14	0.0243376	9.4e-13	-1	0.0625716	2.31768	2.24735	1.90563	1.84389	0.33232	0.27534	0.040025	0.552893
AAEL024271	3.39415	9.53e-13	1.24253	13.195	3.81185	3.7e-14	9.53e-13	3.7e-14	0.0243376	9.53e-13	1	0.153012	1.01027	5.57675	2.06897	0.886487	24.0009	18.5166	36.6629	21.8209
AAEL001315	0.944862	9.78e-13	17.3383	33.3861	5.77017	3.8e-14	9.78e-13	3.8e-14	0.0243376	9.78e-13	1	0.0138434	42.5502	32.6698	39.2559	34.573	72.7043	80.9155	66.8018	66.0154
AAEL007747	-2.45267	9.89e-13	2.3019	0.419135	1.13311	3.85e-14	9.89e-13	3.85e-14	0.0243376	9.89e-13	-1	0.065497	4.57593	2.87161	4.24682	3.33319	0.66464	0.688349	1.08068	0.294876
AAEL027584	-2.16222	1.42e-12	2.213	0.491872	1.36974	5.57e-14	1.42e-12	5.57e-14	0.0243376	1.42e-12	-1	0.0527462	5.46734	4.12014	3.049	4.2906	1.18158	0.826019	0.6404	1.10579
AAEL003748	2.12238	1.43e-12	2.67568	11.5825	3.74578	5.61e-14	1.43e-12	5.61e-14	0.0243376	1.43e-12	1	0.065246	6.29933	3.41264	7.02359	3.15589	28.8011	20.3751	13.7286	23.0372
AAEL011599	1.90949	1.43e-12	1.006	3.80472	1.68082	5.61e-14	1.43e-12	5.61e-14	0.0243376	1.43e-12	1	0.0404703	1.01027	1.20691	1.57895	1.312	4.39401	4.78403	4.12258	5.97125
AAEL021387	-1.07756	1.5e-12	11.9495	5.72737	5.3271	5.92e-14	1.5e-12	5.92e-14	0.0243376	1.5e-12	-1	0.018312	60.8539	50.274	57.7132	49.2178	20.1977	30.8381	25.2558	26.9075
AAEL019943	-2.66627	1.53e-12	1.07427	0.165532	0.970163	6.05e-14	1.53e-12	6.05e-14	0.0243376	1.53e-12	-1	0.077327	4.39765	3.7872	2.77677	2.69493	0.480018	0.929272	0.520325	0.184298
AAEL011095	1.23123	1.54e-12	3.64504	8.60235	4.33849	6.08e-14	1.54e-12	6.08e-14	0.0243376	1.54e-12	1	0.0228808	11.529	10.6541	12.1416	13.581	23.6317	32.5245	24.0951	32.3258
AAEL024928	3.22165	1.58e-12	0.543843	5.35496	0.467718	6.27e-14	1.58e-12	6.27e-14	0.0243376	1.58e-12	1	0.0940701	0.118855	0.208088	0.272232	0.319135	1.29236	2.30597	3.76235	1.65868
AAEL004572	-1.65792	1.6e-12	1.01517	0.316674	2.36246	6.34e-14	1.6e-12	6.34e-14	0.0243376	1.6e-12	-1	0.0352611	9.33014	8.11542	7.35027	6.59546	2.69549	2.58131	1.96123	2.65389
AAEL001067	-2.18538	1.61e-12	1.52741	0.334195	0.994284	6.4e-14	1.61e-12	6.4e-14	0.0243376	1.61e-12	-1	0.0491907	2.67424	3.82881	3.21234	3.19135	0.923112	0.894854	0.520325	0.479174
AAEL024420	1.72858	1.64e-12	2.15248	7.12479	2.05604	6.56e-14	1.64e-12	6.56e-14	0.0243376	1.64e-12	1	0.0347531	2.31768	1.6647	1.57895	1.87935	6.86795	6.19514	5.2833	6.22926
AAEL012693	-1.4968	1.64e-12	5.03505	1.77996	2.88711	6.53e-14	1.64e-12	6.53e-14	0.0243376	1.64e-12	-1	0.0303677	12.4798	11.2367	10.3448	9.75136	3.13858	3.92359	4.0025	4.42315
AAEL018317	-2.12106	1.65e-12	0.436302	0.104909	1.05002	6.63e-14	1.65e-12	6.63e-14	0.0243376	1.65e-12	-1	0.0454874	3.4468	3.12132	4.24682	2.73038	0.812338	0.585097	0.920576	0.77405
AAEL024821	-2.97419	1.72e-12	4.08408	0.502162	-0.078238	6.93e-14	1.72e-12	6.93e-14	0.0243376	1.72e-12	-1	0.0662333	1.42626	1.08206	1.74229	2.19849	0.147698	0.309757	0.040025	0.294876
AAEL019910	-3.95324	1.98e-12	3.81569	0.241799	1.52815	7.98e-14	1.98e-12	7.98e-14	0.0243376	1.98e-12	-1	0.182566	2.02054	5.57675	8.49365	5.67352	0.0369245	0.757184	0.40025	0.184298
AAEL025231	-1.72895	2.02e-12	7.29359	2.2005	2.22205	8.17e-14	2.02e-12	8.17e-14	0.0243376	2.02e-12	-1	0.0385012	6.83418	7.94895	7.18693	6.70184	1.5139	2.23714	2.0813	2.80133
AAEL023306	2.8382	2.28e-12	0.41687	3.26154	-0.0465827	9.23e-14	2.28e-12	9.23e-14	0.0243376	2.28e-12	1	0.0503123	0.118855	0.124853	0.163339	0.354595	1.58775	1.47995	1.7611	1.10579
AAEL026574	-1.74179	2.29e-12	6.97535	2.0947	2.85719	9.3e-14	2.29e-12	9.3e-14	0.0243376	2.29e-12	-1	0.0428871	10.8158	14.3997	7.84029	11.4534	4.09862	2.82223	3.16198	3.24364
AAEL011993	-1.3122	2.33e-12	10.0856	4.10321	3.86646	9.46e-14	2.33e-12	9.46e-14	0.0243376	2.33e-12	-1	0.0257348	20.562	21.8908	21.561	19.219	7.05257	8.53553	7.16448	10.7261
AAEL002614	-1.54695	2.42e-12	2.86005	1.06182	2.60485	9.87e-14	2.42e-12	9.87e-14	0.0243376	2.42e-12	-1	0.0319323	8.43872	7.94895	10.9982	8.93579	2.76934	2.9599	3.40213	3.2805
AAEL010559	1.02006	2.66e-12	8.83948	17.8172	5.3859	1.09e-13	2.66e-12	1.09e-13	0.0243376	2.66e-12	1	0.0166684	31.0212	29.049	22.1053	27.8712	62.9931	58.5097	48.5504	53.1515
AAEL022078	-1.47872	2.74e-12	5.36794	1.93212	3.575	1.12e-13	2.74e-12	1.12e-13	0.0243376	2.74e-12	-1	0.0326191	22.8796	16.6054	13.0127	17.8007	7.12642	6.02306	5.88368	6.15554
AAEL020535	2.02252	2.83e-12	2.21752	9.15029	2.31889	1.16e-13	2.83e-12	1.16e-13	0.0243376	2.83e-12	1	0.0551028	1.66397	1.45661	1.57895	2.8013	7.01565	9.67131	5.64353	8.55141
AAEL026791	-1.08526	2.83e-12	20.6603	9.44743	5.07416	1.16e-13	2.83e-12	1.16e-13	0.0243376	2.83e-12	-1	0.0188494	45.4027	49.2752	52.3775	36.2396	23.8901	22.4058	22.1338	17.8769
AAEL026471	2.08263	2.86e-12	8.32653	35.264	5.07582	1.18e-13	2.86e-12	1.18e-13	0.0243376	2.86e-12	1	0.0680901	9.21128	12.9014	22.922	6.27633	52.7651	65.1867	49.7111	49.2444
AAEL014625	-1.51689	3.01e-12	5.60892	3.63769	2.63533	1.24e-13	3.01e-12	1.24e-13	0.0243376	3.01e-12	-1	0.0310668	8.08216	10.7373	9.2559	8.68757	2.91703	3.16641	3.00189	3.75967
AAEL024860	2.2334	3.29e-12	0.931626	4.45	1.45714	1.36e-13	3.29e-12	1.36e-13	0.0243376	3.29e-12	1	0.0580212	0.950842	0.873968	0.653357	1.09924	3.10166	4.57752	3.44215	5.93439
AAEL019664	-1.62018	3.29e-12	4.21457	1.37422	2.76616	1.36e-13	3.29e-12	1.36e-13	0.0243376	3.29e-12	-1	0.036812	10.281	9.031	11.1071	10.7088	2.32624	3.26966	4.24265	3.53852
AAEL022657	-1.64294	3.4e-12	2.72298	0.873903	2.69438	1.42e-13	3.4e-12	1.42e-13	0.0243376	3.4e-12	-1	0.0376343	7.84445	9.94659	9.63702	11.6307	2.95396	4.06126	2.80175	2.69075
AAEL023829	-0.817203	3.62e-12	9.47602	5.36683	6.02884	1.51e-13	3.62e-12	1.51e-13	0.0243376	3.62e-12	-1	0.010968	92.41	82.7773	81.7786	76.2733	44.1986	45.7408	51.0319	48.0648
AAEL027447	-1.58088	3.69e-12	5.15354	1.7307	2.63418	1.54e-13	3.69e-12	1.54e-13	0.0243376	3.69e-12	-1	0.034156	9.62728	9.57203	7.7314	10.2123	3.58167	2.82223	3.56223	2.46959
AAEL028063	1.74545	3.74e-12	1.12736	3.83215	2.26697	1.57e-13	3.74e-12	1.57e-13	0.0243376	3.74e-12	1	0.0400231	1.60455	2.41382	2.01452	2.41124	7.2372	8.36345	5.4434	7.59307
AAEL001964	1.54721	3.85e-12	211.569	575.397	7.70345	1.62e-13	3.85e-12	1.62e-13	0.0243376	3.85e-12	1	0.0400453	166.397	84.2755	73.9927	100.208	359.644	241.507	345.336	294.803
AAEL007939	1.08558	4.33e-12	5.94058	12.5977	4.54158	1.82e-13	4.33e-12	1.82e-13	0.0243376	4.33e-12	1	0.0183848	16.3426	14.2332	15.5172	13.2973	31.2012	36.1728	26.0563	32.289
AAEL019853	-0.8268	4.35e-12	17.9087	10.1208	5.23028	1.84e-13	4.35e-12	1.84e-13	0.0243376	4.35e-12	-1	0.0108495	46.9478	49.941	46.9873	48.0121	26.7702	28.3944	26.3365	26.6863
AAEL013606	-2.65302	4.43e-12	0.642219	0.101307	0.561993	1.87e-13	4.43e-12	1.87e-13	0.0243376	4.43e-12	-1	0.0714799	1.42626	2.66352	3.81125	2.19849	0.295396	0.481845	0.4803	0.331736
AAEL003321	-1.44938	4.61e-12	5.7968	2.13184	3.09465	1.95e-13	4.61e-12	1.95e-13	0.0243376	4.61e-12	-1	0.0303686	11.6478	12.402	13.4483	12.5172	4.09862	3.7515	5.84365	4.6443
AAEL026827	-2.46838	5.1e-12	2.0659	0.369731	0.0936429	2.16e-13	5.1e-12	2.16e-13	0.0243376	5.1e-12	-1	0.0461769	2.02054	1.58147	2.01452	1.52476	0.221547	0.240922	0.4803	0.331736
AAEL013284	2.06689	5.12e-12	6.33132	26.6132	3.74306	2.18e-13	5.12e-12	2.18e-13	0.0243376	5.12e-12	1	0.0657014	4.33846	4.2452	6.91481	4.86699	29.6135	17.6012	26.9369	11.1331
AAEL000397	-2.22881	5.15e-12	4.2499	0.898865	2.05509	2.2e-13	5.15e-12	2.2e-13	0.0243376	5.15e-12	-1	0.0685702	9.98384	6.28425	6.58802	4.99979	1.84622	1.99621	1.1207	0.921489
AAEL009634	0.805179	5.19e-12	50.4367	87.0953	6.78864	2.22e-13	5.19e-12	2.22e-13	0.0243376	5.19e-12	1	0.0110227	86.9426	84.983	72.7405	76.8762	142.048	135.157	149.854	134.759
AAEL021432	-1.06636	5.3e-12	8.98886	4.309	4.85477	2.27e-13	5.3e-12	2.27e-13	0.0243376	5.3e-12	-1	0.0184211	30.3081	43.3239	44.1561	38.7218	20.2346	17.8282	17.7711	18.9458
AAEL022581	-2.82211	5.4e-12	134.436	19.0608	5.87711	2.32e-13	5.4e-12	2.32e-13	0.0243376	5.4e-12	-1	0.122732	23.7116	153.444	135.191	99.5702	17.9822	17.8627	11.3271	11.0579
AAEL011452	1.73152	5.45e-12	3.3863	11.2873	3.62123	2.34e-13	5.45e-12	2.34e-13	0.0243376	5.45e-12	1	0.046112	6.12105	6.32587	4.90018	5.10617	27.7303	13.7326	19.0119	14.1172
AAEL013478	1.07416	5.8e-12	6.7341	14.2399	4.07365	2.5e-13	5.8e-12	2.5e-13	0.0243376	5.8e-12	1	0.017603	9.86499	11.4032	10.9982	10.6733	22.007	20.9258	24.2151	23.4058
AAEL012151	-0.80398	6.09e-12	29.6842	17.044	5.88334	2.63e-13	6.09e-12	2.63e-13	0.0243376	6.09e-12	-1	0.0107537	69.8275	74.1208	76.1706	79.9257	38.9922	43.9167	43.227	45.7796
AAEL001426	-1.12741	6.19e-12	11.8905	5.46765	4.22039	2.68e-13	6.19e-12	2.68e-13	0.0243376	6.19e-12	-1	0.0200358	21.8099	25.0954	24.0653	31.0625	11.9635	11.9429	11.5272	11.3527
AAEL019691	1.61836	7e-12	2.45078	7.49793	3.244	3.04e-13	7e-12	3.04e-13	0.0243376	7e-12	1	0.039757	3.26852	3.7872	4.73684	6.34725	14.1051	15.8665	14.0888	12.0899
AAEL010766	-0.750617	7.42e-12	56.2359	33.1797	6.55419	3.23e-13	7.42e-12	3.23e-13	0.0243376	7.42e-12	-1	0.00964193	119.806	121.273	114.773	115.562	75.1044	68.8349	67.0019	69.2222
AAEL006381	1.46639	7.79e-12	6.52664	18.0097	4.73324	3.4e-13	7.79e-12	3.4e-13	0.0243376	7.79e-12	1	0.0354626	18.1254	16.8135	13.3394	8.0493	42.2785	38.2378	34.1814	40.4718
AAEL024640	-2.92224	7.79e-12	5.66204	0.745134	1.72193	3.41e-13	7.79e-12	3.41e-13	0.0243376	7.79e-12	-1	0.11437	2.19882	6.49238	7.51366	6.95009	1.25543	0.757184	0.360225	0.663472
AAEL026186	-2.23501	8.36e-12	1.82711	0.382719	0.583796	3.66e-13	8.36e-12	3.66e-13	0.0243376	8.36e-12	-1	0.048215	2.73367	2.87161	2.39564	1.84389	0.66464	0.55068	0.40025	0.442315
AAEL012157	1.40565	8.98e-12	1.39559	3.73683	3.10828	3.94e-13	8.98e-12	3.94e-13	0.0243376	8.98e-12	1	0.0291682	3.92222	5.20219	3.97459	5.31892	13.219	11.874	10.9268	13.1589
AAEL019609	-1.33686	9.16e-12	2.69679	1.08042	4.83038	4.03e-13	9.16e-12	4.03e-13	0.0243376	9.16e-12	-1	0.0300162	37.796	36.0408	56.0798	33.4028	13.182	14.8339	20.4928	16.1076
AAEL026334	-2.12938	9.21e-12	8.79613	2.00907	1.09475	4.06e-13	9.21e-12	4.06e-13	0.0243376	9.21e-12	-1	0.0517296	2.97138	3.57911	3.48457	3.72325	0.590792	0.653932	0.600375	1.29008
AAEL001902	1.92257	9.45e-12	1.27934	4.95423	2.88812	4.17e-13	9.45e-12	4.17e-13	0.0243376	9.45e-12	1	0.0556389	2.61482	3.24617	2.50454	3.61687	14.3636	6.43607	12.2877	12.7165
AAEL002949	2.24197	9.95e-12	0.923017	4.27623	1.47735	4.4e-13	9.95e-12	4.4e-13	0.0243376	9.95e-12	1	0.0593907	0.950842	0.749116	1.5245	0.531892	4.24631	3.44175	4.40275	5.27092
AAEL021135	1.62528	1.02e-11	1.61503	4.97386	2.31027	4.51e-13	1.02e-11	4.51e-13	0.0243376	1.02e-11	1	0.0351333	2.13939	2.58029	2.83122	1.87935	7.42182	7.84718	6.0838	7.62993
AAEL003781	1.47371	1.13e-11	2.3186	6.47589	2.88267	5.04e-13	1.13e-11	5.04e-13	0.0243376	1.13e-11	1	0.0313655	3.62509	4.36984	3.59347	3.65233	12.7759	10.0843	8.88556	10.6893
AAEL010771	2.6423	1.34e-11	1.41001	8.82847	3.6298	5.98e-13	1.34e-11	5.98e-13	0.0243376	1.34e-11	1	0.108485	2.49596	3.03808	4.08348	3.75871	8.8988	35.8286	11.9675	27.018
AAEL007549	-0.915215	1.35e-11	263.534	140.201	7.21733	6.01e-13	1.35e-11	6.01e-13	0.0243376	1.35e-11	-1	0.014974	176.025	215.204	174.719	211.729	118.528	99.1911	107.427	87.3571
AAEL011612	-1.56557	1.38e-11	4.41218	1.60825	3.10663	6.16e-13	1.38e-11	6.16e-13	0.0243376	1.38e-11	-1	0.0376697	14.1438	11.9858	10.9437	14.432	4.91095	2.92548	5.20325	4.38629
AAEL002756	-1.27707	1.41e-11	6.6716	2.7593	3.78956	6.32e-13	1.41e-11	6.32e-13	0.0243376	1.41e-11	-1	0.0260084	16.6397	18.1869	23.4664	19.9991	8.34493	7.64068	9.36586	6.96645
AAEL019738	-2.76076	1.47e-11	0.935033	0.139354	0.278145	6.62e-13	1.47e-11	6.62e-13	0.0243376	1.47e-11	-1	0.0725256	1.24798	2.16411	1.85118	2.8013	0.110773	0.27534	0.4803	0.331736
AAEL008828	-0.885716	1.58e-11	31.8258	17.2421	5.45703	7.13e-13	1.58e-11	7.13e-13	0.0243376	1.58e-11	-1	0.0134726	64.4196	58.2229	55.0454	50.3879	31.9027	30.9757	27.217	33.2105
AAEL003161	-0.784079	1.64e-11	94.959	55.3013	7.92793	7.39e-13	1.64e-11	7.39e-13	0.0243376	1.64e-11	-1	0.0111644	297.732	342.679	276.86	314.951	179.785	167.2	185.596	183.118
AAEL027261	-1.9687	1.65e-11	0.673749	0.158677	1.79527	7.45e-13	1.65e-11	7.45e-13	0.0243376	1.65e-11	-1	0.0528385	6.29933	5.36866	6.53357	4.14876	1.32928	1.03252	2.0813	1.25322
AAEL024367	-0.895351	1.71e-11	20.0439	10.7655	5.14879	7.73e-13	1.71e-11	7.73e-13	0.0243376	1.71e-11	-1	0.0135884	44.5707	44.5724	43.9383	51.3099	23.5209	27.6716	22.454	25.5068
AAEL012245	-2.01379	1.71e-11	8.7881	2.17745	2.4014	7.77e-13	1.71e-11	7.77e-13	0.0243376	1.71e-11	-1	0.0605557	11.113	7.90733	6.96915	8.12022	2.73241	2.06505	2.5616	1.06893
AAEL012873	-2.37839	1.74e-11	0.632258	0.119577	-0.0991203	7.9e-13	1.74e-11	7.9e-13	0.0243376	1.74e-11	-1	0.0379831	1.66397	1.37338	1.63339	1.41838	0.258471	0.27534	0.3202	0.294876
AAEL007875	0.847889	1.78e-11	42.2272	76.1594	6.84107	8.12e-13	1.78e-11	8.12e-13	0.0243376	1.78e-11	1	0.0128881	77.5531	75.411	91.7967	82.4433	133.667	155.636	134.284	165.241
AAEL020849	-1.82172	1.83e-11	13.2574	3.73606	2.52189	8.34e-13	1.83e-11	8.34e-13	0.0243376	1.83e-11	-1	0.0499765	10.697	7.1166	8.54809	9.60952	2.10469	3.09757	1.64103	3.2805
AAEL007664	-1.80074	2e-11	1.62112	0.466397	2.64871	9.18e-13	2e-11	9.18e-13	0.0243376	2e-11	-1	0.0494644	10.281	8.73968	10.6171	9.50314	1.62468	2.51248	3.96248	3.13306
AAEL008861	-3.38212	2.01e-11	4.93126	0.470295	2.02588	9.22e-13	2.01e-11	9.22e-13	0.0243376	2.01e-11	-1	0.160052	8.91415	7.61601	5.93466	7.58833	1.44005	0.860437	0.520325	0.0368595
AAEL004003	2.60326	2.27e-11	0.139115	0.84166	1.07041	1.04e-12	2.27e-11	1.04e-12	0.0243376	2.27e-11	1	0.0804336	0.534849	0.457793	0.707804	0.496433	2.80626	5.61005	2.32149	2.54331
AAEL005602	-1.42905	2.29e-11	8.10975	3.01414	3.17909	1.05e-12	2.29e-11	1.05e-12	0.0243376	2.29e-11	-1	0.0320776	12.4798	10.987	14.9183	14.4675	5.64944	5.05937	3.76235	5.12348
AAEL007943	0.993743	2.43e-11	14.2352	28.4274	5.38696	1.12e-12	2.43e-11	1.12e-12	0.0243376	2.43e-11	1	0.0173151	26.4453	30.2143	27.8221	26.9847	66.1687	60.4371	51.3121	44.1209
AAEL004798	-1.14145	2.67e-11	2790.15	1266.97	11.2661	1.24e-12	2.67e-11	1.24e-12	0.0243376	2.67e-11	-1	0.0241525	3395.04	2945.19	3694.08	3523.25	1608.61	1956.05	1028.68	1552.27
AAEL005364	-0.785609	2.88e-11	16.7599	9.62105	5.69518	1.34e-12	2.88e-11	1.34e-12	0.0243376	2.88e-11	-1	0.0108432	59.6059	68.1279	69.3103	65.1036	37.5522	40.3717	36.3027	37.8548
AAEL025353	2.18611	2.9e-11	0.153717	0.703276	1.94668	1.35e-12	2.9e-11	1.35e-12	0.0243376	2.9e-11	1	0.0674428	1.18855	0.915586	1.68784	1.52476	6.57256	4.64636	8.88556	4.16513
AAEL013537	-0.769904	2.94e-11	46.4008	27.2769	7.58347	1.37e-12	2.94e-11	1.37e-12	0.0243376	2.94e-11	-1	0.0109837	253.578	249.164	214.192	250.096	148.436	145.62	131.642	141.43
AAEL010149	1.66006	3.21e-11	1.76819	5.64571	2.2868	1.49e-12	3.21e-11	1.49e-12	0.0243376	3.21e-11	1	0.0394249	1.84226	2.6219	2.28675	2.26941	9.23112	5.95422	6.48405	7.04017
AAEL012993	0.850594	3.72e-11	29.1898	52.7653	5.0352	1.74e-12	3.72e-11	1.74e-12	0.0243376	3.72e-11	1	0.0124164	24.9002	22.4735	21.5063	24.2897	42.1677	42.7465	40.8655	42.241
AAEL022364	-1.49073	3.75e-11	6.33685	2.25309	3.85371	1.76e-12	3.75e-11	1.76e-12	0.0243376	3.75e-11	-1	0.0378644	18.3631	19.1857	27.0599	20.8147	5.5756	8.84529	6.12383	9.80464
AAEL003129	-1.04669	4.03e-11	4.69316	2.27453	4.4663	1.89e-12	4.03e-11	1.89e-12	0.0243376	4.03e-11	-1	0.0188661	30.1298	29.8814	26.1887	32.8	11.5943	15.2814	15.7699	15.0018
AAEL026070	2.34857	4.25e-11	0.558296	3.01292	0.876706	2e-12	4.25e-11	2e-12	0.0243376	4.25e-11	1	0.0665693	0.118855	0.49941	0.598911	0.886487	2.73241	2.78782	2.36148	3.42794
AAEL022972	2.29104	4.32e-11	0.43715	2.13298	0.520716	2.04e-12	4.32e-11	2.04e-12	0.0243376	4.32e-11	1	0.0479169	0.415993	0.208088	0.653357	0.496433	2.36317	2.06505	1.88118	2.32215
AAEL008745	1.92404	4.37e-11	1.35907	4.49401	1.84403	2.06e-12	4.37e-11	2.06e-12	0.0243376	4.37e-11	1	0.0519111	1.24798	1.24853	1.30671	1.84389	6.49871	6.78024	4.28268	4.12827
AAEL012681	-0.838015	4.47e-11	996.835	558.854	9.12462	2.11e-12	4.47e-11	2.11e-12	0.0243376	4.47e-11	-1	0.0133943	795.201	766.678	606.043	695.609	420.164	405.266	354.822	421.599
AAEL006744	0.722433	4.75e-11	83.3099	137.801	8.1345	2.25e-12	4.75e-11	2.25e-12	0.0243376	4.75e-11	1	0.00991425	213.761	204.092	215.009	215.097	347.57	356.668	368.791	326.06
AAEL019427	-0.936072	5.22e-11	4.94235	2.66505	4.86062	2.48e-12	5.22e-11	2.48e-12	0.0243376	5.22e-11	-1	0.0154109	39.0421	36.9564	40.127	36.4878	19.899	17.2087	23.4146	19.2407
AAEL019484	1.08861	5.5e-11	5.94947	12.6979	5.32339	2.61e-12	5.5e-11	2.61e-12	0.0243376	5.5e-11	1	0.0215773	20.2054	29.923	30.9256	20.992	47.1526	60.7468	55.1545	53.9624
AAEL014830	-1.27967	5.94e-11	53.014	21.9116	6.03655	2.83e-12	5.94e-11	2.83e-12	0.0243376	5.94e-11	-1	0.030542	66.9749	138.17	77.8584	88.6487	41.6508	37.8592	40.6654	32.9893
AAEL024820	-2.63076	5.95e-11	0.706046	0.111326	-0.471216	2.84e-12	5.95e-11	2.84e-12	0.0243376	5.95e-11	-1	0.0423477	1.0697	1.29014	1.03448	1.24108	0.147698	0.240922	0.120075	0.221157
AAEL002900	-0.789582	6.48e-11	66.2607	38.4581	6.06049	3.1e-12	6.48e-11	3.1e-12	0.0243376	6.48e-11	-1	0.0115299	83.2581	87.7298	75.4083	91.5918	54.8328	46.7045	47.8699	46.2219
AAEL010290	-0.854431	6.58e-11	16.5342	9.17392	5.25779	3.15e-12	6.58e-11	3.15e-12	0.0243376	6.58e-11	-1	0.0131298	48.5524	46.3203	50.9619	51.1326	26.0318	28.9451	30.379	23.5901
AAEL017061	0.828936	7.16e-11	26.8669	47.8214	6.18029	3.44e-12	7.16e-11	3.44e-12	0.0243376	7.16e-11	1	0.0128321	55.2083	51.2728	48.2396	53.8275	92.0527	100.499	76.8881	100.995
AAEL003963	-0.949568	7.21e-11	13.0093	6.7288	4.95846	3.47e-12	7.21e-11	3.47e-12	0.0243376	7.21e-11	-1	0.0162438	42.7285	42.4499	37.4047	41.2039	25.2194	21.9239	18.7317	18.9089
AAEL003132	2.26231	8.18e-11	0.286753	1.38287	0.72274	3.94e-12	8.18e-11	3.94e-12	0.0243376	8.18e-11	1	0.053815	0.356566	0.582645	0.707804	0.425514	2.14162	2.85665	1.88118	3.0962
AAEL020317	-1.45664	8.3e-11	7.3064	2.66696	3.03219	4.01e-12	8.3e-11	4.01e-12	0.0243376	8.3e-11	-1	0.0349784	14.144	11.0703	10.3993	12.4108	5.46482	4.09568	4.60288	3.31736
AAEL005068	0.917595	8.92e-11	10.0809	19.1982	4.93155	4.32e-12	8.92e-11	4.32e-12	0.0243376	8.92e-11	1	0.0151953	18.6603	22.3486	19.9274	23.0132	45.0109	37.3774	38.7042	37.8548
AAEL007372	-1.44479	9.34e-11	4.19963	1.54462	3.87319	4.53e-12	9.34e-11	4.53e-12	0.0243376	9.34e-11	-1	0.0370014	21.6317	17.2713	26.951	20.1055	9.52651	6.02306	6.28393	9.69406
AAEL004180	-0.880709	9.85e-11	14.7662	8.04189	4.62019	4.79e-12	9.85e-11	4.79e-12	0.0243376	9.85e-11	-1	0.0136541	30.9618	31.9623	33.2668	31.2043	17.7607	16.4171	18.6517	16.3656
AAEL026701	0.983206	9.92e-11	9.24046	18.3432	4.29873	4.83e-12	9.92e-11	4.83e-12	0.0243376	9.92e-11	1	0.0168684	11.945	13.1928	13.1216	14.1483	25.4779	28.1191	23.1745	27.018
AAEL009474	-1.74044	1.03e-10	35.4219	10.6364	3.90624	5.04e-12	1.03e-10	5.04e-12	0.0243376	1.03e-10	-1	0.0542094	24.4842	30.5473	15.6806	21.6303	9.96961	6.22956	7.2045	4.23885
AAEL019526	-1.80378	1.09e-10	45.4627	13.0831	4.69283	5.31e-12	1.09e-10	5.31e-12	0.0243376	1.09e-10	-1	0.0600079	39.1034	46.3619	26.8421	48.4377	17.0591	8.70762	13.9687	6.33984
AAEL003951	-0.886023	1.19e-10	13.6927	7.51534	4.64847	5.83e-12	1.19e-10	5.83e-12	0.0243376	1.19e-10	-1	0.0139997	34.4086	30.2143	31.5789	33.8993	18.4622	16.1762	18.2114	17.5451
AAEL018316	3.22944	1.23e-10	0.171226	1.64584	1.34849	6.05e-12	1.23e-10	6.05e-12	0.0243376	1.23e-10	1	0.14603	0.118855	0.665881	0.653357	0.354595	5.76022	5.16262	4.92308	1.32694
AAEL022734	-1.14479	1.26e-10	3.64647	1.70776	3.55517	6.2e-12	1.26e-10	6.2e-12	0.0243376	1.26e-10	-1	0.0221752	15.2729	15.9811	16.9328	16.4887	7.56952	7.84718	7.5247	6.30298
AAEL003442	2.41058	1.32e-10	0.22729	1.24746	0.198074	6.5e-12	1.32e-10	6.5e-12	0.0243376	1.32e-10	1	0.0502583	0.118855	0.291323	0.490018	0.354595	1.55083	1.99621	1.88118	1.43752
AAEL020424	2.09771	1.32e-10	0.817491	3.58592	0.60761	6.51e-12	1.32e-10	6.51e-12	0.0243376	1.32e-10	1	0.0434077	0.356566	0.624263	0.544465	0.531892	2.32624	2.58131	1.88118	2.21157
AAEL006515	1.38163	1.43e-10	5.12994	13.429	3.01336	7.06e-12	1.43e-10	7.06e-12	0.0243376	1.43e-10	1	0.0313725	3.80337	3.49587	5.28131	4.96433	10.6712	10.5662	12.2477	12.3111
AAEL019920	-1.957	1.56e-10	3.00651	0.772171	0.728135	7.73e-12	1.56e-10	7.73e-12	0.0243376	1.56e-10	-1	0.0432495	2.37711	2.33058	2.99455	2.69492	0.701565	0.516262	0.56035	0.884629
AAEL002896	1.93426	1.62e-10	0.107803	0.411567	1.32483	8.02e-12	1.62e-10	8.02e-12	0.0243376	1.62e-10	1	0.0481785	1.0697	0.665881	1.03448	1.1347	3.24935	4.61194	2.96185	4.09141
AAEL013768	-0.737544	1.74e-10	44.169	26.5469	5.71552	8.67e-12	1.74e-10	8.67e-12	0.0243376	1.74e-10	-1	0.0102993	63.3499	65.2147	68.3303	65.7419	38.0691	41.4731	37.1432	40.8035
AAEL023302	-2.38497	1.81e-10	3.02155	0.574618	0.547784	9e-12	1.81e-10	9e-12	0.0243376	1.81e-10	-1	0.0681169	3.56566	2.28896	2.28675	1.77297	0.369245	0.240922	0.680425	0.589753
AAEL008757	1.45889	1.83e-10	4.15458	11.4741	3.87941	9.14e-12	1.83e-10	9.14e-12	0.0243376	1.83e-10	1	0.0386736	9.27071	7.3663	5.66243	8.72303	26.7333	14.7307	23.6948	20.2359
AAEL019858	-2.27279	1.86e-10	0.668574	0.138863	0.558406	9.31e-12	1.86e-10	9.31e-12	0.0243376	1.86e-10	-1	0.0606414	1.60455	1.91441	2.94011	3.04952	0.480018	0.344175	0.4803	0.663472
AAEL014020	-2.25083	1.9e-10	2.72758	0.57256	1.55661	9.53e-12	1.9e-10	9.53e-12	0.0243376	1.9e-10	-1	0.07779	4.57577	5.28522	4.46443	5.07046	0.443094	0.860437	0.880551	1.87984
AAEL020654	-0.930874	2.05e-10	61.4256	32.3001	6.82669	1.03e-11	2.05e-10	1.03e-11	0.0243376	2.05e-10	-1	0.0173056	167.824	158.979	107.695	160.986	81.3815	76.9575	72.4053	81.6439
AAEL026575	1.26466	2.09e-10	4.11313	9.86678	3.21172	1.05e-11	2.09e-10	1.05e-11	0.0243376	2.09e-10	1	0.0265824	6.12105	5.11896	5.3902	4.85795	11.5943	13.9047	11.9275	14.0066
AAEL012646	-2.40689	2.09e-10	19.8062	3.74162	3.42788	1.05e-11	2.09e-10	1.05e-11	0.0243376	2.09e-10	-1	0.102611	29.179	13.0263	16.7695	14.3256	5.50175	1.34228	3.60225	3.35422
AAEL020986	2.38919	2.38e-10	1.93752	10.5099	2.06182	1.2e-11	2.38e-10	1.2e-11	0.0243376	2.38e-10	1	0.0940179	0.594276	0.873968	1.03448	2.48216	7.12642	4.68078	7.80488	7.29819
AAEL005028	1.03147	2.53e-10	5.20277	10.6528	4.19922	1.28e-11	2.53e-10	1.28e-11	0.0243376	2.53e-10	1	0.0193796	13.5495	11.9858	9.9637	12.3754	23.447	27.6028	23.8549	22.9635
AAEL022001	-1.9488	2.7e-10	17.9932	4.69394	2.8869	1.37e-11	2.7e-10	1.37e-11	0.0243376	2.7e-10	-1	0.0669595	8.73586	17.3545	8.11252	12.5527	3.58167	2.09947	3.96248	2.50645
AAEL011915	2.21633	2.82e-10	0.148555	0.713071	0.256443	1.43e-11	2.82e-10	1.43e-11	0.0243376	2.82e-10	1	0.0439953	0.297138	0.33294	0.381125	0.460973	1.957	1.41112	1.84115	1.84298
AAEL008916	0.860118	2.9e-10	3.64512	6.62514	5.14966	1.48e-11	2.9e-10	1.48e-11	0.0243376	2.9e-10	1	0.0140798	23.9493	22.7648	29.51	24.3252	47.6695	48.2189	43.4272	43.0151
AAEL020819	-2.4464	2.92e-10	2.54434	0.470284	0.347968	1.49e-11	2.92e-10	1.49e-11	0.0243376	2.92e-10	-1	0.0681796	1.66397	2.87161	1.90563	1.91481	0.627716	0.13767	0.440275	0.331736
AAEL019607	1.77792	2.93e-10	0.460037	1.56985	2.22709	1.49e-11	2.93e-10	1.49e-11	0.0243376	2.93e-10	1	0.0500284	2.37711	1.58147	2.3412	1.91481	6.90488	6.36723	5.08318	9.62034
AAEL000244	-1.11002	3e-10	12.4762	5.79168	4.02489	1.54e-11	3e-10	1.54e-11	0.0243376	3e-10	-1	0.0228593	19.5517	23.3891	22.4319	23.4742	9.67421	11.6675	8.20513	11.6108
AAEL007904	-0.742863	3.09e-10	22.8584	13.6835	5.59005	1.58e-11	3.09e-10	1.58e-11	0.0243376	3.09e-10	-1	0.0106824	62.9339	57.5571	60.98	59.6783	37.7737	38.0657	34.8218	33.3579
AAEL026402	-2.09521	3.3e-10	2.17957	0.504248	0.527997	1.69e-11	3.3e-10	1.69e-11	0.0243376	3.3e-10	-1	0.0501304	2.61482	1.62308	2.2323	2.73038	0.516943	0.688349	0.440275	0.479174
AAEL011890	-1.08928	3.48e-10	28.1023	13.198	4.6506	1.79e-11	3.48e-10	1.79e-11	0.0243376	3.48e-10	-1	0.0229472	35.5972	39.5367	27.2777	34.1475	19.8284	13.6982	16.7305	13.9698
AAEL004698	0.937018	3.72e-10	9.69497	18.5679	4.88129	1.92e-11	3.72e-10	1.92e-11	0.0243376	3.72e-10	1	0.0168149	20.7402	17.2713	22.8675	19.7155	36.3337	43.4004	34.0613	40.2506
AAEL023495	1.63161	3.78e-10	0.324815	0.993469	1.89154	1.95e-11	3.78e-10	1.95e-11	0.0243376	3.78e-10	1	0.03957	2.07997	1.33176	1.47005	2.05665	4.43094	5.85097	5.7636	5.49207
AAEL000905	-0.928836	3.84e-10	17.0952	9.00461	4.79287	1.98e-11	3.84e-10	1.98e-11	0.0243376	3.84e-10	-1	0.0165988	29.8921	37.7055	40.2359	37.3743	17.6499	21.1323	18.6116	18.9089
AAEL019892	0.744332	3.86e-10	6.81696	11.4551	5.86811	2e-11	3.86e-10	2e-11	0.0243376	3.86e-10	1	0.0109406	47.3044	40.2442	41.1071	45.6364	69.6396	77.6802	71.0444	73.5348
AAEL025968	-2.36786	4.13e-10	0.641249	0.126401	0.113313	2.14e-11	4.13e-10	2.14e-11	0.0243376	4.13e-10	-1	0.0574823	1.66397	1.37338	1.5245	2.37579	0.258471	0.240922	0.56035	0.294876
AAEL027505	-1.78936	4.17e-10	8.21906	2.36824	2.85109	2.17e-11	4.17e-10	2.17e-11	0.0243376	4.17e-10	-1	0.0578698	7.90388	13.9419	10.127	12.5881	2.06777	4.1301	2.60162	4.09148
AAEL021502	-1.9097	4.17e-10	1.70911	0.456424	0.697633	2.17e-11	4.17e-10	2.17e-11	0.0243376	4.17e-10	-1	0.0426108	2.31768	2.95484	2.01452	2.69492	0.701565	0.619514	0.600375	0.737191
AAEL001976	1.02048	4.25e-10	7.97567	16.1872	4.24699	2.22e-11	4.25e-10	2.22e-11	0.0243376	4.25e-10	1	0.0194609	12.5987	12.0275	13.3394	11.8435	21.9331	30.2185	23.6148	25.1382
AAEL019704	-1.14058	4.3e-10	4.0661	1.85011	4.18755	2.25e-11	4.3e-10	2.25e-11	0.0243376	4.3e-10	-1	0.024907	20.2648	23.0561	31.3067	25.6017	9.89576	11.048	13.3283	11.2053
AAEL004952	-0.825822	4.32e-10	22.6084	12.7189	5.6398	2.26e-11	4.32e-10	2.26e-11	0.0243376	4.32e-10	-1	0.0136039	60.3785	65.1314	62.069	67.2312	37.626	32.318	31.5397	42.3148
AAEL003425	-1.0473	4.35e-10	11.2625	5.46151	4.78333	2.29e-11	4.35e-10	2.29e-11	0.0243376	4.35e-10	-1	0.0215434	40.2919	41.4511	27.931	38.6508	19.6807	17.8627	14.8093	19.425
AAEL003681	1.06513	4.38e-10	24.7247	52.0207	4.89095	2.3e-11	4.38e-10	2.3e-11	0.0243376	4.38e-10	1	0.022417	13.3118	19.6435	21.9419	21.3111	43.8293	35.4156	38.8243	41.7619
AAEL023050	2.25096	4.75e-10	3.35798	15.9355	1.04811	2.5e-11	4.75e-10	2.5e-11	0.0243376	4.75e-10	1	0.0681311	0.534849	1.04044	0.816697	0.283676	3.80322	3.64825	2.64165	2.58017
AAEL015533	-1.61692	4.81e-10	33.1939	10.8699	5.67885	2.54e-11	4.81e-10	2.54e-11	0.0243376	4.81e-10	-1	0.0527274	78.5039	92.2661	43.0127	95.1023	33.8967	17.5873	30.6992	18.5772
AAEL025194	2.45902	5.01e-10	1.16168	6.54602	0.668349	2.65e-11	5.01e-10	2.65e-11	0.0243376	5.01e-10	1	0.0754222	0.534849	0.665881	0.163339	0.390054	2.84318	1.41112	2.76173	2.83819
AAEL027202	2.51181	5.49e-10	0.119105	0.67931	0.292229	2.91e-11	5.49e-10	2.91e-11	0.0243376	5.49e-10	1	0.0655551	0.475421	0.33294	0.217786	0.283676	1.07081	1.85854	2.28143	2.24843
AAEL019603	1.17197	5.72e-10	6.90857	15.5603	4.59718	3.04e-11	5.72e-10	3.04e-11	0.0243376	5.72e-10	1	0.027148	14.5598	11.7361	17.1506	15.7086	30.5365	42.9186	25.536	34.1688
AAEL026980	-2.44146	5.88e-10	2.36719	0.431187	-0.434791	3.13e-11	5.88e-10	3.13e-11	0.0243376	5.88e-10	-1	0.0431028	1.30741	1.20691	1.03448	1.17017	0.258471	0.103253	0.200125	0.294876
AAEL027236	-2.29405	5.89e-10	1.77899	0.365957	0.638436	3.13e-11	5.89e-10	3.13e-11	0.0243376	5.89e-10	-1	0.0680127	1.96111	2.45543	1.63339	3.86508	0.553867	0.516262	0.520325	0.442315
AAEL004392	1.25489	6.09e-10	2.19756	5.27923	3.02542	3.25e-11	6.09e-10	3.25e-11	0.0243376	6.09e-10	1	0.0273578	4.10051	4.86925	4.68239	5.14162	10.9666	12.1149	9.68606	12.2742
AAEL000508	-1.88298	6.36e-10	0.987391	0.266131	0.763001	3.4e-11	6.36e-10	3.4e-11	0.0243376	6.36e-10	-1	0.0430385	2.73367	2.16411	2.77677	2.87222	0.480018	0.826019	0.72045	0.81091
AAEL020441	1.88779	6.38e-10	0.747499	2.7918	1.26574	3.41e-11	6.38e-10	3.41e-11	0.0243376	6.38e-10	1	0.0490477	0.713138	0.957212	1.14338	0.992873	3.32321	4.64636	2.68168	3.53852
AAEL004196	-0.87027	6.47e-10	7.46936	4.09224	4.956	3.47e-11	6.47e-10	3.47e-11	0.0243376	6.47e-10	-1	0.0149968	40.2325	40.3274	43.3394	36.5942	23.2993	20.6161	19.2921	24.5116
AAEL027757	-2.55503	6.7e-10	1.85981	0.303405	-0.26123	3.6e-11	6.7e-10	3.6e-11	0.0243376	6.7e-10	-1	0.0602463	1.24798	1.08206	2.01452	1.20562	0.147698	0.41301	0.1601	0.184298
AAEL018149	-1.95896	6.95e-10	0.572058	0.147609	1.36989	3.74e-11	6.95e-10	3.74e-11	0.0243376	6.95e-10	-1	0.0589303	4.69478	2.95484	2.99455	5.63806	0.886187	0.963689	1.16073	1.17951
AAEL026177	3.35646	7.17e-10	0.15761	1.83002	0.444018	3.86e-11	7.17e-10	3.86e-11	0.0243376	7.17e-10	1	0.154858	0.0594276	0	0.108893	0.602811	1.32928	1.85854	2.84178	2.87504
AAEL025499	1.75036	7.38e-10	3.53712	12.0752	2.25425	3.99e-11	7.38e-10	3.99e-11	0.0243376	7.38e-10	1	0.0528378	1.36684	2.08088	2.2323	2.65946	7.82799	7.36534	4.68293	8.51456
AAEL003631	-1.73772	7.38e-10	5.32032	1.60666	2.64584	3.98e-11	7.38e-10	3.98e-11	0.0243376	7.38e-10	-1	0.0549009	7.78502	12.5269	7.45916	10.5315	3.43398	1.72087	3.16198	3.20678
AAEL007794	-2.01476	7.62e-10	0.623832	0.153846	0.650607	4.13e-11	7.62e-10	4.13e-11	0.0243376	7.62e-10	-1	0.0508726	1.96111	2.24735	3.32123	2.41124	0.516943	0.516262	0.600375	0.81091
AAEL008066	1.57644	8.4e-10	0.358685	1.07131	2.63193	4.57e-11	8.4e-10	4.57e-11	0.0243376	8.4e-10	1	0.0435376	4.27879	3.12132	2.28675	2.51762	7.60644	8.08811	10.4465	10.0627
AAEL026995	-0.758871	8.4e-10	11.9581	7.0766	5.34372	4.56e-11	8.4e-10	4.56e-11	0.0243376	8.4e-10	-1	0.0115974	51.8803	51.0231	53.0853	48.154	28.6165	32.731	28.9781	30.2248
AAEL010585	0.779218	8.41e-10	19.6801	33.8538	6.7405	4.59e-11	8.41e-10	4.59e-11	0.0243376	8.41e-10	1	0.0128709	82.9016	78.5323	77.0417	76.096	137.174	141.008	151.175	110.431
AAEL020445	-1.89132	8.41e-10	0.5855	0.156394	0.654515	4.59e-11	8.41e-10	4.59e-11	0.0243376	8.41e-10	-1	0.0434436	2.85253	2.45543	2.2323	2.26941	0.701565	0.585097	0.4803	0.84777
AAEL012887	-1.95781	8.57e-10	0.744297	0.190812	0.66938	4.68e-11	8.57e-10	4.68e-11	0.0243376	8.57e-10	-1	0.0471085	2.85253	2.20573	2.17786	2.73038	0.738489	0.481845	0.4803	0.84777
AAEL009817	-0.889032	8.66e-10	18.7065	10.1209	5.26809	4.74e-11	8.66e-10	4.74e-11	0.0243376	8.66e-10	-1	0.0161926	43.2039	50.6069	54.1198	52.09	25.6625	32.2148	22.6542	27.4604
AAEL010946	2.33739	8.75e-10	0.651054	3.35942	2.2022	4.8e-11	8.75e-10	4.8e-11	0.0243376	8.75e-10	1	0.0976316	1.01027	0.749116	0.92559	3.01406	7.97569	6.74582	6.8843	7.9248
AAEL018227	2.00678	8.75e-10	0.296263	1.24468	1.57403	4.81e-11	8.75e-10	4.81e-11	0.0243376	8.75e-10	1	0.0619384	1.60455	0.665881	0.980036	1.27654	3.50782	4.30218	4.0025	6.26612
AAEL011313	-1.08987	8.75e-10	10.6674	5.02027	3.59884	4.81e-11	8.75e-10	4.81e-11	0.0243376	8.75e-10	-1	0.0221133	16.6397	17.8123	15.1906	16.205	6.90488	8.74204	7.6848	7.59307
AAEL018112	-1.19841	8.96e-10	2.64399	1.14778	3.53139	4.94e-11	8.96e-10	4.94e-11	0.0243376	8.96e-10	-1	0.0272036	18.3037	16.5638	16.4973	13.1909	7.97569	6.47048	6.20388	7.40877
AAEL026291	2.61793	1.05e-09	0.141084	0.890302	0.816957	5.77e-11	1.05e-09	5.77e-11	0.0243376	1.05e-09	1	0.0972318	0.653704	0.33294	0.108893	0.67373	2.80626	3.13199	3.72233	1.47438
AAEL022636	-1.74536	1.17e-09	6.52085	1.95643	1.47144	6.49e-11	1.17e-09	6.49e-11	0.0243376	1.17e-09	-1	0.0471145	3.14968	4.24499	5.11797	4.43244	1.47698	0.860475	1.40088	1.32708
AAEL012628	-1.86338	1.19e-09	5.91849	1.61999	2.71242	6.57e-11	1.19e-09	6.57e-11	0.0243376	1.19e-09	-1	0.0657387	11.113	9.7385	11.706	8.82941	3.10166	3.47616	1.16073	3.57538
AAEL005353	1.05658	1.27e-09	11.6842	24.3838	3.92868	7.04e-11	1.27e-09	7.04e-11	0.0243376	1.27e-09	1	0.0217233	10.697	10.446	8.33031	9.68044	23.2624	18.0003	20.2126	20.0147
AAEL007536	-0.78126	1.28e-09	22.387	13.0496	5.53541	7.11e-11	1.28e-09	7.11e-11	0.0243376	1.28e-09	-1	0.0127388	61.8047	56.1837	61.3067	55.2459	37.5891	35.037	34.7817	28.9716
AAEL012899	-1.74388	1.3e-09	10.5364	3.1513	2.29643	7.23e-11	1.3e-09	7.23e-11	0.0243376	1.3e-09	-1	0.0549535	8.14159	4.9941	6.96898	10.1059	2.28932	1.65204	2.28142	2.80125
AAEL017179	-0.780084	1.41e-09	123.711	72.2258	6.41741	7.89e-11	1.41e-09	7.89e-11	0.0243376	1.41e-09	-1	0.0131665	99.1253	102.795	118.203	111.875	71.4858	66.529	58.8768	54.6627
AAEL023689	2.28305	1.45e-09	0.226889	1.21941	0.0213002	8.12e-11	1.45e-09	8.12e-11	0.0243376	1.45e-09	1	0.0523164	0.118855	0.416175	0.108893	0.460973	1.36621	1.72087	1.32083	1.51124
AAEL002408	1.12072	1.46e-09	2.28961	5.00417	3.71731	8.15e-11	1.46e-09	8.15e-11	0.0243376	1.46e-09	1	0.0243255	6.41818	7.74086	9.63702	8.90033	17.2068	17.7594	17.1707	19.1301
AAEL008420	0.808273	1.47e-09	14.0924	24.7262	4.884	8.24e-11	1.47e-09	8.24e-11	0.0243376	1.47e-09	1	0.0131566	20.2648	21.2666	23.5753	20.3892	37.7368	37.2741	36.2226	38.4076
AAEL006058	-2.30548	1.51e-09	0.489069	0.0977683	-0.191622	8.49e-11	1.51e-09	8.49e-11	0.0243376	1.51e-09	-1	0.0485528	1.36684	1.33176	1.08893	1.70206	0.406169	0.344175	0.1601	0.184298
AAEL022160	2.39204	1.52e-09	0.319983	1.71318	0.587829	8.52e-11	1.52e-09	8.52e-11	0.0243376	1.52e-09	1	0.0737911	0.118957	0.249809	0.8168	0.531892	2.47404	2.7534	2.2414	1.69554
AAEL011174	2.37369	1.55e-09	0.148635	0.787355	-0.13741	8.73e-11	1.55e-09	8.73e-11	0.0243376	1.55e-09	1	0.042682	0.297138	0.33294	0.163339	0.212757	1.29236	1.17019	1.601	1.25322
AAEL014889	0.900676	1.55e-09	54.3854	101.804	5.95543	8.73e-11	1.55e-09	8.73e-11	0.0243376	1.55e-09	1	0.0174837	42.0153	52.0635	43.6661	35.034	94.5266	69.7986	83.8925	74.3088
AAEL026555	-1.31414	1.56e-09	58.7599	23.682	4.63333	8.81e-11	1.56e-09	8.81e-11	0.0243376	1.56e-09	-1	0.0364262	23.8899	43.9481	45.245	28.5094	16.6899	15.4879	11.8074	12.9377
AAEL022306	-2.69337	1.56e-09	1.01509	0.159206	0.317862	8.82e-11	1.56e-09	8.82e-11	0.0243376	1.56e-09	-1	0.0955204	1.18855	2.49705	1.68784	2.83676	0.221547	0.309757	0.6404	0.110579
AAEL025866	2.14739	1.72e-09	1.01671	4.58214	1.54867	9.78e-11	1.72e-09	9.78e-11	0.0243376	1.72e-09	1	0.0774804	0.713132	1.45661	0.92559	0.922035	6.42486	3.40733	2.76173	5.45521
AAEL003929	1.02175	1.72e-09	9.98109	20.3835	4.05807	9.79e-11	1.72e-09	9.79e-11	0.0243376	1.72e-09	1	0.0209101	8.97357	12.1523	10.6171	11.7016	20.7885	24.6429	20.4128	22.6686
AAEL001235	-1.27948	1.79e-09	10.9003	4.51104	3.47224	1.02e-10	1.79e-09	1.02e-10	0.0243376	1.79e-09	-1	0.0322346	13.3118	18.5198	13.9927	16.8433	4.91095	6.57374	7.56473	6.81902
AAEL024190	-2.20902	1.84e-09	0.457594	0.0984215	0.245633	1.05e-10	1.84e-09	1.05e-10	0.0243376	1.84e-09	-1	0.057128	1.96111	2.58029	1.30671	1.70206	0.406169	0.516262	0.440275	0.258017
AAEL007893	0.802258	1.86e-09	23.8299	41.673	5.08167	1.06e-10	1.86e-09	1.06e-10	0.0243376	1.86e-09	1	0.0133414	22.5231	27.0098	25.3176	23.4387	42.3154	43.4004	39.0644	46.701
AAEL013902	-0.893289	1.89e-09	26.3338	14.1974	4.76049	1.08e-10	1.89e-09	1.08e-10	0.0243376	1.89e-09	-1	0.0165557	33.1606	38.6627	33.4846	35.4595	21.7854	19.7212	18.6116	15.7022
AAEL018329	-2.03632	1.93e-09	0.690193	0.168689	1.23912	1.1e-10	1.93e-09	1.1e-10	0.0243376	1.93e-09	-1	0.066782	2.43653	3.91205	4.08348	4.50335	0.738489	1.34228	1.04065	0.516034
AAEL003506	1.41374	2.01e-09	1.00172	2.69641	2.42411	1.15e-10	2.01e-09	1.15e-10	0.0243376	2.01e-09	1	0.0352391	2.7931	3.3294	2.17786	3.01406	6.6464	6.88349	8.40526	8.44084
AAEL001442	1.2167	2.06e-09	0.709514	1.65871	3.34043	1.19e-10	2.06e-09	1.19e-10	0.0243376	2.06e-09	1	0.0286049	6.06162	5.65998	5.22686	6.98552	13.5144	16.6581	13.5685	12.0531
AAEL026801	-2.39884	2.08e-09	2.11694	0.392614	0.0302439	1.2e-10	2.08e-09	1.2e-10	0.0243376	2.08e-09	-1	0.0662513	1.96111	1.74796	1.68784	1.34746	0.406169	0.172087	0.08005	0.589753
AAEL013882	2.33283	2.16e-09	0.0537138	0.267459	0.379	1.25e-10	2.16e-09	1.25e-10	0.0243376	2.16e-09	1	0.0624423	0.297138	0.374558	0.653357	0.248216	2.03085	2.1683	2.36148	1.25322
AAEL012368	1.26545	2.17e-09	7.3974	17.7601	3.4657	1.25e-10	2.17e-09	1.25e-10	0.0243376	2.17e-09	1	0.0312749	7.36903	5.86807	6.69691	5.74444	17.4653	17.1055	15.3696	11.5739
AAEL023272	2.72161	2.22e-09	0.50978	3.79397	0.184671	1.28e-10	2.22e-09	1.28e-10	0.0243376	2.22e-09	1	0.0967625	0	0.374558	0.108893	0.460973	0.996961	1.82413	2.04128	2.13785
AAEL026130	1.24878	2.26e-09	2.8897	6.90197	2.9615	1.31e-10	2.26e-09	1.31e-10	0.0243376	2.26e-09	1	0.0288181	4.57593	4.0369	4.46461	4.99979	11.9266	9.4648	11.8874	9.76778
AAEL001320	1.76182	2.53e-09	0.814326	2.78518	2.1359	1.47e-10	2.53e-09	1.47e-10	0.0243376	2.53e-09	1	0.0558258	0.891415	2.16411	2.88566	1.73751	7.12642	6.22956	6.48405	6.33984
AAEL009965	2.08433	2.56e-09	0.434223	1.79078	0.511247	1.49e-10	2.56e-09	1.49e-10	0.0243376	2.56e-09	1	0.0486164	0.713132	0.374558	0.598911	0.354595	2.14162	1.92738	2.5616	1.76926
AAEL023490	-1.18386	2.64e-09	2.14447	0.915708	4.25286	1.53e-10	2.64e-09	1.53e-10	0.0243376	2.64e-09	-1	0.029766	28.5253	24.3464	22.2686	30.6725	12.222	10.635	8.52533	15.1861
AAEL022204	-2.1116	2.71e-09	14.2313	3.30192	0.875482	1.58e-10	2.71e-09	1.58e-10	0.0243376	2.71e-09	-1	0.0679166	1.54512	3.57911	2.88566	3.54595	0.849263	0.757184	0.440275	0.626612
AAEL012994	-0.679938	2.72e-09	57.5492	35.9947	6.84516	1.59e-10	2.72e-09	1.59e-10	0.0243376	2.72e-09	-1	0.0103941	146.311	143.539	142.704	133.682	94.0466	92.8927	83.212	83.192
AAEL006372	-0.821757	2.73e-09	78.5548	44.3076	7.70732	1.6e-10	2.73e-09	1.6e-10	0.0243376	2.73e-09	-1	0.0154431	248.942	274.842	277.84	266.088	142.898	172.053	118.474	170.586
AAEL006819	0.909844	2.75e-09	14.7735	27.8122	4.39851	1.61e-10	2.75e-09	1.61e-10	0.0243376	2.75e-09	1	0.0169911	14.5598	12.6517	15.5172	15.4958	27.9887	30.0465	26.2164	25.1014
AAEL024267	-1.33145	2.75e-09	9.92399	3.94512	4.59634	1.61e-10	2.75e-09	1.61e-10	0.0243376	2.75e-09	-1	0.0385082	31.9721	34.3761	50.9074	21.5948	14.8806	14.8683	12.728	12.606
AAEL000304	0.875018	2.79e-09	24.5135	45.0296	5.34456	1.64e-10	2.79e-09	1.64e-10	0.0243376	2.79e-09	1	0.0166052	33.4578	29.0907	24.0653	27.7293	59.8176	54.9991	46.1088	48.6546
AAEL021326	-2.66735	2.8e-09	13.264	2.08469	2.2445	1.65e-10	2.8e-09	1.65e-10	0.0243376	2.8e-09	-1	0.134678	7.90388	8.57321	8.00363	8.43936	2.84318	1.27345	0.56035	0.479174
AAEL002310	1.28441	2.84e-09	3.48044	8.52867	2.38269	1.68e-10	2.84e-09	1.68e-10	0.0243376	2.84e-09	1	0.0281314	2.7931	3.03808	2.88566	3.04952	7.20027	7.70951	7.3646	6.48728
AAEL021410	-1.87517	2.86e-09	0.514303	0.138379	0.539338	1.69e-10	2.86e-09	1.69e-10	0.0243376	2.86e-09	-1	0.0441998	2.85253	1.87279	2.3412	2.02119	0.738489	0.55068	0.56035	0.589753
AAEL023172	-2.03761	2.86e-09	6.25855	1.53842	0.597414	1.69e-10	2.86e-09	1.69e-10	0.0243376	2.86e-09	-1	0.0554746	1.96111	2.95484	1.57895	2.87222	0.516943	0.619514	0.680425	0.479174
AAEL025718	-0.674351	2.95e-09	30.646	19.9636	6.33678	1.75e-10	2.95e-09	1.75e-10	0.0243376	2.95e-09	-1	0.0101015	95.6785	100.631	96.4247	104.535	62.4393	60.0241	66.6016	59.9705
AAEL024728	2.17536	2.99e-09	0.283737	1.35523	0.578795	1.77e-10	2.99e-09	1.77e-10	0.0243376	2.99e-09	1	0.0642007	0.178283	0.665881	0.435572	0.602811	2.62164	1.75529	2.84178	1.7324
AAEL011702	1.35428	3.01e-09	1.5088	3.8674	2.31379	1.79e-10	3.01e-09	1.79e-10	0.0243376	3.01e-09	1	0.0314367	2.67424	2.78837	2.88566	2.51762	6.20331	6.36723	8.20513	7.00331
AAEL026784	1.92002	3.06e-09	1.21118	4.7037	1.23532	1.82e-10	3.06e-09	1.82e-10	0.0243376	3.06e-09	1	0.0580339	0.297138	0.998821	1.25227	1.06378	3.39705	3.44175	3.16198	3.98083
AAEL017048	2.56552	3.08e-09	0.0855962	0.50602	0.425394	1.84e-10	3.08e-09	1.84e-10	0.0243376	3.08e-09	1	0.0846721	0.534849	0.0416175	0.326679	0.496433	1.55083	2.71898	2.44153	1.5481
AAEL025004	1.87977	3.08e-09	0.44097	1.65858	0.812118	1.84e-10	3.08e-09	1.84e-10	0.0243376	3.08e-09	1	0.0468528	0.594276	0.457793	0.707804	0.957406	2.80626	2.61573	2.04128	2.72761
AAEL004667	-1.54993	3.19e-09	20.0142	6.87475	3.78359	1.91e-10	3.19e-09	1.91e-10	0.0243376	3.19e-09	-1	0.0506998	17.7094	25.6364	14.755	23.7933	9.23112	4.16451	7.3646	7.26137
AAEL019901	1.96046	3.39e-09	0.160378	0.630902	1.48632	2.03e-10	3.39e-09	2.03e-10	0.0243376	3.39e-09	1	0.0637817	0.831987	0.915586	1.36116	1.20562	3.39705	2.82223	4.76298	5.93439
AAEL012876	-0.669642	3.4e-09	64.8859	40.8857	6.28074	2.04e-10	3.4e-09	2.04e-10	0.0243376	3.4e-09	-1	0.0100223	94.9654	98.7168	93.1579	94.8896	61.8485	64.1886	58.2364	55.6948
AAEL009124	1.67624	3.41e-09	2.42739	7.85179	3.19441	2.05e-10	3.41e-09	2.05e-10	0.0243376	3.41e-09	1	0.0578838	3.74394	5.4519	2.50454	5.28346	18.8315	10.0499	12.3677	13.4906
AAEL027120	1.62697	3.43e-09	0.857221	2.63772	1.96307	2.07e-10	3.43e-09	2.07e-10	0.0243376	3.43e-09	1	0.0459271	1.96111	1.87279	1.79673	1.70206	4.61556	6.74582	4.20263	7.04017
AAEL012330	-0.864794	3.83e-09	36.1837	19.9176	5.30963	2.31e-10	3.83e-09	2.31e-10	0.0243376	3.83e-09	-1	0.0165534	55.2677	58.1397	39.5281	51.6999	29.5765	29.5302	25.8962	27.3866
AAEL011727	2.26301	3.95e-09	0.150884	0.730004	0.414039	2.39e-10	3.95e-09	2.39e-10	0.0243376	3.95e-09	1	0.0636123	0.475421	0.541095	0.217786	0.390054	1.84622	2.71898	2.0813	1.29008
AAEL006143	-0.804478	3.95e-09	25.3016	14.5211	5.79053	2.38e-10	3.95e-09	2.38e-10	0.0243376	3.95e-09	-1	0.0145275	76.1862	75.8688	58.4755	70.8835	44.5678	38.4787	43.107	35.0166
AAEL020028	2.16047	4.02e-09	0.0690184	0.314015	0.47484	2.44e-10	4.02e-09	2.44e-10	0.0243376	4.02e-09	1	0.0585064	0.415993	0.624263	0.381125	0.390054	1.25543	2.37481	2.20138	2.39587
AAEL023871	-1.7196	4.07e-09	4.18107	1.26715	2.09668	2.47e-10	4.07e-09	2.47e-10	0.0243376	4.07e-09	-1	0.0557434	7.36903	6.20101	6.75136	6.02811	2.10469	1.44553	1.32083	3.0962
AAEL009977	-1.25165	4.26e-09	6.68788	2.80787	2.62535	2.59e-10	4.26e-09	2.59e-10	0.0243376	4.26e-09	-1	0.0291498	8.91415	7.65763	9.147	9.00671	3.3232	3.85476	3.24203	4.12827
AAEL026175	1.92871	4.67e-09	0.546006	2.09504	4.21247	2.84e-10	4.67e-09	2.84e-10	0.0243376	4.67e-09	1	0.0808179	4.45707	14.358	5.60798	5.99265	34.3028	21.4765	37.4634	23.0372
AAEL004616	-0.972829	4.69e-09	48.8687	24.9018	5.57576	2.86e-10	4.69e-09	2.86e-10	0.0243376	4.69e-09	-1	0.0215797	69.3521	66.0886	69.3103	48.1894	28.9119	39.4768	25.8962	34.4268
AAEL010607	-0.725659	4.94e-09	20.5603	12.4589	5.74298	3.02e-10	4.94e-09	3.02e-10	0.0243376	4.94e-09	-1	0.0118398	72.3234	64.0078	66.8602	63.7561	40.2477	40.3029	44.9481	35.8643
AAEL021126	-1.83126	5.05e-09	0.487932	0.137754	0.561211	3.09e-10	5.05e-09	3.09e-10	0.0243376	5.05e-09	-1	0.0419694	1.78283	2.16411	2.2323	2.73038	0.590792	0.653932	0.600375	0.663472
AAEL026214	-2.4084	5.2e-09	3.5006	0.672794	1.97644	3.18e-10	5.2e-09	3.18e-10	0.0243376	5.2e-09	-1	0.111864	5.76448	6.28425	4.24682	9.92866	2.03085	0.619514	1.64103	0.663472
AAEL006197	-1.60616	5.37e-09	3.26142	1.06534	1.39163	3.3e-10	5.37e-09	3.3e-10	0.0243376	5.37e-09	-1	0.0423803	3.98165	3.99528	3.81125	3.90054	0.996961	1.82413	1.08068	1.21637
AAEL008928	-0.706925	5.79e-09	70.7368	42.8155	7.22054	3.56e-10	5.79e-09	3.56e-10	0.0243376	5.79e-09	-1	0.0117911	180.957	197.975	160.78	199.85	116.201	110.342	119.114	107.556
AAEL021959	-1.81869	6.19e-09	5.72135	1.63011	1.95066	3.81e-10	6.19e-09	3.81e-10	0.0243376	6.19e-09	-1	0.0631501	5.28906	5.11896	6.31579	7.26919	2.40009	0.860437	1.52095	2.02728
AAEL005073	1.55748	6.62e-09	0.423306	1.26855	1.40056	4.08e-10	6.62e-09	4.08e-10	0.0243376	6.62e-09	1	0.0372976	1.01027	1.62309	1.08893	1.27654	3.80322	3.78592	3.48218	3.87025
AAEL005139	1.12828	6.67e-09	4.53764	9.97406	3.50148	4.12e-10	6.67e-09	4.12e-10	0.0243376	6.67e-09	1	0.0264451	5.52677	6.95013	7.84029	7.65925	14.9175	16.7957	13.8887	15.739
AAEL019877	-0.876401	6.92e-09	19.1283	10.4329	4.97199	4.28e-10	6.92e-09	4.28e-10	0.0243376	6.92e-09	-1	0.0173178	45.2244	42.9909	40.0726	34.2893	23.0409	23.3695	23.8549	18.2086
AAEL011031	2.66242	7.1e-09	0.0603301	0.397651	0.238239	4.4e-10	7.1e-09	4.4e-10	0.0243376	7.1e-09	1	0.0940789	0.237711	0.16647	0.272232	0.425514	1.55083	1.23903	1.2808	3.16992
AAEL027150	-1.64788	7.1e-09	5.97451	1.91128	5.07756	4.4e-10	7.1e-09	4.4e-10	0.0243376	7.1e-09	-1	0.0621946	43.917	40.6187	76.4973	44.1471	9.15727	16.5892	25.8962	13.8223
AAEL003628	1.28047	7.14e-09	2.05829	5.05398	2.55587	4.44e-10	7.14e-09	4.44e-10	0.0243376	7.14e-09	1	0.0312455	2.61482	3.53749	3.32123	3.79416	8.64033	8.39786	7.08443	8.36712
AAEL028219	2.3385	7.89e-09	0.877384	4.48113	0.952219	4.9e-10	7.89e-09	4.9e-10	0.0243376	7.89e-09	1	0.0881236	0.475421	0.998821	0.544465	0.319135	4.28324	3.47616	2.20138	1.95356
AAEL024535	-0.88181	8e-09	22.7604	12.3777	6.93196	4.98e-10	8e-09	4.98e-10	0.0243376	8e-09	-1	0.0186553	125.095	140.209	202.541	165.241	84.6309	77.2672	91.0569	90.6376
AAEL023795	-1.99731	8.16e-09	1.12151	0.278053	0.171474	5.09e-10	8.16e-09	5.09e-10	0.0243376	8.16e-09	-1	0.0476219	1.78283	1.58147	1.68784	1.91481	0.33232	0.653932	0.4803	0.258017
AAEL022920	-1.82273	8.17e-09	2.45755	0.69809	0.55521	5.11e-10	8.17e-09	5.11e-10	0.0243376	8.17e-09	-1	0.0432564	1.90168	2.66352	1.79673	2.48216	0.590792	0.688349	0.600375	0.626612
AAEL017022	-0.90028	8.24e-09	2148.26	1152.73	11.0078	5.16e-10	8.24e-09	5.16e-10	0.0243376	8.24e-09	-1	0.019805	3279.04	2368.5	2644.9	2433.41	1509.44	1702.91	1100.65	1433.54
AAEL013352	-1.52772	8.26e-09	12.49	4.35102	3.08872	5.18e-10	8.26e-09	5.18e-10	0.0243376	8.26e-09	-1	0.0497448	12.7769	11.6529	14.4283	11.808	4.32016	2.85665	6.7242	3.68595
AAEL004007	1.03221	8.95e-09	6.04286	12.409	4.05776	5.62e-10	8.95e-09	5.62e-10	0.0243376	8.95e-09	1	0.023391	9.09243	10.0714	12.6316	11.5243	19.2376	21.4765	21.8136	26.1703
AAEL027783	-1.23728	9.6e-09	13.2614	5.62915	3.47058	6.04e-10	9.6e-09	6.04e-10	0.0243376	9.6e-09	-1	0.0331683	12.8364	15.2736	19.5463	14.6093	5.5756	7.26209	5.72358	7.81422
AAEL007059	1.1761	9.65e-09	7.40163	16.8632	3.19879	6.07e-10	9.65e-09	6.07e-10	0.0243376	9.65e-09	1	0.028742	4.5165	6.28425	5.33575	5.92173	14.5113	11.8396	11.4472	12.3111
AAEL025229	1.34644	9.97e-09	1.8854	4.82408	1.90256	6.28e-10	9.97e-09	6.28e-10	0.0243376	9.97e-09	1	0.0306121	1.90168	1.87279	2.12341	2.19849	5.64944	5.1282	4.72295	5.16034
AAEL023715	2.24701	1.02e-08	0.321733	1.65862	-0.201172	6.47e-10	1.02e-08	6.47e-10	0.0243376	1.02e-08	1	0.0465601	0.178283	0.166471	0.163339	0.460973	1.29236	1.34228	1.20075	1.14265
AAEL019809	2.22993	1.02e-08	0.124121	0.592641	0.353146	6.43e-10	1.02e-08	6.43e-10	0.0243376	1.02e-08	1	0.0642722	0.118855	0.249705	0.76225	0.460973	1.6616	2.13388	2.12133	1.65868
AAEL014176	0.736141	1.02e-08	5.6493	9.41597	5.52688	6.43e-10	1.02e-08	6.43e-10	0.0243376	1.02e-08	1	0.0124768	36.4886	33.3356	37.078	31.2043	51.4358	61.7449	55.4347	61.1131
AAEL002524	-1.83113	1.04e-08	11.1238	3.13396	1.60098	6.57e-10	1.04e-08	6.57e-10	0.0243376	1.04e-08	-1	0.0625416	4.15993	6.36748	3.97459	4.2906	2.06777	1.20461	1.1207	0.884629
AAEL009199	1.30413	1.06e-08	2.12504	5.26497	2.88131	6.75e-10	1.06e-08	6.75e-10	0.0243376	1.06e-08	1	0.0347208	4.04108	4.20337	4.02904	4.32606	9.0465	11.8052	7.92495	12.2742
AAEL007876	-1.39141	1.14e-08	1.46696	0.559915	2.50634	7.26e-10	1.14e-08	7.26e-10	0.0243376	1.14e-08	-1	0.0389622	8.79529	7.53277	9.63702	7.05644	2.73241	2.71898	4.20263	2.9119
AAEL017226	-0.906517	1.16e-08	33.6362	17.8992	6.39261	7.4e-10	1.16e-08	7.4e-10	0.0243376	1.16e-08	-1	0.0199836	104.058	117.029	114.719	102.442	61.4792	59.0604	40.9856	72.2079
AAEL001346	-1.56227	1.16e-08	4.20764	1.14555	1.54661	7.38e-10	1.16e-08	7.38e-10	0.0243376	1.16e-08	-1	0.0425335	3.98167	3.87043	3.8657	5.49629	1.29236	1.61762	1.72108	1.21637
AAEL000894	-1.90278	1.16e-08	0.695142	0.184058	0.518477	7.44e-10	1.16e-08	7.44e-10	0.0243376	1.16e-08	-1	0.0512126	1.9017	2.6219	2.50456	1.84389	0.406173	0.688353	0.440279	0.810925
AAEL012499	0.743494	1.2e-08	96.2321	161.719	6.43075	7.66e-10	1.2e-08	7.66e-10	0.0243376	1.2e-08	1	0.01339	52.4746	67.2956	68.3303	69.3942	114.687	108.002	112.07	96.7195
AAEL013627	0.756131	1.23e-08	12.5934	21.2816	5.41145	7.91e-10	1.23e-08	7.91e-10	0.0243376	1.23e-08	1	0.0132671	34.3492	31.338	33.4301	27.2683	54.279	51.1099	49.551	58.1644
AAEL021084	-1.56218	1.23e-08	0.954425	0.323781	2.44945	7.87e-10	1.23e-08	7.87e-10	0.0243376	1.23e-08	-1	0.0504894	7.19074	6.1594	10.726	8.61665	3.10166	2.34039	3.56223	2.06413
AAEL007977	-0.768136	1.28e-08	10.2718	6.04156	4.69993	8.25e-10	1.28e-08	8.25e-10	0.0243376	1.28e-08	-1	0.0132621	32.2098	31.2964	34.8457	32.5518	19.8284	19.9277	17.8512	19.2038
AAEL007997	-1.23778	1.33e-08	4.89703	2.0798	2.8296	8.58e-10	1.33e-08	8.58e-10	0.0243376	1.33e-08	-1	0.0316413	11.8261	8.7813	8.82033	10.496	3.72937	4.02684	4.88305	4.27571
AAEL023810	-1.39545	1.38e-08	0.884372	0.335925	2.48821	8.91e-10	1.38e-08	8.91e-10	0.0243376	1.38e-08	-1	0.0399063	8.49815	6.95013	7.78584	9.21947	3.4709	3.92359	2.4015	2.50645
AAEL003491	-0.738393	1.39e-08	150.85	90.6261	7.23138	9e-10	1.39e-08	9e-10	0.0243376	1.39e-08	-1	0.0135149	183.572	209.211	162.74	195.807	127.131	103.562	116.313	103.465
AAEL006432	1.68183	1.43e-08	0.193079	0.619152	1.38148	9.23e-10	1.43e-08	9.23e-10	0.0243376	1.43e-08	1	0.0471369	1.18855	1.33176	1.30671	0.886487	4.02477	3.47616	4.72295	2.83819
AAEL022298	2.37831	1.45e-08	0.143391	0.853997	-0.357959	9.38e-10	1.45e-08	9.38e-10	0.0243376	1.45e-08	1	0.0587584	0	0.16647	0.163339	0.425514	1.32928	1.06694	1.1207	0.958348
AAEL026468	-0.749722	1.47e-08	26.3047	15.6775	4.90116	9.52e-10	1.47e-08	9.52e-10	0.0243376	1.47e-08	-1	0.012868	39.3411	37.1645	36.2613	37.0197	22.7455	22.6467	23.0944	20.5676
AAEL006025	-0.664983	1.48e-08	37.8462	23.9281	5.77941	9.64e-10	1.48e-08	9.64e-10	0.0243376	1.48e-08	-1	0.0104933	71.016	68.2944	60.7078	69.2524	42.6108	42.2991	41.0657	43.8629
AAEL021542	1.20594	1.49e-08	0.795467	1.8348	2.74048	9.68e-10	1.49e-08	9.68e-10	0.0243376	1.49e-08	1	0.0287111	4.45707	3.7872	3.81125	3.79416	7.97569	8.91412	9.08568	10.505
AAEL004446	-1.50092	1.52e-08	2.02229	0.717615	1.29639	9.87e-10	1.52e-08	9.87e-10	0.0243376	1.52e-08	-1	0.0360783	3.26852	3.45426	3.53902	4.04238	1.25543	1.41112	1.32083	1.06893
AAEL025030	-1.22693	1.53e-08	3.10468	1.33692	3.29808	9.95e-10	1.53e-08	9.95e-10	0.0243376	1.53e-08	-1	0.032895	12.0638	14.6078	12.196	16.0277	6.53563	4.85286	7.08443	5.04976
AAEL024398	2.13336	1.54e-08	0.29552	1.24625	0.390214	1.01e-09	1.54e-08	1.01e-09	0.0243376	1.54e-08	1	0.0555463	0.653704	0.249705	0.598911	0.319135	1.55083	2.37481	1.72108	2.02728
AAEL026994	-0.789619	1.54e-08	35.432	20.5454	6.37937	1.01e-09	1.54e-08	1.01e-09	0.0243376	1.54e-08	-1	0.0153445	101.205	93.8475	128.221	98.6483	56.3837	59.7831	71.1245	56.7268
AAEL011989	-0.656995	1.59e-08	83.9112	53.5789	7.58152	1.04e-09	1.59e-08	1.04e-09	0.0243376	1.59e-08	-1	0.0108144	215.366	246.709	249.038	226.373	136.694	150.576	151.495	155.805
AAEL022712	-0.676477	1.61e-08	99.0033	62.1089	5.80956	1.06e-09	1.61e-08	1.06e-09	0.0243376	1.61e-08	-1	0.0109519	69.4115	74.0792	65.8802	66.4511	46.6725	42.6088	43.9075	39.4029
AAEL023882	-2.03719	1.78e-08	10.8479	2.64257	1.02545	1.17e-09	1.78e-08	1.17e-09	0.0243376	1.78e-08	-1	0.0735815	2.55539	4.12014	2.3412	3.75871	0.812357	1.20461	0.72045	0.368595
AAEL019981	-1.9639	1.79e-08	1.39151	0.36553	0.395603	1.18e-09	1.79e-08	1.18e-09	0.0243376	1.79e-08	-1	0.0527083	1.90169	2.28899	1.57895	2.30487	0.295425	0.481845	0.520417	0.774054
AAEL003982	-2.11058	1.79e-08	0.287511	0.0671825	0.331296	1.18e-09	1.79e-08	1.18e-09	0.0243376	1.79e-08	-1	0.0629427	1.42626	1.78955	2.12341	2.51762	0.701565	0.206505	0.440275	0.479174
AAEL025082	-1.47988	1.82e-08	2.17261	0.773931	1.44699	1.2e-09	1.82e-08	1.2e-09	0.0243376	1.82e-08	-1	0.0380322	4.81364	3.49587	3.81125	3.90054	1.55083	1.61762	1.20075	1.32694
AAEL002588	-1.75335	1.85e-08	6.02191	1.78896	2.14071	1.22e-09	1.85e-08	1.22e-09	0.0243376	1.85e-08	-1	0.0642255	5.76448	5.20219	7.67695	8.47482	1.92007	1.5832	1.36085	3.16992
AAEL000687	1.01579	1.86e-08	4.25206	8.61667	3.57995	1.23e-09	1.86e-08	1.23e-09	0.0243376	1.86e-08	1	0.0223165	7.78502	7.53277	7.89474	8.0493	16.2468	17.7938	13.7286	15.4442
AAEL005701	1.2308	1.91e-08	1.08163	2.55062	3.04848	1.26e-09	1.91e-08	1.26e-09	0.0243376	1.91e-08	1	0.0325387	4.75421	5.36866	4.19238	5.03525	9.0465	13.4916	10.3665	12.6428
AAEL023384	1.36905	1.94e-08	0.283724	0.75308	2.16796	1.29e-09	1.94e-08	1.29e-09	0.0243376	1.94e-08	1	0.035557	2.67424	2.66352	2.17786	2.19849	6.05561	6.43607	5.08318	7.48249
AAEL026921	1.67338	2e-08	2.56887	8.31305	1.04636	1.33e-09	2e-08	1.33e-09	0.0243376	2e-08	1	0.0426387	0.891415	0.915586	0.76225	1.06378	2.76934	3.61383	2.4015	2.94876
AAEL001218	0.647142	2.01e-08	54.0436	84.8323	8.03441	1.34e-09	2.01e-08	1.34e-09	0.0243376	2.01e-08	1	0.0106796	226.776	203.052	190.78	196.446	321.834	303.183	334.369	320.015
AAEL025962	2.43204	2.03e-08	1.43812	8.11449	0.0608774	1.35e-09	2.03e-08	1.35e-09	0.0243376	2.03e-08	1	0.0797361	0.0594324	0.208088	0.435572	0.390054	1.58775	2.3404	1.08068	1.14265
AAEL015416	-2.13741	2.08e-08	0.448074	0.101507	-0.0767282	1.39e-09	2.08e-08	1.39e-09	0.0243376	2.08e-08	-1	0.0538953	1.78283	1.6647	1.25227	1.27654	0.221547	0.344175	0.600375	0.184298
AAEL003076	0.854223	2.13e-08	13.0246	23.6609	5.24967	1.42e-09	2.13e-08	1.42e-09	0.0243376	2.13e-08	1	0.0177499	26.3859	30.0895	21.9419	29.4314	52.4327	39.2703	51.4322	52.1931
AAEL012306	-0.913235	2.21e-08	14.0815	7.48975	4.11786	1.48e-09	2.21e-08	1.48e-09	0.0243376	2.21e-08	-1	0.0191536	24.9596	20.0597	21.7786	23.8642	13.5144	11.9773	11.3671	11.2422
AAEL025680	0.819888	2.27e-08	4.83555	8.53886	5.28604	1.52e-09	2.27e-08	1.52e-09	0.0243376	2.27e-08	1	0.0162332	29.9515	22.9729	32.9401	26.7719	44.7894	51.5574	47.4697	54.6627
AAEL002185	-2.63216	2.31e-08	13.8508	2.24482	2.39779	1.55e-09	2.31e-08	1.55e-09	0.0243376	2.31e-08	-1	0.149161	7.13132	16.8135	4.19238	7.97838	2.58471	0.757184	1.601	0.884629
AAEL021793	0.697467	2.34e-08	5.91084	9.68155	5.29472	1.57e-09	2.34e-08	1.57e-09	0.0243376	2.34e-08	1	0.011543	32.4475	27.1763	29.7278	30.1051	46.5987	47.5994	49.3108	50.0553
AAEL010108	0.769993	2.37e-08	6.59078	11.2621	4.94476	1.59e-09	2.37e-08	1.59e-09	0.0243376	2.37e-08	1	0.0140061	24.3653	21.5579	21.3975	23.3678	37.0722	35.4844	39.0644	43.0151
AAEL026780	1.93757	2.55e-08	0.276854	1.07711	1.54282	1.72e-09	2.55e-08	1.72e-09	0.0243376	2.55e-08	1	0.0737713	0.356566	0.915586	1.90563	1.34746	4.28324	3.92359	4.76298	4.57058
AAEL019410	0.645189	2.59e-08	105.909	164.728	7.14443	1.75e-09	2.59e-08	1.75e-09	0.0243376	2.59e-08	1	0.010633	104.611	108.554	114.149	113.678	168.036	187.744	159.407	174.561
AAEL025092	-1.60512	2.61e-08	4.77746	1.56046	1.50067	1.77e-09	2.61e-08	1.77e-09	0.0243376	2.61e-08	-1	0.0483092	6.00219	3.3294	3.8657	3.936	1.40313	1.23903	1.32083	1.62182
AAEL015356	0.816434	2.74e-08	8.14597	14.3463	4.56741	1.85e-09	2.74e-08	1.85e-09	0.0243376	2.74e-08	1	0.0155266	19.7894	15.1904	16.7695	16.666	28.6903	31.2511	29.6986	30.5934
AAEL024959	2.31559	2.75e-08	0.51047	2.5493	0.439556	1.87e-09	2.75e-08	1.87e-09	0.0243376	2.75e-08	1	0.0815344	0.118855	0.541028	0.76225	0.212757	1.957	1.82413	1.56098	2.80133
AAEL027868	-1.14085	2.84e-08	4.02876	1.84474	4.02336	1.93e-09	2.84e-08	1.93e-09	0.0243376	2.84e-08	-1	0.0311529	19.9083	21.2249	27.2777	21.0984	10.2281	7.60626	13.4884	9.28861
AAEL002781	-1.36424	2.87e-08	61.4816	24.6479	5.99635	1.95e-09	2.87e-08	1.95e-09	0.0243376	2.87e-08	-1	0.0470925	83.9713	95.8452	70.9982	116.804	49.6265	22.7155	45.9087	24.6222
AAEL004761	-1.98535	2.95e-08	0.848919	0.212188	0.942038	2.01e-09	2.95e-08	2.01e-09	0.0243376	2.95e-08	-1	0.0709355	2.02054	2.45543	4.02904	3.58141	0.480018	0.826019	1.16073	0.589753
AAEL003176	-1.66239	3e-08	2.8504	0.902217	2.09578	2.04e-09	3e-08	2.04e-09	0.0243376	3e-08	-1	0.0582524	8.85472	6.24263	5.17241	5.85081	1.73545	1.34228	2.8818	2.28529
AAEL000008	0.674832	3.03e-08	10.9662	17.5778	5.38183	2.07e-09	3.03e-08	2.07e-09	0.0243376	3.03e-08	1	0.0109972	33.4578	33.2524	31.1978	30.2115	50.7711	51.4541	49.7911	52.4143
AAEL012825	-0.817158	3.18e-08	64.8509	36.9168	6.94878	2.17e-09	3.18e-08	2.17e-09	0.0243376	3.18e-08	-1	0.0173223	161.405	159.229	146.243	163.433	114.687	84.1507	88.3352	70.586
AAEL005347	-0.801924	3.21e-08	8.53296	4.99082	5.19811	2.2e-09	3.21e-08	2.2e-09	0.0243376	3.21e-08	-1	0.0158691	45.1056	44.8637	48.6751	47.8348	24.2225	22.3025	32.2602	28.2344
AAEL023847	1.27738	3.24e-08	1.31345	3.19984	3.29726	2.22e-09	3.24e-08	2.22e-09	0.0243376	3.24e-08	1	0.0374053	6.45901	5.32704	3.9006	6.84368	12.8128	15.3158	11.2695	15.3704
AAEL001875	0.68575	3.47e-08	6.93657	11.1879	5.59983	2.38e-09	3.47e-08	2.38e-09	0.0243376	3.47e-08	1	0.0116559	35.0029	36.998	38.7114	37.5871	56.7898	58.1655	55.7949	67.8584
AAEL006376	-1.36303	3.59e-08	6.4961	2.53027	2.13864	2.47e-09	3.59e-08	2.47e-09	0.0243376	3.59e-08	-1	0.0378074	5.5862	7.61601	6.2069	5.81536	3.06473	2.34039	1.96123	2.43273
AAEL020579	-2.67862	3.63e-08	2.57062	0.404407	1.92287	2.49e-09	3.63e-08	2.49e-09	0.0243376	3.63e-08	-1	0.153399	5.11078	6.86689	4.5735	9.43222	1.69853	0.585097	1.56098	0.221157
AAEL010540	2.29306	3.77e-08	0.211573	0.999061	0.604413	2.6e-09	3.77e-08	2.6e-09	0.0243376	3.77e-08	1	0.0816185	0.534849	0.208088	0.92559	0.283691	2.54779	1.7898	1.80113	3.05934
AAEL013159	-1.7842	3.93e-08	1.6077	0.464537	1.16133	2.71e-09	3.93e-08	2.71e-09	0.0243376	3.93e-08	-1	0.0587161	3.03081	2.95484	4.24682	3.54595	0.590792	0.757184	1.40088	1.25322
AAEL019527	-1.29699	4.16e-08	1.94771	0.793836	1.82494	2.87e-09	4.16e-08	2.87e-09	0.0243376	4.16e-08	-1	0.0313974	4.87307	5.36866	5.06352	4.71611	2.28932	1.78971	1.9212	2.13785
AAEL023391	-0.739912	4.26e-08	22.6664	13.6046	4.75301	2.95e-09	4.26e-08	2.95e-09	0.0243376	4.26e-08	-1	0.0132151	32.7446	34.7506	34.3013	32.9773	21.3054	20.857	20.1726	18.3561
AAEL012939	-0.647409	4.34e-08	146.161	93.6015	6.97886	3e-09	4.34e-08	3e-09	0.0243376	4.34e-08	-1	0.0110063	149.045	165.18	139.71	161.66	102.096	93.3746	103.905	93.7707
AAEL006824	-1.16049	4.54e-08	205.701	92.3665	8.45573	3.15e-09	4.54e-08	3.15e-09	0.0243376	4.54e-08	-1	0.0357252	535.086	504.987	371.924	528.559	298.719	138.496	249.356	181.607
AAEL020800	-0.688885	4.81e-08	17.9322	11.1435	7.5977	3.34e-09	4.81e-08	3.34e-09	0.0243376	4.81e-08	-1	0.0126971	252.449	242.297	241.416	220.168	155.858	166.236	125.038	145.964
AAEL025640	1.65858	4.85e-08	0.963789	3.0951	0.780312	3.37e-09	4.85e-08	3.37e-09	0.0243376	4.85e-08	1	0.0396568	0.713132	0.749116	0.707804	0.851028	2.76934	2.23714	2.60163	2.06413
AAEL000305	-1.24195	4.87e-08	2.55681	1.07842	2.35864	3.39e-09	4.87e-08	3.39e-09	0.0243376	4.87e-08	-1	0.0323805	7.19074	7.15822	8.05807	6.41817	2.54779	3.61383	2.84178	3.13306
AAEL013046	1.06393	5.09e-08	2.98324	6.28053	3.23179	3.55e-09	5.09e-08	3.55e-09	0.0243376	5.09e-08	1	0.0256416	5.70505	6.57557	5.11797	6.45363	12.9236	11.7708	12.0075	13.38
AAEL002258	0.810989	5.19e-08	8.46578	14.743	4.59927	3.63e-09	5.19e-08	3.63e-09	0.0243376	5.19e-08	1	0.0159658	20.0271	16.4804	17.7494	15.8857	33.6751	29.9088	28.1376	31.0357
AAEL015526	2.01603	5.33e-08	0.309219	1.33523	0.122138	3.73e-09	5.33e-08	3.73e-09	0.0243376	5.33e-08	1	0.051414	0.237711	0.33294	0.272232	0.602811	1.8093	1.54879	1.68105	1.17951
AAEL008577	0.711615	5.33e-08	28.6617	47.1106	4.96537	3.73e-09	5.33e-08	3.73e-09	0.0243376	5.33e-08	1	0.0124761	22.4042	24.0133	22.922	24.928	39.9523	39.2359	36.6629	38.7025
AAEL010382	0.738662	5.53e-08	7.52926	12.6006	5.56974	3.88e-09	5.53e-08	3.88e-09	0.0243376	5.53e-08	1	0.014043	34.1709	36.9148	32.7768	38.0126	58.673	65.2899	48.7105	64.2462
AAEL025070	3.61009	5.87e-08	1.18978	14.8532	3.793	4.12e-09	5.87e-08	4.12e-09	0.0243376	5.87e-08	1	0.285675	0.297138	0.707498	0.871143	6.24087	25.441	24.2299	32.2201	18.8352
AAEL006944	1.82729	5.87e-08	1.65486	5.94544	2.35832	4.12e-09	5.87e-08	4.12e-09	0.0243376	5.87e-08	1	0.0764775	0.772559	1.6647	3.37568	2.83676	8.04953	7.60626	7.60475	7.70365
AAEL002625	-1.9547	5.95e-08	1.68536	0.43161	0.279218	4.19e-09	5.95e-08	4.19e-09	0.0243376	5.95e-08	-1	0.0579819	1.66397	1.33176	1.90563	2.51762	0.443094	0.653932	0.3202	0.479174
AAEL018709	0.650902	6.07e-08	11.5567	18.1718	6.00769	4.28e-09	6.07e-08	4.28e-09	0.0243376	6.07e-08	1	0.0109808	52.95	44.3643	54.5553	48.154	80.0153	79.6076	80.5303	73.6085
AAEL009148	-0.946208	6.26e-08	14.5463	7.57117	4.59808	4.42e-09	6.26e-08	4.42e-09	0.0243376	6.26e-08	-1	0.0227865	36.4886	28.9242	29.1289	32.9773	20.9731	13.1475	17.0106	15.0387
AAEL001840	0.914612	6.46e-08	10.9925	20.8272	4.64206	4.57e-09	6.46e-08	4.57e-09	0.0243376	6.46e-08	1	0.0213227	15.3323	21.0585	14.0472	18.2262	34.1551	34.0045	26.9769	34.648
AAEL004451	1.29625	6.53e-08	10.8053	26.693	5.51009	4.63e-09	6.53e-08	4.63e-09	0.0243376	6.53e-08	1	0.0444142	33.8738	21.8076	16.7695	32.6227	89.7634	46.3603	56.5554	65.4626
AAEL017270	-1.61388	6.53e-08	1.75249	0.577311	0.763371	4.63e-09	6.53e-08	4.63e-09	0.0243376	6.53e-08	-1	0.040416	1.96111	2.66352	2.55898	2.76584	0.812338	0.757184	0.960601	0.737191
AAEL010944	-0.984522	6.61e-08	19.3023	9.61955	4.27221	4.69e-09	6.61e-08	4.69e-09	0.0243376	6.61e-08	-1	0.0243961	23.1174	28.5496	21.833	28.8995	16.3945	11.2201	12.1276	12.0899
AAEL020862	1.51273	6.66e-08	3.30021	9.56852	1.65669	4.73e-09	6.66e-08	4.73e-09	0.0243376	6.66e-08	1	0.0456307	1.30741	1.74794	1.25227	1.84389	3.84015	5.74772	3.64228	4.57058
AAEL027772	-1.84432	6.77e-08	0.650895	0.182216	0.447533	4.82e-09	6.77e-08	4.82e-09	0.0243376	6.77e-08	-1	0.0528186	2.31768	2.41382	1.47005	2.09211	0.775414	0.378592	0.680425	0.479174
AAEL006603	1.27531	6.82e-08	3.70742	9.06683	2.57068	4.86e-09	6.82e-08	4.86e-09	0.0243376	6.82e-08	1	0.0363102	2.85253	3.70396	2.94011	3.936	8.7511	9.80898	6.80425	7.40877
AAEL000511	-1.10966	7.09e-08	3.01354	1.37488	3.47794	5.06e-09	7.09e-08	5.06e-09	0.0243376	7.09e-08	-1	0.0296486	12.7769	15.6897	17.8581	14.5029	7.0895	5.64378	7.24433	8.21968
AAEL000137	0.854252	7.15e-08	5.76515	10.1849	4.17929	5.11e-09	7.15e-08	5.11e-09	0.0243376	7.15e-08	1	0.0178663	12.8364	12.3188	11.216	14.7511	22.8193	22.2681	24.5353	23.0372
AAEL000127	1.18107	7.26e-08	1.97552	4.48624	2.82848	5.19e-09	7.26e-08	5.19e-09	0.0243376	7.26e-08	1	0.0312648	3.80337	4.70278	4.5735	3.936	9.93268	9.01738	8.20513	11.4633
AAEL021629	2.22848	7.32e-08	0.239102	1.07716	0.472622	5.24e-09	7.32e-08	5.24e-09	0.0243376	7.32e-08	1	0.0764165	1.01027	0.249705	0.217786	0.354595	2.06777	2.37481	1.56098	2.24843
AAEL015180	2.09111	7.39e-08	0.101268	0.445497	1.04773	5.3e-09	7.39e-08	5.3e-09	0.0243376	7.39e-08	1	0.0848516	0.475407	0.749111	0.980025	0.709179	3.10165	2.51246	5.1232	1.80611
AAEL003002	1.7638	7.51e-08	0.369451	1.25268	1.43716	5.39e-09	7.51e-08	5.39e-09	0.0243376	7.51e-08	1	0.0611678	1.24798	0.707498	1.36116	1.34746	2.95396	5.57563	3.28205	3.98083
AAEL000668	-0.917309	8.09e-08	22.61	12.02	5.15061	5.82e-09	8.09e-08	5.82e-09	0.0243376	8.09e-08	-1	0.0222311	47.7204	44.614	39.5281	53.7211	29.1334	17.7938	24.6154	26.7969
AAEL024462	2.72447	8.22e-08	0.426011	2.872	2.19277	5.92e-09	8.22e-08	5.92e-09	0.0243376	8.22e-08	1	0.169908	0.713132	2.78837	0.326679	0.70919	4.50479	6.60815	10.4065	8.99373
AAEL022326	1.97009	8.54e-08	0.35138	1.33104	0.181875	6.16e-09	8.54e-08	6.16e-09	0.0243376	8.54e-08	1	0.045381	0.594276	0.33294	0.490018	0.283676	1.69853	1.78971	1.36085	1.58496
AAEL026323	-1.37549	8.87e-08	1.39019	0.536143	2.66745	6.41e-09	8.87e-08	6.41e-09	0.0243376	8.87e-08	-1	0.0445868	8.49815	8.65645	10.7804	8.75849	2.43702	4.40544	4.44278	2.83819
AAEL012767	-1.59959	8.87e-08	7.62143	2.55511	3.09701	6.41e-09	8.87e-08	6.41e-09	0.0243376	8.87e-08	-1	0.0634522	14.2032	14.6494	10.6171	12.0562	6.42486	2.34039	5.00313	3.24364
AAEL023641	1.81039	9.03e-08	0.249588	0.89254	0.502539	6.53e-09	9.03e-08	6.53e-09	0.0243376	9.03e-08	1	0.0480174	0.297138	0.624263	0.76225	0.567352	2.14162	1.9618	1.601	2.32215
AAEL024958	1.7126	9.33e-08	0.514956	1.66606	1.29679	6.77e-09	9.33e-08	6.77e-09	0.0243376	9.33e-08	1	0.056413	1.24798	0.873968	0.92559	1.27654	3.39705	2.61573	5.08318	3.16992
AAEL009454	0.677613	9.51e-08	11.9972	19.2516	5.18521	6.9e-09	9.51e-08	6.9e-09	0.0243376	9.51e-08	1	0.0118313	26.267	30.0479	27.7132	27.4811	41.1708	45.3966	47.1095	44.8212
AAEL000372	-1.11895	9.71e-08	25.6018	11.8373	4.51691	7.06e-09	9.71e-08	7.06e-09	0.0243376	9.71e-08	-1	0.0331103	32.4475	32.6281	21.3975	38.6863	18.8684	13.0442	14.0888	11.6845
AAEL000721	-1.36965	9.72e-08	2.19227	0.843948	1.79045	7.08e-09	9.72e-08	7.08e-09	0.0243376	9.72e-08	-1	0.0386849	4.27879	4.61955	5.66243	5.248	2.10469	1.89296	1.40088	2.24843
AAEL025513	1.42063	9.89e-08	1.6412	4.44793	1.69807	7.2e-09	9.89e-08	7.2e-09	0.0243376	9.89e-08	1	0.0404507	1.48569	2.12249	1.41561	1.6666	4.06169	5.26587	5.00313	3.75967
AAEL027213	-1.21362	1.01e-07	6.5256	2.81381	3.23769	7.38e-09	1.01e-07	7.38e-09	0.0243376	1.01e-07	-1	0.0362917	12.0638	11.0286	16.3884	13.2618	4.43094	6.40165	5.08318	6.78216
AAEL021231	-2.10244	1.03e-07	1.10821	0.25747	0.0690835	7.51e-09	1.03e-07	7.51e-09	0.0243376	1.03e-07	-1	0.0676504	2.13939	1.12367	1.03448	2.23394	0.33232	0.447427	0.280175	0.442315
AAEL025525	0.852743	1.05e-07	4.37885	7.90731	4.46723	7.7e-09	1.05e-07	7.7e-09	0.0243376	1.05e-07	1	0.0185274	16.402	14.7742	17.0417	14.5384	28.8749	33.4194	24.4953	26.3177
AAEL014946	0.90377	1.07e-07	5.9613	11.2005	3.71791	7.81e-09	1.07e-07	7.81e-09	0.0243376	1.07e-07	1	0.0196577	8.43872	9.78012	8.92922	9.07763	16.3945	17.8971	17.571	16.0339
AAEL006319	-1.95123	1.12e-07	0.271187	0.069439	-0.214712	8.24e-09	1.12e-07	8.24e-09	0.0243376	1.12e-07	-1	0.0413667	1.18855	1.53985	1.19782	1.24108	0.258471	0.447427	0.3202	0.294876
AAEL009180	1.84034	1.13e-07	0.217466	0.800677	1.15114	8.34e-09	1.13e-07	8.34e-09	0.0243376	1.13e-07	1	0.0678844	0.594276	1.49823	0.598911	0.851028	2.54779	2.99432	3.08193	4.38629
AAEL021758	-2.24977	1.13e-07	18.8597	3.94316	1.06427	8.32e-09	1.13e-07	8.32e-09	0.0243376	1.13e-07	-1	0.107741	1.42626	3.57911	4.30127	4.21968	0.701565	1.23903	0.440275	0.442315
AAEL026031	1.21672	1.14e-07	0.692961	1.61193	2.32188	8.41e-09	1.14e-07	8.41e-09	0.0243376	1.14e-07	1	0.03154	2.97138	2.28896	3.37568	3.08497	6.7941	6.36723	7.28455	6.7453
AAEL023010	2.12129	1.15e-07	0.478174	2.0863	-0.109596	8.46e-09	1.15e-07	8.46e-09	0.0243376	1.15e-07	1	0.0483793	0.356566	0.374558	0.272232	0.212757	1.40313	1.13578	1.72108	1.03207
AAEL024365	1.67535	1.15e-07	1.04343	3.33353	1.42874	8.45e-09	1.15e-07	8.45e-09	0.0243376	1.15e-07	1	0.0561243	1.30741	1.29014	1.30671	0.992866	3.13858	2.71898	5.2833	4.46001
AAEL008489	-1.0065	1.15e-07	15.4626	7.57107	3.76426	8.53e-09	1.15e-07	8.53e-09	0.0243376	1.15e-07	-1	0.0256102	18.1849	17.0632	18.5662	18.6871	10.8927	9.94665	7.24453	7.96166
AAEL013730	-1.91675	1.27e-07	1.43473	0.381147	1.13692	9.41e-09	1.27e-07	9.41e-09	0.0243376	1.27e-07	-1	0.076943	2.37711	2.82999	4.41016	4.1133	1.14466	0.481845	0.680425	1.32694
AAEL002639	-0.793651	1.32e-07	4774.51	2763.05	10.3179	9.78e-09	1.32e-07	9.78e-09	0.0243376	1.32e-07	-1	0.0181235	1566.87	1769.49	1296.59	1842.37	1107.22	828.119	989.138	811.168
AAEL000902	-0.819229	1.32e-07	93.3949	53.0461	8.01361	9.78e-09	1.32e-07	9.78e-09	0.0243376	1.32e-07	-1	0.0191642	335.944	379.011	267.114	337.255	221.805	148.374	205.729	171.913
AAEL025835	-1.74414	1.33e-07	2.09029	0.612761	0.397305	9.86e-09	1.33e-07	9.86e-09	0.0243376	1.33e-07	-1	0.0473839	2.07997	1.6647	2.39564	1.84389	0.553867	0.722767	0.360225	0.700331
AAEL008465	0.836979	1.41e-07	4.08618	7.31905	4.35826	1.05e-08	1.41e-07	1.05e-08	0.0243376	1.41e-07	1	0.0180914	15.3918	17.1048	12.686	13.2973	25.5148	25.7787	27.2971	25.9123
AAEL011822	1.42384	1.42e-07	0.940793	2.51032	2.06137	1.06e-08	1.42e-07	1.06e-08	0.0243376	1.42e-07	1	0.0437386	2.61482	2.41385	2.2323	1.56022	7.49567	5.36913	5.6035	5.0129
AAEL009537	-2.76322	1.47e-07	2.76769	0.40278	1.36349	1.1e-08	1.47e-07	1.1e-08	0.0243376	1.47e-07	-1	0.173045	3.50623	2.58029	4.19238	7.41103	0.369245	1.27345	0.120075	0.81091
AAEL001241	-1.57243	1.48e-07	2.44253	0.823565	1.70042	1.1e-08	1.48e-07	1.1e-08	0.0243376	1.48e-07	-1	0.0546825	6.00219	5.11896	3.64791	4.64519	2.10469	1.27345	2.04128	1.10579
AAEL000859	-0.799594	1.49e-07	103.144	59.3624	7.34295	1.12e-08	1.49e-07	1.12e-08	0.0243376	1.49e-07	-1	0.0183249	202.708	194.479	254.319	173.468	132.965	128.653	95.6598	116.513
AAEL004768	0.791611	1.53e-07	6.35757	11.0422	5.01463	1.15e-08	1.53e-07	1.15e-08	0.0243376	1.53e-07	1	0.016853	21.5722	23.4723	27.1143	22.1622	41.4293	33.8324	46.309	41.6881
AAEL020470	-1.08658	1.53e-07	15.3612	7.26023	3.48048	1.15e-08	1.53e-07	1.15e-08	0.0243376	1.53e-07	-1	0.0298996	16.4615	16.1892	11.3249	16.5596	8.16031	6.67699	7.24453	6.45042
AAEL003516	2.41713	1.54e-07	0.422843	2.2682	1.80439	1.15e-08	1.54e-07	1.15e-08	0.0243376	1.54e-07	1	0.134319	0.891415	1.33176	1.25227	0.70919	11.2989	4.81845	3.56223	2.69075
AAEL017289	-0.808391	1.61e-07	9.19563	5.25723	4.31548	1.21e-08	1.61e-07	1.21e-08	0.0243376	1.61e-07	-1	0.016987	27.4556	21.8908	26.7332	25.2826	13.6251	14.6274	15.3696	14.1909
AAEL026592	-2.70783	1.64e-07	8.15131	1.25592	2.29628	1.24e-08	1.64e-07	1.24e-08	0.0243376	1.64e-07	-1	0.17637	6.77475	9.57203	8.11252	9.64498	2.47394	0.309757	1.96123	0.479174
AAEL007002	2.07034	1.66e-07	0.149827	0.628818	0.294454	1.25e-08	1.66e-07	1.25e-08	0.0243376	1.66e-07	1	0.0635072	0.415993	0.416175	0.653357	0.248216	1.29236	1.44553	2.00125	2.39587
AAEL008539	0.70517	1.67e-07	6.23613	10.2006	4.67331	1.26e-08	1.67e-07	1.26e-08	0.0243376	1.67e-07	1	0.0128928	18.4226	19.9764	19.2196	19.5382	30.0196	32.1459	31.7398	31.9941
AAEL027664	1.9426	1.77e-07	0.0231264	0.0922972	0.114811	1.34e-08	1.77e-07	1.34e-08	0.0243376	1.77e-07	1	0.0525456	0.178283	0.249705	0.490018	0.602811	1.47698	1.65204	1.24078	1.7324
AAEL026014	-1.57065	1.79e-07	5.51075	1.83813	1.39042	1.35e-08	1.79e-07	1.35e-08	0.0243376	1.79e-07	-1	0.0518538	4.69478	2.78837	4.41016	3.82962	1.5139	1.47995	0.840526	1.40066
AAEL014275	0.837562	1.84e-07	29.8941	53.686	5.86099	1.39e-08	1.84e-07	1.39e-08	0.0243376	1.84e-07	1	0.019927	36.7857	47.5688	35.3902	46.4874	83.7078	60.6436	87.895	65.2783
AAEL027357	1.1322	1.87e-07	97.7568	215.435	4.99609	1.42e-08	1.87e-07	1.42e-08	0.0243376	1.87e-07	1	0.0360352	10.697	21.9741	22.5953	24.1124	44.1617	48.9416	37.5435	43.7891
AAEL020390	-1.36041	1.87e-07	0.923123	0.35767	2.51896	1.42e-08	1.87e-07	1.42e-08	0.0243376	1.87e-07	-1	0.0452172	9.92442	7.40792	9.63702	6.24087	4.17243	3.02874	3.16197	2.50643
AAEL000667	0.823776	1.92e-07	41.5238	73.6458	6.88266	1.46e-08	1.92e-07	1.46e-08	0.0243376	1.92e-07	1	0.0196304	83.9118	78.1993	91.4156	86.8757	160.585	156.84	105.026	179.985
AAEL008153	0.885446	1.95e-07	13.4685	24.9708	4.76032	1.49e-08	1.95e-07	1.49e-08	0.0243376	1.95e-07	1	0.0214843	21.8099	18.7279	14.6461	20.531	38.5861	27.947	36.5829	36.8595
AAEL001146	-1.1539	1.99e-07	2.5658	1.15224	2.35128	1.52e-08	1.99e-07	1.52e-08	0.0243376	1.99e-07	-1	0.0300926	7.54731	6.57557	6.75136	7.19827	3.13858	3.33849	2.60163	3.50166
AAEL013113	0.82794	2.01e-07	14.4652	25.8455	4.45764	1.54e-08	2.01e-07	1.54e-08	0.0243376	2.01e-07	1	0.018418	14.2032	16.7719	13.3394	18.4389	30.2042	27.534	27.8574	26.2071
AAEL020756	-0.892117	2.01e-07	108.18	58.4926	5.09687	1.54e-08	2.01e-07	1.54e-08	0.0243376	2.01e-07	-1	0.0222523	30.3081	46.9446	51.1797	49.1823	23.484	26.2605	22.7742	23.2584
AAEL025214	2.10491	2.02e-07	0.300477	1.3203	0.493252	1.55e-08	2.02e-07	1.55e-08	0.0243376	2.02e-07	1	0.0782572	0.178283	0.541028	0.707804	0.460973	1.84622	2.89107	2.32145	1.21637
AAEL000152	-0.85417	2.13e-07	23.3642	12.9511	4.3268	1.63e-08	2.13e-07	1.63e-08	0.0243376	2.13e-07	-1	0.0195626	28.9413	28.2999	20.7441	25.2472	14.6221	15.1093	14.1689	13.1957
AAEL010500	1.25408	2.14e-07	3.12208	6.91918	2.23101	1.64e-08	2.14e-07	1.64e-08	0.0243376	2.14e-07	1	0.0351393	3.09024	2.87158	2.28675	2.51762	5.87099	6.84901	5.40334	7.51935
AAEL008323	1.32477	2.17e-07	1.77341	4.49618	2.42997	1.66e-08	2.17e-07	1.66e-08	0.0243376	2.17e-07	1	0.0422995	2.55539	3.99528	2.17786	3.12043	6.86795	7.22767	6.80425	9.06745
AAEL008031	-1.16147	2.21e-07	2.16046	0.969335	2.49172	1.69e-08	2.21e-07	1.69e-08	0.0243376	2.21e-07	-1	0.031576	7.84445	7.32469	7.18693	8.58119	2.80626	3.68267	3.32208	4.01769
AAEL027808	0.802746	2.22e-07	16.4596	28.5471	4.30858	1.71e-08	2.22e-07	1.71e-08	0.0243376	2.22e-07	1	0.0169003	13.9655	13.9419	16.1161	13.4037	25.8841	25.0215	22.414	26.7232
AAEL011983	0.744448	2.26e-07	10.092	17.4824	5.81141	1.74e-08	2.26e-07	1.74e-08	0.0243376	2.26e-07	1	0.0157809	49.5032	37.2893	34.029	46.7001	67.2395	69.0414	75.7273	68.6693
AAEL005428	-0.906563	2.31e-07	262.086	140.357	6.98817	1.78e-08	2.31e-07	1.78e-08	0.0243376	2.31e-07	-1	0.0241192	127.116	159.062	189.855	186.056	99.5484	72.965	109.388	71.3969
AAEL006328	-1.42639	2.33e-07	1.577	0.586017	1.06672	1.8e-08	2.33e-07	1.8e-08	0.0243376	2.33e-07	-1	0.0367005	2.73367	3.37102	3.15789	2.76584	1.03389	1.27345	1.1207	1.03207
AAEL027353	1.40426	2.34e-07	13.7401	36.5789	5.12253	1.81e-08	2.34e-07	1.81e-08	0.0243376	2.34e-07	1	0.0563088	8.31987	19.3938	20.363	27.7293	42.02	55.7219	44.6679	58.791
AAEL002555	-1.13548	2.39e-07	3.30592	1.4834	2.79673	1.85e-08	2.39e-07	1.85e-08	0.0243376	2.39e-07	-1	0.0318068	10.697	10.0298	9.2559	8.2266	4.50479	4.99053	3.44215	4.38629
AAEL002592	1.22745	2.46e-07	3.95064	9.32835	2.39826	1.91e-08	2.46e-07	1.91e-08	0.0243376	2.46e-07	1	0.0355286	2.67424	3.62073	2.83122	3.08497	5.72329	7.19325	7.44465	8.40398
AAEL001092	0.688618	2.55e-07	44.3533	71.7134	5.59947	1.98e-08	2.55e-07	1.98e-08	0.0243376	2.55e-07	1	0.0134353	36.8451	43.2406	31.1434	36.7715	58.193	62.4677	56.3552	61.7397
AAEL010050	-2.10613	2.75e-07	0.425733	0.0966761	0.112491	2.14e-08	2.75e-07	2.14e-08	0.0243376	2.75e-07	-1	0.078155	2.07997	1.58147	2.2323	1.09924	0.184622	0.344175	0.3202	0.737191
AAEL011242	0.618267	2.81e-07	13.9481	21.4605	5.67074	2.19e-08	2.81e-07	2.19e-08	0.0243376	2.81e-07	1	0.0107639	38.6874	37.9968	43.2305	40.4593	56.9745	61.7449	62.5591	64.8728
AAEL019781	-1.17344	2.9e-07	2.09587	0.930021	2.23298	2.26e-08	2.9e-07	2.26e-08	0.0243376	2.9e-07	-1	0.0317071	6.29933	6.65881	6.58802	6.38271	3.36013	2.99432	2.8818	2.24843
AAEL000324	1.00989	3.07e-07	2.07759	4.17298	3.81559	2.39e-08	3.07e-07	2.39e-08	0.0243376	3.07e-07	1	0.0271219	12.0044	8.28189	8.87477	7.97838	16.9853	20.7882	19.7724	16.9185
AAEL025363	-0.661625	3.1e-07	159.73	99.3953	8.77986	2.42e-08	3.1e-07	2.42e-08	0.0243376	3.1e-07	-1	0.0132901	497.825	610.071	460.127	586.003	356.653	343.968	318.919	342.315
AAEL013816	0.652932	3.11e-07	20.117	31.6567	5.30195	2.43e-08	3.11e-07	2.43e-08	0.0243376	3.11e-07	1	0.0118762	31.9721	29.1739	32.9401	28.3321	49.4049	51.0755	45.9888	45.7427
AAEL006955	-1.16386	3.14e-07	0.941186	0.419852	2.26229	2.46e-08	3.14e-07	2.46e-08	0.0243376	3.14e-07	-1	0.031542	7.25017	5.95131	6.64247	6.63092	2.36317	3.20082	3.16198	3.05934
AAEL010829	-0.630657	3.16e-07	36.6801	23.7481	6.6167	2.47e-08	3.16e-07	2.47e-08	0.0243376	3.16e-07	-1	0.0117633	109.466	118.277	135.789	113.329	70.2303	78.0588	83.5322	76.1518
AAEL011201	0.800666	3.19e-07	7.22232	12.6009	5.49198	2.51e-08	3.19e-07	2.51e-08	0.0243376	3.19e-07	1	0.018567	39.6977	31.6709	25.2632	34.2893	51.6943	62.2268	51.6323	62.4401
AAEL007125	0.906299	3.59e-07	36.4536	68.6698	4.14954	2.82e-08	3.59e-07	2.82e-08	0.0243376	3.59e-07	1	0.0227372	9.74613	12.2772	13.775	13.12	26.1425	22.9909	23.5747	19.167
AAEL014567	1.66098	3.88e-07	0.311208	0.981879	0.936593	3.05e-08	3.88e-07	3.05e-08	0.0243376	3.88e-07	1	0.0523575	1.18855	1.08206	0.490018	0.67373	2.88011	3.13199	2.52158	2.28529
AAEL014981	-2.13152	3.99e-07	0.406425	0.0931592	0.0740778	3.14e-08	3.99e-07	3.14e-08	0.0243376	3.99e-07	-1	0.0782649	1.60455	1.29014	1.36116	2.26941	0.221547	0.172087	0.360225	0.737191
AAEL000257	-0.576859	4.03e-07	57.2821	38.4891	6.44626	3.18e-08	4.03e-07	3.18e-08	0.0243376	4.03e-07	-1	0.00989736	107.089	100.09	109.165	101.166	68.6426	69.2135	74.1263	67.8584
AAEL013134	-0.669824	4.04e-07	15.6388	9.84477	6.32928	3.19e-08	4.04e-07	3.19e-08	0.0243376	4.04e-07	-1	0.0134494	118.261	93.1817	93.2668	90.3153	63.9901	65.5653	63.0394	55.5473
AAEL027336	-1.71033	4.05e-07	1.4324	0.437729	0.856322	3.2e-08	4.05e-07	3.2e-08	0.0243376	4.05e-07	-1	0.0604646	2.13939	3.24617	2.94011	2.55308	1.36621	0.757184	0.600375	0.589753
AAEL012082	-1.25497	4.06e-07	4.386	1.83412	3.01965	3.21e-08	4.06e-07	3.21e-08	0.0243376	4.06e-07	-1	0.0425768	11.6478	9.07262	14.7005	10.4251	5.5756	5.88539	3.80238	3.87025
AAEL020428	1.61971	4.15e-07	1.00306	3.20423	0.670156	3.28e-08	4.15e-07	3.28e-08	0.0243376	4.15e-07	1	0.0467508	0.475421	0.915586	0.544465	0.851028	1.99392	2.09947	2.64165	2.13785
AAEL010903	0.606954	4.28e-07	22.5778	34.4361	6.26334	3.39e-08	4.28e-07	3.39e-08	0.0243376	4.28e-07	1	0.0109286	65.7864	56.6415	62.5045	58.3663	89.8742	101.05	93.6586	85.6984
AAEL004885	1.52412	4.33e-07	0.721395	2.09136	1.39597	3.44e-08	4.33e-07	3.44e-08	0.0243376	4.33e-07	1	0.0496467	1.30741	1.37338	1.03448	1.38292	3.43398	5.09379	2.80175	3.42794
AAEL019952	0.777562	4.33e-07	3.69971	6.48698	4.49936	3.44e-08	4.33e-07	3.44e-08	0.0243376	4.33e-07	1	0.0169431	16.7586	16.6054	14.7005	18.1198	26.5118	28.8418	32.4203	25.8754
AAEL010866	-1.00012	4.43e-07	23.3847	11.7525	4.2545	3.52e-08	4.43e-07	3.52e-08	0.0243376	4.43e-07	-1	0.0286932	23.1768	26.5936	22.922	28.864	15.5083	10.2564	15.2896	9.80464
AAEL028144	-1.16317	4.5e-07	49.7183	22.2914	6.15508	3.58e-08	4.5e-07	3.58e-08	0.0243376	4.5e-07	-1	0.0409977	72.5611	145.328	72.7405	103.116	58.4884	35.8286	45.9888	35.6063
AAEL003474	1.26321	4.59e-07	2.16291	5.2676	2.66331	3.66e-08	4.59e-07	3.66e-08	0.0243376	4.59e-07	1	0.041887	2.61492	3.87054	3.158	4.75168	9.28012	7.53753	7.69633	10.4314
AAEL010655	-1.74187	4.59e-07	0.40368	0.121463	0.600738	3.67e-08	4.59e-07	3.67e-08	0.0243376	4.59e-07	-1	0.0585153	2.37711	1.74794	2.2323	2.76584	0.516943	0.619514	1.1207	0.479174
AAEL006990	0.922925	4.65e-07	8.90448	16.6982	4.81495	3.72e-08	4.65e-07	3.72e-08	0.0243376	4.65e-07	1	0.025056	15.5106	19.7267	19.7096	22.2686	33.712	30.1841	34.3815	48.4334
AAEL004813	0.749611	4.75e-07	27.2975	46.0471	4.22785	3.81e-08	4.75e-07	3.81e-08	0.0243376	4.75e-07	1	0.0152946	13.4901	14.1916	13.8294	13.971	24.4809	23.1974	23.3346	22.3369
AAEL022102	2.08245	4.86e-07	0.279933	1.15643	0.233034	3.89e-08	4.86e-07	3.89e-08	0.0243376	4.86e-07	1	0.0712895	0.594276	0.291323	0.435572	0.319135	1.14466	2.03063	1.20075	2.39587
AAEL015019	1.4509	4.87e-07	0.772367	2.14918	2.46728	3.9e-08	4.87e-07	3.9e-08	0.0243376	4.87e-07	1	0.0558412	2.02054	4.0369	1.90563	3.40411	8.86187	5.9198	8.40526	8.33026
AAEL006823	-0.75972	4.92e-07	14.7814	8.73607	4.54292	3.95e-08	4.92e-07	3.95e-08	0.0243376	4.92e-07	-1	0.0163948	28.8224	27.3843	34.5735	26.4528	17.0222	17.9659	16.4503	17.6926
AAEL019696	0.878297	5.07e-07	0.906635	1.66819	4.05839	4.08e-08	5.07e-07	4.08e-08	0.0243376	5.07e-07	1	0.0214273	12.0044	11.8194	12.686	10.1414	18.8684	19.9277	25.3759	21.4523
AAEL011305	-1.53928	5.23e-07	3.85886	1.35681	1.78809	4.21e-08	5.23e-07	4.21e-08	0.0243376	5.23e-07	-1	0.0584351	4.39765	4.32822	5.00907	6.59546	2.36317	1.65204	2.00125	0.995208
AAEL018300	2.06935	5.3e-07	0.254608	1.08356	1.29052	4.27e-08	5.3e-07	4.27e-08	0.0243376	5.3e-07	1	0.102128	0.534849	0.790733	1.08893	1.06378	2.51086	6.40165	3.80238	2.06413
AAEL008347	0.694943	5.35e-07	5.90781	8.2785	4.6366	4.32e-08	5.35e-07	4.32e-08	0.0243376	5.35e-07	1	0.0135476	18.898	18.5616	18.4573	19.6447	28.4318	32.2836	29.7385	31.9191
AAEL002998	-0.72249	5.36e-07	11.48	7.2673	4.55408	4.33e-08	5.36e-07	4.33e-08	0.0243376	5.36e-07	-1	0.0147852	31.9126	27.9254	28.9655	28.1548	18.5361	18.9984	16.3702	16.8816
AAEL005426	0.624213	5.41e-07	18.3853	28.4174	5.28165	4.37e-08	5.41e-07	4.37e-08	0.0243376	5.41e-07	1	0.0112632	28.5253	31.2548	32.1779	30.0696	46.7095	48.7007	48.3903	44.342
AAEL008152	-0.788621	5.49e-07	42.5074	24.669	4.93338	4.45e-08	5.49e-07	4.45e-08	0.0243376	5.49e-07	-1	0.018331	35.3594	36.5818	39.6915	42.9769	25.5517	24.1266	17.4909	22.3369
AAEL002722	-0.769448	5.54e-07	83.6398	49.2891	5.17545	4.5e-08	5.54e-07	4.5e-08	0.0243376	5.54e-07	-1	0.0175698	37.6177	52.3965	38.7114	53.0474	26.4748	26.8456	27.217	26.2809
AAEL022373	0.618043	5.72e-07	15.8981	22.2112	5.99087	4.64e-08	5.72e-07	4.64e-08	0.0243376	5.72e-07	1	0.0114661	55.862	46.4452	50.6352	47.5157	72.372	71.3474	81.3308	82.3442
AAEL025379	0.770605	5.79e-07	4.48328	7.67837	4.26733	4.71e-08	5.79e-07	4.71e-08	0.0243376	5.79e-07	1	0.0165915	14.4409	14.7326	13.2305	14.1129	21.7485	25.3657	23.0944	26.244
AAEL007243	0.801358	5.85e-07	26.5947	46.4708	5.2671	4.76e-08	5.85e-07	4.76e-08	0.0243376	5.85e-07	1	0.0192902	31.6749	31.9206	19.9274	28.3321	48.0018	53.1062	45.9487	47.9911
AAEL027069	-0.94949	5.91e-07	5.73202	2.98675	3.58976	4.82e-08	5.91e-07	4.82e-08	0.0243376	5.91e-07	-1	0.0247945	12.658	18.062	16.0617	16.4177	8.41878	8.6732	7.60475	8.07224
AAEL006026	-0.639678	6.08e-07	11.4672	7.37652	5.13681	4.96e-08	6.08e-07	4.96e-08	0.0243376	6.08e-07	-1	0.0119204	44.0953	42.3667	42.3049	42.5159	28.6534	25.9164	25.7761	29.5614
AAEL003281	1.15324	6.43e-07	4.20053	9.41203	2.14578	5.25e-08	6.43e-07	5.25e-08	0.0243376	6.43e-07	1	0.0311867	2.25825	2.78837	2.77677	2.76584	6.12946	6.57374	5.80363	5.16034
AAEL004784	0.930791	6.64e-07	8.65767	16.6144	3.75015	5.43e-08	6.64e-07	5.43e-08	0.0243376	6.64e-07	1	0.0241938	8.20101	7.74086	10.5082	10.1769	17.9822	15.5223	18.8918	17.5083
AAEL001142	0.597807	6.91e-07	10.7922	15.8677	5.63522	5.65e-08	6.91e-07	5.65e-08	0.0243376	6.91e-07	1	0.0106633	41.7776	37.3725	38.4392	40.2465	57.3437	62.2268	56.5153	62.6981
AAEL007318	-0.907817	6.91e-07	13.9314	7.43882	3.9435	5.66e-08	6.91e-07	5.66e-08	0.0243376	6.91e-07	-1	0.0236941	17.234	18.1869	25.2632	19.5382	11.0404	10.5662	10.2064	10.9104
AAEL008785	-0.78346	7.57e-07	558.073	325.377	8.12225	6.21e-08	7.57e-07	6.21e-08	0.0243376	7.57e-07	-1	0.0197077	305.636	416.217	302.178	385.551	226.125	169.437	242.271	181.275
AAEL009762	-0.989737	7.62e-07	5.4373	2.74022	3.77472	6.25e-08	7.62e-07	6.25e-08	0.0243376	7.62e-07	-1	0.0283019	17.9471	22.5567	17.314	14.9284	9.67421	10.2908	7.48468	9.14117
AAEL000231	-0.572778	7.65e-07	34.2395	23.0794	6.32968	6.29e-08	7.65e-07	6.29e-08	0.0243376	7.65e-07	-1	0.0101694	97.699	99.5075	91.2523	96.0952	69.9349	64.0165	63.1595	61.4449
AAEL020793	-1.52248	7.68e-07	6.06965	2.12498	1.27716	6.32e-08	7.68e-07	6.32e-08	0.0243376	7.68e-07	-1	0.0531005	2.67424	4.0369	3.8657	3.58141	1.44005	0.757184	1.1207	1.62182
AAEL014380	0.949465	7.86e-07	3.08711	5.9633	3.2545	6.47e-08	7.86e-07	6.47e-08	0.0243376	7.86e-07	1	0.0239678	6.71532	6.36748	6.75136	5.88627	11.8897	12.9754	13.1682	11.537
AAEL003888	-0.948945	8.02e-07	43.9189	22.8086	6.90881	6.61e-08	8.02e-07	6.61e-08	0.0243376	8.02e-07	-1	0.0287487	230.817	145.287	119.238	138.115	94.5266	86.0781	77.9675	69.4434
AAEL014413	0.735809	8.25e-07	20.0581	33.489	5.95197	6.81e-08	8.25e-07	6.81e-08	0.0243376	8.25e-07	1	0.016938	52.118	49.0255	39.4192	44.8562	95.4867	72.9995	75.2871	64.9834
AAEL024890	-1.80203	8.32e-07	7.62208	2.1651	-0.149452	6.88e-08	8.32e-07	6.88e-08	0.0243376	8.32e-07	-1	0.0461927	1.12913	1.20691	1.74229	1.27654	0.221547	0.447427	0.4803	0.368595
AAEL023325	1.5437	8.44e-07	0.170381	0.512583	0.695042	6.99e-08	8.44e-07	6.99e-08	0.0243376	8.44e-07	1	0.0430016	0.534849	0.873968	0.816697	0.780109	2.21547	2.40922	2.48155	1.80612
AAEL023045	2.19981	8.79e-07	0.707818	3.33633	1.6914	7.28e-08	8.79e-07	7.28e-08	0.0243376	8.79e-07	1	0.128881	0.475421	1.37338	0.816697	1.59568	2.32624	6.91791	3.32208	7.48249
AAEL027968	1.93133	9.46e-07	23.7143	91.0212	4.40869	7.85e-08	9.46e-07	7.85e-08	0.0243376	9.46e-07	1	0.112906	1.84226	9.031	11.9782	11.9853	24.8871	37.102	30.9794	40.3243
AAEL028043	-0.806137	9.59e-07	2993.43	1715.28	10.2662	7.97e-08	9.59e-07	7.97e-08	0.0243376	9.59e-07	-1	0.021334	2142.72	1508.72	1407.55	1208.92	948.479	866.116	921.776	848.138
AAEL020960	-0.836348	9.66e-07	34.6962	19.4571	5.4442	8.03e-08	9.66e-07	8.03e-08	0.0243376	9.66e-07	-1	0.0220412	73.8091	58.3478	40.8893	50.2461	32.6043	31.5608	30.1388	30.6671
AAEL024913	-0.600013	1.05e-06	29.9677	20.0382	5.99122	8.71e-08	1.05e-06	8.71e-08	0.0243376	1.05e-06	-1	0.0113172	80.881	77.8664	68.4936	79.1456	45.3063	51.4541	55.0344	50.387
AAEL018137	1.39049	1.07e-06	0.611769	1.58778	1.38399	8.94e-08	1.07e-06	8.94e-08	0.0243376	1.07e-06	1	0.0419316	1.7234	1.58147	1.14338	1.06378	3.54475	3.33849	4.24265	3.24364
AAEL011584	-0.571471	1.1e-06	89.3577	60.2666	7.93491	9.17e-08	1.1e-06	9.17e-08	0.0243376	1.1e-06	-1	0.0107477	293.097	301.977	317.586	257.471	195.7	193.22	200.966	197.42
AAEL027328	-1.72089	1.15e-06	0.764759	0.232857	0.242717	9.58e-08	1.15e-06	9.58e-08	0.0243376	1.15e-06	-1	0.053235	1.42626	1.415	1.68784	2.37579	0.480018	0.516262	0.40025	0.700331
AAEL008005	-0.745829	1.16e-06	9.2496	5.52902	4.32957	9.69e-08	1.16e-06	9.69e-08	0.0243376	1.16e-06	-1	0.016474	26.0887	24.3463	24.0653	26.0982	13.5513	15.4879	16.7705	14.1909
AAEL014419	-1.25287	1.16e-06	3.31837	1.39114	1.63177	9.66e-08	1.16e-06	9.66e-08	0.0243376	1.16e-06	-1	0.0368445	4.5165	4.66116	3.70236	4.39698	1.55083	2.1683	1.52095	1.99042
AAEL015598	-0.928523	1.17e-06	14.1812	7.53547	3.53319	9.84e-08	1.17e-06	9.84e-08	0.0243376	1.17e-06	-1	0.0248601	15.3323	16.6054	13.8836	14.7511	7.75414	8.70762	6.60413	8.73571
AAEL005744	-0.548486	1.18e-06	142.967	97.9812	8.04361	9.88e-08	1.18e-06	9.88e-08	0.0243376	1.18e-06	-1	0.00995309	313.362	323.784	303.593	312.717	198.026	223.782	220.538	214.707
AAEL027028	-2.1343	1.18e-06	7.9976	1.81811	1.37275	9.95e-08	1.18e-06	9.95e-08	0.0243376	1.18e-06	-1	0.120065	4.93249	2.45543	4.95463	4.64519	2.03085	0.585097	0.6404	0.589753
AAEL023434	1.75069	1.19e-06	0.102485	0.351877	0.168025	1e-07	1.19e-06	1e-07	0.0243376	1.19e-06	1	0.046861	0.297138	0.49941	0.598911	0.425514	1.88315	1.3767	1.28078	1.65868
AAEL011365	-1.08891	1.19e-06	1.66135	0.780459	2.78374	1e-07	1.19e-06	1e-07	0.0243376	1.19e-06	-1	0.0328966	8.61701	10.2379	10.8893	7.69471	4.39401	4.64636	3.6823	4.8286
AAEL002088	-1.13956	1.19e-06	1.22297	0.593951	2.24491	9.98e-08	1.19e-06	9.98e-08	0.0243376	1.19e-06	-1	0.0333157	6.31591	7.70707	5.49561	6.35913	2.95395	2.98405	2.53079	3.2805
AAEL007053	0.836704	1.21e-06	12.2178	21.8799	3.87108	1.02e-07	1.21e-06	1.02e-07	0.0243376	1.21e-06	1	0.0203753	10.0433	9.19748	10.9437	11.418	17.9822	17.5529	20.4128	18.4298
AAEL007024	1.11573	1.25e-06	13.4392	29.2732	5.16582	1.06e-07	1.25e-06	1.06e-07	0.0243376	1.25e-06	1	0.0400295	22.5825	25.1786	16.4973	25.9209	66.981	36.9644	58.3965	33.3579
AAEL003097	-1.03303	1.25e-06	2.71113	1.32273	4.71125	1.06e-07	1.25e-06	1.06e-07	0.0243376	1.25e-06	-1	0.0338485	32.2692	29.7982	48.4029	30.4242	14.179	15.7632	23.6948	15.186
AAEL008832	0.638048	1.27e-06	21.6876	33.8929	7.61924	1.08e-07	1.27e-06	1.08e-07	0.0243376	1.27e-06	1	0.0134919	177.213	148.699	155.717	133.505	215.713	259.095	255.72	226.354
AAEL007393	-1.75437	1.27e-06	0.633493	0.186871	0.415646	1.07e-07	1.27e-06	1.07e-07	0.0243376	1.27e-06	-1	0.0629858	2.25825	2.74676	1.19782	1.77297	0.738489	0.619514	0.40025	0.589753
AAEL018255	0.724295	1.28e-06	3.08599	5.09965	4.62018	1.09e-07	1.28e-06	1.09e-07	0.0243376	1.28e-06	1	0.0157882	19.2546	18.395	19.4918	16.7369	27.2503	34.8305	29.1782	30.5934
AAEL023005	-1.35785	1.28e-06	0.905574	0.352904	0.92736	1.09e-07	1.28e-06	1.09e-07	0.0243376	1.28e-06	-1	0.0364842	2.91195	2.41382	2.72232	2.73038	0.996961	0.929272	1.1207	1.14265
AAEL014411	-0.877665	1.31e-06	10.3715	5.65443	3.88491	1.12e-07	1.31e-06	1.12e-07	0.0243376	1.31e-06	-1	0.0230375	17.3529	19.5603	19.873	19.5736	8.6034	12.3215	9.56598	11.0579
AAEL023134	1.91113	1.33e-06	0.537356	2.19656	-0.167513	1.13e-07	1.33e-06	1.13e-07	0.0243376	1.33e-06	1	0.0573083	0.237711	0.416175	0.0544465	0.496433	1.14466	1.13578	1.08068	1.5481
AAEL009530	-0.548226	1.33e-06	30.7062	21.0509	6.47108	1.13e-07	1.33e-06	1.13e-07	0.0243376	1.33e-06	-1	0.00972344	106.91	99.2162	105.844	109.322	74.9567	70.3493	69.7636	73.0188
AAEL024146	-2.37797	1.33e-06	2.90623	0.556632	-0.112659	1.14e-07	1.33e-06	1.14e-07	0.0243376	1.33e-06	-1	0.107732	1.18855	1.58147	1.36116	1.73751	0	0.344175	0.680425	0.110579
AAEL001459	1.02768	1.34e-06	1.30657	2.67742	3.09196	1.14e-07	1.34e-06	1.14e-07	0.0243376	1.34e-06	1	0.0299431	5.34849	6.24263	4.62795	5.7799	13.5513	10.3252	10.0463	11.0947
AAEL025336	0.964063	1.35e-06	2.40116	4.72074	3.17514	1.15e-07	1.35e-06	1.15e-07	0.0243376	1.35e-06	1	0.0261691	4.99192	6.49234	6.04356	6.48909	12.6282	10.9792	12.4478	11.021
AAEL004002	1.21339	1.36e-06	1.15929	2.71744	3.08858	1.16e-07	1.36e-06	1.16e-07	0.0243376	1.36e-06	1	0.0431886	4.27879	3.95367	5.44465	6.38271	10.7819	15.6944	9.52568	10.6524
AAEL006318	-1.40568	1.36e-06	6.03441	2.28265	2.67224	1.17e-07	1.36e-06	1.17e-07	0.0243376	1.36e-06	-1	0.0576718	5.34849	12.1523	11.6515	7.73017	3.13858	3.71709	3.08193	3.98083
AAEL013005	0.573163	1.44e-06	53.2562	79.4356	6.13018	1.24e-07	1.44e-06	1.24e-07	0.0243376	1.44e-06	1	0.0105903	55.5648	58.0565	54.4465	56.7352	90.428	89.2445	76.3677	78.474
AAEL009129	-0.604203	1.45e-06	42.0754	27.7519	6.06645	1.24e-07	1.45e-06	1.24e-07	0.0243376	1.45e-06	-1	0.0118185	71.3726	78.7404	92.559	80.5285	50.1069	54.3796	56.7955	51.3453
AAEL021876	1.85269	1.47e-06	1.14918	4.2134	0.306035	1.27e-07	1.47e-06	1.27e-07	0.0243376	1.47e-06	1	0.0619948	0.475421	0.707498	0.381125	0.354595	1.32928	1.30786	2.2414	2.13785
AAEL013471	-0.673108	1.51e-06	18.0221	11.3303	4.72669	1.3e-07	1.51e-06	1.3e-07	0.0243376	1.51e-06	-1	0.0138855	30.1892	32.7114	34.2468	32.8355	21.9331	21.3732	18.9318	19.2775
AAEL011347	-0.753697	1.57e-06	19.0799	11.324	4.89569	1.35e-07	1.57e-06	1.35e-07	0.0243376	1.57e-06	-1	0.0180343	41.2428	36.2489	37.1869	34.7858	25.0717	25.3657	18.8118	19.2775
AAEL021117	-1.60177	1.6e-06	10.4647	3.4117	1.25401	1.38e-07	1.6e-06	1.38e-07	0.0243376	1.6e-06	-1	0.0649758	5.28906	2.12249	3.81125	3.26227	1.40313	1.17019	0.960601	1.17951
AAEL027890	-1.70117	1.63e-06	0.696559	0.214761	-0.0308912	1.41e-07	1.63e-06	1.41e-07	0.0243376	1.63e-06	-1	0.0435436	1.60455	1.37338	1.25227	1.4893	0.295396	0.309757	0.600375	0.552893
AAEL007267	0.707785	1.64e-06	15.2595	25.0369	4.60114	1.42e-07	1.64e-06	1.42e-07	0.0243376	1.64e-06	1	0.0154678	16.6992	19.1024	17.1506	20.2474	28.4318	32.4213	27.8174	31.1463
AAEL010083	-0.926398	1.64e-06	11.0166	5.82663	3.5647	1.42e-07	1.64e-06	1.42e-07	0.0243376	1.64e-06	-1	0.025422	14.9163	16.0228	13.7205	17.1269	8.8988	6.98675	9.24578	7.44563
AAEL022155	1.93827	1.65e-06	0.203586	0.840642	-0.0204896	1.43e-07	1.65e-06	1.43e-07	0.0243376	1.65e-06	1	0.0655959	0.178283	0.665881	0.108893	0.390054	1.58775	1.03252	1.32083	1.58496
AAEL011654	1.42328	1.67e-06	0.726318	1.96674	2.44934	1.45e-07	1.67e-06	1.45e-07	0.0243376	1.67e-06	1	0.0587253	1.7234	2.3722	3.59347	3.75871	7.01565	9.12063	9.16573	5.63951
AAEL024022	0.682494	1.69e-06	7.54129	12.1244	5.18414	1.46e-07	1.69e-06	1.46e-07	0.0243376	1.69e-06	1	0.0147981	29.6544	27.1346	26.8421	27.6584	39.9892	43.6758	40.9456	53.9255
AAEL002602	-1.54736	1.78e-06	4.08053	1.40309	1.81464	1.55e-07	1.78e-06	1.55e-07	0.0243376	1.78e-06	-1	0.0657303	6.35876	5.20219	3.92014	5.4253	2.03085	1.34228	2.7217	1.06893
AAEL004976	0.606814	1.79e-06	79.1406	120.834	6.4946	1.56e-07	1.79e-06	1.56e-07	0.0243376	1.79e-06	1	0.0122659	65.9052	65.2147	80.9074	73.5075	104.755	113.44	117.273	99.3733
AAEL012863	0.915038	1.83e-06	7.69564	14.5715	3.56866	1.59e-07	1.83e-06	1.59e-07	0.0243376	1.83e-06	1	0.024888	7.48788	9.82174	7.51361	7.62379	15.3606	16.0041	13.5685	16.3656
AAEL024576	1.39163	1.84e-06	0.131164	0.346133	0.920506	1.6e-07	1.84e-06	1.6e-07	0.0243376	1.84e-06	1	0.0378789	0.891415	0.957203	1.08893	0.957406	2.84318	2.23714	2.44153	2.72761
AAEL010691	0.531922	1.89e-06	37.1465	53.831	6.57147	1.65e-07	1.89e-06	1.65e-07	0.0243376	1.89e-06	1	0.00939513	77.1371	76.5346	79.4374	77.5853	116.534	111.754	106.747	114.154
AAEL026597	1.94765	1.97e-06	0.150379	0.59794	-0.348542	1.72e-07	1.97e-06	1.72e-07	0.0243376	1.97e-06	1	0.0476949	0.0594276	0.374558	0.435572	0.212757	1.07081	1.03252	1.08068	1.10579
AAEL006601	1.69546	1.97e-06	0.292762	0.97459	0.424041	1.72e-07	1.97e-06	1.72e-07	0.0243376	1.97e-06	1	0.0522129	0.713132	0.541028	0.435572	0.602811	1.25543	2.27155	2.12133	1.80612
AAEL013840	-1.0663	2.01e-06	8.71885	4.13781	4.69958	1.76e-07	2.01e-06	1.76e-07	0.0243376	2.01e-06	-1	0.0374268	39.1034	42.7828	23.6298	35.034	21.49	11.7708	19.0119	14.8913
AAEL001570	-0.726271	2.05e-06	4.61496	2.79601	4.8068	1.8e-07	2.05e-06	1.8e-07	0.0243376	2.05e-06	-1	0.0168923	33.5766	32.1704	39.5281	34.1829	18.7576	18.9984	22.374	24.143
AAEL000874	-0.896799	2.09e-06	3.3889	1.72863	3.75341	1.84e-07	2.09e-06	1.84e-07	0.0243376	2.09e-06	-1	0.0248166	19.1951	17.1464	18.0218	15.8149	8.38186	9.2583	11.6873	8.33026
AAEL009442	1.19432	2.13e-06	1.004	2.38084	3.02373	1.88e-07	2.13e-06	1.88e-07	0.0243376	2.13e-06	1	0.0423501	5.1702	3.37102	6.86025	4.14876	10.1173	12.9066	10.6867	10.7261
AAEL018306	0.811691	2.13e-06	1.82322	3.20207	3.88735	1.88e-07	2.13e-06	1.88e-07	0.0243376	2.13e-06	1	0.019989	10.5781	10.1547	10.6171	11.2052	19.6438	17.9659	16.3702	20.7519
AAEL006900	0.719414	2.13e-06	23.7686	39.3276	4.35318	1.87e-07	2.13e-06	1.87e-07	0.0243376	2.13e-06	1	0.0160188	14.0249	15.3569	15.3539	16.5596	26.1795	23.335	26.6967	24.9171
AAEL012069	-0.581151	2.13e-06	112.067	74.7094	6.39575	1.87e-07	2.13e-06	1.87e-07	0.0243376	2.13e-06	-1	0.0113514	98.6499	103.711	91.0889	109.96	72.2612	62.6742	64.3602	70.4755
AAEL003844	-0.59237	2.13e-06	94.1383	62.1489	6.89731	1.88e-07	2.13e-06	1.88e-07	0.0243376	2.13e-06	-1	0.0119629	133.296	154.9	136.824	148.043	108.89	93.822	89.7761	87.6889
AAEL019958	-1.08908	2.13e-06	4.27526	2.02243	2.60564	1.88e-07	2.13e-06	1.88e-07	0.0243376	2.13e-06	-1	0.033594	6.53704	8.44836	7.89474	9.92866	4.39401	3.71709	3.60225	3.75967
AAEL001127	1.14964	2.16e-06	0.735608	1.6232	1.91252	1.91e-07	2.16e-06	1.91e-07	0.0243376	2.16e-06	1	0.03184	2.49596	2.28896	2.50454	1.80843	4.80018	5.02495	4.9631	5.23406
AAEL009473	1.38246	2.17e-06	0.358308	0.948815	1.16	1.92e-07	2.17e-06	1.92e-07	0.0243376	2.17e-06	1	0.0423813	0.831987	0.998821	1.36116	1.41838	2.69549	3.16641	2.92183	3.39108
AAEL025079	-2.1933	2.19e-06	2.03755	0.448421	0.0954246	1.94e-07	2.19e-06	1.94e-07	0.0243376	2.19e-06	-1	0.104758	1.18855	1.95602	1.5245	1.98573	0.0738489	0.172087	0.440275	0.77405
AAEL003093	-1.46087	2.22e-06	1.50331	0.558223	1.47432	1.97e-07	2.22e-06	1.97e-07	0.0243376	2.22e-06	-1	0.055703	2.97138	5.32704	2.94011	4.68065	1.18158	1.72087	1.32083	1.58496
AAEL002529	-0.841309	2.31e-06	27.4489	15.3536	4.65737	2.05e-07	2.31e-06	2.05e-07	0.0243376	2.31e-06	-1	0.0231804	32.6852	31.338	30.2722	35.1049	22.7824	20.2719	14.369	14.7807
AAEL024452	1.33317	2.32e-06	14.9066	37.7765	1.61436	2.06e-07	2.32e-06	2.06e-07	0.0243376	2.32e-06	1	0.0447232	2.07997	1.33176	1.19782	2.02119	4.76326	4.37102	4.1626	3.4648
AAEL020789	-0.690821	2.37e-06	38.3723	23.9271	6.54386	2.11e-07	2.37e-06	2.11e-07	0.0243376	2.37e-06	-1	0.0164178	114.695	111.535	136.878	97.8327	66.7964	82.9117	59.9175	75.7464
AAEL005040	-0.646976	2.41e-06	41.2883	26.4251	5.09666	2.15e-07	2.41e-06	2.15e-07	0.0243376	2.41e-06	-1	0.0135938	44.3924	46.1122	36.588	39.7855	27.5457	26.4326	24.9356	27.6447
AAEL001394	-0.677229	2.42e-06	11.4106	7.16383	5.13343	2.16e-07	2.42e-06	2.16e-07	0.0243376	2.42e-06	-1	0.0150043	41.9559	42.2418	41.216	47.0902	30.3519	22.096	28.0976	27.4235
AAEL002766	0.693002	2.46e-06	12.3793	20.1223	4.85317	2.2e-07	2.46e-06	2.2e-07	0.0243376	2.46e-06	1	0.0155845	19.4923	24.7624	19.9274	23.616	38.0691	32.7654	36.743	34.7217
AAEL019931	0.84736	2.73e-06	2.88098	5.19921	3.84777	2.44e-07	2.73e-06	2.44e-07	0.0243376	2.73e-06	1	0.0224066	10.9941	10.446	8.87477	10.4251	16.3575	17.5185	18.0913	21.3785
AAEL021584	-1.27798	2.75e-06	2.04519	0.841751	1.69892	2.46e-07	2.75e-06	2.46e-07	0.0243376	2.75e-06	-1	0.043103	5.70505	4.16175	3.59347	4.82249	2.25239	1.82413	1.4409	1.99042
AAEL003235	-1.06801	2.78e-06	310.727	148.553	7.78573	2.49e-07	2.78e-06	2.49e-07	0.0243376	2.78e-06	-1	0.0399966	265.523	402.317	171.615	355.375	141.79	163.38	109.068	155.732
AAEL003935	0.70201	2.81e-06	8.72257	14.2008	4.38972	2.52e-07	2.81e-06	2.52e-07	0.0243376	2.81e-06	1	0.0154316	17.3529	15.565	15.6806	14.9284	27.5457	25.5722	24.3752	25.6911
AAEL019572	-1.80594	2.82e-06	0.319946	0.0917099	0.830282	2.54e-07	2.82e-06	2.54e-07	0.0243376	2.82e-06	-1	0.0820317	1.78283	1.95602	4.07514	3.08497	0.409356	0.757184	1.1207	0.827541
AAEL011751	0.780167	2.87e-06	3.13883	5.40824	4.41144	2.58e-07	2.87e-06	2.58e-07	0.0243376	2.87e-06	1	0.0197228	15.5106	17.9372	13.1216	15.6022	26.5118	29.8055	22.5341	28.0501
AAEL013251	1.73446	2.88e-06	0.160595	0.591244	0.429385	2.59e-07	2.88e-06	2.59e-07	0.0243376	2.88e-06	1	0.0658625	0.356566	0.416175	0.381125	0.992866	1.44005	2.03063	1.7611	2.28529
AAEL001370	-1.18706	2.91e-06	2.90937	1.27886	2.68631	2.62e-07	2.91e-06	2.62e-07	0.0243376	2.91e-06	-1	0.0425845	8.67643	8.40674	11.6515	7.12736	3.50782	3.545	5.20325	3.4648
AAEL019588	-1.32087	2.92e-06	0.988814	0.408072	1.58996	2.63e-07	2.92e-06	2.63e-07	0.0243376	2.92e-06	-1	0.0460514	3.98165	3.62073	4.68238	4.75157	1.18158	1.96177	2.20137	1.47438
AAEL009792	2.06026	2.95e-06	0.32989	1.35173	0.13282	2.66e-07	2.95e-06	2.66e-07	0.0243376	2.95e-06	1	0.0814599	0.415993	0.291323	0.598911	0.248216	1.55083	1.20461	2.5616	1.03207
AAEL025874	1.19811	2.96e-06	2.71204	6.189	3.38564	2.68e-07	2.96e-06	2.68e-07	0.0243376	2.96e-06	1	0.0452301	7.72559	4.91087	7.7314	4.78703	12.9236	18.7919	11.2871	14.3384
AAEL006991	1.20583	3.02e-06	2.94909	6.86214	2.63472	2.74e-07	3.02e-06	2.74e-07	0.0243376	3.02e-06	1	0.0435197	2.67425	4.16175	3.9746	3.79416	6.38793	7.33092	9.84616	10.3207
AAEL015425	-1.02225	3.02e-06	22.1993	10.9765	3.33711	2.73e-07	3.02e-06	2.73e-07	0.0243376	3.02e-06	-1	0.0327311	11.4101	13.9003	15.245	13.4746	6.75718	6.22956	8.48531	5.16034
AAEL003927	1.58104	3.03e-06	0.675046	2.05114	0.891967	2.74e-07	3.03e-06	2.74e-07	0.0243376	3.03e-06	1	0.0572194	0.594276	0.915586	0.980036	0.921947	2.65856	3.33849	2.7217	1.62182
AAEL006479	-1.10373	3.03e-06	13.0085	6.08513	3.48494	2.75e-07	3.03e-06	2.75e-07	0.0243376	3.03e-06	-1	0.03901	15.154	16.8551	11.4338	17.4461	9.19419	5.7133	7.76485	5.71323
AAEL003861	0.596641	3.08e-06	4.27546	6.67309	6.49568	2.8e-07	3.08e-06	2.8e-07	0.0243376	3.08e-06	1	0.0123463	78.801	64.7985	76.7695	66.7702	98.5145	113.75	118.074	103.538
AAEL003883	-0.607226	3.11e-06	19.2653	12.6645	6.75439	2.83e-07	3.11e-06	2.83e-07	0.0243376	3.11e-06	-1	0.0129533	141.675	117.902	139.22	122.619	75.1782	97.7456	83.9325	85.2561
AAEL024501	-1.40409	3.11e-06	3.71483	1.39642	0.810666	2.83e-07	3.11e-06	2.83e-07	0.0243376	3.11e-06	-1	0.0430629	2.25825	2.66352	2.28675	2.69492	1.07081	1.13578	0.600375	0.921489
AAEL002047	-0.610512	3.21e-06	3164.71	2077.57	10.579	2.92e-07	3.21e-06	2.92e-07	0.0243376	3.21e-06	-1	0.013479	2086.27	1823.22	1599.96	1884.88	1294.83	1291.58	1207.47	1049.1
AAEL000327	0.610456	3.28e-06	5.10824	7.81252	5.08783	2.99e-07	3.28e-06	2.99e-07	0.0243376	3.28e-06	1	0.0121988	26.3859	25.3867	29.7278	25.85	39.1769	41.0945	41.0657	42.4253
AAEL005583	-0.643721	3.32e-06	16.0081	9.57886	5.40995	3.03e-07	3.32e-06	3.03e-07	0.0243376	3.32e-06	-1	0.0140411	48.077	56.9744	46.8784	55.1395	31.3489	34.3831	29.7386	37.1544
AAEL024161	2.44849	3.4e-06	217.595	1195.88	7.38086	3.1e-07	3.4e-06	3.1e-07	0.0243376	3.4e-06	1	0.19532	17.0557	69.5429	31.9056	87.5495	434.047	127.517	451.883	111.979
AAEL026517	-1.31861	3.46e-06	4.1753	1.67613	2.73477	3.17e-07	3.46e-06	3.17e-07	0.0243376	3.46e-06	-1	0.0548003	10.7564	11.7778	9.31034	6.27633	4.76326	3.16641	4.60288	2.72761
AAEL019443	-0.966455	3.52e-06	2.88431	1.4889	4.15651	3.22e-07	3.52e-06	3.22e-07	0.0243376	3.52e-06	-1	0.0313196	21.6317	26.0951	27.0054	19.6094	8.34493	11.3578	14.4498	14.1172
AAEL012511	0.720398	3.6e-06	31.1394	47.9442	4.65127	3.3e-07	3.6e-06	3.3e-07	0.0243376	3.6e-06	1	0.017263	14.7975	21.2666	19.8185	19.5027	30.6473	30.425	33.1407	30.2985
AAEL008676	0.653484	3.63e-06	12.7447	20.1301	4.7153	3.33e-07	3.63e-06	3.33e-07	0.0243376	3.63e-06	1	0.0139787	18.7793	22.1407	20.0363	20.2474	31.7552	30.1841	34.8618	31.1095
AAEL013001	-1.5171	3.63e-06	3.94448	1.38482	2.10806	3.33e-07	3.63e-06	3.33e-07	0.0243376	3.63e-06	-1	0.069819	5.82391	7.49116	3.15789	8.68757	2.17854	2.71898	1.96123	1.95356
AAEL022137	1.94233	3.65e-06	0.0822278	0.312437	-0.0918113	3.35e-07	3.65e-06	3.35e-07	0.0243376	3.65e-06	1	0.0606148	0.237711	0.249705	0.598911	0.283676	1.21851	1.85854	1.16073	0.958348
AAEL015472	-1.70877	3.65e-06	0.612278	0.182877	0.208078	3.36e-07	3.65e-06	3.36e-07	0.0243376	3.65e-06	-1	0.0609312	2.13939	1.16529	2.06897	1.59568	0.33232	0.791602	0.440275	0.516034
AAEL021073	-0.835223	3.7e-06	10.8813	6.12344	5.99563	3.41e-07	3.7e-06	3.41e-07	0.0243376	3.7e-06	-1	0.0246993	75.2948	95.5955	54.5009	101.272	49.1465	41.9205	49.511	42.6834
AAEL012138	-1.01043	3.9e-06	5.07125	2.52203	3.07903	3.59e-07	3.9e-06	3.59e-07	0.0243376	3.9e-06	-1	0.0318752	9.44899	11.6945	12.1416	11.7016	5.35405	6.12631	4.28268	6.561
AAEL003052	-1.08796	3.92e-06	4.01845	1.88726	2.9017	3.62e-07	3.92e-06	3.62e-07	0.0243376	3.92e-06	-1	0.0368531	8.31987	9.90497	12.7405	9.60952	5.02173	5.7133	4.56285	3.75967
AAEL009683	-1.32869	3.97e-06	2.03831	0.81142	1.10417	3.67e-07	3.97e-06	3.67e-07	0.0243376	3.97e-06	-1	0.0423748	3.14966	2.87161	3.10345	3.01406	0.923112	0.998107	1.24078	1.65868
AAEL006425	0.656566	3.99e-06	283.38	447.535	8.48193	3.69e-07	3.99e-06	3.69e-07	0.0243376	3.99e-06	1	0.0157474	282.638	280.252	281.325	265.627	457.605	492.996	328.005	470.733
AAEL005247	1.43092	4.06e-06	0.23343	0.633777	0.993575	3.76e-07	4.06e-06	3.76e-07	0.0243376	4.06e-06	1	0.0481508	0.831987	0.998821	0.76225	1.34746	3.43398	2.30597	2.68168	2.46959
AAEL007559	1.33678	4.16e-06	0.266261	0.685708	0.944028	3.85e-07	4.16e-06	3.85e-07	0.0243376	4.16e-06	1	0.0381872	0.772559	1.08206	1.03448	1.1347	2.40009	2.40922	2.7217	2.80133
AAEL024746	1.2076	4.2e-06	1.87804	4.76098	1.69652	3.89e-07	4.2e-06	3.89e-07	0.0243376	4.2e-06	1	0.0375394	1.84226	2.12249	1.79673	1.73751	3.69245	4.54311	3.80238	5.30777
AAEL022392	1.80312	4.22e-06	1.38421	4.85026	-0.138324	3.92e-07	4.22e-06	3.92e-07	0.0243376	4.22e-06	1	0.0521505	0.297155	0.582645	0.163339	0.319135	1.55083	1.06703	1.04065	1.29008
AAEL004544	1.80791	4.34e-06	0.154454	0.535045	0.828001	4.04e-07	4.34e-06	4.04e-07	0.0243376	4.34e-06	1	0.0806928	0.534849	0.291323	1.47005	0.67373	2.84318	2.09947	2.84178	2.46959
AAEL017139	-1.29565	4.34e-06	9.94779	4.07271	2.6733	4.03e-07	4.34e-06	4.03e-07	0.0243376	4.34e-06	-1	0.0532118	10.2216	6.70042	6.86025	12.3044	4.50479	2.78782	4.0025	3.42794
AAEL010182	0.699919	4.63e-06	6.23627	10.1542	4.41659	4.32e-07	4.63e-06	4.32e-07	0.0243376	4.63e-06	1	0.0161516	17.5312	16.0228	14.5916	16.5596	27.0656	27.9814	26.6567	23.4058
AAEL009214	0.561589	4.66e-06	148.131	219.022	6.48756	4.35e-07	4.66e-06	4.35e-07	0.0243376	4.66e-06	1	0.0112848	70.6595	71.7902	78.4029	68.7559	107.45	115.23	93.9788	110.615
AAEL023088	-1.12709	4.84e-06	20.5844	9.45805	3.28951	4.52e-07	4.84e-06	4.52e-07	0.0243376	4.84e-06	-1	0.0420786	9.62728	16.0228	14.265	13.5101	7.12642	5.98864	4.24265	7.11389
AAEL027231	1.99236	4.9e-06	1.76185	7.12492	0.241161	4.57e-07	4.9e-06	4.57e-07	0.0243376	4.9e-06	1	0.0866607	0.178283	0.291323	0.76225	0.460973	1.14466	1.44553	2.68168	1.5481
AAEL027343	1.76705	4.9e-06	0.546595	1.84706	0.0190001	4.59e-07	4.9e-06	4.59e-07	0.0243376	4.9e-06	1	0.0524998	0.356566	0.416175	0.544465	0.319135	1.03389	1.92738	1.16073	1.40066
AAEL023266	1.0344	4.9e-06	0.364909	0.747912	3.0716	4.58e-07	4.9e-06	4.58e-07	0.0243376	4.9e-06	1	0.0336951	4.33822	5.36866	7.18693	4.82249	11.4835	10.6006	9.88618	12.4585
AAEL018125	1.27771	4.94e-06	0.203921	0.500466	1.77411	4.63e-07	4.94e-06	4.63e-07	0.0243376	4.94e-06	1	0.0461648	1.30741	1.70632	1.79673	2.73038	4.28324	4.37102	5.36335	4.60744
AAEL026006	2.06121	5.12e-06	0.356747	1.47006	-0.242298	4.8e-07	5.12e-06	4.8e-07	0.0243376	5.12e-06	1	0.0713924	0.0594276	0.16647	0.707804	0.212757	1.32928	1.30786	1.04065	1.03207
AAEL015283	-0.796451	5.15e-06	13.0069	7.50579	4.619	4.84e-07	5.15e-06	4.84e-07	0.0243376	5.15e-06	-1	0.0220275	36.2509	34.6258	25.971	27.8357	21.6377	15.7632	18.2514	16.1076
AAEL027035	-1.15685	5.17e-06	3.822	1.72078	1.68915	4.86e-07	5.17e-06	4.86e-07	0.0243376	5.17e-06	-1	0.0353235	3.74394	5.11896	4.13793	4.53881	1.77237	2.30597	1.9212	1.87984
AAEL024741	1.58582	5.2e-06	0.361304	1.07886	0.853176	4.89e-07	5.2e-06	4.89e-07	0.0243376	5.2e-06	1	0.0595007	0.534849	0.665881	1.47005	0.70919	2.03085	2.68456	2.44153	2.9119
AAEL010511	-0.95799	5.38e-06	13.4483	6.89668	4.87871	5.07e-07	5.38e-06	5.07e-07	0.0243376	5.38e-06	-1	0.0327948	43.9765	43.0325	32.1779	36.1332	26.3271	13.0442	22.6141	17.9875
AAEL001233	1.43858	5.39e-06	0.493733	1.35596	1.83451	5.08e-07	5.39e-06	5.08e-07	0.0243376	5.39e-06	1	0.0615013	1.7234	2.08088	1.47005	2.05665	4.87403	4.57752	7.44465	3.16992
AAEL005259	-0.893341	5.44e-06	23.7748	13.3264	3.80859	5.14e-07	5.44e-06	5.14e-07	0.0243376	5.44e-06	-1	0.0268539	19.73	18.7695	16.6062	17.6588	11.4466	7.39976	11.127	9.21489
AAEL020325	-1.44668	5.44e-06	6.44241	2.3668	0.654837	5.13e-07	5.44e-06	5.13e-07	0.0243376	5.44e-06	-1	0.0465604	1.96111	2.70514	1.85118	2.37579	0.849263	0.929272	0.56035	0.921489
AAEL023935	-0.878234	5.48e-06	8.01338	4.36821	3.40431	5.18e-07	5.48e-06	5.18e-07	0.0243376	5.48e-06	-1	0.0248723	14.2032	13.8586	13.1216	13.5455	8.78802	7.39976	7.0444	6.52414
AAEL006488	-0.59528	5.7e-06	21.0436	13.9698	5.76333	5.4e-07	5.7e-06	5.4e-07	0.0243376	5.7e-06	-1	0.0126668	70.2435	66.0886	57.2232	67.6922	46.2294	41.6451	46.8693	38.2234
AAEL013479	1.01149	5.73e-06	9.32928	18.9401	2.84265	5.43e-07	5.73e-06	5.43e-07	0.0243376	5.73e-06	1	0.0319733	4.10051	5.28543	4.13793	5.03525	9.0465	11.1168	7.92495	9.50976
AAEL005882	-0.828229	5.78e-06	14.9659	8.4576	3.88878	5.49e-07	5.78e-06	5.49e-07	0.0243376	5.78e-06	-1	0.0230283	16.2832	19.9764	20.7441	18.6162	12.2589	10.4629	11.0069	8.88315
AAEL003708	-0.990263	5.78e-06	7.31479	3.70169	3.09539	5.49e-07	5.78e-06	5.49e-07	0.0243376	5.78e-06	-1	0.0315805	10.7564	12.6517	8.49365	13.2618	5.4279	5.7133	5.68355	5.97125
AAEL006656	0.757816	5.89e-06	4.0063	6.82317	4.36979	5.6e-07	5.89e-06	5.6e-07	0.0243376	5.89e-06	1	0.0197156	14.2626	15.3569	14.1016	17.2333	22.0808	25.9508	24.8155	30.446
AAEL002820	0.894503	5.91e-06	1.24844	2.32011	3.32661	5.62e-07	5.91e-06	5.62e-07	0.0243376	5.91e-06	1	0.0254071	7.3096	6.45072	7.35027	6.63092	13.5882	14.4553	11.167	12.2374
AAEL021461	1.74532	6e-06	0.187766	0.684813	-0.0541646	5.71e-07	6e-06	5.71e-07	0.0243376	6e-06	1	0.0586524	0.178283	0.457793	0.163339	0.638271	1.32928	1.5832	1.2808	1.03207
AAEL023395	-1.41724	6.09e-06	1.74383	0.656297	1.18314	5.81e-07	6.09e-06	5.81e-07	0.0243376	6.09e-06	-1	0.0534783	2.55539	3.03808	4.02904	3.40411	0.812338	1.10136	1.72108	1.25322
AAEL027643	-1.58417	6.12e-06	1.62861	0.534392	0.535306	5.84e-07	6.12e-06	5.84e-07	0.0243376	6.12e-06	-1	0.0599023	3.32795	1.70632	1.90563	1.73751	0.923112	0.688349	0.6404	0.589753
AAEL002250	-0.663252	6.17e-06	8.44737	5.33595	4.76408	5.89e-07	6.17e-06	5.89e-07	0.0243376	6.17e-06	-1	0.0152821	34.1709	31.8792	37.4593	29.7152	20.6408	23.163	19.132	21.0468
AAEL022578	0.90004	6.19e-06	90.5704	169.677	7.56476	5.93e-07	6.19e-06	5.93e-07	0.0243376	6.19e-06	1	0.0304662	110.298	168.01	87.6043	161.873	280.663	216.211	269.649	218.946
AAEL020969	-1.46733	6.19e-06	0.423579	0.153708	1.06863	5.92e-07	6.19e-06	5.92e-07	0.0243376	6.19e-06	-1	0.0568582	3.32795	1.87279	2.83122	4.07784	1.03389	0.998107	1.2808	1.06893
AAEL005013	-0.562024	6.26e-06	57.6589	39.129	7.02622	6e-07	6.26e-06	6e-07	0.0243376	6.26e-06	-1	0.0117829	170.082	150.572	151.416	149.533	105.826	104.732	92.778	117.582
AAEL022024	1.77424	6.38e-06	1.05114	3.71882	0.16914	6.12e-07	6.38e-06	6.12e-07	0.0243376	6.38e-06	1	0.0644101	0.415993	0.665881	0.217786	0.460973	2.21547	1.54879	1.1207	1.32694
AAEL027916	1.15427	6.44e-06	1.22027	2.71244	2.03942	6.18e-07	6.44e-06	6.18e-07	0.0243376	6.44e-06	1	0.0378426	2.73367	2.12249	2.50454	2.51762	5.46482	5.98864	4.12258	6.33984
AAEL015456	-2.18641	6.46e-06	1.11167	0.247861	-0.172704	6.21e-07	6.46e-06	6.21e-07	0.0243376	6.46e-06	-1	0.101701	1.48569	1.24853	1.25227	1.56022	0.184622	0.172087	0.8005	0.0737191
AAEL001639	0.920761	6.5e-06	1.61986	3.06724	2.9277	6.26e-07	6.5e-06	6.26e-07	0.0243376	6.5e-06	1	0.025881	5.5862	5.24381	4.73684	5.10617	9.00957	10.7727	9.64603	9.69406
AAEL004859	-0.528648	6.56e-06	48.8503	33.9478	7.69666	6.32e-07	6.56e-06	6.32e-07	0.0243376	6.56e-06	-1	0.0105528	252.449	260.567	236.189	230.806	179.896	165.789	175.59	158.054
AAEL021676	0.82917	6.59e-06	2.99567	5.30693	3.79152	6.35e-07	6.59e-06	6.35e-07	0.0243376	6.59e-06	1	0.0228157	12.1827	8.78126	9.2559	9.39676	17.7237	18.2412	17.731	16.4762
AAEL025399	1.64077	6.64e-06	0.777282	2.36284	0.30004	6.41e-07	6.64e-06	6.41e-07	0.0243376	6.64e-06	1	0.049913	0.772559	0.541028	0.544465	0.354595	1.84622	1.82413	1.24078	1.80612
AAEL012125	0.87312	6.72e-06	2.58909	5.30615	3.74457	6.49e-07	6.72e-06	6.49e-07	0.0243376	6.72e-06	1	0.0257335	10.3404	8.03218	8.87477	10.2478	16.2837	14.5586	20.5328	17.324
AAEL022562	-1.42839	6.76e-06	2.99009	1.11765	1.22026	6.53e-07	6.76e-06	6.53e-07	0.0243376	6.76e-06	-1	0.0553091	3.4468	2.66352	2.45009	4.71611	1.47698	1.17019	1.1207	1.17951
AAEL011818	-1.29282	6.86e-06	1.36475	0.55446	0.974761	6.64e-07	6.86e-06	6.64e-07	0.0243376	6.86e-06	-1	0.0393494	3.20909	2.99646	2.39564	2.41124	0.996961	1.23903	1.16073	1.06893
AAEL028145	-1.05953	6.91e-06	12.238	5.88364	3.16912	6.69e-07	6.91e-06	6.69e-07	0.0243376	6.91e-06	-1	0.0377159	9.6867	12.1523	13.2849	13.2973	4.83711	6.53932	4.4828	7.37191
AAEL000643	0.563279	6.96e-06	8.81577	12.993	5.22852	6.75e-07	6.96e-06	6.75e-07	0.0243376	6.96e-06	1	0.0110647	31.8532	29.6733	30.1633	29.0413	46.0817	42.7809	46.1088	43.31
AAEL024747	-0.868527	7.01e-06	21.4201	11.7794	3.65524	6.8e-07	7.01e-06	6.8e-07	0.0243376	7.01e-06	-1	0.0253402	16.5803	17.7707	14.6461	15.9568	10.0804	7.39976	10.2064	7.9248
AAEL014032	0.705903	7.02e-06	3.63454	6.397	4.47281	6.81e-07	7.02e-06	6.81e-07	0.0243376	7.02e-06	1	0.0171989	15.57	14.691	19.0563	17.8007	26.7702	26.3982	26.0163	30.2985
AAEL001181	-1.41065	7.03e-06	0.636589	0.241168	1.06648	6.83e-07	7.03e-06	6.83e-07	0.0243376	7.03e-06	-1	0.0523494	3.03081	2.91323	2.12341	3.79416	1.29236	0.826019	0.960601	1.40066
AAEL001030	0.786317	7.06e-06	19.8015	34.2454	5.0979	6.87e-07	7.06e-06	6.87e-07	0.0243376	7.06e-06	1	0.022471	18.9574	23.7636	33.539	23.8997	48.2603	42.3679	41.1857	40.9141
AAEL002228	-0.708182	7.08e-06	49.391	30.3348	8.37205	6.89e-07	7.08e-06	6.89e-07	0.0243376	7.08e-06	-1	0.0192081	424.967	395.367	374.864	448.74	312.603	193.495	277.694	222.521
AAEL026357	-0.718356	7.18e-06	78.3982	47.8069	6.81005	7e-07	7.18e-06	7e-07	0.0243376	7.18e-06	-1	0.0195341	150.174	145.537	120	142.441	108.521	66.6322	89.4159	74.7143
AAEL023183	1.26726	7.24e-06	0.846671	2.02568	1.76136	7.07e-07	7.24e-06	7.07e-07	0.0243376	7.24e-06	1	0.0452151	2.49596	2.28896	1.5245	1.38292	4.83711	5.19704	3.88243	4.46001
AAEL003893	0.600006	7.24e-06	8.30747	12.5973	5.60364	7.06e-07	7.24e-06	7.06e-07	0.0243376	7.24e-06	1	0.0129832	42.1342	35.6246	41.5426	35.1049	54.0574	62.5365	53.8337	63.251
AAEL003402	0.579474	7.24e-06	14.2111	22.0613	5.94028	7.08e-07	7.24e-06	7.08e-07	0.0243376	7.24e-06	1	0.0123097	54.3763	48.6509	42.1959	51.3099	78.3168	76.6477	72.2051	66.5315
AAEL007004	-0.872622	7.25e-06	3.00739	1.60668	3.28218	7.1e-07	7.25e-06	7.1e-07	0.0243376	7.25e-06	-1	0.0247519	12.3015	11.5281	13.2849	13.0845	7.68029	7.05558	6.2439	6.41356
AAEL007969	-1.26028	7.27e-06	4.57446	1.92028	1.98679	7.12e-07	7.27e-06	7.12e-07	0.0243376	7.27e-06	-1	0.0483954	5.52677	6.78366	3.92014	5.88627	3.10166	1.9618	2.20138	1.99042
AAEL000044	0.973841	7.42e-06	10.4031	20.5765	4.65626	7.27e-07	7.42e-06	7.27e-07	0.0243376	7.42e-06	1	0.0348239	12.3015	13.6089	16.3884	25.1408	36.8137	28.2223	31.8999	35.9749
AAEL010590	-0.648636	7.42e-06	15.1898	9.7137	4.53142	7.28e-07	7.42e-06	7.28e-07	0.0243376	7.42e-06	-1	0.0144994	28.5253	31.1299	26.5154	26.5946	18.7207	17.5529	17.9312	17.7294
AAEL003419	-0.838217	7.47e-06	5.03831	2.82138	3.89167	7.34e-07	7.47e-06	7.34e-07	0.0243376	7.47e-06	-1	0.0243185	20.4431	20.1013	16.0073	19.4318	9.85883	12.4591	8.76548	11.3896
AAEL008175	-1.19004	7.59e-06	3.47217	1.52149	1.5773	7.46e-07	7.59e-06	7.46e-07	0.0243376	7.59e-06	-1	0.0390059	3.38738	4.28661	4.84573	3.90054	1.44005	2.09947	1.7611	1.87984
AAEL026617	2.0318	7.71e-06	1.05153	4.18998	0.276078	7.59e-07	7.71e-06	7.59e-07	0.0243376	7.71e-06	1	0.0943488	0.831987	0.291323	0.326679	0.319135	1.18158	1.10136	2.32145	2.43273
AAEL000746	-0.627746	7.73e-06	94.9137	61.554	7.05963	7.62e-07	7.73e-06	7.62e-07	0.0243376	7.73e-06	-1	0.0150414	152.016	169.3	179.782	146.696	114.614	119.773	97.8612	86.9148
AAEL002913	-0.545027	8.15e-06	36.7476	25.2568	6.76946	8.04e-07	8.15e-06	8.04e-07	0.0243376	8.15e-06	-1	0.0112559	133.534	138.295	119.456	126.342	97.5914	80.8466	91.2971	85.0718
AAEL021384	0.662721	8.46e-06	10.5133	16.6616	4.91911	8.36e-07	8.46e-06	8.36e-07	0.0243376	8.46e-06	1	0.015703	25.4945	19.5186	24.2287	24.1479	34.4136	40.5094	38.1438	34.6111
AAEL008786	-0.668934	8.46e-06	37.8269	23.8554	5.82997	8.35e-07	8.46e-06	8.35e-07	0.0243376	8.46e-06	-1	0.0167955	63.2904	75.1613	65.118	75.4932	47.1526	45.7752	33.1807	49.4655
AAEL005507	-1.65831	8.49e-06	0.529752	0.166048	0.0879712	8.39e-07	8.49e-06	8.39e-07	0.0243376	8.49e-06	-1	0.056614	2.07997	1.08206	1.30671	1.77297	0.295396	0.619514	0.4803	0.552893
AAEL008211	1.29763	8.5e-06	2.32383	5.71772	1.84996	8.41e-07	8.5e-06	8.41e-07	0.0243376	8.5e-06	1	0.0501453	2.02055	2.16411	2.28676	1.59568	5.16943	3.57942	6.7242	4.31257
AAEL022309	-0.999909	8.5e-06	3.04074	1.50593	3.00063	8.43e-07	8.5e-06	8.43e-07	0.0243376	8.5e-06	-1	0.033192	11.3507	9.7385	12.5227	9.11309	4.91095	4.74961	6.7242	4.93918
AAEL023904	-1.56928	8.54e-06	3.57307	1.19763	0.778232	8.47e-07	8.54e-06	8.47e-07	0.0243376	8.54e-06	-1	0.0647192	2.02054	2.95484	2.88566	2.19849	0.812338	1.30786	0.840526	0.405455
AAEL005481	-0.565796	8.65e-06	47.3578	32.2695	7.25009	8.59e-07	8.65e-06	8.59e-07	0.0243376	8.65e-06	-1	0.0123347	179.055	182.909	176.189	188.432	118.528	129.926	104.625	137.781
AAEL017320	0.994933	8.72e-06	43.9196	87.7728	5.77178	8.67e-07	8.72e-06	8.67e-07	0.0243376	8.72e-06	1	0.0376812	33.9332	44.1978	29.4011	37.9771	87.7695	78.6095	39.9051	83.8927
AAEL009002	-1.2029	8.72e-06	6.40186	2.73335	2.87209	8.67e-07	8.72e-06	8.67e-07	0.0243376	8.72e-06	-1	0.0493944	9.27071	8.48998	10.8348	12.0917	3.87707	3.68267	3.44215	6.67158
AAEL012710	-0.714474	8.74e-06	45.0067	28.2036	4.53817	8.7e-07	8.74e-06	8.7e-07	0.0243376	8.74e-06	-1	0.0182027	25.7916	30.0479	29.6189	29.786	20.6408	16.4516	18.5316	14.6701
AAEL007835	1.06695	8.75e-06	2.37444	4.96926	3.40743	8.72e-07	8.75e-06	8.72e-07	0.0243376	8.75e-06	1	0.0393221	8.14159	8.48998	6.15245	4.36152	15.3606	13.0786	14.6492	13.6012
AAEL004407	-0.695876	8.85e-06	49.3201	30.5649	5.73899	8.83e-07	8.85e-06	8.83e-07	0.0243376	8.85e-06	-1	0.0182339	61.7453	72.0816	51.5068	78.4364	47.7064	38.8229	37.9037	38.5551
AAEL010804	1.13543	8.91e-06	2.3448	5.07686	4.01807	8.9e-07	8.91e-06	8.9e-07	0.0243376	8.91e-06	1	0.0469965	8.73586	7.74086	13.4483	10.2832	16.8006	18.6887	33.1807	19.6461
AAEL004669	1.49415	9.08e-06	0.290523	0.824781	1.34897	9.08e-07	9.08e-06	9.08e-07	0.0243376	9.08e-06	1	0.0648371	0.950842	1.20691	1.36116	1.4893	2.73241	3.71709	5.36331	2.46951
AAEL023803	1.60203	9.12e-06	1.50195	4.67222	1.12366	9.12e-07	9.12e-06	9.12e-07	0.0243376	9.12e-06	1	0.0739875	0.891415	1.12367	0.598911	1.34746	1.99392	2.85665	2.76173	4.68116
AAEL007693	-0.665543	9.3e-06	8.71142	5.50363	4.45315	9.32e-07	9.3e-06	9.32e-07	0.0243376	9.3e-06	-1	0.015605	26.6236	24.9705	29.2377	26.5237	18.6838	15.6599	16.4903	16.808
AAEL027453	-1.32517	9.46e-06	8.51891	3.41798	1.82988	9.49e-07	9.46e-06	9.49e-07	0.0243376	9.46e-06	-1	0.0546489	4.81364	6.53395	4.30135	4.50335	1.3293	1.75532	2.8418	2.13785
AAEL026834	1.19278	9.49e-06	4.92351	11.3267	2.48196	9.53e-07	9.49e-06	9.53e-07	0.0243376	9.49e-06	1	0.0464031	2.31768	3.16293	4.13793	3.58141	7.56952	6.95233	5.88368	9.87836
AAEL004032	-1.29802	9.49e-06	0.864908	0.35375	0.789094	9.53e-07	9.49e-06	9.53e-07	0.0243376	9.49e-06	-1	0.0385628	2.07997	2.58029	2.45009	2.4467	0.812338	0.963689	1.20075	0.921489
AAEL026023	1.07136	9.51e-06	12.9285	27.2796	2.96564	9.56e-07	9.51e-06	9.56e-07	0.0243376	9.51e-06	1	0.0386834	4.04108	6.07616	5.06352	4.53881	10.8558	13.0098	8.005	9.6572
AAEL003954	0.661598	9.57e-06	18.9444	30.0905	5.24851	9.63e-07	9.57e-06	9.63e-07	0.0243376	9.57e-06	1	0.016232	25.6727	32.6281	30.6534	28.3676	50.6973	38.6164	52.5929	43.8629
AAEL003740	1.26464	1.01e-05	0.660214	1.61064	2.00701	1.02e-06	1.01e-05	1.02e-06	0.0243376	1.01e-05	1	0.0505075	1.66397	2.82999	1.79673	2.69492	4.83711	6.60815	4.1626	6.26612
AAEL022033	1.19067	1.03e-05	8.81978	20.1083	4.88607	1.04e-06	1.03e-05	1.04e-06	0.0243376	1.03e-05	1	0.0536062	28.347	18.7695	13.4483	11.2761	35.0413	39.408	33.1807	55.9897
AAEL019766	1.15004	1.03e-05	0.616588	1.36532	2.11111	1.04e-06	1.03e-05	1.04e-06	0.0243376	1.03e-05	1	0.0398312	2.49596	2.53867	3.21234	2.19849	5.4279	5.19704	5.04315	7.40877
AAEL014314	0.60252	1.03e-05	24.1737	36.7282	5.51959	1.04e-06	1.03e-05	1.04e-06	0.0243376	1.03e-05	1	0.0134922	37.0828	33.0859	41.7604	33.5447	52.1374	62.0547	51.8324	54.5521
AAEL027362	-1.75542	1.03e-05	12.0604	3.56415	1.37806	1.04e-06	1.03e-05	1.04e-06	0.0243376	1.03e-05	-1	0.0985672	4.57593	4.66116	2.12341	4.46789	1.29237	1.85854	1.04065	0.479174
AAEL011198	-0.610975	1.04e-05	37.2629	24.4592	5.45526	1.05e-06	1.04e-05	1.05e-06	0.0243376	1.04e-05	-1	0.0139676	59.1899	52.1468	49.0563	51.5935	39.2138	31.1478	37.2233	31.1832
AAEL023147	-0.818026	1.05e-05	11.1941	6.34795	4.07282	1.06e-06	1.05e-05	1.06e-06	0.0243376	1.05e-05	-1	0.0241924	21.8099	22.2238	22.922	18.8999	11.8897	15.5223	10.2464	10.9473
AAEL001775	0.819572	1.06e-05	19.4855	34.4858	3.63483	1.07e-06	1.06e-05	1.07e-06	0.0243376	1.06e-05	1	0.0229354	7.78502	9.36395	10.1815	8.2266	17.4653	14.9716	15.2095	15.1124
AAEL001446	-0.579495	1.07e-05	25.695	17.4091	5.68713	1.08e-06	1.07e-05	1.08e-06	0.0243376	1.07e-05	-1	0.0126579	68.9955	64.0078	52.0508	61.6995	40.8754	43.5381	41.586	39.108
AAEL021687	1.63225	1.1e-05	1.0349	3.33654	0.216712	1.12e-06	1.1e-05	1.12e-06	0.0243376	1.1e-05	1	0.0561421	0.118855	0.541028	0.707804	0.602811	1.40313	1.65204	1.80113	1.47438
AAEL004074	-0.531864	1.12e-05	12.0467	8.24145	5.48742	1.13e-06	1.12e-05	1.13e-06	0.0243376	1.12e-05	-1	0.0104562	49.9192	54.1444	53.1398	54.6785	36.2229	37.0676	35.4221	37.8916
AAEL020313	1.1491	1.16e-05	1.86463	4.17718	1.77685	1.18e-06	1.16e-05	1.18e-06	0.0243376	1.16e-05	1	0.0382595	1.66397	2.53867	2.06897	1.87935	4.83711	3.99243	5.2833	4.09141
AAEL003510	0.578043	1.18e-05	23.8899	35.7434	5.16164	1.2e-06	1.18e-05	1.2e-06	0.0243376	1.18e-05	1	0.0122878	27.0396	27.7173	30.7078	29.0059	42.1308	46.8766	40.1051	41.7619
AAEL009099	0.550389	1.2e-05	26.4867	38.4752	6.00961	1.22e-06	1.2e-05	1.22e-06	0.0243376	1.2e-05	1	0.0116169	48.8495	58.4726	51.0708	50.2815	79.1291	74.2385	68.723	83.6343
AAEL001917	-0.538936	1.21e-05	162.741	112.322	7.64694	1.23e-06	1.21e-05	1.23e-06	0.0243376	1.21e-05	-1	0.0115747	233.61	240.799	243.593	231.55	185.804	153.846	167.945	145.964
AAEL002703	-0.55955	1.21e-05	47.7261	32.4913	5.18728	1.24e-06	1.21e-05	1.24e-06	0.0243376	1.21e-05	-1	0.0115299	40.1731	44.8221	42.4682	45.8846	29.5396	30.4595	29.6986	28.0133
AAEL014331	-0.617884	1.21e-05	20.0835	13.1278	5.63126	1.23e-06	1.21e-05	1.23e-06	0.0243376	1.21e-05	-1	0.0145988	61.9236	66.5881	50.853	60.4584	45.7125	36.6202	38.5441	35.4589
AAEL022110	-1.23605	1.24e-05	6.02518	2.55841	2.36869	1.27e-06	1.24e-05	1.27e-06	0.0243376	1.24e-05	-1	0.0519587	6.29933	7.32469	6.69691	8.43936	2.88011	4.61194	2.12133	2.58017
AAEL002719	-0.52668	1.25e-05	100.939	70.2769	6.7263	1.28e-06	1.25e-05	1.28e-06	0.0243376	1.25e-05	-1	0.0108919	120.995	120.316	128.657	129.782	96.2621	78.5407	88.6955	83.45
AAEL013204	-0.848133	1.25e-05	7.93348	4.40454	3.85114	1.28e-06	1.25e-05	1.28e-06	0.0243376	1.25e-05	-1	0.0261826	18.9574	17.1464	21.5608	16.5596	8.67725	12.8033	9.92621	9.73092
AAEL018336	-0.634365	1.26e-05	88.2316	56.8956	4.94988	1.3e-06	1.26e-05	1.3e-06	0.0243376	1.26e-05	-1	0.0150319	41.4211	38.6627	35.8258	34.3957	25.8102	25.2968	20.733	24.8803
AAEL004897	0.990959	1.27e-05	0.870986	1.7465	2.90114	1.31e-06	1.27e-05	1.31e-06	0.0243376	1.27e-05	1	0.0331753	4.57593	4.61955	4.90018	5.49622	10.1173	7.53743	11.8074	9.62034
AAEL018296	-0.633683	1.27e-05	12.6319	8.15285	4.82495	1.3e-06	1.27e-05	1.3e-06	0.0243376	1.27e-05	-1	0.0148661	39.7571	32.7946	32.3956	32.8709	23.9271	21.5798	22.2939	20.9362
AAEL002531	-0.778376	1.28e-05	6.06923	3.54298	3.62804	1.32e-06	1.28e-05	1.32e-06	0.0243376	1.28e-05	-1	0.0211014	16.9963	15.5233	14.3739	15.4603	9.74806	9.60247	8.52533	8.44084
AAEL009513	1.07399	1.29e-05	3.96728	8.39845	3.61316	1.33e-06	1.29e-05	1.33e-06	0.0243376	1.29e-05	1	0.0426711	6.89361	9.15586	5.28131	9.64498	21.9331	15.4879	14.0888	14.0435
AAEL024070	0.621258	1.29e-05	89.4288	138.134	5.35734	1.33e-06	1.29e-05	1.33e-06	0.0243376	1.29e-05	1	0.0147264	28.1687	35.8743	30.1633	34.4312	55.0544	51.282	43.6673	48.1754
AAEL004271	-1.4085	1.29e-05	2.26809	0.858002	0.735416	1.33e-06	1.29e-05	1.33e-06	0.0243376	1.29e-05	-1	0.0489437	1.66397	2.20573	2.55898	2.90768	0.738489	1.10136	0.760475	0.921489
AAEL019464	-1.80291	1.29e-05	0.477171	0.138123	0.583414	1.33e-06	1.29e-05	1.33e-06	0.0243376	1.29e-05	-1	0.0887647	1.84226	1.415	2.50454	3.26227	0.516943	0.41301	1.16073	0.516034
AAEL027939	1.43914	1.3e-05	1.89838	5.06986	1.81481	1.35e-06	1.3e-05	1.35e-06	0.0243376	1.3e-05	1	0.0643123	3.09024	1.12367	1.74229	1.45384	6.09254	4.88728	4.68293	4.09141
AAEL014797	0.585318	1.42e-05	24.4521	36.7867	5.5833	1.47e-06	1.42e-05	1.47e-06	0.0243376	1.42e-05	1	0.013186	35.8943	45.3215	36.6969	35.034	59.5222	61.6073	54.0738	54.3678
AAEL009414	-0.611477	1.42e-05	92.8471	60.952	6.90982	1.47e-06	1.42e-05	1.47e-06	0.0243376	1.42e-05	-1	0.01501	150.174	155.067	130.78	145.171	118.011	84.6326	93.0582	84.7401
AAEL006795	0.770647	1.43e-05	5.17406	8.84743	3.80853	1.49e-06	1.43e-05	1.49e-06	0.0243376	1.43e-05	1	0.0210809	9.98384	10.7373	10.9437	9.39676	19.09	16.3483	18.7717	15.8127
AAEL024179	0.60901	1.43e-05	37.6407	56.1491	7.38358	1.48e-06	1.43e-05	1.48e-06	0.0243376	1.43e-05	1	0.0150067	128.245	121.149	123.811	155.277	204.635	171.709	233.106	196.904
AAEL003769	-0.592921	1.43e-05	59.536	39.5183	6.34293	1.48e-06	1.43e-05	1.48e-06	0.0243376	1.43e-05	-1	0.0139609	109.05	99.0497	93.2668	89.0742	58.0822	77.4737	61.1983	61.9609
AAEL007772	-1.07475	1.46e-05	3.75254	1.77358	2.22971	1.52e-06	1.46e-05	1.52e-06	0.0243376	1.46e-05	-1	0.0376845	6.77475	6.03454	7.35027	5.28346	3.06473	3.26966	2.2414	3.42793
AAEL013483	0.921531	1.48e-05	3.07471	5.98961	3.18242	1.54e-06	1.48e-05	1.54e-06	0.0243376	1.48e-05	1	0.0295841	5.64563	5.61837	6.64247	6.77276	9.93268	13.0098	10.4065	13.4537
AAEL022098	0.505607	1.5e-05	24.0814	34.2498	6.10155	1.56e-06	1.5e-05	1.56e-06	0.0243376	1.5e-05	1	0.00993225	58.0598	60.0866	56.6053	51.9464	78.2884	83.8681	77.8747	81.6808
AAEL013135	1.28133	1.54e-05	3.44313	8.50234	2.62109	1.61e-06	1.54e-05	1.61e-06	0.0243376	1.54e-05	1	0.0590886	1.90168	3.03808	3.53902	5.35438	7.90184	8.26019	10.1664	7.70365
AAEL026494	-1.23286	1.57e-05	2.08376	0.885729	2.91852	1.63e-06	1.57e-05	1.63e-06	0.0243376	1.57e-05	-1	0.0557103	12.1827	7.28307	13.5027	9.64498	2.76934	4.74961	5.36335	5.1972
AAEL014092	2.3988	1.6e-05	0.250233	1.60162	0.95108	1.68e-06	1.6e-05	1.68e-06	0.0243376	1.6e-05	1	0.178207	0.713132	0.457793	0.707804	0.425514	6.42486	1.72087	2.96185	0.958348
AAEL027393	0.916223	1.6e-05	0.89977	1.70368	3.52024	1.68e-06	1.6e-05	1.68e-06	0.0243376	1.6e-05	1	0.0303995	6.89361	8.11542	9.2559	7.16282	13.3667	13.1819	18.7317	14.0435
AAEL003291	-0.95833	1.6e-05	4.70321	2.42731	2.90104	1.68e-06	1.6e-05	1.68e-06	0.0243376	1.6e-05	-1	0.0317192	10.7564	11.32	7.89474	9.32584	4.68941	4.54311	5.32333	5.67637
AAEL020521	1.36814	1.61e-05	0.517127	1.3457	0.518536	1.68e-06	1.61e-05	1.68e-06	0.0243376	1.61e-05	1	0.0383461	0.713132	0.707498	0.76225	0.744649	1.77237	1.68646	2.00125	2.13785
AAEL009700	-0.567714	1.61e-05	84.0884	56.8062	6.3159	1.69e-06	1.61e-05	1.69e-06	0.0243376	1.61e-05	-1	0.0128881	96.1539	103.003	84.2831	96.8753	68.421	69.3512	54.5141	64.3199
AAEL004384	-0.715483	1.61e-05	35.0309	21.377	4.5134	1.69e-06	1.61e-05	1.69e-06	0.0243376	1.61e-05	-1	0.0193844	25.7916	31.6293	28.6933	27.2329	15.5821	18.3789	14.5691	20.4939
AAEL008496	-1.24109	1.61e-05	0.982148	0.416478	1.02196	1.69e-06	1.61e-05	1.69e-06	0.0243376	1.61e-05	-1	0.0393721	2.61482	2.41382	3.37568	2.83676	1.03389	1.13578	1.24078	1.32694
AAEL013912	1.70919	1.63e-05	0.229641	0.788847	0.0749235	1.71e-06	1.63e-05	1.71e-06	0.0243376	1.63e-05	1	0.0639957	0.297138	0.374558	0.326679	0.67373	1.99392	1.61762	1.08068	1.03207
AAEL027826	-1.15818	1.66e-05	5.9237	2.64924	2.03078	1.74e-06	1.66e-05	1.74e-06	0.0243376	1.66e-05	-1	0.0441736	5.1702	6.07616	5.93466	5.248	2.99088	3.09757	1.601	2.32215
AAEL021232	0.574794	1.71e-05	19.738	29.49	5.31356	1.8e-06	1.71e-05	1.8e-06	0.0243376	1.71e-05	1	0.0127311	34.4086	32.2536	27.5499	33.1546	50.6235	43.8479	48.0701	47.2539
AAEL023057	-0.621204	1.72e-05	10.0051	6.51461	4.95593	1.81e-06	1.72e-05	1.81e-06	0.0243376	1.72e-05	-1	0.014782	33.9926	34.5842	42.196	39.5019	25.6994	24.6773	22.1739	25.1382
AAEL004603	-0.989512	1.74e-05	19.5764	9.89866	2.37699	1.84e-06	1.74e-05	1.84e-06	0.0243376	1.74e-05	-1	0.0316364	6.41818	7.94895	6.15245	6.87914	2.95396	3.7515	3.76235	3.35422
AAEL024563	0.636001	1.75e-05	7.47722	11.6383	4.85975	1.85e-06	1.75e-05	1.85e-06	0.0243376	1.75e-05	1	0.0153888	23.0003	25.8006	21.8217	19.9558	33.4903	39.3044	34.3769	33.5268
AAEL019818	-1.38415	1.75e-05	0.369226	0.136496	0.712819	1.85e-06	1.75e-05	1.85e-06	0.0243376	1.75e-05	-1	0.0495591	2.25825	1.83117	3.10345	2.16303	0.701565	0.826019	0.880551	1.14265
AAEL011448	-1.09869	1.77e-05	11.6718	5.48328	3.60144	1.87e-06	1.77e-05	1.87e-06	0.0243376	1.77e-05	-1	0.0458525	14.5598	18.5614	10.127	22.5168	7.16335	6.57374	8.32521	8.73571
AAEL028108	-1.56636	1.81e-05	1.77736	0.604564	2.04161	1.92e-06	1.81e-05	1.92e-06	0.0243376	1.81e-05	-1	0.0863847	5.40791	6.36748	6.37023	6.38271	1.77237	0.757184	3.12195	2.65389
AAEL027570	-1.94597	1.82e-05	5.3628	1.40283	0.766441	1.92e-06	1.82e-05	1.92e-06	0.0243376	1.82e-05	-1	0.117	1.01027	4.16175	3.049	2.26941	0.553867	0.344175	0.840526	0.995208
AAEL025999	1.12332	1.83e-05	17.5542	38.3634	4.08442	1.94e-06	1.83e-05	1.94e-06	0.0243376	1.83e-05	1	0.0493928	6.89361	8.48998	16.0073	10.9215	21.1577	25.6754	28.3377	17.0291
AAEL000495	-1.37369	1.83e-05	3.00642	1.16233	0.90317	1.94e-06	1.83e-05	1.94e-06	0.0243376	1.83e-05	-1	0.0516073	2.43653	2.12249	3.049	2.9786	1.03389	0.688349	0.920576	1.43752
AAEL022107	-1.66611	1.84e-05	75.9512	24.0963	4.25049	1.95e-06	1.84e-05	1.95e-06	0.0243376	1.84e-05	-1	0.108421	15.3323	38.2465	18.0218	43.6152	11.2989	4.57752	13.8887	6.59786
AAEL005261	0.503691	1.87e-05	27.8559	39.6077	6.49521	1.99e-06	1.87e-05	1.99e-06	0.0243376	1.87e-05	1	0.0102437	77.0182	71.5822	71.4882	77.9754	111.586	97.6424	108.428	105.013
AAEL000716	-0.551937	1.87e-05	40.0549	27.3865	6.01249	1.99e-06	1.87e-05	1.99e-06	0.0243376	1.87e-05	-1	0.0122079	82.4856	84.8582	65.9347	73.543	54.0574	49.8709	49.551	55.8054
AAEL009640	0.733978	1.91e-05	2.88261	4.77944	4.06509	2.04e-06	1.91e-05	2.04e-06	0.0243376	1.91e-05	1	0.0199202	14.0843	12.6933	11.6515	11.5243	18.3515	22.6123	19.5722	22.4106
AAEL002134	-1.05685	1.91e-05	6.88082	3.3303	2.50908	2.04e-06	1.91e-05	2.04e-06	0.0243376	1.91e-05	-1	0.0386187	5.5862	9.53042	7.7314	7.62379	3.87707	3.51058	3.16198	4.12827
AAEL026884	-1.82489	1.91e-05	1.01436	0.285135	0.853303	2.04e-06	1.91e-05	2.04e-06	0.0243376	1.91e-05	-1	0.10372	3.14966	1.45661	4.19238	2.55308	0.443094	0.826019	1.36085	0.552893
AAEL007981	0.852557	1.94e-05	3.47209	6.27959	3.54927	2.07e-06	1.94e-05	2.07e-06	0.0243376	1.94e-05	1	0.0265057	8.3793	6.61719	9.20145	8.82941	12.9236	15.6255	16.3702	14.6701
AAEL017282	0.809451	1.94e-05	23.1603	40.7818	4.27531	2.07e-06	1.94e-05	2.07e-06	0.0243376	1.94e-05	1	0.025332	11.2318	14.8991	15.4628	14.2193	26.6595	24.4708	28.4578	18.3929
AAEL017363	-0.58584	1.94e-05	39.2741	26.1307	7.91671	2.07e-06	1.94e-05	2.07e-06	0.0243376	1.94e-05	-1	0.014349	311.52	274.301	255.517	318.568	195.921	168.301	226.582	182.086
AAEL006628	0.628413	1.96e-05	17.7563	27.9833	4.52844	2.09e-06	1.96e-05	2.09e-06	0.0243376	1.96e-05	1	0.014847	18.066	18.5614	16.4973	18.9354	30.7581	26.9489	26.5766	27.2392
AAEL020936	0.946159	1.99e-05	4.00762	7.71586	3.53949	2.14e-06	1.99e-05	2.14e-06	0.0243376	1.99e-05	1	0.0332869	9.86499	7.86571	6.64247	7.0919	17.3545	15.9353	11.3271	15.8496
AAEL028026	-0.830188	1.99e-05	5.08231	2.86532	3.7938	2.13e-06	1.99e-05	2.13e-06	0.0243376	1.99e-05	-1	0.025999	17.8283	13.9419	19.8185	19.3254	11.2989	8.63878	9.60601	10.3207
AAEL008766	2.2756	2e-05	0.84357	4.04624	0.762037	2.15e-06	2e-05	2.15e-06	0.0243376	2e-05	1	0.157873	1.12913	0.33294	0.217786	0.496433	4.24631	1.06694	3.32208	1.76926
AAEL020465	2.02765	2.02e-05	0.66628	2.98025	0.140808	2.18e-06	2.02e-05	2.18e-06	0.0243376	2.02e-05	1	0.118527	0.118855	0.208088	0.163339	0.921947	2.14162	1.3767	1.40088	1.3638
AAEL010408	1.2456	2.02e-05	0.173196	0.419008	1.1234	2.18e-06	2.02e-05	2.18e-06	0.0243376	2.02e-05	1	0.041781	0.891415	1.08206	1.3067	1.52474	2.84318	2.44363	3.20199	3.09619
AAEL012676	-0.843408	2.02e-05	11.2048	6.24001	3.28923	2.17e-06	2.02e-05	2.17e-06	0.0243376	2.02e-05	-1	0.0255577	14.6192	11.861	12.4138	11.3116	6.97873	7.46859	7.00438	6.45042
AAEL003426	-1.07448	2.04e-05	5.41193	2.57872	3.1963	2.2e-06	2.04e-05	2.2e-06	0.0243376	2.04e-05	-1	0.0432418	15.0352	12.8182	8.22141	13.5101	7.38489	4.9217	6.16385	5.08662
AAEL026382	-0.762439	2.12e-05	74.9348	44.392	5.09135	2.28e-06	2.12e-05	2.28e-06	0.0243376	2.12e-05	-1	0.0233839	33.1012	47.6937	41.216	49.1823	28.4688	22.8532	29.6986	20.0516
AAEL017160	-0.710009	2.16e-05	10.307	6.32505	4.4752	2.33e-06	2.16e-05	2.33e-06	0.0243376	2.16e-05	-1	0.0195137	25.3756	30.5889	22.3775	31.7008	17.9453	15.5911	17.2508	16.6237
AAEL013798	1.45478	2.17e-05	0.86045	2.39443	1.55605	2.34e-06	2.17e-05	2.34e-06	0.0243376	2.17e-05	1	0.0696871	1.42626	1.99764	1.03448	1.4893	5.02173	2.47806	5.52345	3.4648
AAEL000243	-1.74898	2.21e-05	0.195279	0.0573459	0.311639	2.39e-06	2.21e-05	2.39e-06	0.0243376	2.21e-05	-1	0.0835354	3.20909	1.12367	1.47005	1.80843	0.701565	0.344175	0.520325	0.663472
AAEL015393	-0.759718	2.26e-05	11.7704	6.97201	3.79851	2.45e-06	2.26e-05	2.45e-06	0.0243376	2.26e-05	-1	0.0216093	18.6603	17.0632	15.8984	18.1907	11.6681	9.74014	10.7267	9.10431
AAEL006787	0.562949	2.28e-05	31.6887	46.9219	5.30247	2.46e-06	2.28e-05	2.46e-06	0.0243376	2.28e-05	1	0.0125104	28.9413	31.1715	35.118	31.8072	45.2325	52.0392	45.0282	45.3741
AAEL007541	-0.666752	2.28e-05	17.7835	11.2413	4.56127	2.47e-06	2.28e-05	2.47e-06	0.0243376	2.28e-05	-1	0.0172576	29.0601	30.8386	25.9165	29.8214	21.8593	17.2776	16.9706	16.7711
AAEL014228	-0.864455	2.44e-05	6.15688	3.38242	3.44112	2.64e-06	2.44e-05	2.64e-06	0.0243376	2.44e-05	-1	0.027988	13.3118	12.0275	17.1506	13.5455	7.71721	8.6732	7.28455	7.04017
AAEL014938	1.52594	2.47e-05	0.312131	0.931406	0.0854306	2.68e-06	2.47e-05	2.68e-06	0.0243376	2.47e-05	1	0.0478326	0.356566	0.541028	0.435572	0.567352	1.25543	1.06694	1.56098	1.76926
AAEL011101	-0.472703	2.47e-05	135.526	97.8962	7.47914	2.68e-06	2.47e-05	2.68e-06	0.0243376	2.47e-05	-1	0.00946173	214.355	205.133	201.452	208.431	152.683	147.135	144.771	153.041
AAEL019709	0.984726	2.48e-05	0.46176	0.940743	2.36706	2.69e-06	2.48e-05	2.69e-06	0.0243376	2.48e-05	1	0.0324386	2.97138	3.49587	3.32123	3.65233	7.27412	5.67888	7.6848	6.11868
AAEL012509	-0.726069	2.53e-05	40.4621	24.5441	6.10389	2.75e-06	2.53e-05	2.75e-06	0.0243376	2.53e-05	-1	0.0221512	85.3381	95.3458	70.8348	91.1309	69.3811	47.7714	50.0713	39.9926
AAEL010561	-0.561083	2.6e-05	15.9664	10.8579	5.4682	2.83e-06	2.6e-05	2.83e-06	0.0243376	2.6e-05	-1	0.0127283	50.2758	53.8947	48.784	57.799	39.583	34.5551	31.98	36.8227
AAEL000454	-0.486598	2.63e-05	61.6759	44.2058	6.58477	2.87e-06	2.63e-05	2.87e-06	0.0243376	2.63e-05	-1	0.00989399	111.486	116.529	110.363	109.499	75.0675	81.0531	77.5285	85.9933
AAEL026833	-0.828771	2.64e-05	9.97339	5.61522	3.47693	2.88e-06	2.64e-05	2.88e-06	0.0243376	2.64e-05	-1	0.0258849	15.3918	13.7754	14.5372	13.2264	9.26804	8.15694	6.48405	8.07224
AAEL023988	-1.49994	2.66e-05	6.22814	2.17339	0.765114	2.91e-06	2.66e-05	2.91e-06	0.0243376	2.66e-05	-1	0.0663696	3.68451	2.24735	2.01452	2.05665	1.29236	0.860437	0.520325	0.81091
AAEL008213	0.916361	2.7e-05	7.42493	14.0579	3.20191	2.95e-06	2.7e-05	2.95e-06	0.0243376	2.7e-05	1	0.0311483	7.07189	6.4091	5.44465	6.20541	13.2928	10.4629	13.8487	9.8415
AAEL017013	0.576973	2.71e-05	9.53427	14.2554	4.98558	2.97e-06	2.71e-05	2.97e-06	0.0243376	2.71e-05	1	0.013142	24.7219	23.3474	27.0599	26.2046	34.8198	39.6489	39.3046	37.3756
AAEL014544	-1.40535	2.73e-05	0.633911	0.239967	0.320154	2.99e-06	2.73e-05	2.99e-06	0.0243376	2.73e-05	-1	0.0447433	1.36684	1.62308	1.96007	1.98573	0.590792	0.791602	0.72045	0.516034
AAEL021978	-1.44581	2.75e-05	7.46436	2.75232	0.166425	3.01e-06	2.75e-05	3.01e-06	0.0243376	2.75e-05	-1	0.0459132	1.12913	1.62308	1.96007	1.56022	0.590792	0.447427	0.6404	0.626612
AAEL012522	1.11733	2.79e-05	0.800388	1.72549	2.22508	3.06e-06	2.79e-05	3.06e-06	0.0243376	2.79e-05	1	0.0421256	2.73367	2.6219	4.02904	2.16303	5.90792	7.26209	5.96373	5.71323
AAEL019549	0.511419	2.79e-05	9.87111	14.1262	6.53765	3.07e-06	2.79e-05	3.07e-06	0.0243376	2.79e-05	1	0.0110008	73.6308	77.1173	80.4719	74.8195	95.4498	111.891	109.428	119.462
AAEL022068	0.681384	2.81e-05	18.7816	30.2627	4.37884	3.09e-06	2.81e-05	3.09e-06	0.0243376	2.81e-05	1	0.0182747	13.9061	18.5198	14.9183	16.0631	23.9271	27.6372	26.6166	23.7375
AAEL006364	-0.552375	2.83e-05	45.8792	31.3622	6.20381	3.11e-06	2.83e-05	3.11e-06	0.0243376	2.83e-05	-1	0.0128176	99.3624	81.071	81.6152	88.4359	62.7347	54.3452	66.9218	54.9576
AAEL004960	0.744292	2.87e-05	11.8898	19.9417	3.96115	3.17e-06	2.87e-05	3.17e-06	0.0243376	2.87e-05	1	0.0212742	10.8158	10.2379	13.7205	11.4534	20.4931	20.2719	17.4509	19.1301
AAEL028635	0.709799	2.87e-05	5.85412	9.61477	3.8996	3.15e-06	2.87e-05	3.15e-06	0.0243376	2.87e-05	1	0.0191361	10.8753	12.3188	10.3448	11.3116	20.0869	17.8282	17.0907	18.4666
AAEL005704	0.494534	2.93e-05	14.6833	20.8075	6.25963	3.24e-06	2.93e-05	3.24e-06	0.0243376	2.93e-05	1	0.0102154	62.9933	65.1314	63.4846	62.4441	85.0001	83.3247	91.7774	97.8621
AAEL018215	-0.631281	2.93e-05	13.7287	8.78185	6.44818	3.24e-06	2.93e-05	3.24e-06	0.0243376	2.93e-05	-1	0.0170384	110.06	88.1876	127.567	98.6837	58.5991	66.9416	80.2902	68.1164
AAEL025518	-0.736723	2.95e-05	3.09431	1.86428	3.73036	3.26e-06	2.95e-05	3.26e-06	0.0243376	2.95e-05	-1	0.0205585	16.8774	16.1892	14.9728	18.0843	10.2281	9.18946	10.7267	9.58348
AAEL007762	0.632396	2.96e-05	29.3202	45.5487	4.70675	3.27e-06	2.96e-05	3.27e-06	0.0243376	2.96e-05	1	0.0158724	20.2054	17.1464	22.4319	21.7721	34.1921	32.2836	30.6992	29.1928
AAEL008798	1.07056	2.98e-05	1.75357	3.69934	1.94734	3.29e-06	2.98e-05	3.29e-06	0.0243376	2.98e-05	1	0.036803	2.02054	2.16411	2.94011	2.48216	5.31712	5.19704	5.6035	4.09141
AAEL023468	0.779016	3.06e-05	7.08001	12.2038	3.60963	3.4e-06	3.06e-05	3.4e-06	0.0243376	3.06e-05	1	0.0229793	8.26044	8.53159	9.31034	9.43222	17.096	14.1456	16.4103	13.4169
AAEL025216	0.642673	3.06e-05	3.73349	5.79791	5.33732	3.39e-06	3.06e-05	3.39e-06	0.0243376	3.06e-05	1	0.0170481	32.2692	27.0098	38.0036	28.7576	41.9462	49.4923	53.2333	51.8245
AAEL000549	-0.525689	3.06e-05	21.8666	15.4124	6.09775	3.39e-06	3.06e-05	3.39e-06	0.0243376	3.06e-05	-1	0.0116287	87.4181	74.9948	81.7786	79.0392	56.716	57.4083	48.5904	61.666
AAEL007283	-1.14044	3.06e-05	36.5913	16.8953	6.14477	3.38e-06	3.06e-05	3.38e-06	0.0243376	3.06e-05	-1	0.0556392	92.1128	113.741	71.4882	111.839	69.5657	26.8112	50.9919	29.2296
AAEL025854	1.75305	3.07e-05	17.0984	58.8649	1.8823	3.41e-06	3.07e-05	3.41e-06	0.0243376	3.07e-05	1	0.115337	0.475421	2.49705	1.41561	1.95027	2.73241	6.12631	6.52408	6.3767
AAEL024684	-1.23671	3.07e-05	5.9446	2.53303	2.0914	3.41e-06	3.07e-05	3.41e-06	0.0243376	3.07e-05	-1	0.0547256	3.26852	6.07616	7.7314	6.59546	2.40009	2.7534	2.36148	2.54331
AAEL013063	0.604479	3.12e-05	10.1447	15.1508	5.38546	3.47e-06	3.12e-05	3.47e-06	0.0243376	3.12e-05	1	0.0150545	36.7857	30.3392	33.4301	31.8426	47.5587	55.9972	42.3865	55.105
AAEL006009	-0.760661	3.13e-05	19.2359	11.3791	3.90558	3.49e-06	3.13e-05	3.49e-06	0.0243376	3.13e-05	-1	0.0226955	16.818	22.1405	18.294	17.907	11.0773	12.6656	9.56598	11.0579
AAEL021140	-0.560884	3.19e-05	265.045	180.202	7.71973	3.55e-06	3.19e-05	3.55e-06	0.0243376	3.19e-05	-1	0.0137615	266.414	244.087	220.998	273.322	199.171	150.198	167.785	164.062
AAEL001399	0.596319	3.21e-05	7.81731	11.8212	5.31767	3.58e-06	3.21e-05	3.58e-06	0.0243376	3.21e-05	1	0.0146016	36.964	30.797	30.5445	28.474	42.8693	51.6606	44.788	52.0457
AAEL021056	0.993143	3.22e-05	12.0525	24.1231	3.48145	3.6e-06	3.22e-05	3.6e-06	0.0243376	3.22e-05	1	0.0390573	4.57593	8.32351	8.98366	7.51741	12.4435	16.3139	13.6886	16.2551
AAEL008468	-0.622052	3.22e-05	22.4386	14.6223	5.4937	3.6e-06	3.22e-05	3.6e-06	0.0243376	3.22e-05	-1	0.0162265	61.7453	50.1907	46.0073	60.352	40.3954	32.9031	36.863	31.6992
AAEL012792	-1.05879	3.23e-05	1.61071	0.780163	3.06356	3.61e-06	3.23e-05	3.61e-06	0.0243376	3.23e-05	-1	0.0435614	13.5495	10.1131	9.2559	12.1981	6.20331	3.82034	7.00438	4.6443
AAEL010287	0.996233	3.26e-05	2.35241	4.66814	2.59219	3.65e-06	3.26e-05	3.65e-06	0.0243376	3.26e-05	1	0.0350643	4.81364	3.45426	4.13793	3.43957	8.27108	8.39786	6.20388	8.51456
AAEL004172	0.615702	3.32e-05	40.1625	61.6151	6.62052	3.71e-06	3.32e-05	3.71e-06	0.0243376	3.32e-05	1	0.0163954	75.3542	74.4954	92.3956	68.3304	101.321	142.144	108.788	123.369
AAEL028015	-0.581051	3.33e-05	40.1138	26.8973	6.37953	3.73e-06	3.33e-05	3.73e-06	0.0243376	3.33e-05	-1	0.0145283	98.7687	107.456	80.6352	111.981	74.0336	67.5271	60.6379	64.5411
AAEL000241	-0.580358	3.34e-05	25.6137	17.1606	5.00373	3.75e-06	3.34e-05	3.75e-06	0.0243376	3.34e-05	-1	0.0137113	40.2921	40.0778	36.6425	36.6296	23.0409	28.1879	26.9769	24.5116
AAEL025390	-1.08658	3.34e-05	1.59214	0.748657	1.74335	3.75e-06	3.34e-05	3.75e-06	0.0243376	3.34e-05	-1	0.0380696	5.22963	3.37102	4.41016	5.07071	2.14162	2.1683	1.96123	2.21157
AAEL025929	0.642124	3.36e-05	21.4046	33.5223	4.50352	3.78e-06	3.36e-05	3.78e-06	0.0243376	3.36e-05	1	0.0164751	17.3529	19.0608	15.7895	18.1907	28.0995	30.8381	26.6166	24.4379
AAEL027985	-1.11703	3.37e-05	6.23493	2.8811	2.96501	3.79e-06	3.37e-05	3.79e-06	0.0243376	3.37e-05	-1	0.0488246	9.98384	7.99057	11.4338	13.1909	6.35101	4.54311	3.24203	5.49207
AAEL011634	-2.19078	3.42e-05	0.855716	0.190927	0.223644	3.85e-06	3.42e-05	3.85e-06	0.0243376	3.42e-05	-1	0.145011	1.12915	1.99765	1.52451	2.58854	0.590803	0.103252	0.8005	0.110579
AAEL005923	0.766664	3.48e-05	16.8766	28.9177	3.93082	3.92e-06	3.48e-05	3.92e-06	0.0243376	3.48e-05	1	0.0232704	9.6867	10.0298	13.1218	11.9147	17.7237	20.3064	21.1734	16.9924
AAEL003853	-0.932623	3.52e-05	0.945064	0.496525	2.35202	3.97e-06	3.52e-05	3.97e-06	0.0243376	3.52e-05	-1	0.0297306	7.48788	6.95013	5.88022	6.34725	3.1755	3.51058	3.80238	3.4648
AAEL014754	-0.969061	3.62e-05	22.9889	11.7862	4.16738	4.09e-06	3.62e-05	4.09e-06	0.0243376	3.62e-05	-1	0.0392472	26.0293	25.6364	22.5408	20.9211	15.2129	8.6732	16.1301	8.58827
AAEL011318	1.49585	3.64e-05	0.154875	0.434945	0.580583	4.11e-06	3.64e-05	4.11e-06	0.0243376	3.64e-05	1	0.057903	0.594276	0.582645	1.03448	0.67373	2.32624	2.30597	1.24078	2.21157
AAEL007793	-1.37271	3.71e-05	1.936	0.742258	1.85667	4.19e-06	3.71e-05	4.19e-06	0.0243376	3.71e-05	-1	0.0696017	5.28906	5.4519	6.04356	4.1133	1.957	3.30408	1.16073	1.58496
AAEL024359	-1.32248	3.75e-05	0.370257	0.148243	0.706198	4.24e-06	3.75e-05	4.24e-06	0.0243376	3.75e-05	-1	0.047824	2.07997	1.62308	2.55898	2.8013	0.886187	0.998107	0.960601	0.77405
AAEL002867	-0.525222	3.83e-05	65.4738	45.6116	6.70864	4.33e-06	3.83e-05	4.33e-06	0.0243376	3.83e-05	-1	0.0120689	124.501	135.798	104.864	128.221	87.1048	92.2044	82.2514	81.349
AAEL003405	-1.02529	3.83e-05	80.9479	39.9691	6.0581	4.34e-06	3.83e-05	4.34e-06	0.0243376	3.83e-05	-1	0.0460759	70.2435	95.97	79.8729	111.024	58.6361	27.2586	58.4766	31.1832
AAEL015336	-0.74664	3.84e-05	13.3048	7.95132	4.545	4.36e-06	3.84e-05	4.36e-06	0.0243376	3.84e-05	-1	0.0232238	32.0315	31.0883	23.8475	29.8569	20.7516	13.8702	19.5322	15.5179
AAEL013467	0.538951	3.88e-05	17.3551	25.3071	5.19204	4.4e-06	3.88e-05	4.4e-06	0.0243376	3.88e-05	1	0.0119986	26.8613	29.9646	30.1633	31.7362	43.4232	44.192	40.1051	44.9686
AAEL013585	-1.29113	3.9e-05	6.51879	2.69187	1.78864	4.43e-06	3.9e-05	4.43e-06	0.0243376	3.9e-05	-1	0.0590329	3.92222	6.1594	3.8657	5.35438	2.21547	1.41112	2.80175	1.51124
AAEL001754	1.14803	3.99e-05	2.53669	5.63289	1.54087	4.54e-06	3.99e-05	4.54e-06	0.0243376	3.99e-05	1	0.0407479	1.66397	1.95602	1.90563	1.41838	3.87707	2.99432	4.52283	3.98083
AAEL025574	0.584292	3.99e-05	41.9665	63.1129	5.64904	4.55e-06	3.99e-05	4.55e-06	0.0243376	3.99e-05	1	0.0146495	42.3125	43.9065	31.1978	42.6932	57.8237	64.6704	57.2358	60.5234
AAEL020260	-1.26693	3.99e-05	5.45547	2.28696	2.14137	4.55e-06	3.99e-05	4.55e-06	0.0243376	3.99e-05	-1	0.0603254	4.75421	7.69924	4.46461	7.62379	3.10166	2.40922	3.08193	1.65868
AAEL019903	0.896071	4.03e-05	7.73156	14.5201	3.74642	4.6e-06	4.03e-05	4.6e-06	0.0243376	4.03e-05	1	0.0331198	6.47761	11.4448	7.78584	11.2052	18.0561	17.2776	15.6898	18.098
AAEL010589	0.520716	4.12e-05	16.5442	23.8243	5.25881	4.7e-06	4.12e-05	4.7e-06	0.0243376	4.12e-05	1	0.0112519	30.0704	32.6281	29.8911	32.7291	46.3771	44.7771	46.6292	42.2042
AAEL002124	-0.688953	4.12e-05	31.4482	19.5765	5.50184	4.71e-06	4.12e-05	4.71e-06	0.0243376	4.12e-05	-1	0.0205788	61.0916	61.1778	40.3993	60.7776	39.9892	29.9776	36.5829	32.1415
AAEL013058	-0.513626	4.15e-05	29.5956	20.7906	5.24709	4.74e-06	4.15e-05	4.74e-06	0.0243376	4.15e-05	-1	0.0109136	41.9559	45.4047	45.9528	45.1045	32.4935	30.9757	31.0594	30.4828
AAEL004361	-0.895302	4.16e-05	7.08389	3.82618	3.99392	4.76e-06	4.16e-05	4.76e-06	0.0243376	4.16e-05	-1	0.0334266	21.7505	21.5995	13.8838	25.3535	13.4774	10.0155	11.247	9.73092
AAEL024438	-0.534528	4.2e-05	11.493	8.13968	5.31152	4.81e-06	4.2e-05	4.81e-06	0.0243376	4.2e-05	-1	0.0119837	49.1467	47.3608	42.7405	48.4731	33.9705	34.6584	30.7792	30.188
AAEL023247	0.75797	4.24e-05	5.31836	8.97537	3.82021	4.85e-06	4.24e-05	4.85e-06	0.0243376	4.24e-05	1	0.0226411	11.8855	9.07262	11.7604	9.04217	17.0222	17.7594	17.4109	18.1349
AAEL017437	-0.487303	4.25e-05	283.559	201.894	9.00445	4.87e-06	4.25e-05	4.87e-06	0.0243376	4.25e-05	-1	0.0107809	560.997	627.759	588.403	620.541	464.067	400.998	436.073	409.399
AAEL002932	-1.31353	4.26e-05	0.834982	0.333171	0.607428	4.89e-06	4.26e-05	4.89e-06	0.0243376	4.26e-05	-1	0.0457697	2.85253	1.74794	1.85118	2.09211	0.960036	0.860437	0.880551	0.700331
AAEL007050	-0.893378	4.27e-05	14.8182	7.99005	4.69434	4.9e-06	4.27e-05	4.9e-06	0.0243376	4.27e-05	-1	0.0344931	30.6647	41.7424	30.2178	31.8072	19.09	20.7882	10.7667	21.7103
AAEL009032	0.779456	4.29e-05	10.9202	18.804	4.39484	4.93e-06	4.29e-05	4.93e-06	0.0243376	4.29e-05	1	0.0254895	16.6397	16.3557	13.3394	15.2121	34.229	24.6429	26.4966	20.3096
AAEL007687	0.868337	4.34e-05	4.81023	8.80401	4.29089	5e-06	4.34e-05	5e-06	0.0243376	4.34e-05	1	0.0319427	10.5781	16.1892	15.6806	12.5172	24.0378	29.3237	17.8512	29.1928
AAEL013545	0.943874	4.41e-05	2.91245	6.19454	2.86588	5.08e-06	4.41e-05	5.08e-06	0.0243376	4.41e-05	1	0.0340557	4.81364	5.16057	4.5735	4.99979	11.8158	8.12252	10.0863	7.66679
AAEL008415	0.628541	4.46e-05	10.3778	16.0652	4.61964	5.14e-06	4.46e-05	5.14e-06	0.0243376	4.46e-05	1	0.0162532	18.066	17.9372	22.4319	18.4744	26.5487	31.0446	29.0582	32.1415
AAEL003746	0.507964	4.47e-05	68.797	98.1075	7.7765	5.16e-06	4.47e-05	5.16e-06	0.0243376	4.47e-05	1	0.011664	189.693	177.207	171.779	185.134	277.894	238.651	281.496	231.294
AAEL022876	-1.55122	4.5e-05	0.547594	0.193273	0.487862	5.2e-06	4.5e-05	5.2e-06	0.0243376	4.5e-05	-1	0.0706874	1.24798	2.28896	1.47005	2.87222	0.480018	0.894854	0.56035	0.77405
AAEL025259	-0.685241	4.54e-05	5.77776	3.83968	4.46018	5.25e-06	4.54e-05	5.25e-06	0.0243376	4.54e-05	-1	0.0196449	28.5253	23.0145	31.9604	25.0699	15.2498	17.312	18.9719	15.8868
AAEL008007	-0.952072	4.54e-05	19.5876	10.163	4.48952	5.25e-06	4.54e-05	5.25e-06	0.0243376	4.54e-05	-1	0.0392261	36.0131	24.7624	21.9419	35.6368	18.3145	9.77456	16.4903	16.6237
AAEL026769	1.10386	4.56e-05	49.7245	107.69	4.37487	5.28e-06	4.56e-05	5.28e-06	0.0243376	4.56e-05	1	0.05315	5.82391	15.0655	14.1561	17.056	33.8597	25.7098	28.2176	24.6222
AAEL021555	-1.25882	4.57e-05	18.6862	7.84628	5.09373	5.3e-06	4.57e-05	5.3e-06	0.0243376	4.57e-05	-1	0.0696476	52.534	56.5582	29.6189	53.8275	27.4718	9.8434	27.8574	15.3336
AAEL027026	0.644796	4.61e-05	12.5531	19.6529	4.61851	5.34e-06	4.61e-05	5.34e-06	0.0243376	4.61e-05	1	0.0172387	20.0271	15.3153	20.9619	20.0346	32.1612	30.5283	28.6979	27.829
AAEL026304	-2.56431	4.69e-05	93.6865	15.9289	4.77516	5.44e-06	4.69e-05	5.44e-06	0.0243376	4.69e-05	-1	0.265853	52.4746	64.7569	25.3176	45.1045	14.4005	1.13578	13.6485	2.54331
AAEL023000	1.85369	4.71e-05	0.495581	1.81093	0.909247	5.48e-06	4.71e-05	5.48e-06	0.0243376	4.71e-05	1	0.118519	0.891415	1.29014	0.326679	0.496433	2.36317	1.44553	2.7217	4.42315
AAEL020392	1.34175	4.71e-05	0.304274	0.778402	0.709667	5.47e-06	4.71e-05	5.47e-06	0.0243376	4.71e-05	1	0.0490287	0.653704	0.665881	1.08893	0.992866	2.10469	2.20272	1.68105	2.69075
AAEL004095	0.972874	4.71e-05	4.56601	9.01877	3.01826	5.46e-06	4.71e-05	5.46e-06	0.0243376	4.71e-05	1	0.03745	4.5165	6.53395	5.44465	4.96433	13.219	8.12252	11.247	9.6572
AAEL013542	-1.17677	4.8e-05	30.0857	13.3782	4.71422	5.59e-06	4.8e-05	5.59e-06	0.0243376	4.8e-05	-1	0.0608942	33.22	42.9493	26.6243	42.5514	24.1855	9.60247	20.1326	10.4313
AAEL001073	1.14357	4.81e-05	0.929131	2.06749	1.73189	5.61e-06	4.81e-05	5.61e-06	0.0243376	4.81e-05	1	0.0447071	1.48569	1.99764	2.28675	2.12757	4.72633	5.43796	3.24203	4.12827
AAEL002279	0.564648	4.81e-05	12.5657	18.614	5.01059	5.6e-06	4.81e-05	5.6e-06	0.0243376	4.81e-05	1	0.0133615	27.0396	26.6352	24.9909	24.9989	38.3276	41.6796	33.9412	39.2923
AAEL014992	0.482928	4.81e-05	19.2534	26.9493	6.05163	5.6e-06	4.81e-05	5.6e-06	0.0243376	4.81e-05	1	0.0101196	58.6551	50.0243	58.2033	54.1821	75.1782	79.229	77.0882	77.2208
AAEL000563	1.28537	4.82e-05	2.05965	5.08745	1.73752	5.63e-06	4.82e-05	5.63e-06	0.0243376	4.82e-05	1	0.0596477	1.54512	2.03926	1.79673	2.02119	5.20635	2.58131	5.96373	4.46001
AAEL007770	-0.621687	4.86e-05	6.82738	4.52391	4.66673	5.68e-06	4.86e-05	5.68e-06	0.0243376	4.86e-05	-1	0.0162024	29.4761	30.6721	28.3122	34.3957	17.7607	22.1649	18.4115	21.5628
AAEL024782	1.17597	4.88e-05	2.78049	6.26387	1.82316	5.7e-06	4.88e-05	5.7e-06	0.0243376	4.88e-05	1	0.0474883	1.78283	2.45543	2.83122	1.34746	4.50479	4.40544	5.32333	4.68116
AAEL019579	-0.573151	4.89e-05	7.31332	5.05048	5.71586	5.73e-06	4.89e-05	5.73e-06	0.0243376	4.89e-05	-1	0.0143919	60.7945	61.9685	58.6933	69.6779	45.454	34.9337	48.2302	40.3243
AAEL002720	-0.895326	4.9e-05	73.8652	39.8727	6.42721	5.74e-06	4.9e-05	5.74e-06	0.0243376	4.9e-05	-1	0.0362584	116.656	126.809	73.0671	130.916	67.7195	41.7484	78.9694	52.23
AAEL001905	1.41701	4.94e-05	3.12294	8.3301	2.29187	5.79e-06	4.94e-05	5.79e-06	0.0243376	4.94e-05	1	0.0789254	1.96111	2.3722	3.8657	2.16303	4.32016	8.29461	4.92308	10.0627
AAEL023294	-0.945446	4.95e-05	46.7565	24.3751	7.5471	5.81e-06	4.95e-05	5.81e-06	0.0243376	4.95e-05	-1	0.0407302	254.231	279.004	189.256	262.152	159.477	85.8716	176.71	89.3107
AAEL000223	-0.855367	5.06e-05	16.1124	8.90367	4.77235	5.94e-06	5.06e-05	5.94e-06	0.0243376	5.06e-05	-1	0.0322577	35.4784	38.4963	40.236	26.6301	17.3915	24.6774	13.2883	22.3738
AAEL019810	-1.16746	5.2e-05	0.822756	0.358464	1.50473	6.11e-06	5.2e-05	6.11e-06	0.0243376	5.2e-05	-1	0.0460371	4.33822	3.7872	4.62795	2.94314	1.36621	1.51437	1.96123	2.10099
AAEL003393	-0.643542	5.22e-05	167.109	107.287	7.96908	6.13e-06	5.22e-05	6.13e-06	0.0243376	5.22e-05	-1	0.0191099	331.012	350.378	236.897	303.675	236.464	173.051	202.847	169.923
AAEL014636	0.465426	5.25e-05	10.3853	14.322	6.17408	6.17e-06	5.25e-05	6.17e-06	0.0243376	5.25e-05	1	0.00953225	58.4174	60.1373	63.1579	60.5293	79.6461	84.7702	85.3334	84.7401
AAEL000644	-1.31648	5.27e-05	0.950925	0.383842	0.525933	6.21e-06	5.27e-05	6.21e-06	0.0243376	5.27e-05	-1	0.0459495	2.02054	2.12249	1.5245	2.23395	0.516943	0.860437	0.920576	0.884629
AAEL001317	0.536635	5.29e-05	9.55169	13.8684	5.19254	6.23e-06	5.29e-05	6.23e-06	0.0243376	5.29e-05	1	0.0122143	31.8532	27.7173	30.4356	29.0768	41.0969	47.2208	40.5453	43.6786
AAEL019771	0.497799	5.52e-05	6.82265	9.4715	5.98018	6.51e-06	5.52e-05	6.51e-06	0.0243376	5.52e-05	1	0.0109463	49.0872	53.1872	57.3321	49.3951	73.1105	68.2154	79.7298	74.0508
AAEL019960	-1.29896	5.57e-05	0.939685	0.385791	1.44691	6.58e-06	5.57e-05	6.58e-06	0.0243376	5.57e-05	-1	0.0590118	2.49596	3.66234	3.8657	5.10617	1.62468	1.13578	1.36085	2.06413
AAEL010147	0.540087	5.61e-05	3.13359	4.91106	5.24	6.62e-06	5.61e-05	6.62e-06	0.0243376	5.61e-05	1	0.0125232	29.3573	28.9658	34.9002	29.6441	41.5031	44.7427	44.748	47.5488
AAEL011797	-2.30747	5.61e-05	2.74566	0.561191	0.471504	6.63e-06	5.61e-05	6.63e-06	0.0243376	5.61e-05	-1	0.183413	1.12913	3.57911	1.08893	2.90768	0.886187	0.13767	0.56035	0.184298
AAEL026231	-0.726656	5.62e-05	27.7365	16.8056	5.21326	6.65e-06	5.62e-05	6.65e-06	0.0243376	5.62e-05	-1	0.0235644	57.0505	45.5296	33.049	49.2178	33.232	24.1955	26.7767	27.4972
AAEL003875	0.493223	5.69e-05	12.1426	17.1802	6.29273	6.74e-06	5.69e-05	6.74e-06	0.0243376	5.69e-05	1	0.0108958	67.0344	63.0089	66.8058	63.3306	85.9232	103.562	89.8562	86.7305
AAEL016998	-1.50229	5.76e-05	2.54725	0.904832	2.43694	6.83e-06	5.76e-05	6.83e-06	0.0243376	5.76e-05	-1	0.0933438	6.95303	7.44954	3.48457	13.6164	2.47394	2.58131	2.5616	3.53852
AAEL004313	0.684421	5.77e-05	120.986	195.268	8.00408	6.84e-06	5.77e-05	6.84e-06	0.0243376	5.77e-05	1	0.0218439	194.744	249.123	156.642	186.765	375.448	245.534	328.846	315.591
AAEL022406	-1.06916	5.77e-05	2.72813	1.30075	2.82217	6.85e-06	5.77e-05	6.85e-06	0.0243376	5.77e-05	-1	0.046559	9.15186	10.6125	9.52813	8.90033	3.84015	4.54311	3.12195	6.67158
AAEL026619	-0.724751	5.84e-05	22.7529	13.4118	4.71672	6.94e-06	5.84e-05	6.94e-06	0.0243376	5.84e-05	-1	0.022987	26.5047	37.0812	28.421	38.6154	22.0439	17.1399	22.374	17.6557
AAEL022431	-1.23573	5.84e-05	0.334062	0.132955	0.687087	6.94e-06	5.84e-05	6.94e-06	0.0243376	5.84e-05	-1	0.042082	2.07997	2.3722	2.12341	2.19849	0.738489	0.998107	0.760475	1.21637
AAEL014551	-1.18118	5.89e-05	12.4955	5.53571	4.27211	7.01e-06	5.89e-05	7.01e-06	0.0243376	5.89e-05	-1	0.0621163	29.179	29.6317	20.5808	27.8002	16.0621	8.05369	16.8105	6.3767
AAEL027937	-1.038	5.98e-05	4.05598	1.97711	2.41095	7.12e-06	5.98e-05	7.12e-06	0.0243376	5.98e-05	-1	0.0417333	6.41818	5.28543	9.31034	7.51741	3.65552	3.57942	3.72233	2.9119
AAEL013921	0.744485	6.12e-05	3.65071	6.12871	3.99614	7.3e-06	6.12e-05	7.3e-06	0.0243376	6.12e-05	1	0.0233248	10.3998	14.15	13.0671	9.7159	18.3884	21.2012	20.0125	19.683
AAEL004081	0.669278	6.25e-05	42.3992	67.7873	5.23575	7.45e-06	6.25e-05	7.45e-06	0.0243376	6.25e-05	1	0.0201887	20.2054	30.1311	30.4356	34.963	44.2355	46.3603	45.4284	48.4703
AAEL022822	-1.05559	6.27e-05	4.6348	2.24233	2.56182	7.48e-06	6.27e-05	7.48e-06	0.0243376	6.27e-05	-1	0.0448314	8.31987	7.86571	8.22141	7.41103	3.7663	4.9217	2.28143	4.27571
AAEL012577	0.78639	6.31e-05	9.76365	16.9567	3.87106	7.54e-06	6.31e-05	7.54e-06	0.0243376	6.31e-05	1	0.0263864	9.74613	11.32	9.2559	12.1271	21.3423	15.2814	20.4528	16.4025
AAEL006887	-0.488803	6.32e-05	92.712	66.2404	6.40739	7.56e-06	6.32e-05	7.56e-06	0.0243376	6.32e-05	-1	0.0108925	99.9573	99.9653	95.7169	100.634	79.203	71.0721	68.2827	63.8407
AAEL007752	0.483237	6.33e-05	406.891	570.381	8.5178	7.59e-06	6.33e-05	7.59e-06	0.0243376	6.33e-05	1	0.0110256	273.902	334.938	295.318	318.142	436.226	421.27	412.818	438.629
AAEL004352	-0.819385	6.33e-05	3.20358	1.81733	3.03129	7.59e-06	6.33e-05	7.59e-06	0.0243376	6.33e-05	-1	0.0263598	11.4101	10.2379	10.2904	9.7159	5.09558	5.7133	6.68418	6.08183
AAEL014627	-1.03483	6.33e-05	3.81629	1.87247	2.31695	7.59e-06	6.33e-05	7.59e-06	0.0243376	6.33e-05	-1	0.0412575	5.88334	7.78248	5.82577	7.02098	4.43094	2.85665	2.84178	2.83819
AAEL005415	1.33795	6.35e-05	0.488523	1.27696	0.591443	7.61e-06	6.35e-05	7.61e-06	0.0243376	6.35e-05	1	0.0493559	0.475421	0.957203	0.707804	0.921947	1.69853	1.68646	2.16135	2.43273
AAEL018331	0.482688	6.41e-05	16.1476	22.6104	5.58978	7.7e-06	6.41e-05	7.7e-06	0.0243376	6.41e-05	1	0.0102016	40.3514	39.828	41.4337	38.7572	56.0513	53.9666	54.314	59.6756
AAEL012851	-0.593003	6.42e-05	75.3238	50.0826	6.82731	7.71e-06	6.42e-05	7.71e-06	0.0243376	6.42e-05	-1	0.0163753	145.122	156.399	111.996	132.548	105.235	83.0149	95.4997	78.3265
AAEL027037	1.63359	6.47e-05	0.136431	0.398626	0.744978	7.78e-06	6.47e-05	7.78e-06	0.0243376	6.47e-05	1	0.0818633	1.0697	0.624263	1.03448	0.390054	1.5139	2.51248	3.44215	1.95356
AAEL004028	-1.06614	6.47e-05	2.75197	1.31209	2.37608	7.78e-06	6.47e-05	7.78e-06	0.0243376	6.47e-05	-1	0.0449875	7.13132	6.82528	7.35027	6.70184	3.21243	4.74961	3.12195	2.24843
AAEL000898	-0.516646	6.71e-05	48.4553	33.9648	6.51255	8.08e-06	6.71e-05	8.08e-06	0.0243376	6.71e-05	-1	0.0123289	92.2911	106.041	117.877	113.399	71.4119	74.445	71.2045	83.3026
AAEL008289	-0.567926	6.73e-05	83.9736	56.7828	6.56173	8.12e-06	6.73e-05	8.12e-06	0.0243376	6.73e-05	-1	0.0150031	121.648	115.114	90.3267	123.931	78.9076	78.6095	64.7205	82.0494
AAEL012439	0.552369	6.97e-05	42.9755	63.2174	6.04548	8.4e-06	6.97e-05	8.4e-06	0.0243376	6.97e-05	1	0.0140162	51.5238	56.3501	53.3031	52.6219	90.5757	76.923	83.5322	62.5875
AAEL009695	-1.19556	6.97e-05	11.8817	5.20692	3.58733	8.41e-06	6.97e-05	8.41e-06	0.0243376	6.97e-05	-1	0.0632815	22.0477	16.98	9.85481	18.0134	9.74806	5.33471	9.08568	5.04976
AAEL006447	0.561927	7.18e-05	5.94607	9.13052	6.62483	8.67e-06	7.18e-05	8.67e-06	0.0243376	7.18e-05	1	0.0147382	88.1906	68.3776	90.9256	71.1672	103.61	119.153	131.122	116.144
AAEL018109	0.789564	7.29e-05	6.17417	10.7324	4.19917	8.81e-06	7.29e-05	8.81e-06	0.0243376	7.29e-05	1	0.0276563	13.2524	16.9383	9.20145	13.9356	25.0348	22.096	24.4153	20.8994
AAEL004130	1.47559	7.37e-05	0.580246	1.6881	0.661673	8.92e-06	7.37e-05	8.92e-06	0.0243376	7.37e-05	1	0.071127	0.237711	0.915586	0.707804	1.09924	1.55083	2.13388	2.28143	2.61703
AAEL025464	-1.57379	7.58e-05	1.29731	0.437294	2.1159	9.18e-06	7.58e-05	9.18e-06	0.0243376	7.58e-05	-1	0.103252	9.27071	6.11778	3.59347	6.98552	3.24935	0.894854	2.4015	2.17471
AAEL011624	-1.02685	7.6e-05	19.4916	9.59604	4.11022	9.21e-06	7.6e-05	9.21e-06	0.0243376	7.6e-05	-1	0.0477699	17.65	27.3843	20.7985	26.5237	13.219	10.876	14.9293	6.3767
AAEL018154	-1.36616	7.65e-05	0.474822	0.181373	0.124567	9.28e-06	7.65e-05	9.28e-06	0.0243376	7.65e-05	-1	0.0456401	1.78283	1.45661	1.79673	1.09924	0.627716	0.55068	0.680425	0.479174
AAEL005808	-0.698074	7.66e-05	9.6645	5.96526	4.67021	9.3e-06	7.66e-05	9.3e-06	0.0243376	7.66e-05	-1	0.0219301	29.0007	34.5426	34.029	28.2967	14.4744	22.1993	18.6116	22.2632
AAEL007500	-0.936798	7.66e-05	8.46771	4.44681	3.23876	9.29e-06	7.66e-05	9.29e-06	0.0243376	7.66e-05	-1	0.0373609	9.86499	13.0263	10.127	16.1695	6.27716	7.26209	5.4434	6.78216
AAEL024184	-0.527644	7.7e-05	14.6209	10.1678	5.94577	9.37e-06	7.7e-05	9.37e-06	0.0243376	7.7e-05	-1	0.0128509	81.1782	77.6999	62.1234	69.9616	54.7959	45.8441	50.9118	50.2764
AAEL019743	-1.82845	7.7e-05	0.651392	0.180293	0.899345	9.36e-06	7.7e-05	9.36e-06	0.0243376	7.7e-05	-1	0.124802	3.8628	2.66352	0.816697	4.00692	0.627716	0.929272	0.520325	1.10579
AAEL011424	0.488524	7.89e-05	168.415	236.802	7.45952	9.61e-06	7.89e-05	9.61e-06	0.0243376	7.89e-05	1	0.0113911	137.337	147.035	160.563	140.668	201.534	229.53	200.645	189.827
AAEL003433	0.485318	7.89e-05	14.656	20.4396	6.5415	9.61e-06	7.89e-05	9.61e-06	0.0243376	7.89e-05	1	0.0110459	72.264	86.398	73.176	78.1527	115.98	101.015	112.03	105.197
AAEL017409	-1.15908	7.93e-05	4.80307	2.14473	2.34374	9.67e-06	7.93e-05	9.67e-06	0.0243376	7.93e-05	-1	0.0552221	9.09243	5.16057	8.05807	5.88627	2.88011	3.545	4.0025	2.13785
AAEL011622	-0.855416	8.02e-05	11.7993	6.54982	3.68587	9.79e-06	8.02e-05	9.79e-06	0.0243376	8.02e-05	-1	0.0319057	16.5209	19.3938	13.0127	17.1269	11.742	8.08811	9.20576	7.51935
AAEL021614	1.16252	8.05e-05	3.19218	7.23853	1.73621	9.83e-06	8.05e-05	9.83e-06	0.0243376	8.05e-05	1	0.0505794	1.24798	1.49823	2.45009	2.624	4.06169	4.71519	4.0025	4.90232
AAEL019425	-0.523602	8.09e-05	39.205	27.3269	6.55467	9.89e-06	8.09e-05	9.89e-06	0.0243376	8.09e-05	-1	0.0129625	130.563	99.9653	104.211	108.719	78.3537	77.1295	83.7724	69.1117
AAEL004104	0.735685	8.11e-05	6.81201	11.3866	4.24772	9.92e-06	8.11e-05	9.92e-06	0.0243376	8.11e-05	1	0.0240538	11.529	14.7326	15.4628	14.8221	19.9761	24.1611	20.9331	29.2296
AAEL007038	-0.735841	8.12e-05	13.5538	8.17161	4.94632	9.94e-06	8.12e-05	9.94e-06	0.0243376	8.12e-05	-1	0.0249086	40.4702	43.8649	27.0599	42.4095	27.1395	19.2394	24.1751	21.8946
AAEL026527	1.28482	8.22e-05	1.74652	4.31811	0.574219	1.01e-05	8.22e-05	1.01e-05	0.0243376	8.22e-05	1	0.0436319	0.772559	0.749116	0.76225	0.886487	2.25239	1.5832	2.28143	1.69554
AAEL001433	-0.917909	8.22e-05	1.99542	1.04499	2.48138	1.01e-05	8.22e-05	1.01e-05	0.0243376	8.22e-05	-1	0.0328885	6.83418	7.99057	6.31579	7.80109	4.17247	3.99243	3.00188	4.16513
AAEL004987	-0.643792	8.4e-05	152.645	96.8324	6.91861	1.03e-05	8.4e-05	1.03e-05	0.0243376	8.4e-05	-1	0.0199188	142.21	163.432	108.403	175.666	109.85	92.3421	82.5316	92.8492
AAEL002716	-1.10233	8.44e-05	2.41486	1.13	1.52791	1.04e-05	8.44e-05	1.04e-05	0.0243376	8.44e-05	-1	0.0423937	3.09024	4.41146	3.53902	4.36152	1.73545	2.03063	1.36085	2.06413
AAEL000106	0.785103	8.53e-05	6.35036	11.0268	3.45888	1.05e-05	8.53e-05	1.05e-05	0.0243376	8.53e-05	1	0.0261361	6.59647	8.73968	7.51361	8.93579	14.6221	13.767	14.369	12.2742
AAEL024005	1.08766	8.56e-05	0.577256	1.21749	1.58148	1.05e-05	8.56e-05	1.05e-05	0.0243376	8.56e-05	1	0.0406169	1.78283	2.12249	1.63339	1.77297	3.6186	3.02874	4.56285	4.42315
AAEL019454	1.40016	8.6e-05	0.141351	0.367279	0.607463	1.06e-05	8.6e-05	1.06e-05	0.0243376	8.6e-05	1	0.05598	0.950842	0.541028	0.92559	0.70919	2.21547	2.47806	1.2808	2.13785
AAEL000947	1.1313	8.6e-05	2.76362	6.0875	2.05834	1.06e-05	8.6e-05	1.06e-05	0.0243376	8.6e-05	1	0.0497059	1.84226	2.91323	2.88566	2.41124	4.68941	6.40165	4.04253	6.96645
AAEL010568	0.626958	8.63e-05	12.4138	19.1722	6.17183	1.06e-05	8.63e-05	1.06e-05	0.0243376	8.63e-05	1	0.0186091	68.8766	48.9838	61.4156	47.2675	79.9784	102.22	75.8474	91.3011
AAEL004576	-1.21101	8.67e-05	1.23054	0.536821	0.945065	1.07e-05	8.67e-05	1.07e-05	0.0243376	8.67e-05	-1	0.0452782	2.13939	3.3294	2.3412	2.624	0.960036	0.998107	1.40088	1.17951
AAEL009448	1.06613	8.69e-05	2.55597	5.34613	2.64196	1.07e-05	8.69e-05	1.07e-05	0.0243376	8.69e-05	1	0.0467564	3.92222	3.37102	4.84573	3.68779	6.9418	7.81277	6.52408	11.7582
AAEL012845	0.567206	8.74e-05	15.7611	23.3544	5.25698	1.08e-05	8.74e-05	1.08e-05	0.0243376	8.74e-05	1	0.0145986	36.6074	29.382	30.1633	26.9137	40.8754	46.2571	46.429	48.4334
AAEL006812	-1.2696	8.84e-05	2.44719	1.01739	0.476449	1.09e-05	8.84e-05	1.09e-05	0.0243376	8.84e-05	-1	0.0441908	1.84226	1.87282	1.85118	2.02119	1.07081	0.757184	0.8005	0.516034
AAEL023227	0.905797	8.96e-05	3.94171	7.43187	2.94225	1.11e-05	8.96e-05	1.11e-05	0.0243376	8.96e-05	1	0.0342582	4.21936	6.20101	5.11797	5.38984	8.64033	10.9448	8.32521	11.4633
AAEL013527	-0.587291	9.16e-05	65.008	43.4638	5.048	1.13e-05	9.16e-05	1.13e-05	0.0243376	9.16e-05	-1	0.0157341	33.5766	42.2002	40.1815	42.5868	28.2841	23.0941	28.8981	25.3962
AAEL021706	1.06666	9.18e-05	1.88118	3.99947	1.54282	1.14e-05	9.18e-05	1.14e-05	0.0243376	9.18e-05	1	0.039192	1.7234	1.70632	1.47005	2.23395	4.35709	3.44175	4.0025	3.31736
AAEL027264	1.0577	9.39e-05	3.41964	7.09469	2.35662	1.16e-05	9.39e-05	1.16e-05	0.0243376	9.39e-05	1	0.0445976	4.15993	3.99528	2.66788	2.19849	6.6464	6.19514	6.60413	7.51935
AAEL003515	0.892845	9.46e-05	7.6073	14.1395	2.72986	1.18e-05	9.46e-05	1.18e-05	0.0243376	9.46e-05	1	0.0320059	3.92222	4.20337	5.66243	4.43244	8.27108	9.8434	7.60475	8.07224
AAEL022013	0.869644	9.46e-05	1.43973	2.62354	3.83948	1.18e-05	9.46e-05	1.18e-05	0.0243376	9.46e-05	1	0.0337312	13.0741	8.40674	9.90925	8.86487	15.9514	22.1304	14.6492	20.5308
AAEL003763	-0.70187	9.46e-05	8.68835	5.34176	3.76943	1.18e-05	9.46e-05	1.18e-05	0.0243376	9.46e-05	-1	0.021356	18.0066	15.232	17.8584	16.3823	9.37882	11.5643	9.84616	10.6155
AAEL004676	-0.778461	9.46e-05	16.4794	9.65184	4.16835	1.18e-05	9.46e-05	1.18e-05	0.0243376	9.46e-05	-1	0.0274915	22.1071	26.6768	18.1851	23.6161	16.5422	10.3252	13.4484	12.5691
AAEL011763	-1.7853	9.48e-05	14.7612	4.30621	4.55974	1.18e-05	9.48e-05	1.18e-05	0.0243376	9.48e-05	-1	0.147131	32.2692	38.7459	24.1742	50.8489	20.1608	5.98864	13.2483	2.98562
AAEL010089	0.66419	9.5e-05	9.56934	15.2385	4.02058	1.18e-05	9.5e-05	1.18e-05	0.0243376	9.5e-05	1	0.0192564	11.2318	11.861	12.4682	14.1838	19.4592	19.618	18.3315	21.5997
AAEL011172	0.816616	9.51e-05	3.4171	6.04097	3.09069	1.19e-05	9.51e-05	1.19e-05	0.0243376	9.51e-05	1	0.0274951	5.22963	6.07616	6.9147	6.06357	9.85883	11.4954	11.8474	9.62034
AAEL014174	1.55596	9.59e-05	0.199096	0.572944	-0.0517129	1.2e-05	9.59e-05	1.2e-05	0.0243376	9.59e-05	1	0.0549286	0.415993	0.208088	0.76225	0.390054	1.07081	1.47995	1.48093	1.06893
AAEL009879	0.471972	9.8e-05	77.3067	107.527	6.91351	1.22e-05	9.8e-05	1.22e-05	0.0243376	9.8e-05	1	0.010771	99.3036	100.881	103.775	99.6766	153.68	129.547	146.892	129.746
AAEL012776	1.01803	9.92e-05	0.574827	1.16235	1.59493	1.24e-05	9.92e-05	1.24e-05	0.0243376	9.92e-05	1	0.0343376	1.90168	2.08088	2.06897	1.63114	4.02477	4.02684	3.32208	4.12827
AAEL004905	-0.490268	9.99e-05	11.5863	8.30612	5.91073	1.25e-05	9.99e-05	1.25e-05	0.0243376	9.99e-05	-1	0.0113263	66.3807	66.2967	77.5862	70.6707	52.2112	46.1538	53.8337	47.8068
AAEL004575	-0.908016	0.00010078	12.1626	6.52047	4.30293	1.26e-05	0.00010078	1.26e-05	0.0243376	0.00010078	-1	0.0385655	26.9207	26.9265	18.0762	30.8143	18.1668	10.8759	15.5297	10.247
AAEL005575	1.38476	0.000100996	0.174317	0.449352	0.826194	1.26e-05	0.000100996	1.26e-05	0.0243376	0.000100996	1	0.0607805	1.36684	0.915586	0.76225	0.67373	1.62468	2.65015	3.12195	2.17471
AAEL014441	-0.957332	0.000102644	2.99189	1.54638	1.74881	1.29e-05	0.000102644	1.29e-05	0.0243376	0.000102644	-1	0.03187	4.04108	4.20337	4.62795	4.64519	2.58471	1.99621	2.16135	2.28529
AAEL021682	1.02163	0.000103008	4.96078	10.1793	2.47119	1.29e-05	0.000103008	1.29e-05	0.0243376	0.000103008	1	0.0436034	2.13939	4.20337	3.92014	3.90054	6.12946	8.29461	7.5247	7.04017
AAEL003599	0.649691	0.000103532	49.0601	78.7493	5.3411	1.3e-05	0.000103532	1.3e-05	0.0243376	0.000103532	1	0.020098	29.4761	33.0859	29.3466	33.8283	58.8207	38.8229	57.3559	42.4991
AAEL011386	-0.728693	0.000104826	15.4983	9.35102	4.4454	1.32e-05	0.000104826	1.32e-05	0.0243376	0.000104826	-1	0.0246271	29.2978	32.5449	20.4719	26.1693	16.5055	18.7231	13.5685	16.6606
AAEL018691	1.31798	0.000105204	28.005	70.0549	4.83431	1.32e-05	0.000105204	1.32e-05	0.0243376	0.000105204	1	0.0831967	8.20101	20.1013	18.4573	18.0489	24.7394	46.085	24.9356	66.0523
AAEL008841	0.638252	0.000105204	4.82347	7.51248	4.20462	1.32e-05	0.000105204	1.32e-05	0.0243376	0.000105204	1	0.018153	14.4409	14.6494	12.196	15.9213	22.0808	20.7882	24.4153	21.9683
AAEL003036	0.594558	0.000105877	3.75852	5.67791	4.61246	1.33e-05	0.000105877	1.33e-05	0.0243376	0.000105877	1	0.0158499	19.8488	17.4794	22.6497	17.7297	28.3211	28.8763	30.9393	28.9716
AAEL004778	1.19689	0.000106001	0.454032	1.02775	0.77225	1.34e-05	0.000106001	1.34e-05	0.0243376	0.000106001	1	0.0386214	1.12913	0.957203	1.08893	0.744649	2.06777	2.27155	2.12133	2.39587
AAEL009191	1.33938	0.000107268	0.817572	2.11074	1.94282	1.35e-05	0.000107268	1.35e-05	0.0243376	0.000107268	1	0.0758354	0.831987	3.20455	1.74229	2.4467	4.72633	6.57374	5.1232	4.75488
AAEL008575	0.567854	0.000108492	14.742	21.6458	5.08344	1.37e-05	0.000108492	1.37e-05	0.0243376	0.000108492	1	0.0150392	24.6625	27.426	26.0799	30.5661	41.2816	39.6489	34.8618	45.6321
AAEL022589	1.09831	0.000108604	0.595825	1.27542	1.98041	1.37e-05	0.000108604	1.37e-05	0.0243376	0.000108604	1	0.0466708	2.49596	2.24735	2.77677	2.23395	3.54475	4.74961	6.12383	6.41356
AAEL001184	-1.10129	0.000108604	2.12852	0.978925	2.17452	1.37e-05	0.000108604	1.37e-05	0.0243376	0.000108604	-1	0.0502535	6.83418	6.99175	5.93466	4.82249	2.43702	3.06315	1.96123	3.94397
AAEL002959	-1.36188	0.000108604	4.14598	1.6258	2.21269	1.37e-05	0.000108604	1.37e-05	0.0243376	0.000108604	-1	0.0804003	6.12105	8.11542	3.70236	8.4039	3.69245	1.85854	3.0419	1.69554
AAEL008681	-1.23183	0.000109344	1.94149	0.814774	0.528325	1.38e-05	0.000109344	1.38e-05	0.0243376	0.000109344	-1	0.0430343	1.54512	2.3722	1.85118	1.98573	0.849263	0.894854	0.6404	0.921489
AAEL021728	0.491718	0.000109624	32.0665	44.7416	5.20164	1.39e-05	0.000109624	1.39e-05	0.0243376	0.000109624	1	0.0110286	30.6052	30.2976	31.0889	29.9987	44.3463	41.8861	40.5053	44.7475
AAEL013872	0.531225	0.000109639	18.7208	27.3685	5.23322	1.39e-05	0.000109639	1.39e-05	0.0243376	0.000109639	1	0.0130892	32.4475	31.7126	28.3122	30.2115	42.9801	45.6376	39.1044	49.5392
AAEL005197	0.561824	0.000109658	18.1654	26.9263	5.03089	1.39e-05	0.000109658	1.39e-05	0.0243376	0.000109658	1	0.0146621	23.5333	28.6329	26.189	26.7724	37.7737	34.211	40.065	43.3468
AAEL005070	0.525877	0.000110265	13.3529	19.2926	5.14801	1.4e-05	0.000110265	1.4e-05	0.0243376	0.000110265	1	0.0127885	25.019	29.7149	31.7423	29.325	42.4631	40.7847	41.2658	42.3516
AAEL003113	0.748501	0.000110477	6.07664	10.2315	3.37908	1.4e-05	0.000110477	1.4e-05	0.0243376	0.000110477	1	0.0237061	8.31987	7.61601	6.86025	7.87201	12.4805	13.5261	11.8074	13.7118
AAEL006553	0.965023	0.000113345	1.54115	3.01609	2.23442	1.44e-05	0.000113345	1.44e-05	0.0243376	0.000113345	1	0.0361121	2.7931	3.03808	3.43013	3.12043	6.75718	7.19325	4.88305	5.34463
AAEL004836	-1.36133	0.000113774	4.34029	1.69821	2.50659	1.45e-05	0.000113774	1.45e-05	0.0243376	0.000113774	-1	0.0827715	9.09243	9.031	5.71688	8.75849	5.24327	1.61762	3.48218	2.35901
AAEL001816	0.755006	0.000114357	9.46596	16.0243	4.62367	1.46e-05	0.000114357	1.46e-05	0.0243376	0.000114357	1	0.0270155	15.6295	17.2297	19.7641	20.2828	28.6534	31.9738	22.374	40.14
AAEL019667	-0.940286	0.00011624	0.762954	0.398923	2.58804	1.48e-05	0.00011624	1.48e-05	0.0243376	0.00011624	-1	0.0371544	7.42845	6.65881	9.80036	7.65925	4.17247	3.57942	3.56223	5.08662
AAEL002510	-0.652089	0.000116637	178.361	114.311	8.01595	1.49e-05	0.000116637	1.49e-05	0.0243376	0.000116637	-1	0.0214143	390.915	337.893	266.624	270.024	250.533	168.37	204.328	181.976
AAEL004921	1.10648	0.000117636	4.38775	9.39918	1.54977	1.5e-05	0.000117636	1.5e-05	0.0243376	0.000117636	1	0.0432999	1.78309	1.33176	2.3412	1.70206	3.65552	3.71709	3.28205	4.64456
AAEL007926	-0.661555	0.000117636	77.9077	49.3113	6.70298	1.5e-05	0.000117636	1.5e-05	0.0243376	0.000117636	-1	0.0218341	129.731	137.671	133.394	109.783	73.0735	94.4415	57.4759	97.6778
AAEL012099	-0.587134	0.000118324	18.9467	12.6563	6.36609	1.51e-05	0.000118324	1.51e-05	0.0243376	0.000118324	-1	0.0170245	97.5802	93.6811	101.978	102.726	65.2086	53.9322	85.1332	59.3807
AAEL012103	-1.04512	0.000119827	1.69426	0.827523	2.46999	1.53e-05	0.000119827	1.53e-05	0.0243376	0.000119827	-1	0.046433	5.40791	7.8241	7.89474	8.43936	3.72937	2.58131	4.76298	3.31736
AAEL012886	0.828412	0.000121771	3.71687	6.65443	3.63512	1.56e-05	0.000121771	1.56e-05	0.0243376	0.000121771	1	0.0313262	8.26044	9.94659	6.53357	10.5315	17.4653	13.5949	17.7311	14.1541
AAEL014149	0.552416	0.000121979	13.2341	19.4471	4.73439	1.56e-05	0.000121979	1.56e-05	0.0243376	0.000121979	1	0.0139211	21.2751	19.4354	23.3575	21.914	29.355	32.2836	33.1807	31.22
AAEL008831	1.05275	0.000121991	0.34441	0.713628	1.39324	1.56e-05	0.000121991	1.56e-05	0.0243376	0.000121991	1	0.0363313	1.60455	1.62308	1.90563	1.41838	3.43398	2.85665	3.56223	3.68595
AAEL006547	0.569594	0.000122271	17.6602	26.2599	4.67168	1.57e-05	0.000122271	1.57e-05	0.0243376	0.000122271	1	0.0148376	22.2259	19.4354	18.9474	21.0984	32.0874	32.6966	28.8981	27.5341
AAEL027731	0.535623	0.000122521	11.4844	16.704	5.13471	1.57e-05	0.000122521	1.57e-05	0.0243376	0.000122521	1	0.0134576	28.1093	25.9693	28.8022	31.4171	45.7125	40.1652	42.3065	37.5967
AAEL013374	-0.645557	0.000123639	4.14252	2.64906	4.7108	1.59e-05	0.000123639	1.59e-05	0.0243376	0.000123639	-1	0.0197345	37.0234	28.5912	35.3357	26.9137	19.2746	18.2068	20.2927	23.8113
AAEL010847	0.543183	0.000123845	10.0968	14.7474	5.00347	1.59e-05	0.000123845	1.59e-05	0.0243376	0.000123845	1	0.013748	26.0293	25.5115	26.0799	26.4173	32.6043	40.9568	40.3852	37.6705
AAEL020041	-1.10007	0.000124124	6.09372	2.81933	1.25287	1.6e-05	0.000124124	1.6e-05	0.0243376	0.000124124	-1	0.0428916	3.50623	2.99646	3.92014	2.51762	1.21851	1.65204	1.52095	1.58496
AAEL021011	0.910733	0.00012439	2.82518	5.31843	2.0809	1.6e-05	0.00012439	1.6e-05	0.0243376	0.00012439	1	0.0306658	2.73367	2.49705	3.32123	2.87222	5.68637	4.99053	5.20325	5.56579
AAEL025296	1.30367	0.000125289	3.57486	8.96903	2.87041	1.61e-05	0.000125289	1.61e-05	0.0243376	0.000125289	1	0.0791884	2.02054	4.7444	2.94011	6.59546	13.219	8.12252	10.5666	8.80943
AAEL008380	1.30002	0.000125861	0.934361	2.33304	1.08669	1.62e-05	0.000125861	1.62e-05	0.0243376	0.000125861	1	0.0608213	1.12913	1.45661	0.76225	1.20562	3.87707	2.78782	1.80113	2.87504
AAEL001240	-1.38202	0.000125876	0.258381	0.0996571	0.252617	1.62e-05	0.000125876	1.62e-05	0.0243376	0.000125876	-1	0.0542498	1.84226	1.29014	1.57895	1.91481	0.738489	0.481845	0.920576	0.405455
AAEL012100	-0.458951	0.000126161	95.4202	69.5905	6.96409	1.63e-05	0.000126161	1.63e-05	0.0243376	0.000126161	-1	0.0105008	153.145	143.955	130.78	150.065	108.743	107.899	104.425	99.4102
AAEL020012	-0.632254	0.000126984	12.2646	7.93919	4.51661	1.64e-05	0.000126984	1.64e-05	0.0243376	0.000126984	-1	0.0186176	27.2179	25.4699	28.6933	29.715	15.5821	15.5567	20.4528	20.1253
AAEL010324	-1.35542	0.000127647	0.967974	0.38096	0.292123	1.65e-05	0.000127647	1.65e-05	0.0243376	0.000127647	-1	0.0528308	1.36684	2.28896	1.57895	1.4893	0.849263	0.447427	0.6404	0.700331
AAEL004881	0.729797	0.000127705	1.68586	2.78972	4.21183	1.65e-05	0.000127705	1.65e-05	0.0243376	0.000127705	1	0.0245637	17.8283	11.2784	14.3739	12.0917	20.0131	24.4364	23.0944	24.2536
AAEL013963	0.461751	0.000128591	12.0682	16.9345	5.9567	1.67e-05	0.000128591	1.67e-05	0.0243376	0.000128591	1	0.0102714	53.1283	49.0671	55.2631	51.239	66.6856	71.9325	72.3652	76.2993
AAEL006843	-0.489497	0.000129834	19.1697	13.6817	6.25457	1.68e-05	0.000129834	1.68e-05	0.0243376	0.000129834	-1	0.0118223	94.0739	87.8546	96.588	78.1527	62.6608	58.4064	70.0438	62.8087
AAEL001116	-0.872655	0.000129834	2.3294	1.27255	3.57004	1.68e-05	0.000129834	1.68e-05	0.0243376	0.000129834	-1	0.0351928	16.6992	16.4389	13.176	14.9994	8.71418	9.80898	5.4434	9.4729
AAEL002886	-0.444002	0.000130207	194.161	142.288	8.63651	1.69e-05	0.000130207	1.69e-05	0.0243376	0.000130207	-1	0.0100803	480.888	470.611	422.45	460.725	333.17	327.379	342.974	345.153
AAEL021318	-0.464655	0.000132121	16.9624	12.3488	6.34101	1.72e-05	0.000132121	1.72e-05	0.0243376	0.000132121	-1	0.0106631	99.0659	86.8974	99.0925	90.8827	71.7073	66.5978	63.7599	70.2174
AAEL006912	-0.519456	0.000132121	22.2991	15.5868	5.05636	1.72e-05	0.000132121	1.72e-05	0.0243376	0.000132121	-1	0.0126737	36.4291	39.9945	41.216	38.9345	28.0995	27.2931	25.0156	28.8242
AAEL026094	1.54708	0.000132694	0.118896	0.342106	0.71534	1.73e-05	0.000132694	1.73e-05	0.0243376	0.000132694	1	0.087019	0.950842	1.04044	0.108893	0.921947	2.40009	2.1683	1.7611	2.69075
AAEL012390	0.467041	0.000134624	31.4509	43.5776	6.11263	1.75e-05	0.000134624	1.75e-05	0.0243376	0.000134624	1	0.0106756	58.8928	61.3026	56.0798	55.7068	72.0027	77.99	84.2127	86.4725
AAEL019551	0.482663	0.00013722	24.1928	33.8565	6.80831	1.79e-05	0.00013722	1.79e-05	0.0243376	0.00013722	1	0.0116866	97.2236	88.5205	99.6915	88.2941	119.118	143.624	121.076	138.15
AAEL024060	-1.13021	0.000137569	5.63024	2.58747	1.562	1.79e-05	0.000137569	1.79e-05	0.0243376	0.000137569	-1	0.0496987	3.38738	4.0369	3.15789	5.248	2.03085	2.23714	1.4409	1.5481
AAEL019463	-0.717361	0.000137639	8.57575	5.24276	4.79577	1.8e-05	0.000137639	1.8e-05	0.0243376	0.000137639	-1	0.0249633	31.0212	39.8696	26.0799	40.7784	23.8163	16.899	22.1739	21.0468
AAEL004368	-0.454625	0.000138169	21.2617	15.5449	6.25226	1.8e-05	0.000138169	1.8e-05	0.0243376	0.000138169	-1	0.0102063	94.3117	83.7345	91.4156	83.0106	62.8085	62.743	68.6429	62.8824
AAEL011085	0.540969	0.000138545	29.8981	43.5702	6.38064	1.81e-05	0.000138545	1.81e-05	0.0243376	0.000138545	1	0.0146463	68.4606	64.0078	74.3194	64.4299	84.2247	101.291	89.8962	119.019
AAEL014318	-0.573551	0.000140323	26.5054	17.8441	5.91097	1.83e-05	0.000140323	1.83e-05	0.0243376	0.000140323	-1	0.016396	87.0021	75.7023	54.7731	70.2807	49.6265	50.043	46.8693	46.7748
AAEL002462	0.762433	0.000144435	4.41516	7.49465	3.65631	1.89e-05	0.000144435	1.89e-05	0.0243376	0.000144435	1	0.0263798	9.44899	8.82292	9.9637	8.82941	11.8528	17.2432	15.97	17.7294
AAEL002009	0.654364	0.000147275	7.22715	11.4014	4.26171	1.93e-05	0.000147275	1.93e-05	0.0243376	0.000147275	1	0.0200094	15.5106	15.4817	13.2849	14.9284	22.4501	23.8857	19.3721	27.4972
AAEL001500	-1.07715	0.000147275	1.48726	0.702883	2.07714	1.93e-05	0.000147275	1.93e-05	0.0243376	0.000147275	-1	0.0492221	6.47761	4.9941	5.98911	5.38984	1.92007	2.7534	2.20138	3.90711
AAEL006602	-0.867211	0.000147465	16.8685	9.29217	3.70666	1.93e-05	0.000147465	1.93e-05	0.0243376	0.000147465	-1	0.0355	11.529	22.4735	15.5172	17.5524	8.67725	9.29272	8.48531	10.3944
AAEL021138	-0.714527	0.000148505	4.09878	2.50301	3.65706	1.95e-05	0.000148505	1.95e-05	0.0243376	0.000148505	-1	0.0232425	14.6192	17.3961	17.0417	13.5101	10.5973	9.01738	9.64603	8.84629
AAEL020968	-1.26575	0.00014973	7.87678	3.28477	1.49094	1.97e-05	0.00014973	1.97e-05	0.0243376	0.00014973	-1	0.0648703	2.67424	4.49469	4.02904	4.36152	2.03085	2.20272	1.2808	0.958348
AAEL008037	-0.508111	0.000150976	19.1754	13.5208	5.36171	1.98e-05	0.000150976	1.98e-05	0.0243376	0.000150976	-1	0.0125091	49.8598	48.1515	42.9038	51.9481	36.1491	33.9012	31.1395	34.4637
AAEL018040	0.586402	0.000152067	11.826	17.8126	6.98299	2e-05	0.000152067	2e-05	0.0243376	0.000152067	1	0.0176874	103.82	96.303	91.1978	112.761	148.99	127.138	194.682	136.122
AAEL006550	-0.473489	0.000152858	29.0511	21.7085	5.52431	2.01e-05	0.000152858	2.01e-05	0.0243376	0.000152858	-1	0.0108577	51.1078	58.5975	52.2141	51.8418	37.4414	38.8573	40.2652	37.4493
AAEL011738	0.532565	0.000153424	27.6734	40.1185	5.37863	2.02e-05	0.000153424	2.02e-05	0.0243376	0.000153424	1	0.0138332	35.8349	31.8791	32.559	35.3886	56.0883	51.5574	43.9475	44.6001
AAEL012278	-0.495578	0.000154084	16.4073	11.6605	5.6855	2.03e-05	0.000154084	2.03e-05	0.0243376	0.000154084	-1	0.0121064	62.815	64.2575	57.1688	56.4515	42.2416	46.6701	44.3878	37.3756
AAEL009205	-1.01536	0.00015575	8.79923	4.37082	4.31921	2.05e-05	0.00015575	2.05e-05	0.0243376	0.00015575	-1	0.0511724	31.3778	27.7173	21.1797	26.5237	18.6099	6.84908	15.4497	11.9425
AAEL001577	-0.518269	0.00015697	51.4259	35.9858	7.13819	2.07e-05	0.00015697	2.07e-05	0.0243376	0.00015697	-1	0.0138625	167.764	153.652	184.846	157.263	136.473	113.543	99.8624	113.269
AAEL007527	0.873266	0.000157046	1.50455	2.77967	2.52936	2.08e-05	0.000157046	2.08e-05	0.0243376	0.000157046	1	0.0321257	3.50623	3.53749	4.08348	4.75157	7.2372	6.81466	8.48531	6.70844
AAEL024775	-1.95045	0.000157046	12.4318	3.24524	1.55597	2.07e-05	0.000157046	2.07e-05	0.0243376	0.000157046	-1	0.166902	0.772559	5.32704	4.95463	7.0919	1.18158	0.963689	1.72108	0.84777
AAEL012725	0.499257	0.000157577	17.6797	25.0401	6.82278	2.08e-05	0.000157577	2.08e-05	0.0243376	0.000157577	1	0.0127361	98.5904	84.6917	104.809	86.9112	122.331	124.419	148.773	134.279
AAEL000094	-1.30809	0.000159466	0.880259	0.354754	0.916381	2.11e-05	0.000159466	2.11e-05	0.0243376	0.000159466	-1	0.0629038	2.73367	2.70514	2.2323	2.83676	1.58775	0.757184	1.32083	0.589753
AAEL000840	0.440945	0.000160114	18.1623	24.8343	6.02897	2.12e-05	0.000160114	2.12e-05	0.0243376	0.000160114	1	0.0096381	54.9111	56.8912	51.833	57.4798	71.1535	77.0607	76.2477	75.8569
AAEL013316	-0.655192	0.000161495	6.97684	4.43749	3.83422	2.14e-05	0.000161495	2.14e-05	0.0243376	0.000161495	-1	0.0196814	17.4123	17.8539	17.6951	16.666	12.2958	11.048	9.88618	10.9473
AAEL017381	1.2351	0.000162067	1.35162	3.1805	1.32087	2.15e-05	0.000162067	2.15e-05	0.0243376	0.000162067	1	0.0578671	2.07997	1.415	0.707804	1.45384	3.21243	3.7515	2.64165	3.68595
AAEL008801	-0.519327	0.00016324	87.9632	61.4933	6.26592	2.17e-05	0.00016324	2.17e-05	0.0243376	0.00016324	-1	0.0137372	86.2295	91.7667	92.0689	92.3365	64.9871	70.6935	49.7511	67.3793
AAEL003165	1.71791	0.000164213	0.847891	2.74079	0.217344	2.18e-05	0.000164213	2.18e-05	0.0243376	0.000164213	1	0.0933102	0.475421	0.665881	0.653357	0.177297	1.62468	2.51248	1.20075	1.03207
AAEL023075	0.92892	0.000164691	2.17965	4.15487	1.9207	2.19e-05	0.000164691	2.19e-05	0.0243376	0.000164691	1	0.0324218	2.67424	2.6219	2.3412	2.4467	4.87403	5.33471	3.96248	5.0129
AAEL000342	0.851964	0.000166765	0.654179	1.19639	2.8343	2.22e-05	0.000166765	2.22e-05	0.0243376	0.000166765	1	0.0316225	4.33822	5.49351	5.55354	4.57427	9.00957	7.8816	8.36523	10.7998
AAEL024838	-0.661066	0.000166802	7.17596	4.58065	5.04253	2.22e-05	0.000166802	2.22e-05	0.0243376	0.000166802	-1	0.0217844	37.8554	42.5331	42.3593	38.5799	27.1395	20.7193	33.1407	21.0837
AAEL010868	1.05463	0.000168507	2.96361	6.14923	2.8939	2.24e-05	0.000168507	2.24e-05	0.0243376	0.000168507	1	0.0511558	5.52677	4.16175	4.5735	4.71611	8.97265	12.0117	5.88368	12.4585
AAEL012973	-0.505862	0.000168564	27.2625	19.2339	5.36435	2.25e-05	0.000168564	2.25e-05	0.0243376	0.000168564	-1	0.0125897	52.118	46.5284	44.3194	50.2106	32.7151	36.7579	31.1395	35.3852
AAEL005580	0.505291	0.000168739	10.7774	15.3413	5.43876	2.25e-05	0.000168739	2.25e-05	0.0243376	0.000168739	1	0.0125676	38.5091	32.1287	33.4846	38.8991	50.8081	46.2571	53.2333	52.746
AAEL003216	-1.20473	0.000169004	5.64233	2.46319	1.93663	2.26e-05	0.000169004	2.26e-05	0.0243376	0.000169004	-1	0.0626744	3.74394	3.53749	6.69691	7.12736	2.47394	2.03063	2.7217	1.95356
AAEL012720	1.58467	0.00017028	0.29529	0.870886	0.141521	2.27e-05	0.00017028	2.27e-05	0.0243376	0.00017028	1	0.0734424	0.772559	0.749116	0.326679	0.177297	1.58775	1.17019	1.84115	1.3638
AAEL020536	0.637634	0.000174272	9.43076	14.7133	4.3789	2.33e-05	0.000174272	2.33e-05	0.0243376	0.000174272	1	0.0194815	15.9266	13.0679	17.804	17.9425	23.5947	24.7806	28.1776	24.1799
AAEL027087	0.748158	0.000176463	3.96773	6.59225	3.27124	2.36e-05	0.000176463	2.36e-05	0.0243376	0.000176463	1	0.0249665	6.18047	7.3663	7.7314	7.12736	10.9296	12.4935	11.5272	12.8271
AAEL003144	0.821107	0.000177699	2.07229	3.6912	2.62146	2.38e-05	0.000177699	2.38e-05	0.0243376	0.000177699	1	0.0283491	3.62509	4.7444	4.24682	4.71611	7.68029	7.91602	7.12445	8.07224
AAEL000107	-0.531261	0.000179268	15.7553	10.9111	4.94881	2.4e-05	0.000179268	2.4e-05	0.0243376	0.000179268	-1	0.0137746	38.9845	33.1692	38.9837	34.8212	24.8502	27.3275	24.6154	24.0693
AAEL006704	-1.05317	0.00017947	455.704	220.058	8.64159	2.41e-05	0.00017947	2.41e-05	0.0243376	0.00017947	-1	0.0581554	466.566	365.985	608.276	715.005	275.087	311.547	123.837	328.419
AAEL021283	1.23769	0.000179506	4.46305	10.6506	2.18359	2.41e-05	0.000179506	2.41e-05	0.0243376	0.000179506	1	0.0698824	1.54512	3.16293	2.61343	3.04952	4.46786	8.70762	7.2045	4.31257
AAEL013905	0.466378	0.000181466	12.4227	17.1969	6.15009	2.44e-05	0.000181466	2.44e-05	0.0243376	0.000181466	1	0.0110427	58.7739	54.5606	64.6279	60.2457	73.8859	88.8659	82.3715	83.8923
AAEL012687	0.792208	0.000182173	14.1951	24.6482	5.01347	2.45e-05	0.000182173	2.45e-05	0.0243376	0.000182173	1	0.0319628	26.5048	29.6733	19.873	18.1907	50.6973	31.8362	46.8293	33.8003
AAEL022132	1.09721	0.000183508	1.86331	4.03189	2.0444	2.47e-05	0.000183508	2.47e-05	0.0243376	0.000183508	1	0.0522962	2.31768	2.99646	1.85118	2.90768	7.45874	5.26587	3.92245	5.08662
AAEL027350	0.644521	0.00018647	6.33976	9.85096	4.25019	2.51e-05	0.00018647	2.51e-05	0.0243376	0.00018647	1	0.0197756	17.0557	12.8185	15.1366	14.1135	19.6069	24.2994	23.4944	24.8068
AAEL009625	0.517342	0.000187241	40.9942	58.9109	6.10404	2.52e-05	0.000187241	2.52e-05	0.0243376	0.000187241	1	0.0138142	55.7431	61.261	45.735	63.0115	81.7139	73.9976	88.5354	79.248
AAEL007442	0.445314	0.000189664	23.5964	31.928	5.9621	2.55e-05	0.000189664	2.55e-05	0.0243376	0.000189664	1	0.0100251	50.1569	50.1907	52.8675	57.4798	72.6304	70.1084	73.0857	71.2495
AAEL026460	-1.37266	0.000191444	9.30273	3.5696	1.30609	2.58e-05	0.000191444	2.58e-05	0.0243376	0.000191444	-1	0.0797197	4.87307	2.6219	4.68239	2.26941	1.07081	1.27345	2.0813	1.10579
AAEL009326	0.440212	0.000194037	33.1805	45.1311	7.85794	2.62e-05	0.000194037	2.62e-05	0.0243376	0.000194037	1	0.0102902	214.415	185.24	195.572	191.978	267.702	256.548	281.136	262.514
AAEL013535	1.87613	0.000196346	0.548395	2.02898	1.34646	2.65e-05	0.000196346	2.65e-05	0.0243376	0.000196346	1	0.154583	1.18855	0.665881	1.03448	1.24108	2.43702	2.68456	8.36523	1.7324
AAEL009584	0.451463	0.000196346	26.2202	35.9549	6.08495	2.65e-05	0.000196346	2.65e-05	0.0243376	0.000196346	1	0.0103998	60.4973	56.6415	53.412	58.4372	82.3416	70.5902	81.1307	79.1006
AAEL019702	-1.42007	0.000196346	0.256902	0.095629	0.589481	2.65e-05	0.000196346	2.65e-05	0.0243376	0.000196346	-1	0.0729471	2.37711	1.99764	2.88566	1.45384	0.553867	0.619514	1.36085	0.700331
AAEL004975	-1.23589	0.000198814	0.706591	0.296847	0.426962	2.69e-05	0.000198814	2.69e-05	0.0243376	0.000198814	-1	0.0460149	1.84226	1.62308	1.96007	1.87935	0.775414	0.963689	0.440275	0.884629
AAEL000406	-0.694533	0.000199274	8.03401	4.96467	3.70099	2.7e-05	0.000199274	2.7e-05	0.0243376	0.000199274	-1	0.0228387	18.6603	14.358	16.6606	14.6093	10.7819	8.98296	9.76611	10.0995
AAEL023475	-0.852598	0.000199274	4.67758	2.59809	3.11212	2.7e-05	0.000199274	2.7e-05	0.0243376	0.000199274	-1	0.0340504	11.8855	11.4032	8.76588	12.2335	7.75414	6.22956	5.24328	5.30777
AAEL013611	0.7264	0.000200357	6.87518	11.3978	4.50231	2.72e-05	0.000200357	2.72e-05	0.0243376	0.000200357	1	0.0264566	13.6684	19.6435	20.7441	13.8647	22.6347	29.3925	28.738	31.5886
AAEL027139	-0.945296	0.000201905	6.53169	3.41914	2.34162	2.74e-05	0.000201905	2.74e-05	0.0243376	0.000201905	-1	0.0386616	4.57593	6.90851	6.86025	7.97838	3.43398	3.37292	3.72233	3.20678
AAEL015127	0.602299	0.000202062	7.51628	11.4182	4.41751	2.74e-05	0.000202062	2.74e-05	0.0243376	0.000202062	1	0.0174999	16.2832	17.6042	18.784	14.893	24.924	28.8418	22.9744	25.6911
AAEL027182	1.30862	0.000203414	1.21062	3.02114	1.0531	2.76e-05	0.000203414	2.76e-05	0.0243376	0.000203414	1	0.0643717	0.891415	1.37338	1.19782	0.992866	3.10166	3.68267	2.76173	1.5481
AAEL003526	0.634669	0.00020439	6.7832	10.5728	3.90572	2.78e-05	0.00020439	2.78e-05	0.0243376	0.00020439	1	0.0189374	10.1027	12.2772	12.5227	11.6307	18.5361	18.551	17.9312	17.324
AAEL009990	-0.695441	0.000205181	16.6636	10.3052	4.48589	2.79e-05	0.000205181	2.79e-05	0.0243376	0.000205181	-1	0.0243292	27.1584	20.7671	31.6334	31.1334	17.2807	20.4096	15.6098	15.0018
AAEL021449	1.21387	0.000207802	0.542386	1.2606	0.629854	2.83e-05	0.000207802	2.83e-05	0.0243376	0.000207802	1	0.0450043	1.01027	0.915586	0.707858	0.815735	2.17854	2.30597	2.04128	1.47438
AAEL008769	0.903094	0.000207802	65.6827	122.937	6.35286	2.83e-05	0.000207802	2.83e-05	0.0243376	0.000207802	1	0.0433232	55.9214	74.2873	51.9964	45.1754	101.468	156.703	62.4791	104.534
AAEL006593	-0.922426	0.000210994	1.57319	0.832703	1.89613	2.88e-05	0.000210994	2.88e-05	0.0243376	0.000210994	-1	0.0336479	4.27879	5.53513	4.46461	4.92887	2.65856	2.89107	2.16135	2.43273
AAEL026209	-1.3155	0.000211255	1.1253	0.45543	0.123989	2.88e-05	0.000211255	2.88e-05	0.0243376	0.000211255	-1	0.0457305	1.36684	1.91441	1.08893	1.4893	0.701565	0.516262	0.520325	0.626612
AAEL021886	-1.49672	0.000212119	7.85415	2.80044	3.18881	2.89e-05	0.000212119	2.89e-05	0.0243376	0.000212119	-1	0.111548	13.1929	15.9395	10.127	14.5029	7.05257	2.03063	7.5247	2.46959
AAEL005048	-0.557323	0.000213006	20.5654	14.1564	4.62106	2.91e-05	0.000213006	2.91e-05	0.0243376	0.000213006	-1	0.0152426	29.6544	29.049	27.931	30.3533	19.3484	20.031	17.3709	22.7423
AAEL007505	-0.841748	0.000213781	1.01032	0.575603	2.33721	2.92e-05	0.000213781	2.92e-05	0.0243376	0.000213781	-1	0.0297332	6.41818	5.95131	7.24138	6.20541	3.3232	3.545	4.12258	3.39108
AAEL004282	-0.552523	0.000215398	25.2377	17.2271	4.51241	2.95e-05	0.000215398	2.95e-05	0.0243376	0.000215398	-1	0.0148742	28.1093	27.9254	28.5299	23.8997	19.3853	18.2068	18.1714	18.098
AAEL005617	-0.475048	0.000216577	42.5358	30.6225	6.416	2.96e-05	0.000216577	2.96e-05	0.0243376	0.000216577	-1	0.0118673	109.882	96.6359	86.0798	104.464	69.1595	67.8368	76.0075	72.687
AAEL023587	1.05203	0.000217482	8.43049	17.3754	2.31725	2.98e-05	0.000217482	2.98e-05	0.0243376	0.000217482	1	0.0486912	4.63537	2.12251	2.88567	3.08499	7.53259	6.19514	5.52345	6.92959
AAEL027157	0.669394	0.000219462	9.23723	14.7178	4.38187	3.01e-05	0.000219462	3.01e-05	0.0243376	0.000219462	1	0.0223053	18.5414	16.8551	13.1216	15.4958	27.5087	23.5415	21.3734	29.3402
AAEL001421	-0.487922	0.000219967	98.4017	70.3284	8.74903	3.02e-05	0.000219967	3.02e-05	0.0243376	0.000219967	-1	0.012973	568.188	508.108	488.058	444.875	400.409	338.53	365.669	327.939
AAEL019506	0.472588	0.000220315	15.2619	21.2095	7.04602	3.02e-05	0.000220315	3.02e-05	0.0243376	0.000220315	1	0.0119122	116.894	102.504	121.252	101.911	139.611	167.028	150.334	156.801
AAEL012859	0.861169	0.000221029	3.59391	6.5369	2.11066	3.04e-05	0.000221029	3.04e-05	0.0243376	0.000221029	1	0.0289332	2.97138	2.95484	3.21234	2.8013	5.64944	5.23146	5.80363	4.97604
AAEL011918	0.482836	0.000221966	16.7316	23.5438	6.4436	3.05e-05	0.000221966	3.05e-05	0.0243376	0.000221966	1	0.0123098	80.8216	68.7938	63.4846	76.9471	110.33	97.9177	94.5391	102.543
AAEL027737	-0.894432	0.000222587	8.0333	4.33583	2.55934	3.06e-05	0.000222587	3.06e-05	0.0243376	0.000222587	-1	0.0359653	6.59647	8.65645	7.18693	7.94292	4.24631	5.05937	3.92245	3.13306
AAEL000193	0.47956	0.000224028	13.0808	18.2649	7.20493	3.08e-05	0.000224028	3.08e-05	0.0243376	0.000224028	1	0.0123438	131.513	115.489	130.236	115.456	148.953	169.919	188.078	179.801
AAEL009658	-0.462917	0.000226013	88.6613	61.0595	7.82147	3.11e-05	0.000226013	3.11e-05	0.0243376	0.000226013	-1	0.0116274	279.548	250.288	253.013	265.733	180.487	203.201	169.026	207.962
AAEL028101	-1.17299	0.000227345	0.597062	0.269503	1.32629	3.13e-05	0.000227345	3.13e-05	0.0243376	0.000227345	-1	0.0560131	3.74394	2.70514	5.00907	2.48216	1.40313	1.3767	1.72108	1.62182
AAEL024098	-0.464853	0.000227797	22.5992	16.4093	5.80873	3.14e-05	0.000227797	3.14e-05	0.0243376	0.000227797	-1	0.011173	66.143	69.0019	61.9056	62.7633	49.9219	47.5649	41.6661	49.0601
AAEL013076	-0.507486	0.000229325	39.1477	27.5917	6.26128	3.16e-05	0.000229325	3.16e-05	0.0243376	0.000229325	-1	0.0136641	102.275	100.423	79.9274	77.5144	67.941	60.8501	62.6792	61.7766
AAEL026501	-1.13957	0.000231233	1.6235	0.735379	0.597642	3.19e-05	0.000231233	3.19e-05	0.0243376	0.000231233	-1	0.0402363	2.25825	1.87279	1.68784	2.23395	0.812338	1.03252	0.8005	0.995208
AAEL011352	0.565318	0.000231853	8.88352	13.1903	4.29277	3.2e-05	0.000231853	3.2e-05	0.0243376	0.000231853	1	0.0154512	15.0946	16.9799	14.5916	16.0986	23.7793	23.2318	23.4546	22.558
AAEL023745	-0.647869	0.000234125	2.73522	1.74797	4.55836	3.24e-05	0.000234125	3.24e-05	0.0243376	0.000234125	-1	0.021357	31.2589	25.2618	33.4846	25.0699	17.7607	17.0366	22.334	16.2182
AAEL011472	-0.706133	0.000234249	71.3365	43.8524	5.17998	3.24e-05	0.000234249	3.24e-05	0.0243376	0.000234249	-1	0.0262455	30.1298	42.4499	58.0944	48.8632	27.0287	30.8381	24.9356	27.2761
AAEL025438	0.663903	0.000235379	3.9874	6.31987	4.17002	3.26e-05	0.000235379	3.26e-05	0.0243376	0.000235379	1	0.0217326	14.3221	14.3997	13.9927	12.659	18.9792	26.6047	18.8518	23.1847
AAEL003956	-0.909584	0.000239453	4.85555	2.58519	2.51965	3.32e-05	0.000239453	3.32e-05	0.0243376	0.000239453	-1	0.0371871	7.13132	6.82528	6.96915	8.75849	3.72937	3.16641	5.16323	3.79653
AAEL024113	-0.997408	0.000240163	1.74537	0.873702	1.55617	3.33e-05	0.000240163	3.33e-05	0.0243376	0.000240163	-1	0.0387606	3.50623	3.49587	4.46461	4.00692	1.6616	2.03063	1.64103	2.39587
AAEL012266	0.481367	0.000240723	13.5161	18.9281	5.2771	3.34e-05	0.000240723	3.34e-05	0.0243376	0.000240723	1	0.0117519	30.1892	31.0051	33.9746	33.8638	48.5557	45.3622	43.9875	42.3148
AAEL007310	0.576314	0.00024085	3.67199	5.48782	4.28755	3.34e-05	0.00024085	3.34e-05	0.0243376	0.00024085	1	0.0161216	15.0946	15.4817	16.4428	15.3185	21.0839	22.8188	23.4947	25.5437
AAEL014014	0.53929	0.000241091	24.5815	35.8694	5.39304	3.35e-05	0.000241091	3.35e-05	0.0243376	0.000241091	1	0.015161	26.9801	36.8315	35.8802	36.7715	48.6665	51.4885	45.7486	52.7092
AAEL020844	1.13021	0.00024171	1.84112	4.0951	1.032	3.36e-05	0.00024171	3.36e-05	0.0243376	0.00024171	1	0.0459994	1.12913	1.12367	0.980036	1.52476	2.36317	3.33849	2.68168	2.17471
AAEL001963	-0.655904	0.000241822	29.0286	18.4908	4.39393	3.37e-05	0.000241822	3.37e-05	0.0243376	0.000241822	-1	0.0217482	25.5539	29.5068	21.6697	25.8854	20.1608	14.5586	15.0894	15.3704
AAEL011764	-1.96722	0.000241822	6.14604	1.58081	3.25126	3.37e-05	0.000241822	3.37e-05	0.0243376	0.000241822	-1	0.193457	13.1929	14.1083	10.2904	22.8359	7.34797	2.40922	5.00313	0.700331
AAEL003043	-1.30137	0.000242596	0.37168	0.152664	0.34719	3.38e-05	0.000242596	3.38e-05	0.0243376	0.000242596	-1	0.0542513	1.66397	1.74794	1.25227	2.19849	0.886187	0.619514	0.440275	0.84777
AAEL008719	0.567087	0.000245079	130.368	193.867	5.83739	3.42e-05	0.000245079	3.42e-05	0.0243376	0.000245079	1	0.0171524	33.2795	51.6474	51.5063	47.3388	64.2486	71.2786	68.763	68.2642
AAEL005045	-0.9678	0.000245079	1.63679	0.843369	2.88958	3.42e-05	0.000245079	3.42e-05	0.0243376	0.000245079	-1	0.0449843	6.89361	11.2784	10.5626	10.2123	6.01869	3.82034	6.00375	4.12827
AAEL025246	0.592003	0.000246626	19.8333	30.0485	4.81064	3.44e-05	0.000246626	3.44e-05	0.0243376	0.000246626	1	0.0180053	19.4923	25.0954	20.9074	23.5096	39.4353	30.5283	34.5416	29.93
AAEL014276	0.780377	0.000246766	11.7473	20.1957	3.87688	3.45e-05	0.000246766	3.45e-05	0.0243376	0.000246766	1	0.0304902	9.033	10.2795	13.8294	9.75136	14.4375	22.1304	18.4515	18.5772
AAEL022530	0.817933	0.000250053	2.11492	3.73708	3.52368	3.5e-05	0.000250053	3.5e-05	0.0243376	0.000250053	1	0.0329546	7.60674	9.61365	8.22141	7.44649	13.8467	15.2814	10.8468	18.0243
AAEL010533	0.491981	0.000250406	12.696	17.9958	5.31846	3.5e-05	0.000250406	3.5e-05	0.0243376	0.000250406	1	0.0123575	33.9332	31.4629	35.6624	31.3106	41.3923	49.8702	48.3502	46.3693
AAEL015003	-0.647467	0.000250435	12.8928	8.26148	3.88509	3.51e-05	0.000250435	3.51e-05	0.0243376	0.000250435	-1	0.0203823	15.8078	18.3117	18.8929	18.8644	11.262	12.0117	12.4878	10.1732
AAEL000780	-1.28353	0.00025387	0.394595	0.162329	0.0984583	3.56e-05	0.00025387	3.56e-05	0.0243376	0.00025387	-1	0.0461793	1.30741	1.33176	1.25227	1.80843	0.627716	0.688349	0.360225	0.663472
AAEL012102	-0.834594	0.000253916	7.46032	4.20578	3.77973	3.56e-05	0.000253916	3.56e-05	0.0243376	0.000253916	-1	0.0353588	11.945	23.3891	16.3339	18.3326	10.8927	10.1187	8.88556	9.43604
AAEL012566	0.957648	0.000256993	1.22387	2.37988	1.91107	3.6e-05	0.000256993	3.6e-05	0.0243376	0.000256993	1	0.0371745	3.03081	2.53867	1.96007	2.37579	5.72329	4.16451	4.6429	4.68116
AAEL011532	0.437918	0.000257443	55.1519	74.8905	7.19029	3.61e-05	0.000257443	3.61e-05	0.0243376	0.000257443	1	0.0104473	117.667	118.069	136.062	124.037	171.366	172.259	162.061	165.942
AAEL024523	-1.25024	0.000257849	3.67182	1.54209	1.70307	3.62e-05	0.000257849	3.62e-05	0.0243376	0.000257849	-1	0.0708639	5.46734	4.16175	5.17241	3.58141	1.10773	1.34228	2.5616	2.69075
AAEL005641	1.27635	0.000259194	4.00938	9.72763	3.03209	3.64e-05	0.000259194	3.64e-05	0.0243376	0.000259194	1	0.0819633	3.32795	5.11896	6.96915	3.36865	16.6899	9.12063	6.36398	13.2694
AAEL010812	0.454786	0.000259373	10.8402	15.1374	5.57524	3.65e-05	0.000259373	3.65e-05	0.0243376	0.000259373	1	0.010641	43.085	37.4974	40.9982	39.0409	55.1652	56.6512	52.2727	55.8422
AAEL011413	0.640509	0.000260431	7.27002	11.3325	5.00149	3.66e-05	0.000260431	3.66e-05	0.0243376	0.000260431	1	0.0214132	25.6364	22.6488	30.2747	21.3428	31.1122	46.531	39.7847	38.0258
AAEL004465	0.751481	0.000261257	9.27101	15.1463	3.47694	3.68e-05	0.000261257	3.68e-05	0.0243376	0.000261257	1	0.0274403	6.53704	7.74111	9.80036	8.68757	14.1421	12.4591	13.6886	14.965
AAEL004854	0.530613	0.000261328	13.7784	19.9713	4.82116	3.68e-05	0.000261328	3.68e-05	0.0243376	0.000261328	1	0.0142638	20.3837	21.8076	25.2632	24.6089	32.7889	33.8324	32.3802	34.0951
AAEL009036	2.18966	0.000267178	1.77425	8.11281	3.49999	3.77e-05	0.000267178	3.77e-05	0.0243376	0.000267178	1	0.239566	1.66397	9.32233	4.08348	0.851028	10.8927	31.2855	12.728	17.8769
AAEL003467	-1.15113	0.000267178	214.671	97.1082	7.54943	3.77e-05	0.000267178	3.77e-05	0.0243376	0.000267178	-1	0.0724981	239.731	313.796	149.891	329.596	168.56	65.5997	153.936	77.1102
AAEL004212	0.524914	0.000268422	12.7155	18.1605	4.9468	3.79e-05	0.000268422	3.79e-05	0.0243376	0.000268422	1	0.0140494	27.6933	24.1382	23.0853	25.8854	34.8567	37.4462	33.4609	39.2186
AAEL021372	-1.27966	0.000268674	110.658	45.6564	6.29522	3.8e-05	0.000268674	3.8e-05	0.0243376	0.000268674	-1	0.0888156	132.821	80.3218	109.655	122.335	39.2507	33.4882	20.8931	89.6793
AAEL011057	0.478145	0.000268866	22.1303	30.8891	5.09411	3.8e-05	0.000268866	3.8e-05	0.0243376	0.000268866	1	0.0115771	28.9413	30.1311	27.8766	26.8783	39.7677	41.0256	38.9043	38.8131
AAEL010592	0.546047	0.000268944	14.6434	21.461	4.44622	3.81e-05	0.000268944	3.81e-05	0.0243376	0.000268944	1	0.014797	17.8877	18.0204	16.0617	18.4744	27.0656	24.4364	25.7761	25.6911
AAEL001088	0.519424	0.000269583	10.219	14.9284	5.51003	3.82e-05	0.000269583	3.82e-05	0.0243376	0.000269583	1	0.0142458	35.0029	40.6603	36.7514	36.9488	50.7342	54.1387	45.9888	63.3247
AAEL001144	0.521489	0.000270658	6.43454	9.3034	4.65283	3.83e-05	0.000270658	3.83e-05	0.0243376	0.000270658	1	0.0135591	20.0865	18.8944	21.8875	21.3821	28.2841	29.8399	29.8587	30.0774
AAEL019618	0.878103	0.000272174	0.319657	0.639755	3.52227	3.86e-05	0.000272174	3.86e-05	0.0243376	0.000272174	1	0.0383803	9.98384	6.78366	8.49365	6.87914	10.8558	16.5204	18.1714	13.3063
AAEL025744	-0.902937	0.000272708	20.338	10.942	4.1328	3.87e-05	0.000272708	3.87e-05	0.0243376	0.000272708	-1	0.0428421	20.562	26.3439	16.6606	27.5166	14.4375	8.70762	16.05	9.62034
AAEL014546	0.526767	0.000272857	11.255	16.2359	4.84043	3.87e-05	0.000272857	3.87e-05	0.0243376	0.000272857	1	0.0140674	23.8899	22.8064	24.0653	22.8004	31.0904	38.1001	32.1801	33.321
AAEL008514	-0.5313	0.000273702	18.1458	12.8673	5.66554	3.89e-05	0.000273702	3.89e-05	0.0243376	0.000273702	-1	0.0150453	52.534	70.5001	53.2486	63.2952	46.0079	36.7579	41.9462	41.2458
AAEL020977	-1.69437	0.000279091	12.6289	3.89365	0.728177	3.97e-05	0.000279091	3.97e-05	0.0243376	0.000279091	-1	0.125214	1.01027	2.6219	3.92014	2.34033	1.21851	0.619514	0.280175	0.921489
AAEL005179	0.689546	0.000285102	24.9088	40.1915	4.90683	4.06e-05	0.000285102	4.06e-05	0.0243376	0.000285102	1	0.0252677	24.9596	26.8433	21.343	18.368	33.4905	42.6432	28.2577	43.052
AAEL001969	-0.589147	0.000288852	104.425	69.4871	6.22668	4.11e-05	0.000288852	4.11e-05	0.0243376	0.000288852	-1	0.0191366	113.447	70.0007	89.8366	86.663	62.8455	63.5002	49.4309	63.2878
AAEL005825	-0.556225	0.000291878	22.761	15.5267	4.7395	4.16e-05	0.000291878	4.16e-05	0.0243376	0.000291878	-1	0.0159597	30.7241	32.2536	28.8022	35.1049	19.9023	24.8838	21.8537	19.7199
AAEL008079	0.615291	0.000294096	186.411	286.046	8.43577	4.19e-05	0.000294096	4.19e-05	0.0243376	0.000294096	1	0.0213477	262.373	271.013	332.886	227.579	441.469	474.445	304.35	455.105
AAEL020438	-1.1925	0.000294877	2.2651	0.976225	0.809716	4.21e-05	0.000294877	4.21e-05	0.0243376	0.000294877	-1	0.0526955	3.20909	2.28896	2.50454	1.70206	0.775414	0.963689	1.20075	1.25322
AAEL004460	-0.440333	0.000297543	55.8775	38.9518	6.81938	4.25e-05	0.000297543	4.25e-05	0.0243376	0.000297543	-1	0.0106786	120.876	133.384	124.356	141.164	99.5484	93.409	100.223	90.0479
AAEL027193	-0.869236	0.000299192	19.2898	10.6066	2.78064	4.27e-05	0.000299192	4.27e-05	0.0243376	0.000299192	-1	0.0360481	6.95303	9.36395	8.92922	9.96411	5.90792	5.05937	3.8424	4.49686
AAEL002943	-0.937026	0.000299553	1.31762	0.685585	2.46699	4.28e-05	0.000299553	4.28e-05	0.0243376	0.000299553	-1	0.0415509	9.50842	6.65881	6.42468	6.45363	3.39705	4.19893	2.96185	4.53372
AAEL015038	-0.987761	0.000299553	8.63287	4.38501	2.96782	4.28e-05	0.000299553	4.28e-05	0.0243376	0.000299553	-1	0.0487921	9.74613	11.4032	7.6225	12.5172	5.87099	3.82034	6.96435	4.23885
AAEL011941	-1.17575	0.000303778	0.795473	0.355978	1.02357	4.35e-05	0.000303778	4.35e-05	0.0243376	0.000303778	-1	0.0531777	2.13939	3.57911	2.28675	2.90768	1.32928	0.826019	1.20075	1.51124
AAEL021859	1.00046	0.000310628	26.9284	54.5509	3.14139	4.45e-05	0.000310628	4.45e-05	0.0243376	0.000310628	1	0.051623	3.74394	8.7813	4.19238	6.24087	11.1143	12.5968	11.8474	10.7261
AAEL026459	-1.26508	0.000310628	0.582152	0.243415	0.068323	4.45e-05	0.000310628	4.45e-05	0.0243376	0.000310628	-1	0.0419392	1.18855	1.74794	1.25227	1.38292	0.443094	0.688349	0.6404	0.552893
AAEL000692	0.549844	0.000311144	26.5739	39.0324	4.56159	4.46e-05	0.000311144	4.46e-05	0.0243376	0.000311144	1	0.0154819	17.0557	21.1833	19.6552	18.3326	29.6504	29.2548	26.9769	25.8017
AAEL008788	0.573766	0.000313131	8.23943	12.3079	4.22223	4.49e-05	0.000313131	4.49e-05	0.0243376	0.000313131	1	0.0165482	14.2032	15.3153	14.3194	15.7086	22.967	23.989	20.2927	21.4891
AAEL014350	-0.94061	0.000314623	9.87177	5.1826	3.26436	4.52e-05	0.000314623	4.52e-05	0.0243376	0.000314623	-1	0.0451414	10.0434	13.734	9.36479	16.9498	7.79106	5.16262	7.16448	6.08201
AAEL003589	-1.00947	0.000314627	123.353	61.4283	6.52439	4.52e-05	0.000314627	4.52e-05	0.0243376	0.000314627	-1	0.0570359	136.386	102.795	124.356	128.505	101.727	57.1674	29.6986	55.7685
AAEL019880	0.523721	0.000315525	9.4051	13.8812	5.95446	4.54e-05	0.000315525	4.54e-05	0.0243376	0.000315525	1	0.0150529	42.253	50.6902	57.7677	52.3382	69.3442	78.0932	62.5591	82.0125
AAEL023842	0.85995	0.000315629	1.63134	2.96767	2.46351	4.54e-05	0.000315629	4.54e-05	0.0243376	0.000315629	1	0.0330421	4.5165	2.91323	3.70236	4.21968	6.68333	6.53932	7.3646	7.22447
AAEL000950	0.443914	0.000318882	96.7385	131.944	7.72605	4.59e-05	0.000318882	4.59e-05	0.0243376	0.000318882	1	0.0111414	185.83	192.398	166.661	172.333	253.893	229.117	263.325	229.34
AAEL024274	0.945891	0.000322638	6.89953	13.4024	3.10435	4.65e-05	0.000322638	4.65e-05	0.0243376	0.000322638	1	0.0456812	6.77481	5.95135	3.15805	7.16296	12.1483	10.1188	11.2872	11.0205
AAEL008063	-0.603483	0.000323125	2.94742	1.94694	3.91872	4.66e-05	0.000323125	4.66e-05	0.0243376	0.000323125	-1	0.0180797	16.7586	19.2273	18.2396	18.4744	12.6282	11.4954	12.0475	11.7213
AAEL010109	0.474641	0.000326905	21.8863	30.2477	5.44413	4.71e-05	0.000326905	4.71e-05	0.0243376	0.000326905	1	0.0119242	40.4108	32.8779	38.167	34.0766	49.0357	49.8365	52.713	50.3501
AAEL012698	0.632371	0.000329038	1.98285	3.08561	4.00894	4.75e-05	0.000329038	4.75e-05	0.0243376	0.000329038	1	0.02032	11.7666	11.1939	13.0671	14.0405	20.6039	16.7613	20.0125	20.3465
AAEL013682	0.530103	0.000330775	9.20624	13.3342	4.49476	4.78e-05	0.000330775	4.78e-05	0.0243376	0.000330775	1	0.0142917	17.7689	19.2689	18.1851	18.1553	24.3702	26.8112	27.4572	27.3866
AAEL022574	0.462967	0.000330793	26.1887	36.1847	5.7489	4.78e-05	0.000330793	4.78e-05	0.0243376	0.000330793	1	0.0115682	42.253	43.1158	50.7985	44.3598	63.5101	63.1216	65.2808	56.8743
AAEL011537	0.952281	0.000336758	2.20279	4.26598	1.78218	4.87e-05	0.000336758	4.87e-05	0.0243376	0.000336758	1	0.0375007	2.43653	1.87279	2.28675	2.4467	5.02173	4.43985	3.40213	4.60744
AAEL000915	0.587643	0.000341542	7.657	11.5513	4.64917	4.94e-05	0.000341542	4.94e-05	0.0243376	0.000341542	1	0.0183168	16.2832	22.2238	20.6897	20.4956	27.0656	33.2817	27.0569	32.547
AAEL013075	-0.419088	0.000342843	862.187	646.415	10.5228	4.96e-05	0.000342843	4.96e-05	0.0243376	0.000342843	-1	0.0101811	1817.42	1694.87	1592.4	1628.9	1274.63	1203.85	1307.7	1249.8
AAEL006071	0.496316	0.000349901	5.48547	7.75136	5.62448	5.07e-05	0.000349901	5.07e-05	0.0243376	0.000349901	1	0.0134366	37.1423	40.8684	45.3539	39.9628	50.6604	60.7813	53.9537	64.9834
AAEL011510	-0.739888	0.000352689	25.4798	15.3255	5.16105	5.11e-05	0.000352689	5.11e-05	0.0243376	0.000352689	-1	0.0304914	36.6669	57.6403	46.3884	38.1189	24.444	30.8725	18.9719	32.7681
AAEL025454	1.20734	0.000353106	1.1028	2.55215	3.54201	5.12e-05	0.000353106	5.12e-05	0.0243376	0.000353106	1	0.0782507	7.07189	3.62073	7.6225	9.43222	15.5452	18.3101	8.56536	21.6734
AAEL000297	-0.597811	0.00035453	43.7522	28.9946	4.84053	5.15e-05	0.00035453	5.15e-05	0.0243376	0.00035453	-1	0.0192855	34.1709	38.1633	30.5989	34.8212	28.3949	22.7499	19.8524	20.0516
AAEL012380	-1.15239	0.000354974	1.19236	0.534017	0.844106	5.16e-05	0.000354974	5.16e-05	0.0243376	0.000354974	-1	0.0502936	2.7931	2.74676	1.90563	2.23395	1.44008	1.17023	0.720478	0.995252
AAEL009274	0.41618	0.000355418	99.9989	133.853	6.68288	5.17e-05	0.000355418	5.17e-05	0.0243376	0.000355418	1	0.0097068	84.5061	85.6073	86.5699	94.925	116.644	113.44	121.316	117.987
AAEL020002	0.484608	0.000364021	21.3433	29.7935	6.99141	5.3e-05	0.000364021	5.3e-05	0.0243376	0.000364021	1	0.0133896	112.486	96.0695	103.406	111.932	133.2	139.964	176.492	143.477
AAEL024241	-1.60689	0.000364021	2.06899	0.685298	1.51401	5.3e-05	0.000364021	5.3e-05	0.0243376	0.000364021	-1	0.124531	3.4468	5.49351	3.43013	4.57427	2.10471	0.722784	2.24142	0.516052
AAEL001076	0.821296	0.000364822	0.463236	0.822045	2.61118	5.31e-05	0.000364822	5.31e-05	0.0243376	0.000364822	1	0.0316604	3.50622	4.20337	4.73684	4.78703	7.53259	6.88349	7.24453	8.92001
AAEL000550	0.475073	0.00036518	18.8163	26.213	5.51687	5.32e-05	0.00036518	5.32e-05	0.0243376	0.00036518	1	0.0122475	41.6588	35.7911	34.6824	40.7429	55.9406	55.6875	48.9506	51.8982
AAEL019784	-0.4572	0.000365895	9.23071	6.74121	6.83288	5.34e-05	0.000365895	5.34e-05	0.0243376	0.000365895	-1	0.0118715	138.466	122.064	136.552	130.42	92.4589	85.2865	109.108	97.3461
AAEL001358	0.739572	0.000370336	5.46847	9.18393	3.59194	5.4e-05	0.000370336	5.4e-05	0.0243376	0.000370336	1	0.0282234	7.72559	9.28071	8.22141	10.3897	12.0005	16.9678	14.1288	16.5868
AAEL006037	0.606828	0.000374726	3.93141	5.9778	4.55627	5.47e-05	0.000374726	5.47e-05	0.0243376	0.000374726	1	0.0194861	20.2054	15.232	21.9964	16.9496	26.5118	31.3887	26.4565	28.603
AAEL027905	0.422678	0.00038394	62.4136	80.8015	7.8044	5.61e-05	0.00038394	5.61e-05	0.0243376	0.00038394	1	0.0103322	207.105	181.369	184.682	190.63	252.674	246.773	273.411	250.829
AAEL023679	-0.624274	0.000385571	6.04827	3.77719	3.91945	5.64e-05	0.000385571	5.64e-05	0.0243376	0.000385571	-1	0.0200952	18.2443	17.6875	19.1652	18.1553	12.222	10.8759	10.6467	13.7486
AAEL017562	0.563396	0.00039531	12.8029	19.0089	4.85605	5.78e-05	0.00039531	5.78e-05	0.0243376	0.00039531	1	0.0173599	18.4226	25.3035	22.323	26.8428	34.3767	35.6221	35.3821	32.289
AAEL001255	-0.479767	0.000397227	28.7202	20.63	5.2618	5.82e-05	0.000397227	5.82e-05	0.0243376	0.000397227	-1	0.0125094	47.5421	40.6603	42.7949	47.5512	33.8597	32.8343	32.5003	28.8242
AAEL014604	0.85402	0.000397836	1.261	2.28947	2.86222	5.83e-05	0.000397836	5.83e-05	0.0243376	0.000397836	1	0.0364245	5.22963	5.49351	4.13793	5.4253	10.5973	9.74014	6.64415	9.76778
AAEL000101	0.723039	0.00040128	7.42953	12.3349	4.82338	5.88e-05	0.00040128	5.88e-05	0.0243376	0.00040128	1	0.0293796	19.0763	26.5104	14.2105	25.0344	40.6908	30.9757	32.7004	36.0486
AAEL020362	-0.802201	0.000404585	11.6552	6.72357	3.43967	5.93e-05	0.000404585	5.93e-05	0.0243376	0.000404585	-1	0.0336182	12.0638	16.647	10.5082	15.5667	8.86187	7.50301	8.32521	6.81902
AAEL014958	0.544745	0.000406298	8.72719	12.7829	4.52339	5.96e-05	0.000406298	5.96e-05	0.0243376	0.000406298	1	0.0157386	16.7586	20.9752	17.804	18.7935	28.5057	28.1191	24.8155	27.1655
AAEL007453	1.3044	0.000409254	0.168108	0.413129	-0.0427334	6.01e-05	0.000409254	6.01e-05	0.0243376	0.000409254	1	0.0401784	0.594276	0.49941	0.490018	0.425514	1.5139	1.10136	1.24078	1.06893
AAEL007996	0.497775	0.000409299	6.497	9.15677	5.27401	6.01e-05	0.000409299	6.01e-05	0.0243376	0.000409299	1	0.0135486	30.3675	29.7982	35.9347	31.8781	39.103	46.1882	46.7092	48.6546
AAEL017283	0.608434	0.000410588	5.30023	8.08557	4.17364	6.04e-05	0.000410588	6.04e-05	0.0243376	0.000410588	1	0.019361	15.8672	12.5685	13.9927	14.432	18.7576	24.5397	21.8937	21.3785
AAEL011560	-0.434366	0.000413172	26.4394	19.6193	6.1761	6.08e-05	0.000413172	6.08e-05	0.0243376	0.000413172	-1	0.0106318	86.6455	88.4373	74.265	82.8334	63.3993	59.3013	64.1601	59.0121
AAEL007780	-2.00667	0.000417237	32.7881	8.20564	4.37405	6.14e-05	0.000417237	6.14e-05	0.0243376	0.000417237	-1	0.218256	41.7776	24.5127	26.7332	40.1401	13.4774	1.5832	15.1695	2.9119
AAEL000087	0.677794	0.00041974	3.80751	6.12529	4.63961	6.18e-05	0.00041974	6.18e-05	0.0243376	0.00041974	1	0.0256371	17.2934	24.9289	13.2849	20.602	31.3858	29.3925	30.6992	30.6303
AAEL010900	0.404706	0.000420859	71.876	95.3972	7.89992	6.2e-05	0.000420859	6.2e-05	0.0243376	0.000420859	1	0.00959262	208.829	210.501	198.512	203.998	270.656	261.642	285.018	270.697
AAEL013974	-0.667523	0.000422541	3.07145	1.93845	3.65034	6.23e-05	0.000422541	6.23e-05	0.0243376	0.000422541	-1	0.0230458	13.8466	14.9407	18.2396	14.4675	9.93268	8.74204	10.4065	9.62034
AAEL020950	-0.900354	0.000423073	1.93152	1.03477	2.35023	6.25e-05	0.000423073	6.25e-05	0.0243376	0.000423073	-1	0.0390121	7.42845	5.86807	5.3902	7.65925	3.39705	3.88917	2.7217	4.09141
AAEL010337	-0.998721	0.000426088	25.2712	12.7049	4.84914	6.29e-05	0.000426088	6.29e-05	0.0243376	0.000426088	-1	0.0569397	31.7344	47.4856	18.294	55.6005	22.0439	16.5548	19.8124	18.3192
AAEL019449	0.427851	0.000426247	35.5114	47.8732	7.74096	6.3e-05	0.000426247	6.3e-05	0.0243376	0.000426247	1	0.0107408	179.887	172.838	179.183	197.367	247.985	222.612	256.2	254.405
AAEL001089	0.775395	0.000427036	23.3268	39.9773	4.95627	6.32e-05	0.000427036	6.32e-05	0.0243376	0.000427036	1	0.0340863	30.22	14.7627	18.7413	27.5139	38.4376	43.3037	33.3311	40.9871
AAEL001041	0.418801	0.000430314	27.0341	36.0907	6.58118	6.37e-05	0.000430314	6.37e-05	0.0243376	0.000430314	1	0.0100541	83.793	83.3183	73.9383	86.2729	111.475	105.765	108.028	112.458
AAEL024902	-0.575856	0.000434374	9.11061	6.11716	4.10572	6.43e-05	0.000434374	6.43e-05	0.0243376	0.000434374	-1	0.0173908	20.9185	19.4354	21.9419	19.9991	13.9575	15.1093	12.6879	13.38
AAEL009614	0.458474	0.000437308	44.6808	61.6221	6.56794	6.48e-05	0.000437308	6.48e-05	0.0243376	0.000437308	1	0.0121772	67.2721	84.6917	78.1851	88.9324	103.61	108.415	112.871	113.97
AAEL005113	-1.02648	0.000437603	2.99669	1.48557	2.28117	6.49e-05	0.000437603	6.49e-05	0.0243376	0.000437603	-1	0.0522794	5.76448	6.90851	5.17241	7.90746	3.91399	2.03063	3.92245	2.83819
AAEL006649	-0.863879	0.000446824	4.54291	2.50342	3.59639	6.63e-05	0.000446824	6.63e-05	0.0243376	0.000446824	-1	0.0405767	19.0168	15.6066	13.5027	14.2902	10.9666	5.64446	10.0063	7.66679
AAEL014765	0.988001	0.000448068	0.629672	1.26734	1.50009	6.66e-05	0.000448068	6.66e-05	0.0243376	0.000448068	1	0.0413024	1.60455	1.87279	1.57895	2.12757	4.50479	2.92548	3.44215	3.53852
AAEL012093	-0.486243	0.000448068	17.5762	12.5733	5.65731	6.65e-05	0.000448068	6.65e-05	0.0243376	0.000448068	-1	0.0133959	63.8847	53.8115	60.3811	57.4089	42.6108	43.779	34.9418	46.6273
AAEL005581	1.15446	0.000450823	0.204025	0.459431	0.713576	6.7e-05	0.000450823	6.7e-05	0.0243376	0.000450823	1	0.0480486	0.772559	0.915586	0.980036	1.06378	2.28932	2.40922	1.40088	2.28529
AAEL002922	0.863719	0.000450837	1.63936	2.98922	3.2419	6.71e-05	0.000450837	6.71e-05	0.0243376	0.000450837	1	0.0392698	6.29933	5.90969	7.29582	6.95006	10.2281	11.7708	9.36586	16.7711
AAEL020359	0.427983	0.000451527	21.3852	29.0489	6.34984	6.72e-05	0.000451527	6.72e-05	0.0243376	0.000451527	1	0.0104738	73.5714	66.1719	69.6915	68.4723	91.1665	101.429	86.9744	94.1393
AAEL009731	-0.479861	0.000451527	16.2645	11.7013	5.18708	6.72e-05	0.000451527	6.72e-05	0.0243376	0.000451527	-1	0.0126581	41.5399	41.9089	39.6915	46.2746	27.1395	30.9413	32.9406	30.5566
AAEL009192	-0.793523	0.000458475	24.2547	14.0514	6.38591	6.83e-05	0.000458475	6.83e-05	0.0243376	0.000458475	-1	0.0370623	104.414	121.482	71.3793	126.626	75.1782	46.7733	77.6485	45.0792
AAEL025729	-0.496397	0.000467561	32.9292	23.2833	7.40817	6.97e-05	0.000467561	6.97e-05	0.0243376	0.000467561	-1	0.0146467	225.35	179.163	212.995	177.687	126.762	162.726	131.842	142.13
AAEL003889	1.09463	0.0004744	2.61659	5.62423	2.90434	7.08e-05	0.0004744	7.08e-05	0.0243376	0.0004744	1	0.0643674	4.69478	5.74322	3.81125	4.46789	13.2928	6.84908	13.4884	6.45042
AAEL011306	0.51777	0.0004744	11.4723	16.4516	5.00817	7.08e-05	0.0004744	7.08e-05	0.0243376	0.0004744	1	0.0148002	29.5355	26.552	24.5009	24.9635	33.1582	36.6546	41.1057	40.1032
AAEL012528	-0.907957	0.000478526	16.4652	8.81568	3.65943	7.15e-05	0.000478526	7.15e-05	0.0243376	0.000478526	-1	0.0456847	18.3037	15.0655	13.176	19.219	11.9266	6.33281	10.4465	6.3767
AAEL007783	-0.597119	0.000486592	82.3367	54.4844	6.34159	7.27e-05	0.000486592	7.27e-05	0.0243376	0.000486592	-1	0.0210902	100.789	84.6501	107.586	97.4781	57.1591	84.5637	49.4309	66.8632
AAEL011626	0.543702	0.000491654	5.47786	7.99811	4.31816	7.36e-05	0.000491654	7.36e-05	0.0243376	0.000491654	1	0.0157114	15.986	15.2736	16.8784	16.4177	24.2225	24.815	23.8149	21.2311
AAEL009380	0.548376	0.000498439	9.35857	13.9967	5.99588	7.46e-05	0.000498439	7.46e-05	0.0243376	0.000498439	1	0.0175217	53.9007	44.2394	65.0091	44.0052	68.5687	72.6553	86.7342	74.6406
AAEL004862	-0.759663	0.00049963	1.42203	0.839705	3.13565	7.48e-05	0.00049963	7.48e-05	0.0243376	0.00049963	-1	0.0299938	14.0843	10.7789	9.36479	9.92866	6.60948	6.26398	6.80425	6.33984
AAEL026490	0.885147	0.000500303	0.959603	1.79398	2.13839	7.5e-05	0.000500303	7.5e-05	0.0243376	0.000500303	1	0.0369747	2.55539	3.03808	2.66788	3.65233	6.27716	5.78213	5.72358	4.42315
AAEL012307	0.431398	0.000500448	11.2817	15.2449	5.92269	7.51e-05	0.000500448	7.51e-05	0.0243376	0.000500448	1	0.0106129	56.5751	50.0659	49.2196	50.4588	67.6826	68.0089	75.5272	66.9001
AAEL023423	1.07843	0.000502638	1.26401	2.64956	1.78766	7.54e-05	0.000502638	7.54e-05	0.0243376	0.000502638	1	0.0538547	2.43653	2.08088	2.50454	1.59568	4.24631	4.47427	3.12195	6.1924
AAEL014852	-0.97582	0.000504449	4.68932	2.39691	2.27715	7.58e-05	0.000504449	7.58e-05	0.0243376	0.000504449	-1	0.0479589	5.88334	6.90851	5.66243	6.98552	4.39401	3.09757	3.44215	2.02728
AAEL004445	-0.426806	0.00050745	69.3717	51.7172	6.8519	7.62e-05	0.00050745	7.62e-05	0.0243376	0.00050745	-1	0.0107757	144.171	127.391	125.554	132.618	101.985	103.493	99.0619	89.4581
AAEL021447	1.07422	0.000508092	2.34699	4.97451	3.30745	7.64e-05	0.000508092	7.64e-05	0.0243376	0.000508092	1	0.0644142	3.03081	8.73968	7.7314	5.53168	16.6899	11.3233	11.0869	13.7855
AAEL012360	-0.614437	0.000511923	20.0096	12.9478	5.73332	7.71e-05	0.000511923	7.71e-05	0.0243376	0.000511923	-1	0.0221646	50.1569	64.9234	69.0925	72.9047	37.626	32.4557	47.6298	50.3501
AAEL019726	-0.626932	0.000511923	2.74964	1.77522	3.86229	7.71e-05	0.000511923	7.71e-05	0.0243376	0.000511923	-1	0.0210514	17.1746	17.188	18.8929	17.1978	11.7051	10.5662	10.0863	13.2326
AAEL012837	1.11403	0.000519632	1.69687	3.67742	1.30978	7.83e-05	0.000519632	7.83e-05	0.0243376	0.000519632	1	0.0542219	0.891415	1.415	2.3412	1.312	3.28628	3.68267	3.00188	2.9119
AAEL006294	0.55668	0.000525425	17.8353	26.428	4.57292	7.92e-05	0.000525425	7.92e-05	0.0243376	0.000525425	1	0.0171438	16.1049	19.8099	21.8875	18.829	27.6564	29.8055	25.3358	29.9668
AAEL012489	0.445758	0.000537835	12.2738	16.7374	5.99757	8.11e-05	0.000537835	8.11e-05	0.0243376	0.000537835	1	0.011506	59.1899	50.9399	55.3176	50.7071	67.2395	80.6401	77.0081	69.2591
AAEL008970	-0.948088	0.000538761	4.91173	2.55174	2.61958	8.13e-05	0.000538761	8.13e-05	0.0243376	0.000538761	-1	0.047241	7.72559	9.32233	5.82577	9.18401	3.98784	5.40354	2.92183	4.31257
AAEL022535	-0.462459	0.000552148	22.5633	16.4956	6.66926	8.34e-05	0.000552148	8.34e-05	0.0243376	0.000552148	-1	0.0127991	139.536	111.743	107.641	112.797	90.3542	78.9881	91.6973	81.2016
AAEL010416	-0.532344	0.000553798	45.9282	31.8094	5.30475	8.37e-05	0.000553798	8.37e-05	0.0243376	0.000553798	-1	0.0164281	40.3514	48.526	55.2087	42.6932	30.2781	35.3812	28.2977	35.1271
AAEL008692	0.547956	0.00056076	84.1647	123.608	5.91296	8.48e-05	0.00056076	8.48e-05	0.0243376	0.00056076	1	0.0179017	34.3492	52.4381	51.9419	56.416	70.2673	70.4526	74.2864	70.7335
AAEL003271	0.773422	0.000561575	3.75623	6.45035	2.77529	8.5e-05	0.000561575	8.5e-05	0.0243376	0.000561575	1	0.0300898	3.98165	5.11896	5.66243	5.03525	7.49567	9.36155	8.32521	8.73571
AAEL009382	0.432368	0.000565009	25.9884	35.1435	6.13474	8.56e-05	0.000565009	8.56e-05	0.0243376	0.000565009	1	0.0109537	58.0014	55.1849	65.5535	60.1747	76.3598	87.558	83.172	75.2303
AAEL005021	-0.818261	0.000565009	2.40944	1.37234	2.63432	8.56e-05	0.000565009	8.56e-05	0.0243376	0.000565009	-1	0.0338386	6.06162	9.07262	8.71143	7.58833	4.87403	4.54311	4.60288	3.83339
AAEL008893	-0.430578	0.00056921	41.6176	30.2169	6.23563	8.63e-05	0.00056921	8.63e-05	0.0243376	0.00056921	-1	0.0109349	89.9734	90.5181	78.0762	87.2303	69.4919	58.7162	64.2402	64.1725
AAEL001071	0.851762	0.00057321	3.99988	7.24677	2.65314	8.69e-05	0.00057321	8.69e-05	0.0243376	0.00057321	1	0.0370043	4.5165	4.49469	3.92014	4.60973	10.265	8.29461	6.28393	6.85588
AAEL000551	-0.867336	0.000574396	237.149	130.484	8.27369	8.72e-05	0.000574396	8.72e-05	0.0243376	0.000574396	-1	0.0459856	441.488	476.063	256.987	424.45	297.574	144.553	269.929	164.504
AAEL026731	-0.836877	0.000577699	5.01466	2.82367	3.06908	8.77e-05	0.000577699	8.77e-05	0.0243376	0.000577699	-1	0.0377465	9.62728	11.7778	7.56806	13.6519	6.09254	6.36723	5.32333	6.15554
AAEL002647	0.559811	0.000578405	4.23796	6.26439	4.0937	8.79e-05	0.000578405	8.79e-05	0.0243376	0.000578405	1	0.0168468	13.0147	13.8586	14.3194	13.6164	21.0839	21.0979	20.0926	18.5404
AAEL001631	0.606152	0.000583243	5.55951	8.47985	3.82265	8.87e-05	0.000583243	8.87e-05	0.0243376	0.000583243	1	0.0196155	11.7072	11.4864	10.3448	10.957	17.2068	18.4822	16.2902	15.739
AAEL002861	-0.404958	0.000583306	98.9115	74.9107	7.38247	8.87e-05	0.000583306	8.87e-05	0.0243376	0.000583306	-1	0.00995877	188.564	195.061	180.436	196.126	148.436	138.461	146.372	140.951
AAEL003255	-0.742102	0.000584871	8.06556	4.79373	3.1363	8.9e-05	0.000584871	8.9e-05	0.0243376	0.000584871	-1	0.0292719	12.5392	11.6945	9.85481	9.82228	7.75414	6.64257	5.68355	6.11868
AAEL004054	-0.585628	0.000585912	414.786	277.306	9.8454	8.93e-05	0.000585912	8.93e-05	0.0243376	0.000585912	-1	0.0212453	1172.03	1163.09	874.846	1206.3	902.176	571.468	809.266	660.007
AAEL004502	-0.748064	0.000587313	2.98413	1.78319	2.70474	8.95e-05	0.000587313	8.95e-05	0.0243376	0.000587313	-1	0.0277807	8.02273	8.11542	7.35027	8.93583	5.46482	4.85286	4.36273	4.6443
AAEL003360	0.589331	0.000596699	19.1461	28.8641	3.99485	9.1e-05	0.000596699	9.1e-05	0.0243376	0.000596699	1	0.0187834	13.4306	12.9014	12.0327	12.1981	21.2685	18.964	18.8118	16.9923
AAEL005290	-0.408389	0.000597316	32.8677	24.8045	6.48795	9.12e-05	0.000597316	9.12e-05	0.0243376	0.000597316	-1	0.0099434	97.0453	106.041	100.998	105.102	71.7073	78.9193	79.8499	77.9211
AAEL020293	1.29722	0.000598019	0.713898	1.75866	1.11848	9.13e-05	0.000598019	9.13e-05	0.0243376	0.000598019	1	0.0780572	0.831987	0.873968	1.68784	1.312	2.10469	4.19893	1.88118	3.39108
AAEL001808	-0.428762	0.000600536	11.7128	8.71528	6.44536	9.18e-05	0.000600536	9.18e-05	0.0243376	0.000600536	-1	0.011011	97.6396	91.725	110.036	100.421	70.0088	72.1046	80.1301	74.7512
AAEL008115	-0.675971	0.000600536	4.63457	3.00292	3.67633	9.18e-05	0.000600536	9.18e-05	0.0243376	0.000600536	-1	0.0251515	15.0352	13.0679	19.5463	15.1766	9.67421	10.4629	9.56598	9.54662
AAEL010738	0.427271	0.000606669	17.1977	23.3019	6.86624	9.28e-05	0.000606669	9.28e-05	0.0243376	0.000606669	1	0.0110741	93.658	95.7619	98.7114	109.428	147.809	128.343	127.28	131.367
AAEL015307	-1.34444	0.000608543	1.47868	0.583622	0.496977	9.32e-05	0.000608543	9.32e-05	0.0243376	0.000608543	-1	0.0753192	2.13939	1.12367	1.68784	2.83676	0.443094	0.929272	0.920576	0.77405
AAEL014041	0.44621	0.000609402	15.9888	21.0683	6.625	9.34e-05	0.000609402	9.34e-05	0.0243376	0.000609402	1	0.0120119	86.2889	76.1181	89.4011	82.1242	100.102	114.989	128.72	111.021
AAEL009882	0.413004	0.000609415	52.1296	69.5259	6.86544	9.34e-05	0.000609415	9.34e-05	0.0243376	0.000609415	1	0.0103009	108.812	97.4683	97.5136	96.0243	133.74	140.905	125.158	132.326
AAEL027007	-0.897069	0.000609989	27.1429	14.66	3.42574	9.36e-05	0.000609989	9.36e-05	0.0243376	0.000609989	-1	0.0454684	9.33014	17.5626	13.9383	14.7511	9.89576	5.74772	7.0444	7.22447
AAEL002587	-0.54425	0.000613311	86.3495	59.4427	5.31467	9.42e-05	0.000613311	9.42e-05	0.0243376	0.000613311	-1	0.0174198	43.7387	56.3918	37.5136	50.8134	32.5305	30.2874	30.8193	35.7538
AAEL022726	-0.79337	0.000613311	1.11022	0.642111	2.78094	9.42e-05	0.000613311	9.42e-05	0.0243376	0.000613311	-1	0.0325605	7.9633	7.49116	10.3993	8.86487	5.09558	4.9217	5.80363	4.20199
AAEL007934	0.766242	0.000613918	3.47363	5.9401	2.64723	9.43e-05	0.000613918	9.43e-05	0.0243376	0.000613918	1	0.0289831	4.57593	4.28661	4.68239	4.64519	8.49263	7.84718	6.32395	8.25654
AAEL018669	0.775484	0.000617214	984.921	1691.07	9.87	9.49e-05	0.000617214	9.49e-05	0.0243376	0.000617214	1	0.0373532	435.486	846.168	671.434	806.881	953.316	1001.14	1127.18	1643.16
AAEL002815	-1.4693	0.000623645	0.473076	0.172141	0.752024	9.59e-05	0.000623645	9.59e-05	0.0243376	0.000623645	-1	0.100144	2.19882	1.99764	3.10345	2.4467	1.07081	0.378592	1.601	0.479174
AAEL018228	-0.801477	0.000630748	1.56686	0.90573	2.79585	9.71e-05	0.000630748	9.71e-05	0.0243376	0.000630748	-1	0.0334013	6.71532	9.7385	9.74591	8.82941	4.94788	4.85286	5.88368	4.46001
AAEL025333	-1.13653	0.000635498	0.74431	0.336008	0.797918	9.79e-05	0.000635498	9.79e-05	0.0243376	0.000635498	-1	0.0534348	3.03081	2.91323	1.79673	1.6666	1.14466	1.13578	1.00063	0.958348
AAEL019661	-0.52977	0.000642375	7.91252	5.50211	4.74761	9.9e-05	0.000642375	9.9e-05	0.0243376	0.000642375	-1	0.0160484	29.7138	30.0895	32.9945	33.8993	21.3423	18.6887	25.1757	22.6318
AAEL027229	-1.23776	0.000642997	1.2583	0.530208	1.32093	9.92e-05	0.000642997	9.92e-05	0.0243376	0.000642997	-1	0.0763068	3.09024	3.53749	3.7569	3.43957	1.07093	2.37481	0.680489	1.69554
AAEL009179	0.485503	0.000647728	9.86016	13.7578	4.7607	0.0001	0.000647728	0.0001	0.0243376	0.000647728	1	0.0133013	22.3448	23.5555	20.7441	23.2614	30.795	31.1134	30.1388	33.9476
AAEL026184	1.00723	0.000660852	7.04401	14.2212	1.38234	0.000102044	0.000660852	0.000102044	0.0243376	0.000660852	1	0.0444113	1.30741	1.99764	1.90563	1.38292	3.39705	3.02874	2.76173	4.09141
AAEL008042	-0.446943	0.00066768	10.1735	7.56492	5.19061	0.000103161	0.00066768	0.000103161	0.0243376	0.00066768	-1	0.0115293	41.6588	41.7008	44.7551	40.2465	29.9458	33.2817	30.4592	29.7457
AAEL028022	0.830721	0.000671328	2.09904	3.72886	2.57927	0.000103788	0.000671328	0.000103788	0.0243376	0.000671328	1	0.0349412	4.10051	4.36984	4.95463	3.47503	5.90792	7.74393	7.6848	8.62513
AAEL011124	0.454336	0.000673772	15.4956	21.2446	5.84275	0.00010423	0.000673772	0.00010423	0.0243376	0.000673772	1	0.0122678	53.0689	44.4059	53.1942	42.8705	66.3902	68.4563	62.0388	67.8953
AAEL025801	0.448358	0.000674228	8.09906	11.065	5.64393	0.000104364	0.000674228	0.000104364	0.0243376	0.000674228	1	0.011835	43.7387	38.08	47.3684	39.7501	54.0574	56.6856	59.4372	60.0811
AAEL006363	-0.411854	0.000683546	33.0098	24.1749	5.67264	0.000105935	0.000683546	0.000105935	0.0243376	0.000683546	-1	0.00996974	59.7842	57.2241	56.461	59.2528	45.8602	43.0218	43.5072	42.5359
AAEL005401	-0.556386	0.000683546	556.66	378.398	9.16011	0.000105882	0.000683546	0.000105882	0.0243376	0.000683546	-1	0.0195776	724.839	671.665	732.74	594.975	459.931	544.243	333.128	515.002
AAEL006327	1.06357	0.000685331	1.28092	2.70811	1.29946	0.000106298	0.000685331	0.000106298	0.0243376	0.000685331	1	0.0506772	1.48569	1.74795	1.08897	1.6666	2.88013	3.26966	2.32145	4.16513
AAEL009026	0.396786	0.000685331	38.9151	50.9965	6.66747	0.000106341	0.000685331	0.000106341	0.0243376	0.000685331	1	0.009618	84.5061	84.8165	87.1688	94.074	110.515	115.161	118.194	117.84
AAEL001778	0.528553	0.000685926	17.6242	25.5223	4.6309	0.000106563	0.000685926	0.000106563	0.0243376	0.000685926	1	0.0160272	19.7894	20.0597	19.3285	21.5239	33.9705	25.6754	27.6173	29.2665
AAEL013825	0.460821	0.000685926	6.94714	9.59028	5.18489	0.00010653	0.000685926	0.00010653	0.0243376	0.000685926	1	0.0123349	29.9515	34.8755	28.4755	28.7222	41.8724	41.3354	42.6267	42.2042
AAEL024258	-0.943101	0.000686589	1.26116	0.658555	2.03438	0.000106731	0.000686589	0.000106731	0.0243376	0.000686589	-1	0.0450282	5.46734	4.16175	6.04356	5.7444	2.28932	3.82034	2.4015	2.58017
AAEL015048	0.482839	0.000692281	24.0307	33.8962	6.10573	0.000107681	0.000692281	0.000107681	0.0243376	0.000692281	1	0.0141498	67.9258	46.9446	60.2178	54.5367	77.4675	86.8353	80.01	76.1887
AAEL018280	0.478191	0.000692572	15.4342	21.5403	6.94567	0.000107792	0.000692572	0.000107792	0.0243376	0.000692572	1	0.0141981	97.9367	90.643	125.554	97.6909	134.885	146.894	156.498	135.201
AAEL025344	-0.720565	0.000701001	35.438	21.5934	3.58278	0.00010917	0.000701001	0.00010917	0.0243376	0.000701001	-1	0.0292075	10.7564	14.4829	18.0762	16.0631	9.08342	8.87971	9.04566	9.06745
AAEL009387	0.501212	0.000705184	66.7682	93.4675	8.19076	0.000109888	0.000705184	0.000109888	0.0243376	0.000705184	1	0.0159047	237.532	256.073	193.884	279.669	365.885	290.518	355.943	356.948
AAEL019944	-0.654833	0.000707732	10.2899	6.55252	4.91236	0.000110351	0.000707732	0.000110351	0.0243376	0.000707732	-1	0.0258607	45.2244	36.4986	32.2323	33.3319	25.5517	18.5166	29.6585	19.7936
AAEL018307	-0.603064	0.000708278	9.30908	6.12778	4.46953	0.000110503	0.000708278	0.000110503	0.0243376	0.000708278	-1	0.0213495	31.5561	22.8064	26.1887	26.2755	17.7976	21.1667	15.0494	16.1813
AAEL014201	-0.541513	0.000712513	25.9058	17.8382	4.60115	0.000111278	0.000712513	0.000111278	0.0243376	0.000712513	-1	0.0169952	28.8224	31.0051	26.6243	28.403	21.3423	19.7212	16.1301	21.7103
AAEL014518	-0.737478	0.000712513	4.62624	2.70291	3.54058	0.000111299	0.000712513	0.000111299	0.0243376	0.000712513	-1	0.0308	15.3323	14.6078	13.2849	14.7866	10.6712	8.19136	6.32395	9.58348
AAEL004242	-0.682766	0.000714387	33.8968	21.2026	5.57493	0.000111726	0.000714387	0.000111726	0.0243376	0.000714387	-1	0.0287412	57.4663	72.0816	44.2105	60.8839	45.0109	28.4977	43.5472	29.2296
AAEL001085	-3.73179	0.000714387	15.5498	1.17128	3.06087	0.000111695	0.000714387	0.000111695	0.0243376	0.000714387	-1	0.682057	9.1805	22.7764	19.0446	11.4915	0.000602969	1.4391	3.25181	0.000665905
AAEL001458	-0.860943	0.000714602	1.11755	0.616969	1.67241	0.000111827	0.000714602	0.000111827	0.0243376	0.000714602	-1	0.0329728	3.62509	4.45308	3.97459	4.1133	2.03085	2.61573	2.12133	2.13785
AAEL006315	-0.41765	0.00071972	35.1705	26.4018	6.71181	0.000112696	0.00071972	0.000112696	0.0243376	0.00071972	-1	0.0107828	127.294	123.188	105.082	123.718	92.2373	86.5944	92.9381	87.0991
AAEL024471	1.24375	0.000720161	1.32576	3.15191	0.353706	0.000112833	0.000720161	0.000112833	0.0243376	0.000720161	1	0.0563296	0.475552	0.915586	0.871143	0.496433	1.18196	1.92738	1.52095	1.9167
AAEL000967	0.547162	0.000721801	5.62771	8.28295	5.14543	0.000113158	0.000721801	0.000113158	0.0243376	0.000721801	1	0.017883	26.8019	27.7589	33.5935	26.5592	34.4875	39.2015	49.1908	44.6738
AAEL009072	-0.979082	0.000723173	0.271123	0.134522	1.18597	0.000113442	0.000723173	0.000113442	0.0243376	0.000723173	-1	0.0405365	2.7931	3.03808	3.26679	2.76584	1.5139	1.13578	1.48093	1.87984
AAEL013818	0.417213	0.0007276	14.4954	19.4026	5.63979	0.000114205	0.0007276	0.000114205	0.0243376	0.0007276	1	0.0103034	43.4416	43.3655	41.9238	41.7004	61.7008	55.653	54.8743	55.3262
AAEL005363	1.22836	0.000728026	0.333091	0.777775	0.643833	0.00011439	0.000728026	0.00011439	0.0243376	0.000728026	1	0.0606985	1.18855	0.832351	0.598911	0.851028	2.84318	2.09947	1.7611	1.40066
AAEL026797	0.954143	0.000728026	3.3231	6.40934	2.15524	0.000114409	0.000728026	0.000114409	0.0243376	0.000728026	1	0.0458059	4.15993	2.74676	2.28675	2.65946	5.87099	5.57563	4.4828	6.89274
AAEL003128	-0.738744	0.000731137	12.2628	7.38246	4.18033	0.000114967	0.000731137	0.000114967	0.0243376	0.000731137	-1	0.0323692	24.187	23.6388	17.804	24.8216	16.4683	10.5317	16.6904	10.5787
AAEL006682	-0.562943	0.000749467	24.7829	17.2433	4.76642	0.00011792	0.000749467	0.00011792	0.0243376	0.000749467	-1	0.0188077	31.7344	36.7899	26.6243	34.3602	21.5639	25.9508	19.4922	20.7151
AAEL023262	1.17124	0.000759017	3.72731	8.68137	0.647637	0.000119494	0.000759017	0.000119494	0.0243376	0.000759017	1	0.0566017	0.415993	0.998821	0.871143	1.17016	2.28932	1.92738	1.52095	2.28529
AAEL024282	1.6176	0.000766127	0.417877	1.35119	0.0764079	0.000120686	0.000766127	0.000120686	0.0243376	0.000766127	1	0.113435	0.237711	0.16647	0.381125	0.957406	0.996961	2.1683	1.20075	1.25322
AAEL001897	-1.31286	0.000769391	5.70737	2.32333	2.04778	0.000121273	0.000769391	0.000121273	0.0243376	0.000769391	-1	0.0960044	3.20909	6.78366	4.90018	8.2266	2.76934	1.13578	3.32208	2.13785
AAEL024798	-1.2263	0.000783768	2.38548	1.01786	0.0847077	0.000123613	0.000783768	0.000123613	0.0243376	0.000783768	-1	0.0499793	1.78283	1.12367	1.03448	1.70206	0.480018	0.585097	0.600375	0.737191
AAEL024256	1.14229	0.000787911	0.3475	0.757015	0.808031	0.000124341	0.000787911	0.000124341	0.0243376	0.000787911	1	0.0500882	1.30741	1.08206	1.08893	0.67373	2.28932	1.68646	2.32145	2.72761
AAEL012819	-0.418109	0.000789037	264.273	198.363	7.64223	0.000124593	0.000789037	0.000124593	0.0243376	0.000789037	-1	0.0111448	227.132	243.338	212.722	230.593	186.284	154.879	177.831	164.983
AAEL018267	-0.40465	0.000799358	37.0824	27.9827	7.5383	0.000126298	0.000799358	0.000126298	0.0243376	0.000799358	-1	0.0104377	217.743	210.626	218.494	200.133	155.009	155.739	176.47	152.562
AAEL026440	0.446773	0.000799411	18.0933	24.7381	6.49483	0.000126382	0.000799411	0.000126382	0.0243376	0.000799411	1	0.012522	63.5281	78.2826	86.1343	76.9116	101.21	102.667	110.549	101.253
AAEL006975	-1.41134	0.000801969	1.1073	0.410685	0.665526	0.000126862	0.000801969	0.000126862	0.0243376	0.000801969	-1	0.0973284	2.7931	2.3722	2.06897	1.84389	1.03389	1.10136	0.1601	1.06893
AAEL026478	-0.5976	0.000802403	6.31411	4.18567	4.12615	0.000127006	0.000802403	0.000127006	0.0243376	0.000802403	-1	0.0207086	21.0374	21.5579	17.6951	23.5096	14.1421	15.832	12.808	12.6428
AAEL003066	0.51185	0.000803834	76.5724	109.417	7.3822	0.000127308	0.000803834	0.000127308	0.0243376	0.000803834	1	0.0167792	118.796	140.334	153.43	137.157	189.681	219.859	153.896	220.42
AAEL019406	0.395519	0.000805565	18.1283	23.2123	6.43089	0.000127659	0.000805565	0.000127659	0.0243376	0.000805565	1	0.00968708	74.76	71.5822	77.5862	73.8266	92.6066	100.602	98.3415	100.037
AAEL005660	0.903273	0.000808401	0.812394	1.53195	2.45584	0.000128184	0.000808401	0.000128184	0.0243376	0.000808401	1	0.0441154	3.14966	3.37102	3.59347	4.71611	6.7941	7.02116	5.1232	8.95687
AAEL019642	0.458104	0.000810013	43.361	59.6696	5.33647	0.000128516	0.000810013	0.000128516	0.0243376	0.000810013	1	0.0125569	38.212	33.0443	31.7423	32.8709	47.5587	45.9129	49.591	43.4574
AAEL002141	-0.862379	0.000813244	1.24319	0.687615	2.04045	0.000129106	0.000813244	0.000129106	0.0243376	0.000813244	-1	0.0366368	5.34849	6.03454	4.46461	5.14162	2.95396	2.51248	3.60225	2.50645
AAEL008210	0.434474	0.000819767	28.3293	38.2745	6.97917	0.000130219	0.000819767	0.000130219	0.0243376	0.000819767	1	0.0119604	122.956	96.5527	107.967	101.556	149.064	147.238	149.974	133.21
AAEL008160	-0.772464	0.000822952	21.0373	12.3595	7.36066	0.000130802	0.000822952	0.000130802	0.0243376	0.000822952	-1	0.0383728	252.805	204.883	149.292	222.225	165.495	76.51	136.966	106.487
AAEL023444	-0.579828	0.000826127	20.0695	13.4805	5.35529	0.000131385	0.000826127	0.000131385	0.0243376	0.000826127	-1	0.0208389	49.9786	48.4428	44.265	53.2601	37.4045	27.3275	40.5053	25.9491
AAEL012856	-1.10395	0.000830473	55.3131	25.8875	4.68404	0.000132154	0.000830473	0.000132154	0.0243376	0.000830473	-1	0.0761168	27.931	42.6164	25.9165	43.5442	21.01	7.77835	24.8155	11.6108
AAEL005708	0.719017	0.000835499	5.19528	8.54619	2.94445	0.000133033	0.000835499	0.000133033	0.0243376	0.000835499	1	0.0274642	6.00219	6.28425	5.88022	4.78703	8.78802	9.98107	8.92558	9.98894
AAEL007691	-0.457311	0.000839398	12.4949	9.12629	5.33097	0.000133733	0.000839398	0.000133733	0.0243376	0.000839398	-1	0.0126483	47.9581	47.5272	41.6515	48.8986	35.4475	35.4844	30.419	34.1688
AAEL023854	1.1265	0.000839955	5.90659	12.9215	3.00008	0.000133901	0.000839955	0.000133901	0.0243376	0.000839955	1	0.074748	6.2399	7.15822	2.61343	3.72325	14.3267	8.43228	8.36523	11.9794
AAEL018707	0.90139	0.00084	1.25528	2.28946	1.70634	0.000133988	0.00084	0.000133988	0.0243376	0.00084	1	0.037786	1.7234	2.41382	2.50454	2.09211	3.54475	4.19893	3.72233	4.90232
AAEL002748	-0.396915	0.000843185	95.6389	72.5718	7.77457	0.000134575	0.000843185	0.000134575	0.0243376	0.000843185	-1	0.0101533	249.477	257.613	255.136	233.182	195.257	184.065	198.564	178.068
AAEL000597	0.584268	0.000843733	1.45609	2.18774	4.36155	0.000134807	0.000843733	0.000134807	0.0243376	0.000843733	1	0.0201149	15.3918	15.6066	19.0018	15.4603	21.1946	22.3714	28.1376	26.3914
AAEL007410	0.421801	0.000843733	17.8617	23.0566	5.70262	0.000134822	0.000843733	0.000134822	0.0243376	0.000843733	1	0.0108095	46.8884	45.6544	43.7749	41.4521	62.8824	59.198	54.8343	61.0763
AAEL023166	0.438151	0.000845595	24.2641	32.9462	6.20361	0.000135199	0.000845595	0.000135199	0.0243376	0.000845595	1	0.0119991	60.2596	57.9316	69.0381	62.7991	74.2551	84.8046	85.4935	94.1393
AAEL003897	0.741339	0.000849303	1.71258	2.86768	2.90027	0.000135872	0.000849303	0.000135872	0.0243376	0.000849303	1	0.0293683	5.1702	4.70278	6.53357	5.6026	9.37882	9.53364	9.84616	7.99852
AAEL007321	0.624258	0.000865702	7.95307	12.2868	3.93762	0.000138578	0.000865702	0.000138578	0.0243376	0.000865702	1	0.0225975	10.4593	10.9038	14.7005	11.808	16.8745	18.1724	19.7724	18.9458
AAEL003649	-0.487133	0.000869059	33.2732	23.8269	4.9649	0.000139197	0.000869059	0.000139197	0.0243376	0.000869059	-1	0.0142212	35.1812	37.5806	32.2323	40.4593	26.881	26.9489	26.1363	23.9218
AAEL013109	0.840994	0.000870096	2.05381	3.72039	2.32122	0.000139445	0.000870096	0.000139445	0.0243376	0.000870096	1	0.0371521	3.03081	3.03808	3.21234	4.57427	7.16335	5.67888	5.7636	6.41356
AAEL009912	-0.420536	0.00087134	50.3409	37.7032	6.81941	0.000139727	0.00087134	0.000139727	0.0243376	0.00087134	-1	0.0112905	141.081	131.095	117.713	127.051	101.616	95.715	101.664	87.2097
AAEL000301	-0.421362	0.000873031	39.5969	29.619	6.46097	0.00014008	0.000873031	0.00014008	0.0243376	0.000873031	-1	0.0112458	113.15	101.339	92.5045	96.3434	74.7721	81.1564	73.4059	71.7287
AAEL021490	-1.08476	0.000873495	2.44632	1.15173	0.926108	0.000140237	0.000873495	0.000140237	0.0243376	0.000873495	-1	0.0517215	1.84226	2.49705	3.21234	2.51762	1.29236	1.23903	0.760475	1.43752
AAEL002525	-0.509481	0.000885006	16.7612	11.8101	5.5958	0.000142169	0.000885006	0.000142169	0.0243376	0.000885006	-1	0.0162302	61.9236	58.5143	44.5372	61.9832	43.6078	35.7942	36.823	43.2731
AAEL026272	-1.13845	0.00088614	4.38299	2.00204	1.18187	0.000142435	0.00088614	0.000142435	0.0243376	0.00088614	-1	0.0632136	3.26852	3.53749	1.79673	3.54595	1.99392	1.20461	1.08068	1.25322
AAEL007268	0.771637	0.00088828	0.460884	0.779921	2.87275	0.000142863	0.00088828	0.000142863	0.0243376	0.00088828	1	0.0321578	6.59647	4.9941	5.06352	4.71611	7.42182	9.29272	9.84616	9.76778
AAEL012726	-0.69937	0.000888481	5.59147	5.40279	3.96338	0.000142979	0.000888481	0.000142979	0.0243376	0.000888481	-1	0.0292925	15.986	23.4307	18.1307	19.3609	14.8067	9.32713	11.8474	11.4633
AAEL012388	0.555203	0.000889769	11.4378	16.8621	4.94358	0.00014327	0.000889769	0.00014327	0.0243376	0.000889769	1	0.0188294	24.4248	22.848	29.1833	22.9423	31.5335	35.8286	44.5078	34.0582
AAEL013271	-0.842913	0.000909167	1.24213	0.694026	2.19519	0.000146479	0.000909167	0.000146479	0.0243376	0.000909167	-1	0.0366709	5.70505	6.4091	5.11797	6.02811	3.87707	3.37291	2.36148	3.35422
AAEL001169	-0.456061	0.000924227	39.8696	29.1455	6.759	0.00014908	0.000924227	0.00014908	0.0243376	0.000924227	-1	0.0134268	134.366	131.511	111.67	123.364	95.1913	86.0781	105.226	78.6951
AAEL005762	-0.485186	0.000924227	13.6105	9.75587	5.08299	0.000149027	0.000924227	0.000149027	0.0243376	0.000924227	-1	0.0143687	39.7571	45.0718	36.8602	36.2396	30.4996	24.9871	29.0582	28.3081
AAEL001787	-0.533685	0.000933505	11.4043	7.89857	4.30314	0.000150665	0.000933505	0.000150665	0.0243376	0.000933505	-1	0.0167517	23.3551	24.0133	22.2142	23.5806	14.1421	15.6944	16.3699	18.1718
AAEL026507	1.07545	0.000938032	0.431691	0.929391	0.61951	0.000151551	0.000938032	0.000151551	0.0243376	0.000938032	1	0.0446154	0.831987	1.12367	0.653357	0.992866	1.6616	1.78971	1.96123	2.32215
AAEL014267	0.661026	0.000938032	6.24844	9.92042	3.51005	0.000151572	0.000938032	0.000151572	0.0243376	0.000938032	1	0.0250764	8.61701	9.86336	7.51361	8.86487	14.7329	14.7651	12.0075	13.7118
AAEL027998	1.18827	0.000939196	0.56733	1.26412	0.396347	0.000151938	0.000939196	0.000151938	0.0243376	0.000939196	1	0.0502505	0.950842	0.665881	0.544465	0.780109	1.40313	1.82413	2.16135	1.32694
AAEL006251	0.583188	0.000939196	25.0622	37.7722	4.11137	0.000151922	0.000939196	0.000151922	0.0243376	0.000939196	1	0.020215	11.3507	15.6482	13.3938	14.432	22.1178	18.6887	20.5328	21.0468
AAEL027918	-0.551506	0.000943903	4.76185	3.2576	4.15143	0.000152788	0.000943903	0.000152788	0.0243376	0.000943903	-1	0.0178292	20.7402	20.892	22.5953	20.1055	13.699	12.9754	16.4503	14.4121
AAEL003034	0.52075	0.000954359	11.4012	16.3674	4.80231	0.000154571	0.000954359	0.000154571	0.0243376	0.000954359	1	0.0164146	27.0396	23.6804	20.0363	20.6374	33.5644	34.3142	30.6592	32.3995
AAEL018684	1.21724	0.000954891	25.9316	60.5317	4.0446	0.000154747	0.000954891	0.000154747	0.0243376	0.000954891	1	0.0934052	9.74613	10.6957	8.22141	10.6378	9.60036	14.0079	30.0988	37.781
AAEL004821	0.438501	0.000976698	17.2603	23.6374	5.75272	0.000158443	0.000976698	0.000158443	0.0243376	0.000976698	1	0.0120615	43.8576	44.1562	49.7096	45.069	53.799	65.8406	60.6379	67.3793
AAEL012865	-0.416436	0.000976698	373.403	280.48	8.90319	0.000158466	0.000976698	0.000158466	0.0243376	0.000976698	-1	0.0115431	560.997	512.562	584.809	531.077	458.971	407.537	402.372	371.507
AAEL027560	0.492273	0.00099511	9.49109	13.3662	5.42266	0.000161547	0.00099511	0.000161547	0.0243376	0.00099511	1	0.0151882	36.0131	30.8802	39.7459	35.6368	46.451	54.5517	43.147	55.8054
AAEL005748	-1.15063	0.000995929	6.80391	3.08477	2.67606	0.000161774	0.000995929	0.000161774	0.0243376	0.000995929	-1	0.0791185	8.55758	11.1119	5.93466	9.39676	5.83407	2.27155	5.04315	2.65389
AAEL005619	-0.936404	0.000999708	2.07304	1.07926	1.82472	0.000162482	0.000999708	0.000162482	0.0243376	0.000999708	-1	0.0457212	5.22963	3.45426	4.79129	4.99979	1.88315	3.02874	2.00125	2.69075
AAEL011633	-1.03637	0.00101717	2.65938	1.30963	2.39099	0.000165416	0.00101717	0.000165416	0.0243376	0.00101717	-1	0.0617786	3.92222	7.99057	6.69691	9.14855	3.7663	2.47806	4.1626	3.20678
AAEL002723	-0.471216	0.00101765	41.4956	29.9723	6.38757	0.00016559	0.00101765	0.00016559	0.0243376	0.00101765	-1	0.0144766	102.275	91.6418	104.265	90.8472	65.024	76.2691	58.1163	81.0541
AAEL003041	-1.25707	0.00102805	1.08704	0.449236	0.133238	0.000167379	0.00102805	0.000167379	0.0243376	0.00102805	-1	0.061077	1.90168	1.37338	1.03448	1.59568	0.775414	0.791602	0.280175	0.589753
AAEL004724	-1.1239	0.00103507	0.806967	0.374485	0.307531	0.000168621	0.00103507	0.000168621	0.0243376	0.00103507	-1	0.0451911	1.54512	1.37338	1.41561	2.09211	0.738489	0.619514	0.840526	0.77405
AAEL021195	-1.29545	0.00103856	2.99389	1.23182	1.1359	0.000169287	0.00103856	0.000169287	0.0243376	0.00103856	-1	0.0869862	3.32795	3.62073	1.5245	3.68779	1.55083	0.585097	1.52095	1.32694
AAEL001209	-0.567044	0.00104285	141.555	96.9987	8.23074	0.000170085	0.00104285	0.000170085	0.0243376	0.00104285	-1	0.0215369	313.303	389.207	273.757	457.959	277.044	208.983	243.672	238.629
AAEL020378	0.490996	0.00104451	8.56178	12.0681	5.04384	0.000170454	0.00104451	0.000170454	0.0243376	0.00104451	1	0.014983	24.7219	28.4664	29.1833	26.9137	34.7459	36.5169	37.5034	44.8949
AAEL000299	-0.507758	0.00104596	14.2157	10.0186	4.63738	0.000170789	0.00104596	0.000170789	0.0243376	0.00104596	-1	0.0157291	27.931	27.1763	31.3612	30.2115	18.2407	21.0979	19.3721	23.3321
AAEL021877	0.610596	0.00104833	2.83832	4.49131	3.93716	0.000171343	0.00104833	0.000171343	0.0243376	0.00104833	1	0.0223556	12.0638	11.9442	10.5082	13.5101	15.5452	19.618	17.7711	20.5308
AAEL003697	-0.553208	0.00104833	27.9816	19.1256	5.89015	0.000171374	0.00104833	0.000171374	0.0243376	0.00104833	-1	0.0199433	82.7233	69.5429	52.6497	77.018	55.6452	39.9931	46.1088	50.4239
AAEL014203	0.561531	0.0010491	3.62862	5.20439	4.28781	0.000171599	0.0010491	0.000171599	0.0243376	0.0010491	1	0.0189006	16.4615	15.4401	16.8784	14.042	19.9023	23.163	22.6542	26.8338
AAEL019547	0.738251	0.00105679	6.3507	10.6568	2.56417	0.000172957	0.00105679	0.000172957	0.0243376	0.00105679	1	0.0291509	3.80337	4.7444	4.24682	4.50335	7.53259	8.12252	6.48405	6.81902
AAEL006401	0.677719	0.00105736	13.7378	22.1271	3.53211	0.000173149	0.00105736	0.000173149	0.0243376	0.00105736	1	0.0273132	6.6559	9.86336	9.2559	9.32584	14.2159	13.5261	15.6498	12.9746
AAEL028036	1.88931	0.00106344	1.33162	4.97787	2.44093	0.000174246	0.00106344	0.000174246	0.0243376	0.00106344	1	0.216131	1.42626	5.82645	0.490018	1.09924	8.71418	11.1513	6.28393	6.85588
AAEL002559	0.542258	0.00107042	3.49365	5.10581	4.36491	0.00017551	0.00107042	0.00017551	0.0243376	0.00107042	1	0.0178165	17.1152	18.1869	15.1906	16.205	23.8532	21.4765	27.7373	24.143
AAEL005330	-0.907569	0.00107042	0.765482	0.411501	1.40825	0.000175592	0.00107042	0.000175592	0.0243376	0.00107042	-1	0.0379007	2.67424	3.57911	3.75681	3.54595	2.10469	1.78971	1.80113	1.5481
AAEL020530	0.484093	0.00107433	4.84941	6.76628	4.66614	0.000176333	0.00107433	0.000176333	0.0243376	0.00107433	1	0.0141559	21.0374	22.5567	20.9619	19.7509	28.0995	32.6622	27.6973	29.4139
AAEL014297	1.27069	0.00107882	0.177565	0.419672	-0.0566913	0.000177318	0.00107882	0.000177318	0.0243376	0.00107882	1	0.0449469	0.831987	0.49941	0.326679	0.390054	1.10773	1.23903	1.16073	1.32694
AAEL002142	0.388414	0.00107882	23.5774	30.9239	6.2589	0.000177376	0.00107882	0.000177376	0.0243376	0.00107882	1	0.00968442	66.4995	62.7592	71.3793	64.3944	85.7755	87.3171	88.015	85.6616
AAEL011455	-1.05524	0.00107882	29.7104	14.3913	3.3689	0.00017721	0.00107882	0.00017721	0.0243376	0.00107882	-1	0.069433	12.9552	15.8563	10.1815	16.5241	8.86187	3.64825	9.32583	4.93918
AAEL009364	0.3976	0.00108056	12.6824	16.9417	6.81236	0.000177764	0.00108056	0.000177764	0.0243376	0.00108056	1	0.0103606	100.136	92.5158	103.557	91.5209	121.223	124.901	135.365	129.082
AAEL023588	1.51979	0.00108943	0.344566	0.976858	0.675977	0.000179327	0.00108943	0.000179327	0.0243376	0.00108943	1	0.111184	0.713132	1.04044	1.08893	0.248216	2.10469	1.85854	1.32083	3.4648
AAEL026858	0.796699	0.00108946	2.50558	4.33349	2.91361	0.000179435	0.00108946	0.000179435	0.0243376	0.00108946	1	0.0360805	7.36903	4.9941	4.95463	4.46789	8.67725	10.5317	9.96623	8.44084
AAEL021236	-1.12059	0.00109985	12.0975	5.59436	0.767214	0.00018125	0.00109985	0.00018125	0.0243376	0.00109985	-1	0.0567959	1.78283	1.70632	2.99455	2.58854	0.849263	0.791602	1.36085	1.17951
AAEL023977	0.854502	0.00110238	4.67617	8.52775	2.75405	0.000181771	0.00110238	0.000181771	0.0243376	0.00110238	1	0.0424341	3.09024	4.95249	5.66243	5.07071	9.23112	7.19325	10.2864	7.40877
AAEL006109	-2.4377	0.00110614	9.39801	1.72328	2.15668	0.000182495	0.00110614	0.000182495	0.0243376	0.00110614	-1	0.347937	22.5825	1.99764	2.72232	4.1133	2.25239	1.3767	0.40025	1.7324
AAEL018289	-0.944873	0.00110865	0.939901	0.488362	1.55755	0.000183013	0.00110865	0.000183013	0.0243376	0.00110865	-1	0.0448675	4.57593	2.95484	4.02904	3.82962	2.40009	1.5832	1.68105	2.28529
AAEL000200	-0.776142	0.00111371	467.329	274.108	6.76319	0.000183954	0.00111371	0.000183954	0.0243376	0.00111371	-1	0.0403653	105.722	173.753	101.27	167.405	99.9553	57.6155	99.7428	62.9196
AAEL018208	0.448188	0.00111947	15.028	19.7739	5.49889	0.000185011	0.00111947	0.000185011	0.0243376	0.00111947	1	0.0127695	35.0623	35.1668	42.9583	39.4309	54.4636	49.8365	48.1901	55.7316
AAEL022506	-0.571524	0.0011232	11.8684	8.01997	6.37957	0.000185733	0.0011232	0.000185733	0.0243376	0.0011232	-1	0.0217491	90.2706	100.007	92.9945	114.534	79.9046	49.0793	79.7699	59.0859
AAEL027724	0.991928	0.00112904	0.195862	0.39045	1.607	0.000186806	0.00112904	0.000186806	0.0243376	0.00112904	1	0.0496506	1.66397	2.12249	2.3412	1.70206	3.1755	3.33849	3.60225	5.45521
AAEL003150	-0.858157	0.00113356	4.23554	2.34695	3.16852	0.00018766	0.00113356	0.00018766	0.0243376	0.00113356	-1	0.0448533	12.7175	13.4841	7.78584	12.1271	7.82799	5.64446	7.28455	4.71802
AAEL007191	0.779114	0.00113781	3.41026	5.86152	3.80426	0.000188472	0.00113781	0.000188472	0.0243376	0.00113781	1	0.0379066	12.0044	12.8598	7.84029	8.08476	21.4162	15.2125	14.409	18.9089
AAEL021457	1.27015	0.00114399	4.48777	10.9644	0.973116	0.000189604	0.00114399	0.000189604	0.0243376	0.00114399	1	0.0812925	0.297138	0.915586	1.85118	1.20562	2.65856	2.58131	2.28154	2.87504
AAEL017455	0.450723	0.0011571	109.94	150.644	7.86566	0.000191885	0.0011571	0.000191885	0.0243376	0.0011571	1	0.0137734	204.55	185.947	201.071	196.481	277.044	225.675	253.799	320.457
AAEL009725	0.468065	0.00115873	8.23955	11.4118	4.8064	0.000192265	0.00115873	0.000192265	0.0243376	0.00115873	1	0.0134294	24.187	22.3902	24.4465	22.5877	30.1304	34.5207	32.9406	31.7729
AAEL004410	-0.452871	0.00116304	8.88756	6.42324	5.92171	0.00019309	0.00116304	0.00019309	0.0243376	0.00116304	-1	0.0134169	72.7394	59.2218	77.0417	71.0963	46.8572	46.911	56.4353	54.3678
AAEL025232	-0.595762	0.00116889	15.6467	10.3946	4.02072	0.000194172	0.00116889	0.000194172	0.0243376	0.00116889	-1	0.0216729	15.7483	20.2677	20.0363	21.7367	13.2559	13.7326	11.2871	13.2694
AAEL011837	0.775752	0.00116954	0.756811	1.29944	2.22862	0.000194501	0.00116954	0.000194501	0.0243376	0.00116954	1	0.0312124	3.50623	2.99646	3.26679	3.68779	6.72025	5.5068	5.64353	5.1972
AAEL007487	0.499301	0.00116954	8.57996	12.1478	4.96565	0.000194461	0.00116954	0.000194461	0.0243376	0.00116954	1	0.0156692	24.8408	23.6388	30.3267	24.467	32.8259	40.3029	35.3821	37.3019
AAEL012092	-0.414392	0.00117101	58.3528	43.8928	7.91523	0.000194856	0.00117101	0.000194856	0.0243376	0.00117101	-1	0.011669	307.003	264.812	270.544	260.84	223.467	197.66	186.917	219.572
AAEL015216	-0.39444	0.00117551	55.3732	43.0179	6.9112	0.000195714	0.00117551	0.000195714	0.0243376	0.00117551	-1	0.0103845	131.632	135.007	145.699	134.285	94.3789	106.488	109.228	105.75
AAEL010229	0.471377	0.00118087	66.0248	91.665	5.9676	0.00019683	0.00118087	0.00019683	0.0243376	0.00118087	1	0.0145869	49.0872	54.6854	59.3466	46.3455	71.4489	84.5637	61.7986	72.429
AAEL005863	-0.464046	0.00118087	16.289	11.8415	5.29572	0.00019675	0.00118087	0.00019675	0.0243376	0.00118087	-1	0.0137591	49.8004	45.7377	41.9782	44.4662	35.4106	28.4288	36.4628	31.6255
AAEL001935	0.46105	0.00118221	9.30005	12.8273	5.22064	0.000197365	0.00118221	0.000197365	0.0243376	0.00118221	1	0.013456	35.0029	31.0883	28.7477	30.3533	40.7277	38.8573	45.2683	47.4014
AAEL008860	-0.616736	0.00118221	5.21043	3.37666	3.68702	0.000197473	0.00118221	0.000197473	0.0243376	0.00118221	-1	0.0229308	17.1746	14.5661	15.735	14.7866	9.08342	10.635	9.04566	11.7582
AAEL004919	-1.0171	0.00118221	1.10112	0.547304	0.722964	0.0001975	0.00118221	0.0001975	0.0243376	0.00118221	-1	0.0416901	1.66397	2.28896	2.50454	2.09211	1.10773	0.929272	1.24078	0.958348
AAEL020026	-1.06909	0.00118221	6.18137	2.97296	2.23538	0.000197338	0.00118221	0.000197338	0.0243376	0.00118221	-1	0.0670181	4.81364	5.99292	6.42468	7.97838	2.84318	1.61762	4.44278	3.16992
AAEL022893	-0.798718	0.00119127	2.65585	1.5272	2.43173	0.000199126	0.00119127	0.000199126	0.0243376	0.00119127	-1	0.0356558	8.3793	5.61837	6.47913	6.84368	4.28324	3.20082	4.20263	3.98083
AAEL009502	0.99526	0.00119192	0.649298	1.27884	1.27035	0.000199347	0.00119192	0.000199347	0.0243376	0.00119192	1	0.0448643	2.07997	1.12367	1.63339	1.38292	2.62164	3.40733	3.3621	2.83819
AAEL024675	-0.423819	0.00119261	126.123	94.2255	8.102	0.000199687	0.00119261	0.000199687	0.0243376	0.00119261	-1	0.0122703	336.479	309.843	299.401	313.391	229.006	228.635	208.21	272.687
AAEL005482	-1.04437	0.00119261	42.9825	20.9609	4.1661	0.000199648	0.00119261	0.000199648	0.0243376	0.00119261	-1	0.0713165	24.187	22.8896	13.2305	36.0268	16.136	7.50301	14.329	8.80943
AAEL003444	0.906911	0.00119337	2.08611	3.92948	1.83912	0.000199928	0.00119337	0.000199928	0.0243376	0.00119337	1	0.042946	2.13939	2.58029	2.61343	2.26941	6.05561	4.23335	4.24265	3.50166
AAEL006439	-0.670485	0.00119431	17.1614	10.7773	5.16134	0.000200197	0.00119431	0.000200197	0.0243376	0.00119431	-1	0.0296617	45.0461	45.2383	36.588	48.6859	37.2568	19.0329	30.4991	23.5901
AAEL009244	0.638579	0.00119623	210.448	328.116	8.4229	0.000200632	0.00119623	0.000200632	0.0243376	0.00119623	1	0.0279328	260.59	252.577	288.076	272.187	388.187	526.346	260.523	495.982
AAEL021767	0.705898	0.00120641	17.8518	29.1578	3.3403	0.000202453	0.00120641	0.000202453	0.0243376	0.00120641	1	0.0296592	7.72559	6.1594	8.16697	8.36844	12.7759	14.7651	10.6867	11.3527
AAEL008678	0.509883	0.00121	46.144	65.8967	5.7908	0.00020317	0.00121	0.00020317	0.0243376	0.00121	1	0.017197	36.8451	51.2728	54.2287	39.9628	66.4271	63.7756	71.1245	58.3118
AAEL012723	0.440241	0.00121121	13.9854	18.986	5.34246	0.000203488	0.00121121	0.000203488	0.0243376	0.00121121	1	0.0122988	35.5377	35.8327	35.2813	30.7788	45.6386	49.7677	43.147	47.7331
AAEL000124	-1.10192	0.00122681	17.6814	8.21827	2.88918	0.000206225	0.00122681	0.000206225	0.0243376	0.00122681	-1	0.0763281	17.4123	5.74322	9.41924	8.19114	5.98176	3.95801	4.36273	4.60744
AAEL012081	-0.468202	0.00124381	18.8419	13.6169	5.26695	0.000209302	0.00124381	0.000209302	0.0243376	0.00124381	-1	0.0141877	49.0869	38.8292	47.9129	42.9056	34.9305	31.6294	28.4178	34.0582
AAEL013148	-0.86612	0.00124381	2.09711	1.14923	2.11207	0.000209317	0.00124381	0.000209317	0.0243376	0.00124381	-1	0.0416913	6.6559	5.90969	4.35572	5.248	3.39705	3.64825	2.7217	2.35901
AAEL001812	-0.68982	0.00124707	14.8777	9.53218	5.49764	0.000209983	0.00124707	0.000209983	0.0243376	0.00124707	-1	0.0319175	54.9111	74.4538	33.8657	59.501	40.1369	30.8036	32.7405	34.5005
AAEL012135	-0.501129	0.00125494	26.0214	18.4158	4.77969	0.000211426	0.00125494	0.000211426	0.0243376	0.00125494	-1	0.0159419	30.4864	32.8362	33.2668	31.949	25.2194	23.0941	18.4115	24.0693
AAEL014335	-0.511097	0.00125623	6.86531	4.82869	4.63277	0.000211763	0.00125623	0.000211763	0.0243376	0.00125623	-1	0.016469	30.1298	26.9265	28.4755	30.8852	22.3024	18.7919	17.651	22.9266
AAEL024609	0.960451	0.00126621	1.25867	2.48084	1.94057	0.000213564	0.00126621	0.000213564	0.0243376	0.00126621	1	0.0517602	1.84226	3.16293	2.28675	2.69492	3.3232	4.68078	5.80363	5.82381
AAEL011580	-0.802299	0.00127377	15.6548	8.98903	1.8285	0.00021496	0.00127377	0.00021496	0.0243376	0.00127377	-1	0.0321998	4.04108	4.70278	4.79129	4.2906	2.76934	2.47806	2.16135	2.80133
AAEL008599	0.82332	0.00128313	19.9356	35.3154	5.41365	0.00021689	0.00128313	0.00021689	0.0243376	0.00128313	1	0.0457828	31.7344	24.3046	31.0889	35.5659	39.7307	71.8293	32.5403	72.9819
AAEL009101	0.410121	0.00128313	299.938	399.622	8.60634	0.000216903	0.00128313	0.000216903	0.0243376	0.00128313	1	0.0116566	351.158	355.872	300.762	330.624	475.144	424.195	472.656	406.561
AAEL006880	0.398909	0.00128313	42.5833	57.318	6.35715	0.000216875	0.00128313	0.000216875	0.0243376	0.00128313	1	0.0105982	66.9155	67.0875	76.3884	72.0891	90.465	99.6386	87.8549	94.471
AAEL013262	0.633891	0.00129732	34.736	54.1944	4.88012	0.000219424	0.00129732	0.000219424	0.0243376	0.00129732	1	0.0266355	18.5414	27.1346	21.343	24.7507	46.7095	30.425	36.5829	28.9716
AAEL015202	0.562563	0.00130235	18.2356	27.0752	4.32475	0.000220397	0.00130235	0.000220397	0.0243376	0.00130235	1	0.0200531	14.2626	19.4354	14.3739	16.1341	25.9579	22.8188	25.0156	21.268
AAEL009218	0.732566	0.00130599	4.34985	7.25953	3.06288	0.000221138	0.00130599	0.000221138	0.0243376	0.00130599	1	0.0318855	6.53704	7.61601	4.5735	5.95719	10.7819	10.9448	9.64603	9.73092
AAEL006838	0.472757	0.00131	19.3324	26.8524	4.70522	0.000221939	0.00131	0.000221939	0.0243376	0.00131	1	0.0138915	21.9882	20.0597	24.2831	20.7793	29.9088	31.6985	29.6585	29.4508
AAEL009424	-0.381659	0.00131606	33.7296	25.9491	6.15149	0.00022309	0.00131606	0.00022309	0.0243376	0.00131606	-1	0.00964052	78.7416	78.5739	81.9419	82.2305	59.8915	63.4658	58.0763	65.3151
AAEL012064	-0.559098	0.00132219	147.109	102.165	6.40102	0.000224254	0.00132219	0.000224254	0.0243376	0.00132219	-1	0.0213782	112.734	113.2	71.0526	105.457	78.5753	58.0279	62.9594	73.6454
AAEL013197	-0.671371	0.00132324	13.7092	8.62273	3.42027	0.000224557	0.00132324	0.000224557	0.0243376	0.00132324	-1	0.027484	11.529	14.4829	13.775	12.5881	7.79106	9.43039	6.84428	8.80943
AAEL019761	-1.36594	0.00133764	2.89705	1.13557	0.72845	0.000227128	0.00133764	0.000227128	0.0243376	0.00133764	-1	0.0948997	2.49596	2.99646	1.08893	2.624	1.32928	0.55068	1.16073	0.552893
AAEL027509	1.22337	0.00134667	0.977545	2.36978	0.342807	0.000228837	0.00134667	0.000228837	0.0243376	0.00134667	1	0.065498	0.475421	0.915586	0.490018	0.815568	1.21851	1.20461	2.32145	1.76926
AAEL008096	0.480912	0.00134667	19.3614	27.095	5.43984	0.000228914	0.00134667	0.000228914	0.0243376	0.00134667	1	0.0152574	37.5583	40.1609	33.3757	33.4738	60.4454	43.9855	47.3896	49.9447
AAEL010470	0.388166	0.00135541	28.9917	38.0386	6.71612	0.000230529	0.00135541	0.000230529	0.0243376	0.00135541	1	0.0102219	86.9426	87.3968	94.8457	94.7123	124.509	123.146	109.308	119.314
AAEL009778	-0.697768	0.00135565	8.86832	5.48036	2.74166	0.000230698	0.00135565	0.000230698	0.0243376	0.00135565	-1	0.0273703	7.13132	8.40674	8.98366	8.33298	4.87403	5.57563	4.68293	5.12348
AAEL013721	0.494277	0.00136856	28.4984	40.287	5.45832	0.000233023	0.00136856	0.000233023	0.0243376	0.00136856	1	0.0162775	28.5253	36.665	41.9782	38.3672	54.0205	49.6988	45.8687	55.5842
AAEL010885	0.402869	0.00136949	25.0924	33.2516	5.67456	0.00023331	0.00136949	0.00023331	0.0243376	0.00136949	1	0.010596	42.253	43.74	47.9673	41.6649	59.2269	55.5154	59.9975	57.3903
AAEL017994	-0.622536	0.00138044	4.0735	2.65676	4.5697	0.000235438	0.00138044	0.000235438	0.0243376	0.00138044	-1	0.025409	29.8921	26.5104	21.343	37.0552	16.2098	18.8608	20.733	18.8721
AAEL004524	-0.666092	0.00138044	8.01576	5.06735	3.6489	0.000235352	0.00138044	0.000235352	0.0243376	0.00138044	-1	0.027786	16.3426	16.3973	12.3593	16.205	11.4835	10.4629	8.36523	8.33026
AAEL011135	-0.646029	0.00138672	16.1899	10.3806	3.88013	0.000236638	0.00138672	0.000236638	0.0243376	0.00138672	-1	0.0264354	20.3837	18.0204	13.3938	19.8219	12.9974	10.8759	11.5672	10.3575
AAEL019461	-0.558006	0.00139241	9.03024	6.17703	5.7632	0.000237741	0.00139241	0.000237741	0.0243376	0.00139241	-1	0.021199	51.3455	78.241	71.3793	57.5153	35.7429	52.9341	43.3071	43.6048
AAEL007626	-0.703364	0.00140448	8.77299	5.39546	3.52879	0.000239935	0.00140448	0.000239935	0.0243376	0.00140448	-1	0.0311998	15.8078	13.7754	13.5572	13.9356	11.5943	8.6732	7.40463	7.33505
AAEL015116	-1.28561	0.00140793	12.6834	5.22825	4.64222	0.000240658	0.00140793	0.000240658	0.0243376	0.00140793	-1	0.111529	33.6955	39.495	22.323	45.8846	26.1425	10.4973	16.4103	4.97604
AAEL007634	0.715783	0.00141281	7.12839	11.7717	3.16877	0.000241624	0.00141281	0.000241624	0.0243376	0.00141281	1	0.0312306	5.1702	7.57439	7.13249	6.87914	10.7081	11.5987	9.16573	12.606
AAEL010037	-0.447705	0.00141438	15.0322	11.0504	4.92088	0.000242026	0.00141438	0.000242026	0.0243376	0.00141438	-1	0.0128128	34.6463	35.6246	34.1924	35.1049	23.5947	25.2968	25.8161	27.6447
AAEL024264	0.425123	0.00141532	15.1697	20.3972	5.18687	0.000242443	0.00141532	0.000242443	0.0243376	0.00141532	1	0.0115982	30.4864	30.9634	33.4301	29.1832	39.103	41.5419	43.2671	42.5728
AAEL024448	-0.799732	0.00141532	7.026	4.05518	2.62796	0.000242454	0.00141532	0.000242454	0.0243376	0.00141532	-1	0.03772	6.12105	8.61483	9.80036	6.70184	4.57863	4.3366	3.92245	5.08662
AAEL025775	0.678062	0.00141996	2.01384	3.22628	2.95242	0.000243384	0.00141996	0.000243384	0.0243376	0.00141996	1	0.0264458	6.47761	5.49351	5.49909	5.99265	8.27108	9.80898	9.36586	10.0627
AAEL022931	-0.418503	0.00143292	47.4147	35.5819	7.23149	0.00024574	0.00143292	0.00024574	0.0243376	0.00143292	-1	0.0121731	176.441	183.533	152.668	174.744	134.922	114.507	140.208	124.77
AAEL021017	0.61174	0.00143848	6.36199	8.86246	3.75816	0.000246829	0.00143848	0.000246829	0.0243376	0.00143848	1	0.0231179	11.113	8.7813	11.4882	11.0988	14.4005	15.6944	16.6904	18.0612
AAEL000459	-1.60504	0.00143955	1.03575	0.342671	0.357437	0.000247149	0.00143955	0.000247149	0.0243376	0.00143955	-1	0.133736	1.54512	2.91323	0.544465	2.23395	0.996961	0.516262	0.3202	0.552893
AAEL008547	0.542241	0.00144143	11.1351	16.2308	4.51551	0.000247607	0.00144143	0.000247607	0.0243376	0.00144143	1	0.0187789	21.8099	19.6435	17.804	14.9994	26.5118	29.5302	26.1363	25.6911
AAEL007404	-0.49513	0.00144858	22.2301	15.8331	6.77467	0.000248973	0.00144858	0.000248973	0.0243376	0.00144858	-1	0.0170715	143.042	96.2197	142.813	130.278	84.5201	89.5543	103.585	85.7353
AAEL004341	-0.6097	0.00145609	15.8719	10.4286	4.87345	0.0002504	0.00145609	0.0002504	0.0243376	0.00145609	-1	0.0249448	42.9662	34.168	27.3866	36.9842	29.1334	19.0329	21.2933	23.2584
AAEL007624	-0.633648	0.00145678	18.9432	12.0985	6.03445	0.000250658	0.00145678	0.000250658	0.0243376	0.00145678	-1	0.0278122	77.5531	86.3564	59.7822	94.7832	68.6057	38.4787	53.2733	45.0424
AAEL006882	0.690175	0.00146515	4.78063	7.72858	3.07796	0.000252236	0.00146515	0.000252236	0.0243376	0.00146515	1	0.0283861	5.76448	5.61837	7.45916	6.63092	10.4496	10.7727	8.76548	11.0947
AAEL024778	0.895064	0.00146599	2.55657	4.78663	1.30272	0.000252518	0.00146599	0.000252518	0.0243376	0.00146599	1	0.0367998	1.66397	1.91441	1.41561	1.56022	3.28628	3.13199	3.24203	2.58017
AAEL008459	0.479128	0.00146693	5.89452	8.22434	4.99775	0.000252818	0.00146693	0.000252818	0.0243376	0.00146693	1	0.0149211	30.1298	28.8826	24.8276	22.6586	37.8845	35.8974	37.1032	37.3756
AAEL024710	0.405914	0.00146878	14.8825	19.7459	5.94119	0.000253414	0.00146878	0.000253414	0.0243376	0.00146878	1	0.0110215	59.3682	52.3965	51.0163	48.4022	73.2212	70.6935	70.324	65.3151
AAEL003416	0.385327	0.00146878	27.3876	35.8447	6.46638	0.000253388	0.00146878	0.000253388	0.0243376	0.00146878	1	0.0101116	74.4628	75.3694	82.6497	73.933	96.816	106.625	97.3409	99.3365
AAEL004345	-0.415923	0.00150159	23.9529	17.9846	5.85458	0.000259218	0.00150159	0.000259218	0.0243376	0.00150159	-1	0.0116898	73.9874	67.8366	61.3612	61.274	53.6513	49.5267	47.2696	47.6594
AAEL001191	-0.616283	0.00150889	4.62538	2.86724	3.60601	0.00026062	0.00150889	0.00026062	0.0243376	0.00150889	-1	0.0236406	13.6684	12.9014	17.4773	14.7511	10.1542	8.87971	9.52596	9.76778
AAEL002636	0.472531	0.00151322	12.602	17.7602	4.62206	0.00026151	0.00151322	0.00026151	0.0243376	0.00151322	1	0.0142641	20.4431	22.7232	18.6207	20.2828	29.4657	29.5646	27.7373	27.2023
AAEL019466	0.392274	0.00151566	19.6184	25.5716	6.15005	0.000262076	0.00151566	0.000262076	0.0243376	0.00151566	1	0.0104378	64.5384	60.179	58.6388	61.9477	74.9567	75.3743	86.334	85.293
AAEL010678	2.31095	0.00151874	1.10241	5.42624	2.52365	0.000262751	0.00151874	0.000262751	0.0243376	0.00151874	1	0.330414	5.05135	0.790733	0.272232	1.38292	8.4557	17.2432	2.36148	8.92001
AAEL005229	-0.734382	0.00153604	8.27785	4.99973	2.63596	0.00026589	0.00153604	0.00026589	0.0243376	0.00153604	-1	0.0313126	7.19074	8.11542	6.86025	8.58119	5.5756	4.64636	4.24265	4.05455
AAEL007130	-0.614494	0.00157056	5.38889	3.53528	3.84726	0.000272013	0.00157056	0.000272013	0.0243376	0.00157056	-1	0.0241223	19.4923	18.3117	14.265	17.3751	11.742	9.49922	12.0075	12.1268
AAEL025053	0.816922	0.00157396	2.28055	4.01862	2.07773	0.000272751	0.00157396	0.000272751	0.0243376	0.00157396	1	0.0362016	3.03081	3.87043	2.39564	2.55308	5.20635	5.5068	5.1232	5.08662
AAEL000478	0.54655	0.00157743	40.2438	59.0573	4.67995	0.00027365	0.00157743	0.00027365	0.0243376	0.00157743	1	0.0199341	15.2729	23.1393	22.4319	21.9494	28.6534	33.3849	30.5791	28.5661
AAEL000750	0.414384	0.00157743	24.7212	33.0062	6.23345	0.000273515	0.00157743	0.000273515	0.0243376	0.00157743	1	0.011804	61.3887	63.0922	71.9238	61.3094	85.074	91.2407	75.4872	91.5223
AAEL019887	-1.16188	0.00158687	0.390865	0.176424	0.169407	0.000275437	0.00158687	0.000275437	0.0243376	0.00158687	-1	0.0507363	1.0697	1.58147	1.79673	1.45384	0.849263	0.41301	0.760475	0.626612
AAEL007788	0.588102	0.00159105	9.32565	14.0757	3.96447	0.000276313	0.00159105	0.000276313	0.0243376	0.00159105	1	0.0221354	10.5187	14.15	13.3394	11.4534	20.2715	17.4841	19.7323	16.9554
AAEL010778	-0.441567	0.001592	24.5813	17.4867	5.37878	0.000276779	0.001592	0.000276779	0.0243376	0.001592	-1	0.0130493	42.4313	48.2347	49.274	51.4162	33.5643	33.0408	34.8218	39.5872
AAEL010432	-0.52421	0.001592	8.97267	6.25683	4.21575	0.000276755	0.001592	0.000276755	0.0243376	0.001592	-1	0.0175207	22.8202	22.8064	20.4174	21.4175	14.7698	14.9372	17.4509	13.6749
AAEL007484	-0.406959	0.00160813	31.4645	23.7964	6.50638	0.000279734	0.00160813	0.000279734	0.0243376	0.00160813	-1	0.0115458	103.226	109.704	104.701	96.7689	84.9632	83.8754	75.0869	68.5588
AAEL005556	-0.465843	0.00162004	6.03555	4.37497	4.71071	0.000281959	0.00162004	0.000281959	0.0243376	0.00162004	-1	0.0141495	30.7835	27.4676	34.029	29.1122	22.2285	22.509	21.8937	21.1574
AAEL017053	0.412509	0.00162698	16.4465	21.7527	6.28161	0.00028332	0.00162698	0.00028332	0.0243376	0.00162698	1	0.0117536	77.6125	66.1719	62.559	60.423	85.9602	86.8009	92.6179	89.4213
AAEL012425	0.813915	0.00163527	2.22131	3.91748	2.54671	0.000284918	0.00163527	0.000284918	0.0243376	0.00163527	1	0.0394598	4.5165	3.82881	3.48457	4.71611	5.50175	9.15505	6.84428	7.62993
AAEL028025	0.441413	0.00164834	10.1836	13.8417	5.48063	0.000287351	0.00164834	0.000287351	0.0243376	0.00164834	1	0.0131336	42.253	37.2061	35.7169	36.0268	49.848	58.4409	46.2289	50.6082
AAEL019716	-0.390218	0.00165045	37.9446	29.0211	6.78297	0.000287875	0.00165045	0.000287875	0.0243376	0.00165045	-1	0.0107068	134.901	131.137	118.258	115.243	92.2373	91.3095	97.4609	100.074
AAEL012077	-0.716085	0.00165589	2.39612	1.46174	2.63501	0.00028898	0.00165589	0.00028898	0.0243376	0.00165589	-1	0.0298443	7.72559	9.031	7.6225	6.34725	4.72633	4.81845	4.4828	4.6443
AAEL011023	0.487192	0.00165739	13.6102	19.2535	6.41207	0.000289398	0.00165739	0.000289398	0.0243376	0.00165739	1	0.0166975	72.8583	69.3764	80.6896	60.4939	82.1939	119.394	92.2577	103.133
AAEL005849	-1.13097	0.00165875	329.393	150.973	9.27611	0.000289793	0.00165875	0.000289793	0.0243376	0.00165875	-1	0.090686	892.663	914.462	653.793	944.144	446.048	129.066	654.169	325.544
AAEL014412	-0.899669	0.00166153	4.25322	2.27058	2.60777	0.000290435	0.00166153	0.000290435	0.0243376	0.00166153	-1	0.0509973	8.67643	7.90737	9.74591	5.46076	4.91095	4.95612	2.80175	4.27571
AAEL017516	-0.396422	0.00166284	3989.24	3038.24	12.3838	0.000290821	0.00166284	0.000290821	0.0243376	0.00166284	-1	0.01145	6183.21	6388.25	5855.93	5869.08	5133.24	4761.93	4443.46	4120.34
AAEL002784	-0.452185	0.00166738	39.3117	28.8084	5.89552	0.000291772	0.00166738	0.000291772	0.0243376	0.00166738	-1	0.0141775	77.7313	74.4538	55.9165	66.8057	53.8728	46.2571	51.8324	48.9863
AAEL026448	-1.17106	0.00167231	1.21516	0.538694	0.754142	0.000292793	0.00167231	0.000292793	0.0243376	0.00167231	-1	0.0690644	2.85253	2.3722	2.17786	1.80843	1.58775	0.653932	1.20075	0.626612
AAEL004588	-0.746311	0.00169423	6.16151	3.67951	3.08532	0.000296791	0.00169423	0.000296791	0.0243376	0.00169423	-1	0.0352191	12.9552	9.78012	7.7314	11.8789	5.98176	7.05558	6.48405	5.71323
AAEL011520	-0.978248	0.00170569	50.8571	25.9306	6.88801	0.000298959	0.00170569	0.000298959	0.0243376	0.00170569	-1	0.0683344	131.216	217.119	107.096	172.723	112.804	37.9969	102.184	65.9417
AAEL001200	0.650295	0.00172088	3.0408	4.78452	3.31237	0.000301784	0.00172088	0.000301784	0.0243376	0.00172088	1	0.0261247	8.20101	7.24145	7.51361	7.62379	12.5174	10.8759	14.0088	10.5787
AAEL012014	-0.800175	0.00173005	9.36841	5.36727	3.87696	0.000303555	0.00173005	0.000303555	0.0243376	0.00173005	-1	0.0437455	25.9104	17.6458	18.7296	12.5527	11.4097	13.2507	7.88493	10.2838
AAEL008756	0.709883	0.00175019	3.95277	6.4691	2.66941	0.000307254	0.00175019	0.000307254	0.0243376	0.00175019	1	0.0290333	5.46734	4.32822	4.35572	4.82249	7.56952	7.36534	7.16448	8.88315
AAEL005080	0.423695	0.00178223	13.8561	18.6207	5.38403	0.000313214	0.00178223	0.000313214	0.0243376	0.00178223	1	0.012139	39.1034	31.6293	34.5735	37.0552	46.8941	46.8766	47.5097	49.5761
AAEL000912	-1.09587	0.00178223	0.817862	0.384594	0.35414	0.000313077	0.00178223	0.000313077	0.0243376	0.00178223	-1	0.0489979	2.02054	1.58147	1.14338	1.91481	0.849263	0.585097	0.840526	0.84777
AAEL004086	0.584635	0.00178238	10.7862	16.2636	4.01173	0.000313409	0.00178238	0.000313409	0.0243376	0.00178238	1	0.0224965	11.5884	13.4425	11.7604	14.3256	23.1886	18.9984	17.4909	17.1765
AAEL020006	-0.727334	0.00178432	5.27099	3.16808	3.42777	0.000313919	0.00178432	0.000313919	0.0243376	0.00178432	-1	0.0343636	14.1438	13.0679	9.31034	16.8078	7.68029	8.6732	7.80488	8.1091
AAEL002145	0.38982	0.00178447	27.4274	35.939	6.4856	0.000314114	0.00178447	0.000314114	0.0243376	0.00178447	1	0.010685	85.6352	76.2017	76.2795	71.9473	94.822	105.49	100.423	105.271
AAEL025532	-1.11235	0.00178747	0.250478	0.115265	0.185835	0.000314811	0.00178747	0.000314811	0.0243376	0.00178747	-1	0.047843	1.66397	1.53985	1.41561	1.34746	0.516943	0.55068	0.6404	1.03207
AAEL024731	1.14708	0.00178976	0.319434	0.708814	0.328445	0.000315383	0.00178976	0.000315383	0.0243376	0.00178976	1	0.0510554	0.831987	0.624263	0.653357	0.744649	0.996961	1.72087	1.7611	1.84298
AAEL026428	0.905229	0.00179297	0.650927	1.23297	1.22056	0.000316118	0.00179297	0.000316118	0.0243376	0.00179297	1	0.0390791	1.36684	1.53985	1.47005	1.73751	2.73241	2.71898	2.5616	3.53852
AAEL019514	0.429987	0.00179404	40.6641	54.6278	6.31304	0.000316476	0.00179404	0.000316476	0.0243376	0.00179404	1	0.013089	73.8091	66.8794	58.0399	71.8409	98.8837	90.3459	79.4897	95.8348
AAEL005839	-0.432414	0.00181795	9.59999	7.2271	5.36875	0.000320865	0.00181795	0.000320865	0.0243376	0.00181795	-1	0.0127781	46.3536	44.073	50.6352	48.5795	36.4075	30.425	36.6629	37.0438
AAEL023753	0.683428	0.00181876	4.81008	7.7652	4.19239	0.00032118	0.00181876	0.00032118	0.0243376	0.00181876	1	0.0320226	13.6684	15.2736	10.5626	16.0986	25.5887	19.7212	16.6104	27.5709
AAEL003972	0.409568	0.00183604	14.1066	18.7442	5.82241	0.000324405	0.00183604	0.000324405	0.0243376	0.00183604	1	0.0116047	50.8106	46.2371	50.9074	46.2037	57.1591	70.2805	62.8393	67.4161
AAEL006825	0.930952	0.00183837	0.91977	1.75161	2.48857	0.00032499	0.00183837	0.00032499	0.0243376	0.00183837	1	0.0545311	3.80337	3.49587	4.30127	3.51049	4.28324	9.39597	6.36398	8.69885
AAEL022538	0.813259	0.00184973	2.02996	3.57572	2.90435	0.000327172	0.00184973	0.000327172	0.0243376	0.00184973	1	0.0419912	4.81364	6.36748	5.66243	4.50335	7.90184	8.39786	8.24515	12.9746
AAEL007903	1.06798	0.00185314	0.372381	0.734699	1.0735	0.000327951	0.00185314	0.000327951	0.0243376	0.00185314	1	0.0618166	0.534849	1.70632	1.19622	1.56022	2.88011	2.13388	2.68168	3.05934
AAEL013776	-0.608969	0.00185508	7.32501	4.81722	3.92748	0.000328468	0.00185508	0.000328468	0.0243376	0.00185508	-1	0.0244926	17.2934	17.2713	18.1851	20.4956	13.0343	9.22388	11.9275	13.896
AAEL018159	-0.760342	0.00186275	9.86629	6.0531	5.3531	0.000330003	0.00186275	0.000330003	0.0243376	0.00186275	-1	0.041412	66.143	57.5154	32.3412	49.5014	34.9306	19.79	37.4634	29.1559
AAEL005577	0.617929	0.0018944	8.78579	13.4878	3.73518	0.000335788	0.0018944	0.000335788	0.0243376	0.0018944	1	0.0247456	10.4593	9.4888	11.8693	9.8932	16.8006	18.5166	15.4897	13.0851
AAEL003964	0.527328	0.00190009	7.22469	10.4512	4.7395	0.000336976	0.00190009	0.000336976	0.0243376	0.00190009	1	0.019044	22.8202	21.2249	18.8929	24.1479	28.4318	29.2893	28.9781	38.9237
AAEL019685	0.387321	0.00190837	17.7679	23.3006	7.18591	0.000338626	0.00190837	0.000338626	0.0243376	0.00190837	1	0.0108733	127.472	111.785	135.626	129.498	159.772	161.28	168.305	170.254
AAEL015007	0.545753	0.00192187	22.3302	32.6559	5.1045	0.000341202	0.00192187	0.000341202	0.0243376	0.00192187	1	0.0207963	33.8143	29.5068	23.3031	24.9635	49.5526	34.4175	39.0244	39.7715
AAEL026581	-0.888544	0.00192954	0.835051	0.485012	2.67767	0.000342745	0.00192954	0.000342745	0.0243376	0.00192954	-1	0.0515125	7.13132	7.44954	11.5426	7.05644	4.9848	5.16262	2.84178	4.86546
AAEL008366	-0.597141	0.00195092	35.6101	23.6385	5.70753	0.000346912	0.00195092	0.000346912	0.0243376	0.00195092	-1	0.0256804	59.0116	73.996	52.0508	66.2738	53.7251	32.8687	46.8293	32.8419
AAEL027052	-0.772736	0.00195092	38.8448	22.7813	4.99322	0.000346756	0.00195092	0.000346756	0.0243376	0.00195092	-1	0.0428441	40.4108	51.2312	26.3521	42.4095	22.2655	26.0196	14.7692	30.8514
AAEL023148	0.384838	0.00196135	25.3852	35.022	7.54791	0.000348951	0.00196135	0.000348951	0.0243376	0.00196135	1	0.0108371	177.748	149.906	167.368	154.036	205.595	225.606	204.408	211.574
AAEL020162	-1.0553	0.00196297	1.51937	0.752921	2.11724	0.000349425	0.00196297	0.000349425	0.0243376	0.00196297	-1	0.0702481	6.35876	7.1166	4.35572	5.4253	3.72937	1.44553	3.64228	2.39587
AAEL021605	1.07271	0.00197476	0.960766	1.98036	0.360588	0.000351897	0.00197476	0.000351897	0.0243376	0.00197476	1	0.0428282	0.653704	0.624263	0.92559	0.815568	1.77237	1.68646	1.2808	1.62182
AAEL003233	0.711861	0.00197476	3.1144	5.14344	3.28609	0.000351764	0.00197476	0.000351764	0.0243376	0.00197476	1	0.0335479	5.22963	9.28071	6.80581	7.73017	10.8927	11.9084	12.2477	12.7903
AAEL020014	-0.607676	0.00199721	5.40828	3.56239	3.44992	0.000356085	0.00199721	0.000356085	0.0243376	0.00199721	-1	0.0234738	11.7667	12.2772	13.775	14.6802	8.6034	8.87971	8.56536	8.44084
AAEL014492	0.514013	0.00200179	43.4854	61.552	4.4346	0.000357091	0.00200179	0.000357091	0.0243376	0.00200179	1	0.0179287	14.6192	19.477	17.314	19.29	24.1117	24.3332	27.8974	24.9171
AAEL025667	0.957506	0.0020152	0.84723	1.64678	1.58039	0.000359674	0.0020152	0.000359674	0.0243376	0.0020152	1	0.0506818	2.13939	2.33058	1.57895	1.73751	3.10166	4.71519	2.80175	4.49686
AAEL020957	0.530905	0.00202572	3.2629	4.71221	4.61456	0.000361742	0.00202572	0.000361742	0.0243376	0.00202572	1	0.0191633	21.6317	18.1869	22.8131	17.3042	24.3332	30.012	28.1776	32.6944
AAEL011470	0.471217	0.00202976	32.8856	45.6941	6.75399	0.000362655	0.00202976	0.000362655	0.0243376	0.00202976	1	0.0162624	81.5941	88.1043	109.601	82.2305	105.124	146.068	122.156	127.681
AAEL004790	0.480388	0.00203026	4.81195	6.7172	5.03454	0.000362936	0.00203026	0.000362936	0.0243376	0.00203026	1	0.015919	28.5847	25.3867	29.1833	26.0273	33.0843	43.7446	34.4615	40.8404
AAEL017300	0.624353	0.0020326	0.928192	1.43788	3.13903	0.000363547	0.0020326	0.000363547	0.0243376	0.0020326	1	0.0241668	7.13132	6.90851	6.04356	7.23373	9.74806	10.9103	10.5666	10.9473
AAEL004779	0.574733	0.00205887	15.0498	22.5606	3.7315	0.000368439	0.00205887	0.000368439	0.0243376	0.00205887	1	0.0217278	8.67643	11.2784	10.3993	11.808	15.9144	15.8665	15.2896	15.9602
AAEL010791	0.396929	0.002062	37.3668	49.363	6.14311	0.000369194	0.002062	0.000369194	0.0243376	0.002062	1	0.0113054	53.366	60.0125	64.029	66.1319	76.8398	79.6764	77.1282	87.2465
AAEL010308	-0.557444	0.00206842	2.60038	1.7704	3.95409	0.000370538	0.00206842	0.000370538	0.0243376	0.00206842	-1	0.020536	15.9266	18.2285	19.5463	19.8219	12.3328	11.1513	13.6886	12.864
AAEL006809	0.675408	0.00207172	1.13574	1.81814	3.39663	0.000371641	0.00207172	0.000371641	0.0243376	0.00207172	1	0.0296168	8.14159	6.99154	10.0181	7.02098	10.9296	13.4916	13.8487	12.9377
AAEL010052	0.454335	0.00207172	17.2324	22.7324	4.48857	0.000371433	0.00207172	0.000371433	0.0243376	0.00207172	1	0.0135907	18.7197	18.936	19.3829	18.368	25.5148	25.641	26.3765	25.7648
AAEL008493	-0.660071	0.00207172	6.55586	4.15123	3.36731	0.000371717	0.00207172	0.000371717	0.0243376	0.00207172	-1	0.0285366	14.2626	11.8194	12.0871	12.269	8.67725	8.94854	8.08505	6.15554
AAEL000066	-1.1704	0.00207883	0.782295	0.351717	0.421945	0.000373189	0.00207883	0.000373189	0.0243376	0.00207883	-1	0.0636137	1.0697	1.6647	1.85118	2.41124	0.590792	0.722767	0.680425	1.14265
AAEL019988	0.448759	0.00208136	47.1391	64.5275	5.27925	0.00037384	0.00208136	0.00037384	0.0243376	0.00208136	1	0.014115	30.3081	30.797	33.7024	36.0978	39.0661	48.563	41.9863	49.1706
AAEL001951	0.918597	0.00208918	1.79965	3.33127	2.42002	0.000375442	0.00208918	0.000375442	0.0243376	0.00208918	1	0.0538743	4.27879	3.45426	3.049	3.68779	4.17247	6.43607	7.5247	9.21489
AAEL019898	-0.441872	0.00209915	14.314	10.7567	6.24418	0.000377826	0.00209915	0.000377826	0.0243376	0.00209915	-1	0.0141919	77.8502	79.864	93.2668	97.9746	60.2607	56.3414	66.7217	73.6822
AAEL009308	-0.463867	0.00209915	8.22353	5.97549	4.54396	0.000377658	0.00209915	0.000377658	0.0243376	0.00209915	-1	0.0144515	27.2773	28.9242	25.2087	26.5237	19.6807	20.444	17.8912	20.2359
AAEL019718	-0.875608	0.00209915	30.6318	16.7285	4.06266	0.000377481	0.00209915	0.000377481	0.0243376	0.00209915	-1	0.0546753	15.4512	27.3427	19.0018	24.3252	11.6312	17.312	6.84428	11.1684
AAEL013199	0.39211	0.00211019	55.1063	72.5665	6.76767	0.000380014	0.00211019	0.000380014	0.0243376	0.00211019	1	0.0112821	89.498	98.8	86.0798	102.052	133.74	113.337	123.998	123.221
AAEL002846	0.491445	0.00211144	13.7031	18.9708	5.21467	0.000380493	0.00211144	0.000380493	0.0243376	0.00211144	1	0.0170742	31.3178	30.797	29.6189	31.3458	41.9093	49.63	33.1007	48.3597
AAEL020634	0.41707	0.00211144	10.4233	13.9599	6.54302	0.000380638	0.00211144	0.000380638	0.0243376	0.00211144	1	0.0127186	76.7211	74.0376	84.1742	84.1099	90.3542	105.249	121.836	108.625
AAEL007078	-0.454555	0.00212326	28.4769	20.8071	6.86265	0.000382969	0.00212326	0.000382969	0.0243376	0.00212326	-1	0.0153183	169.072	124.52	124.029	120.633	100.213	104.664	87.895	99.7788
AAEL025463	0.797814	0.00212565	2.28801	3.96036	2.44096	0.0003836	0.00212565	0.0003836	0.0243376	0.00212565	1	0.0381342	4.33822	3.57911	4.41016	3.26227	5.68637	7.15883	5.7636	8.33026
AAEL000855	-1.04052	0.002164	0.58845	0.28931	0.477054	0.000390725	0.002164	0.000390725	0.0243376	0.002164	-1	0.0472609	1.60455	2.28896	1.5245	1.73751	0.960036	0.688349	1.1207	0.737191
AAEL027239	-0.410433	0.00217088	23.1723	17.4584	5.52466	0.000392172	0.00217088	0.000392172	0.0243376	0.00217088	-1	0.0119319	58.2985	46.8197	54.2831	50.6716	37.0352	39.6145	41.3058	39.9557
AAEL001747	-0.88106	0.00217931	11.9497	6.51798	4.20434	0.0003939	0.00217931	0.0003939	0.0243376	0.00217931	-1	0.0558565	27.515	25.8861	16.225	25.779	18.2776	7.95044	16.2502	9.36232
AAEL006693	-0.378844	0.00218236	70.2159	53.6576	6.55015	0.000394864	0.00218236	0.000394864	0.0243376	0.00218236	-1	0.010477	97.6396	113.158	101.76	110.846	84.9263	85.0456	79.3696	76.4098
AAEL015022	-0.827135	0.00218236	3.35503	1.89996	2.77183	0.000394778	0.00218236	0.000394778	0.0243376	0.00218236	-1	0.0450198	7.90388	8.98939	7.78584	9.96411	7.12642	4.54311	4.1626	3.72281
AAEL004819	0.97805	0.00219117	0.178481	0.354263	1.14076	0.000396664	0.00219117	0.000396664	0.0243376	0.00219117	1	0.0497756	1.54512	1.62308	1.14338	1.312	3.10166	1.99621	3.5222	2.50645
AAEL004332	-0.655891	0.00221288	2.03787	1.29702	3.11013	0.000400804	0.00221288	0.000400804	0.0243376	0.00221288	-1	0.0275933	9.44899	10.446	12.1416	10.035	6.75718	6.43607	7.6848	5.82381
AAEL008056	0.754385	0.00222076	1.01744	1.77309	2.33783	0.000402441	0.00222076	0.000402441	0.0243376	0.00222076	1	0.03356	3.09024	3.20455	4.68239	3.72325	5.79714	6.67699	6.00375	6.30298
AAEL019951	0.389432	0.00223227	7.4088	9.70978	5.72605	0.000404738	0.00223227	0.000404738	0.0243376	0.00223227	1	0.0107289	48.6118	44.8221	47.0417	42.5868	57.5653	62.33	56.6354	63.0298
AAEL014066	-0.605483	0.00223439	9.18058	5.98786	3.85715	0.000405434	0.00223439	0.000405434	0.0243376	0.00223439	-1	0.0249156	15.154	16.2725	17.1506	21.0275	10.9296	12.3215	9.76611	12.7903
AAEL012255	-0.753845	0.00223439	30.8503	18.3813	5.11525	0.000405543	0.00223439	0.000405543	0.0243376	0.00223439	-1	0.0417649	44.1547	43.7816	33.4301	52.4091	37.1091	16.2106	29.0582	20.752
AAEL000362	0.726438	0.00223568	2.85979	4.7233	3.11833	0.000405988	0.00223568	0.000405988	0.0243376	0.00223568	1	0.0344267	5.58618	6.65881	8.54809	5.07071	10.2281	12.0805	10.4465	9.91522
AAEL005326	0.642826	0.00224136	4.23851	6.64201	3.15153	0.000407444	0.00224136	0.000407444	0.0243376	0.00224136	1	0.0262338	6.29933	7.61601	6.75136	6.66638	11.5943	11.2889	9.08568	10.763
AAEL021579	0.396214	0.00224136	11.0286	14.657	5.59993	0.000407411	0.00224136	0.000407411	0.0243376	0.00224136	1	0.0110932	41.5399	38.413	45.6261	41.6294	52.7651	52.8997	55.7949	58.4961
AAEL013758	1.13345	0.00224709	0.416965	0.918135	0.919121	0.000408909	0.00224709	0.000408909	0.0243376	0.00224709	1	0.0695693	1.12913	1.16529	0.980036	1.1347	1.957	3.95801	2.16135	1.62182
AAEL018120	-0.496055	0.00224709	37.9691	26.272	6.2128	0.00040885	0.00224709	0.00040885	0.0243376	0.00224709	-1	0.0182582	85.4569	72.4145	111.942	77.3726	56.4206	59.2669	71.0444	59.307
AAEL019652	0.421584	0.00225506	9.1999	12.33	6.87877	0.000410571	0.00225506	0.000410571	0.0243376	0.00225506	1	0.0132302	103.107	87.5217	110.853	100.669	114.281	143.831	144.65	135.717
AAEL025650	-0.402305	0.0022567	23.7471	17.9212	5.87338	0.000411083	0.0022567	0.000411083	0.0243376	0.0022567	-1	0.0116684	68.4606	69.0435	61.8512	67.3376	54.9436	43.5725	52.9931	50.3501
AAEL008536	0.483617	0.00226562	9.1058	12.7448	4.44017	0.000412923	0.00226562	0.000412923	0.0243376	0.00226562	1	0.0158006	17.5906	18.1036	19.7641	16.6305	24.7763	26.9489	22.8943	26.0597
AAEL012674	0.639536	0.00227879	6.29816	9.85313	3.49504	0.000415538	0.00227879	0.000415538	0.0243376	0.00227879	1	0.0273294	9.21128	9.82174	7.35027	8.47482	13.2559	11.6331	15.93	13.5643
AAEL025401	0.433973	0.0022831	10.7834	14.7136	4.83758	0.00041654	0.0022831	0.00041654	0.0243376	0.0022831	1	0.0129559	22.4636	23.7636	25.3176	25.3181	32.6043	33.6603	32.5403	32.1415
AAEL026043	0.684474	0.00229604	1.63777	2.64127	3.10313	0.000419116	0.00229604	0.000419116	0.0243376	0.00229604	1	0.0305364	7.07189	6.11778	5.60798	7.16282	9.23112	11.9084	8.88556	11.7213
AAEL017155	0.658611	0.00230075	23.3289	37.1061	4.02428	0.000420194	0.00230075	0.000420194	0.0243376	0.00230075	1	0.0307501	8.97357	15.0655	11.8693	14.0065	18.8315	17.0366	24.5353	18.7246
AAEL012874	0.472444	0.00230819	18.4166	25.6804	4.50459	0.000421771	0.00230819	0.000421771	0.0243376	0.00230819	1	0.0153511	17.2934	19.5186	17.4773	21.2402	27.1026	26.8456	25.2558	25.8385
AAEL010827	-0.398585	0.00230998	11.8948	9.04313	5.91289	0.000422316	0.00230998	0.000422316	0.0243376	0.00230998	-1	0.011534	76.2457	69.0019	61.4156	67.2312	56.7898	50.8346	51.112	48.9863
AAEL005952	0.879029	0.00231309	1.24652	2.27765	3.11333	0.000423102	0.00231309	0.000423102	0.0243376	0.00231309	1	0.0526557	6.18047	4.24499	8.4392	5.248	8.41878	13.3196	8.84553	13.5643
AAEL017435	-0.495059	0.00231859	9.15314	6.5248	4.56711	0.000424327	0.00231859	0.000424327	0.0243376	0.00231859	-1	0.0169579	26.267	30.797	23.8475	29.6441	20.1608	17.5529	21.3333	19.5356
AAEL025779	-0.98546	0.00232816	4.56218	2.31142	2.15259	0.000426298	0.00232816	0.000426298	0.0243376	0.00232816	-1	0.0634891	3.26852	6.57557	6.9147	6.52454	2.65856	4.19893	2.48155	2.43273
AAEL013852	0.895633	0.0023291	6.17853	11.4713	3.15001	0.00042669	0.0023291	0.00042669	0.0243376	0.0023291	1	0.0552335	5.52677	7.03336	8.16697	3.79416	11.225	15.4534	9.16573	9.62034
AAEL008067	0.385097	0.00234153	28.4691	37.2553	5.99659	0.000429188	0.00234153	0.000429188	0.0243376	0.00234153	1	0.0107911	51.0483	52.8127	57.7132	59.4656	72.4458	65.7718	75.7674	74.8617
AAEL011708	-0.45565	0.00234575	132.131	96.5104	8.43674	0.000430326	0.00234575	0.000430326	0.0243376	0.00234575	-1	0.0158937	487.128	381.341	340.399	394.132	266.336	321.838	263.765	316.808
AAEL021466	-0.891636	0.00234575	2.43151	1.31848	1.40073	0.000430405	0.00234575	0.000430405	0.0243376	0.00234575	-1	0.0434051	3.09024	2.95484	3.37568	4.00692	2.36317	1.65204	1.84115	1.40066
AAEL002481	1.06335	0.00235238	0.899027	1.87903	1.15266	0.000431843	0.00235238	0.000431843	0.0243376	0.00235238	1	0.061862	1.90168	1.08206	1.08893	1.41838	3.39705	1.9618	3.72233	2.35901
AAEL006953	-0.554127	0.00235393	174.373	119.034	7.14048	0.00043235	0.00235393	0.00043235	0.0243376	0.00235393	-1	0.0233453	168.656	122.522	187.84	192.261	122.072	112.855	86.8543	135.348
AAEL000464	0.516057	0.00236576	4.90995	6.64208	4.48647	0.000434747	0.00236576	0.000434747	0.0243376	0.00236576	1	0.0184234	19.9677	19.3105	18.6751	15.5667	26.8441	27.8782	21.9337	28.2713
AAEL022213	0.915085	0.00240366	3.56769	6.73756	2.97477	0.000441937	0.00240366	0.000441937	0.0243376	0.00240366	1	0.0577411	4.21936	4.0369	7.56806	5.6026	11.742	13.0786	8.76548	6.78216
AAEL026817	0.429007	0.00240448	10.6136	14.3032	5.43545	0.000442316	0.00240448	0.000442316	0.0243376	0.00240448	1	0.0131868	41.3022	36.5818	35.2813	34.112	43.8663	51.5574	48.03	54.6258
AAEL015304	-0.529764	0.00240822	44.3181	30.4629	5.97762	0.000443231	0.00240822	0.000443231	0.0243376	0.00240822	-1	0.0209732	61.9236	85.3576	62.5045	87.5495	61.8485	44.846	55.3546	44.1209
AAEL007299	0.753162	0.00241304	1.43838	2.43862	2.19357	0.000444346	0.00241304	0.000444346	0.0243376	0.00241304	1	0.0339752	2.73367	3.49587	3.26679	3.68779	4.9848	5.88539	4.9631	6.52414
AAEL006694	-0.669223	0.00242413	7.50896	4.72632	3.18547	0.000446616	0.00242413	0.000446616	0.0243376	0.00242413	-1	0.0297752	10.1621	9.36395	13.8838	11.1343	7.0895	6.88349	6.36398	7.62993
AAEL006741	0.381614	0.00244226	74.2621	96.5859	7.60568	0.000450649	0.00244226	0.000450649	0.0243376	0.00244226	1	0.0110971	181.076	170.174	157.949	167.121	222.544	236.964	196.403	225.101
AAEL006144	-0.393159	0.00244226	45.2899	34.5628	5.5473	0.00045032	0.00244226	0.00045032	0.0243376	0.00244226	-1	0.0111181	53.9603	54.6854	52.1053	51.4162	44.6417	40.8191	37.9437	38.1128
AAEL012827	-0.396544	0.00244226	124.132	94.4755	8.54297	0.000450475	0.00244226	0.000450475	0.0243376	0.00244226	-1	0.0121184	440.478	412.555	460.944	381.65	313.969	364.24	303.27	306.45
AAEL025367	0.882638	0.00244276	22.7905	42.2255	4.77344	0.000451159	0.00244276	0.000451159	0.0243376	0.00244276	1	0.0581067	16.8774	25.6783	16.8785	17.056	56.5314	21.3388	38.1839	25.1014
AAEL024524	0.564712	0.00244276	1.99914	2.96143	3.85263	0.000451273	0.00244276	0.000451273	0.0243376	0.00244276	1	0.0215245	11.3507	9.94659	13.2849	11.7016	15.5083	17.1055	18.4916	17.2871
AAEL007328	0.418018	0.00244276	24.0002	32.3846	6.74198	0.000451894	0.00244276	0.000451894	0.0243376	0.00244276	1	0.0131449	102.216	75.7023	96.3158	92.0883	114.614	132.714	116.433	125.396
AAEL013549	-0.598532	0.00244276	7.35711	4.56545	3.68329	0.000451702	0.00244276	0.000451702	0.0243376	0.00244276	-1	0.0245254	17.7094	14.6494	15.0817	14.3611	11.4097	10.0843	8.24515	10.9841
AAEL008620	-0.710357	0.00244276	106.356	65.2631	7.38642	0.000451697	0.00244276	0.000451697	0.0243376	0.00244276	-1	0.0386487	189.218	250.621	153.158	237.401	184.992	87.799	130.922	103.907
AAEL004471	-0.419246	0.00244701	10.5533	7.92558	5.35688	0.00045291	0.00244701	0.00045291	0.0243376	0.00244701	-1	0.0126164	45.3433	46.1955	49.3829	46.4165	34.6721	32.2492	40.1051	33.0999
AAEL001556	0.553145	0.00245342	9.83474	14.2835	4.62785	0.000454329	0.00245342	0.000454329	0.0243376	0.00245342	1	0.022159	14.9758	22.0989	19.0018	23.4742	30.0934	31.3887	24.6954	30.8883
AAEL006752	-0.368943	0.00246085	47.9248	37.1754	6.60226	0.000455936	0.00246085	0.000455936	0.0243376	0.00246085	-1	0.0101892	115.23	102.795	116.679	103.258	86.3294	87.386	81.0907	84.1503
AAEL000685	0.612117	0.00246548	3.43839	5.25274	4.03004	0.000457028	0.00246548	0.000457028	0.0243376	0.00246548	1	0.0260926	11.8855	12.5269	16.4973	10.496	18.1668	22.922	18.0513	19.2407
AAEL005926	-0.795369	0.00248921	31.8388	18.4489	4.68328	0.000461661	0.00248921	0.000461661	0.0243376	0.00248921	-1	0.0470102	26.9207	41.6592	23.0308	38.3672	23.7424	11.3922	22.7742	17.1028
AAEL007855	0.512546	0.00251024	16.5524	23.6252	4.35963	0.000465799	0.00251024	0.000465799	0.0243376	0.00251024	1	0.0181971	16.9369	15.3985	19.1652	15.8858	23.9271	27.0865	23.6148	21.3417
AAEL006160	1.04783	0.00252127	0.184954	0.366109	0.405739	0.000468083	0.00252127	0.000468083	0.0243376	0.00252127	1	0.0432956	0.831987	0.790733	1.03448	0.567352	1.5139	1.85854	1.48093	1.69554
AAEL011934	-0.404062	0.00252476	22.0108	17.2624	5.27854	0.000468969	0.00252476	0.000468969	0.0243376	0.00252476	-1	0.0116609	44.1547	46.3619	40.7259	45.3172	35.669	33.1096	30.8993	33.8002
AAEL020717	-0.708659	0.00253131	7.6804	4.6985	3.17576	0.000470425	0.00253131	0.000470425	0.0243376	0.00253131	-1	0.0341641	12.5392	8.11542	11.8149	12.269	6.97873	7.43417	5.56348	7.33505
AAEL004388	0.513255	0.00254216	40.0305	57.1878	7.15901	0.000472921	0.00254216	0.000472921	0.0243376	0.00254216	1	0.020242	124.679	115.156	131.162	99.783	138.91	218.826	144.09	169.812
AAEL026960	-0.591117	0.00254216	5.31044	3.53648	3.92754	0.000472718	0.00254216	0.000472718	0.0243376	0.00254216	-1	0.0244458	17.4122	16.4389	21.8874	17.3042	10.4127	12.0117	14.5291	11.5001
AAEL005634	0.445426	0.00256934	9.57836	14.2599	5.66333	0.00047822	0.00256934	0.00047822	0.0243376	0.00256934	1	0.0146067	47.4827	39.7864	45.0272	39.1473	50.1065	67.9745	54.5141	60.5602
AAEL019928	-0.981138	0.00257683	0.419976	0.200097	0.892365	0.000479857	0.00257683	0.000479857	0.0243376	0.00257683	-1	0.0502001	2.02054	2.16411	2.72232	2.65946	0.960036	1.75529	1.1207	0.995208
AAEL006715	0.402976	0.00257733	18.743	24.8406	6.1375	0.000480194	0.00257733	0.000480194	0.0243376	0.00257733	1	0.0121222	55.7431	56.5166	68.2214	61.664	70.3411	82.6708	80.5303	86.6199
AAEL017464	0.933454	0.00257877	1.78854	3.41463	2.0624	0.000480949	0.00257877	0.000480949	0.0243376	0.00257877	1	0.0552782	3.09024	3.37102	2.28675	2.37579	5.20635	7.50301	3.60225	4.90232
AAEL006881	-0.646927	0.00257877	2.28224	1.41873	3.46727	0.000480889	0.00257877	0.000480889	0.0243376	0.00257877	-1	0.028671	14.9758	13.276	11.7604	13.7937	9.23112	7.12442	10.2864	7.7405
AAEL004526	-0.478803	0.00258668	14.9754	10.7638	5.19273	0.000482667	0.00258668	0.000482667	0.0243376	0.00258668	-1	0.0168308	47.9581	38.2049	37.3503	46.6292	27.1026	36.1039	30.0588	28.7873
AAEL005453	0.36717	0.00260314	18.2128	23.5403	6.91632	0.000485985	0.00260314	0.000485985	0.0243376	0.00260314	1	0.0102333	112.615	95.97	106.987	106.13	130.233	137.085	139.887	136.565
AAEL025317	-0.763052	0.00262615	11.3456	6.72876	2.91142	0.000490529	0.00262615	0.000490529	0.0243376	0.00262615	-1	0.0392275	7.78502	11.2784	7.78584	10.6378	6.24024	5.7133	6.0838	4.12827
AAEL010206	-0.502366	0.0026279	26.7003	18.9278	5.84692	0.0004916	0.0026279	0.0004916	0.0243376	0.0026279	-1	0.0190486	62.9933	77.0341	54.392	75.0677	54.5374	41.3354	53.7536	40.8035
AAEL002848	-0.508854	0.0026279	7.04313	4.95745	4.20172	0.00049141	0.0026279	0.00049141	0.0243376	0.0026279	-1	0.018066	24.0682	22.5567	19.8185	19.8573	16.9114	14.5242	14.9694	14.1909
AAEL001708	-0.809903	0.0026279	21.6143	12.3653	3.72963	0.000491156	0.0026279	0.000491156	0.0243376	0.0026279	-1	0.0477961	14.3221	24.263	12.4682	16.1695	9.37882	10.1187	6.64415	12.2374
AAEL013796	0.571426	0.00263387	5.54099	8.25677	3.6162	0.000493215	0.00263387	0.000493215	0.0243376	0.00263387	1	0.0219838	9.21128	8.69806	10.8893	10.2832	13.4774	14.0079	15.0094	15.5916
AAEL001425	0.500763	0.00263387	26.8889	38.176	4.7032	0.00049311	0.00263387	0.00049311	0.0243376	0.00263387	1	0.0180696	17.7689	21.433	24.5553	22.0913	34.709	31.5608	27.4572	27.829
AAEL017664	1.86305	0.00263764	23.6426	87.2143	0.711248	0.000494168	0.00263764	0.000494168	0.0243376	0.00263764	1	0.219262	0.0594276	0.873968	1.08893	0.531892	0.66464	4.09568	2.84178	1.80612
AAEL003914	-0.423859	0.00264021	9.27795	6.91644	5.52648	0.0004949	0.00264021	0.0004949	0.0243376	0.00264021	-1	0.0132691	55.3271	49.4	54.0109	52.3737	34.1921	44.5018	36.1026	42.4622
AAEL004634	-0.376676	0.00264212	21.5906	16.4809	6.73927	0.000495507	0.00264212	0.000495507	0.0243376	0.00264212	-1	0.0108107	128.423	111.369	123.212	119.676	85.9971	101.015	95.1395	89.495
AAEL008243	-0.552046	0.00266049	19.444	13.3015	4.37329	0.000499202	0.00266049	0.000499202	0.0243376	0.00266049	-1	0.0219006	27.5744	23.8052	22.5953	24.4316	19.2746	13.8014	19.3721	14.6701
AAEL022503	0.609184	0.00266149	3.64581	5.56108	3.43008	0.000499642	0.00266149	0.000499642	0.0243376	0.00266149	1	0.0247028	9.15186	8.61483	8.92922	7.16282	13.4036	11.7019	13.7686	12.6428
AAEL008654	-1.36121	0.00266452	1.44108	0.574217	0.41335	0.000500462	0.00266452	0.000500462	0.0243376	0.00266452	-1	0.106136	1.48569	2.6219	1.25227	1.91481	0.66464	0.963689	0.1601	1.03207
AAEL004543	1.01568	0.00266552	1.24549	2.54374	0.771541	0.00050094	0.00266552	0.00050094	0.0243376	0.00266552	1	0.0506935	1.0697	0.707498	0.980036	1.41838	1.88315	2.54689	1.72108	2.35901
AAEL023229	-0.574517	0.00266552	6.98703	4.71615	3.9856	0.000501153	0.00266552	0.000501153	0.0243376	0.00266552	-1	0.0231566	17.1746	21.6827	15.4628	21.0984	14.0682	12.287	12.6479	11.7582
AAEL027257	-1.6106	0.00266998	28.3339	9.33963	3.40681	0.000502244	0.00266998	0.000502244	0.0243376	0.00266998	-1	0.18875	11.529	23.2226	10.8348	18.0489	9.56344	1.68646	7.76485	1.84298
AAEL027012	-0.892127	0.00268981	8.69134	4.67589	1.62758	0.000506227	0.00268981	0.000506227	0.0243376	0.00268981	-1	0.0477448	4.04108	3.24617	4.24682	4.32606	2.25239	2.09947	1.36085	2.80133
AAEL014378	-0.54096	0.00273302	29.4902	20.3273	6.6265	0.000514617	0.00273302	0.000514617	0.0243376	0.00273302	-1	0.0227068	146.727	110.453	89.4011	121.732	93.0127	65.9783	92.2977	70.586
AAEL014207	0.507823	0.00273544	8.02917	11.6128	4.68229	0.000515332	0.00273544	0.000515332	0.0243376	0.00273544	1	0.0185862	23.4145	20.7255	20.9074	19.4673	25.0348	36.5169	28.1376	30.2985
AAEL025881	1.50393	0.0027425	1.13492	3.33311	0.162221	0.00051692	0.0027425	0.00051692	0.0243376	0.0027425	1	0.12888	0	0.33294	0.871143	0.815568	1.14466	1.9618	1.4409	1.3638
AAEL025755	-0.622768	0.00276038	11.6784	7.79694	3.48306	0.000520551	0.00276038	0.000520551	0.0243376	0.00276038	-1	0.0268066	13.6089	13.6089	12.1416	14.6093	8.12338	9.80898	7.16448	9.95208
[truncated: 8,597 more rows]

## Sheet: CKR_Vs_ROCK_edgeR_output
Table S2. The edgeR output for relative expression of genes in pair-wise comparison between two strains.
Gene_ID	logFC	adj.pVal.Tgw	Mean_ROCK	Mean_CKR	logConc	pVal.Cmn	adj.pVal.Cmn	pVal.Tgw	Cmn.Disp	Tgw.Disp	UpDown.Cmn	UpDown.Tgw	ROCK1_CPM	ROCK2_CPM	ROCK3_CPM	ROCK4_CPM	CKR1_CPM	CKR2_CPM	CKR3_CPM	CKR4_CPM
AAEL014617	4.24865	2.88e-118	1.44049	27.1202	4.76578	2.74e-122	2.88e-118	2.74e-122	0.0204616	2.88e-118	1	0.0199022	3.5362	2.47575	2.37504	2.46083	39.5727	54.6035	49.7315	60.4926
AAEL023595	8.67124	2.1e-71	0.0200748	9.04865	3.04907	4e-75	2.1e-71	4e-75	0.0204616	2.1e-71	1	0.0591199	0.0589366	0.0825249	0	0	12.6924	22.6045	17.8901	10.6731
AAEL003764	-2.65431	1.93e-68	87.2031	13.8613	4.68725	5.51e-72	1.93e-68	5.51e-72	0.0204616	1.93e-68	-1	0.0163806	35.0673	47.1217	48.7423	47.3534	7.09394	7.55882	7.61986	6.06344
AAEL026665	2.36836	2.25e-60	7.15792	37.0742	5.33475	8.58e-64	2.25e-60	8.58e-64	0.0204616	2.25e-60	1	0.0160346	13.1429	10.7695	11.5513	16.4524	56.7132	70.9449	70.7506	70.492
AAEL027335	3.16688	1.73e-56	4.73331	42.1031	4.51279	8.22e-60	1.73e-56	8.22e-60	0.0204616	1.73e-56	1	0.0270682	5.89366	5.52917	4.10234	2.70691	44.4809	41.9335	40.8969	35.0332
AAEL001312	2.14038	1.73e-56	11.6042	51.266	5.87809	9.86e-60	1.73e-56	9.86e-60	0.0204616	1.73e-56	1	0.0144782	19.4491	20.6312	21.9152	24.5028	82.2514	98.3367	115.623	85.8456
AAEL012235	-3.94159	2.58e-53	10.2924	0.669652	3.02664	1.72e-56	2.58e-53	1.72e-56	0.0204616	2.58e-53	-1	0.0369732	13.4965	18.1555	14.2502	15.8196	1.15037	0.719888	1.43563	0.709175
AAEL025856	-5.74732	4.82e-51	2.10008	0.0382209	2.21156	3.67e-54	4.82e-51	3.67e-54	0.0204616	4.82e-51	-1	0.058018	5.65792	11.4936	8.42454	10.9404	0.192712	0.14443	0.184295	0.142984
AAEL014613	5.69808	2.96e-44	0.070108	3.59554	2.10504	2.53e-47	2.96e-44	2.53e-47	0.0204616	2.96e-44	1	0.0607816	0.235747	0.0825249	0.161935	0.140619	5.2917	8.45868	6.99407	11.134
AAEL014609	2.23398	1.08e-43	11.6474	54.8903	5.95808	1.03e-46	1.08e-43	1.03e-46	0.0204616	1.08e-43	1	0.0205412	21.394	22.6531	17.9747	24.6786	72.2432	122.669	107.083	106.589
AAEL014908	1.41024	1.81e-43	23.6346	62.7537	6.75286	1.89e-46	1.81e-43	1.89e-46	0.0204616	1.81e-43	1	0.00855941	64.3588	60.4495	55.1118	55.6148	157.409	161.831	154.569	151.905
AAEL005308	-1.44754	5.6e-41	74.814	27.406	6.56477	6.4e-44	5.6e-41	6.4e-44	0.0204616	5.6e-41	-1	0.00958341	142.627	148.71	125.068	137.912	51.7283	56.1152	48.0382	47.3729
AAEL010045	-4.56255	1.06e-39	6.0187	0.251861	1.98834	1.31e-42	1.06e-39	1.31e-42	0.0204616	1.06e-39	-1	0.0555026	5.36323	8.7889	7.88082	8.64806	0.498493	0.287955	0.0736218	0.425505
AAEL022232	2.52864	1.67e-36	1.91033	10.9099	3.34703	2.23e-39	1.67e-36	2.23e-39	0.0204616	1.67e-36	1	0.0251529	3.71301	2.84711	3.07676	2.2499	16.642	17.2413	16.3809	17.5166
AAEL023034	-3.87299	5.5e-35	3.15449	0.214475	1.87279	7.86e-38	5.5e-35	7.86e-38	0.0204616	5.5e-35	-1	0.0482936	6.07047	6.23063	6.36943	8.9293	0.61353	0.647899	0.331298	0.28367
AAEL004555	2.41864	5.19e-34	3.0709	16.4103	4.04725	7.91e-37	5.19e-34	7.91e-37	0.0204616	5.19e-34	1	0.0276712	3.88982	5.07528	6.90921	4.67558	26.6502	21.1647	31.2157	30.8136
AAEL024784	-2.00689	7.09e-34	9.20436	2.28528	4.10008	1.15e-36	7.09e-34	1.15e-36	0.0204616	7.09e-34	-1	0.0195662	28.3486	27.6458	27.5289	26.7528	7.7842	5.07524	6.44195	8.12009
AAEL025230	-2.96838	1.22e-33	7.34639	0.934454	3.20604	2.09e-36	1.22e-33	2.09e-36	0.0204616	1.22e-33	-1	0.0392672	15.5003	20.3424	17.219	13.0424	1.30375	2.19566	2.42952	2.48211
AAEL008280	6.62431	1.57e-33	0.0164342	2.25068	1.07903	2.84e-36	1.57e-33	2.84e-36	0.0204616	1.57e-33	1	0.0738511	0	0.0412624	0	0.0703095	4.44809	4.10336	2.06141	4.64509
AAEL002165	-2.08713	3.14e-33	21.2877	5.01203	3.95666	5.99e-36	3.14e-33	5.99e-36	0.0204616	3.14e-33	-1	0.0213901	24.4587	27.7696	20.8356	27.6668	5.67515	4.78725	6.7364	6.52441
AAEL027458	-4.16035	6.02e-33	10.1945	0.560045	1.8445	1.2e-35	6.02e-33	1.2e-35	0.0204616	6.02e-33	-1	0.0596681	6.12941	9.16026	7.98878	4.53496	0.268419	0.323949	0.40492	0.531881
AAEL002896	3.19981	5.19e-32	0.107803	0.990084	2.3648	1.09e-34	5.19e-32	1.09e-34	0.0204616	5.19e-32	1	0.0396873	1.06086	0.660199	1.02559	1.12495	10.7751	7.0549	8.83462	8.97106
AAEL026208	4.31544	2.58e-30	0.769594	15.9639	1.08752	5.66e-33	2.58e-30	5.66e-33	0.0204616	2.58e-30	1	0.047014	0.17681	0.412624	0.0539782	0.0703095	3.60449	3.56344	3.7179	3.93592
AAEL021207	3.62514	5.42e-29	0.536018	6.70719	1.2184	1.24e-31	5.42e-29	1.24e-31	0.0204616	5.42e-29	1	0.0382007	0.35362	0.3301	0.269891	0.316393	4.29471	3.95938	3.57066	4.07775
AAEL021901	-2.12354	1.05e-28	23.3223	5.34412	3.57018	2.5e-31	1.05e-28	2.5e-31	0.0204616	1.05e-28	-1	0.0251599	17.0916	18.9395	23.6964	17.9992	4.60148	3.67143	4.96947	4.57418
AAEL021984	4.72092	1.12e-28	0.368333	10.1063	1.27502	2.77e-31	1.12e-28	2.77e-31	0.0204616	1.12e-28	1	0.0668418	0.17681	0.0412624	0.161935	0.246083	4.25637	2.73557	4.30688	5.88615
AAEL026917	7.89178	1.35e-27	0.0150012	4.28458	2.62635	3.48e-30	1.35e-27	3.48e-30	0.0204616	1.35e-27	1	0.181225	0	0.0412624	0.0539782	0.0703095	23.0457	10.5823	2.83444	10.8149
AAEL007024	1.54175	1.68e-27	13.4392	39.2268	5.46021	4.48e-30	1.68e-27	4.48e-30	0.0204616	1.68e-27	1	0.0158463	22.3959	24.9638	16.3554	25.6981	59.244	69.0732	63.9038	68.8254
AAEL014614	2.03558	2.7e-27	9.71019	39.8721	5.59831	7.47e-30	2.7e-27	7.47e-30	0.0204616	2.7e-27	1	0.0277106	16.3253	20.9201	17.219	21.0225	47.8553	95.961	81.1681	85.101
AAEL023884	-2.27327	3.93e-27	1.55286	0.32038	4.06941	1.12e-29	3.93e-27	1.12e-29	0.0204616	3.93e-27	-1	0.0322143	27.7002	21.2089	35.9495	27.1395	3.98795	5.43515	6.81002	6.87899
AAEL021124	6.70941	2.77e-26	0.0123482	2.0452	0.00925321	8.18e-29	2.77e-26	8.18e-29	0.0204616	2.77e-26	1	0.048634	0	0.0412624	0	0	1.80224	1.54776	1.39881	2.09207
AAEL008418	1.54892	3.56e-26	8.7791	25.8644	4.33379	1.08e-28	3.56e-26	1.08e-28	0.0204616	3.56e-26	1	0.0157514	8.25113	10.5632	9.44619	12.1987	29.9096	31.855	29.4487	27.9769
AAEL020308	-7.1914	7.52e-26	5.10464	0.0325219	1.56976	2.36e-28	7.52e-26	2.36e-28	0.0204616	7.52e-26	-1	0.156752	7.19033	10.3569	5.01997	1.8632	0.0766913	0.0719888	0	0
AAEL010048	-3.77148	7.54e-26	2.53538	0.184531	0.980568	2.44e-28	7.54e-26	2.44e-28	0.0204616	7.54e-26	-1	0.0532904	2.59321	4.33256	4.2103	3.62094	0.421802	0.215966	0.294487	0.141835
AAEL026107	-2.81191	9.19e-26	9.74812	1.38046	2.39806	3.06e-28	9.19e-26	3.06e-28	0.0204616	9.19e-26	-1	0.043554	10.4318	11.5947	8.25867	7.13641	1.26541	1.72773	1.10433	1.2056
AAEL021890	-3.32498	1.66e-25	3.62122	0.35684	1.0524	5.7e-28	1.66e-25	5.7e-28	0.0204616	1.66e-25	-1	0.0431322	3.35939	4.25003	4.04837	3.55063	0.306765	0.215966	0.515353	0.460964
AAEL023170	4.24079	3.94e-25	0.532162	10.2151	2.07206	1.39e-27	3.94e-25	1.39e-27	0.0204616	3.94e-25	1	0.0857244	0.412556	0.453887	0.323869	0.386702	9.89317	9.86246	3.31298	7.23358
AAEL022711	5.1546	1.87e-24	0.109312	4.08524	0.589387	6.78e-27	1.87e-24	6.78e-27	0.0204616	1.87e-24	1	0.069363	0.0589366	0.0412624	0.107956	0.0703095	1.68721	3.74342	2.24547	2.73032
AAEL027373	-6.03662	4.76e-24	1.16926	0.0137123	-0.315274	1.77e-26	4.76e-24	1.77e-26	0.0204616	4.76e-24	-1	0.05294	1.23767	1.89807	1.13354	1.75774	0	0	0	0.0709175
AAEL021861	1.67168	7.94e-24	4.53478	14.4479	4.02463	3.02e-26	7.94e-24	3.02e-26	0.0204616	7.94e-24	1	0.0194578	8.60475	8.70638	6.04556	7.34734	21.9337	24.2962	23.9639	27.6933
AAEL013421	-1.94864	3.22e-23	11.6262	3.00793	3.55591	1.26e-25	3.22e-23	1.26e-25	0.0204616	3.22e-23	-1	0.0268556	21.0404	14.6894	18.6765	20.7061	4.90824	4.21134	5.77931	4.53872
AAEL011929	-3.05514	3.6e-23	5.05576	0.603129	1.27752	1.44e-25	3.6e-23	1.44e-25	0.0204616	3.6e-23	-1	0.0449301	4.65599	3.87867	4.75008	4.28888	0.728567	0.251961	0.515353	0.602799
AAEL004810	2.51985	1.16e-22	0.246587	1.39101	2.0877	4.76e-25	1.16e-22	4.76e-25	0.0204616	1.16e-22	1	0.0350929	1.41448	0.949036	1.51139	1.01949	6.82552	6.08305	6.99407	7.73
AAEL007641	-4.52322	2.45e-22	0.847017	0.0359539	0.465776	1.03e-24	2.45e-22	1.03e-24	0.0204616	2.45e-22	-1	0.0732252	1.70916	2.35196	3.50858	2.98815	0.268419	0.179972	0	0
AAEL021658	-2.86568	2.58e-22	3.10967	0.505329	1.37297	1.11e-24	2.58e-22	1.11e-24	0.0204616	2.58e-22	-1	0.0426379	4.00769	5.32286	3.83245	5.02713	0.690221	0.755882	0.441731	0.602799
AAEL007040	2.13222	3.31e-22	1.92788	8.46478	3.93632	1.45e-24	3.31e-22	1.45e-24	0.0204616	3.31e-22	1	0.0345192	3.94875	4.82771	7.9348	5.69507	18.9044	26.2759	29.4119	23.6864
AAEL009108	-2.43341	5.46e-22	5.00886	0.922494	3.26269	2.44e-24	5.46e-22	2.44e-24	0.0204616	5.46e-22	-1	0.0437314	17.3274	15.2671	21.2134	11.812	1.95563	3.52745	3.23936	3.36858
AAEL023068	4.83299	5.66e-22	0.083017	3.07204	0.0565478	2.59e-24	5.66e-22	2.59e-24	0.0204616	5.66e-22	1	0.0528952	0	0.0825249	0	0.105464	1.72555	2.15966	1.25157	1.8084
AAEL021326	-2.59858	9.02e-22	13.264	2.19063	2.23816	4.21e-24	9.02e-22	4.21e-24	0.0204616	9.02e-22	-1	0.0443047	7.83857	8.50006	7.9348	8.36683	2.07066	0.863865	1.32519	1.13468
AAEL026582	1.20182	1.71e-21	44.1241	101.39	7.26062	8.13e-24	1.71e-21	8.13e-24	0.0204616	1.71e-21	1	0.0130144	91.7643	89.4157	112.599	77.692	202.657	231.228	219.724	200.306
AAEL008412	-1.15767	6.21e-21	43.7623	19.5922	5.83689	3.02e-23	6.21e-21	3.02e-23	0.0204616	6.21e-21	-1	0.0120048	94.2986	69.2797	73.5723	78.8521	34.9712	34.8066	37.6208	34.1468
AAEL019943	-3.41515	2.14e-20	1.07427	0.0989653	0.861241	1.06e-22	2.14e-20	1.06e-22	0.0204616	2.14e-20	-1	0.0594092	4.36131	3.75488	2.75289	2.67177	0.421802	0.143978	0.220865	0.460964
AAEL021885	-4.67785	6.38e-20	0.94572	0.0336098	-0.509176	3.22e-22	6.38e-20	3.22e-22	0.0204616	6.38e-20	-1	0.0456923	1.06086	1.56797	1.29548	1.23042	0.0766913	0.0359944	0	0.0709175
AAEL002696	-2.51241	6.49e-20	8.25681	1.44686	3.79716	3.34e-22	6.49e-20	3.34e-22	0.0204616	6.49e-20	-1	0.0536283	27.1109	28.3473	12.415	26.9988	4.40975	2.84356	5.26396	4.11321
AAEL003748	2.27779	7e-20	2.67568	12.8241	3.85724	3.67e-22	7e-20	3.67e-22	0.0204616	7e-20	1	0.0436322	6.24728	3.38352	6.96319	3.12877	23.2758	25.9879	25.5836	19.7505
AAEL005674	1.67785	9.63e-20	1.87541	6.06169	3.86945	5.14e-22	9.63e-20	5.14e-22	0.0204616	9.63e-20	1	0.0238237	8.48676	7.01462	5.77567	6.25744	20.4766	19.149	26.7247	21.5235
AAEL006702	-1.83172	1.31e-19	70.8305	19.8996	5.5414	7.09e-22	1.31e-19	7.09e-22	0.0204616	1.31e-19	-1	0.0318408	56.8738	69.5685	80.4815	84.0901	30.8682	18.2132	16.2336	16.4883
AAEL014523	-1.73785	3.16e-19	3.07412	0.921124	3.00062	1.75e-21	3.16e-19	1.75e-21	0.0204616	3.16e-19	-1	0.0243096	11.0211	12.8326	13.4946	12.0581	3.83456	3.34748	3.93877	3.68771
AAEL005606	-1.77915	3.29e-19	7.01125	1.98439	2.8969	1.85e-21	3.29e-19	1.85e-21	0.0204616	3.29e-19	-1	0.0252484	12.5535	10.3569	10.9036	12.5151	3.60449	3.31148	3.12893	3.4395
AAEL019508	-1.93417	6.05e-19	2.2754	0.594055	3.61841	3.46e-21	6.05e-19	3.46e-21	0.0204616	6.05e-19	-1	0.0335316	24.5176	16.3399	19.756	17.8586	4.90824	3.67143	5.33758	6.55987
AAEL020158	6.23229	7.37e-19	0.00827635	0.688264	-0.407073	4.28e-21	7.37e-19	4.28e-21	0.0204616	7.37e-19	1	0.0529889	0.0589366	0	0	0	0.996986	1.00784	1.28838	1.6311
AAEL019629	1.99346	1.27e-18	0.72934	2.8796	2.84207	7.51e-21	1.27e-18	7.51e-21	0.0204616	1.27e-18	1	0.0321759	3.71301	2.14565	2.483	2.91784	10.1232	11.2662	10.8224	12.3751
AAEL007372	-1.9918	2.33e-18	4.19963	1.05418	3.72743	1.4e-20	2.33e-18	1.4e-20	0.0204616	2.33e-18	-1	0.0370822	21.4529	17.1239	26.7192	19.9327	7.70747	5.03921	4.19644	4.4678
AAEL003491	-0.987706	2.59e-18	150.85	75.9268	7.13036	1.58e-20	2.59e-18	1.58e-20	0.0204616	2.59e-18	-1	0.0103611	182.055	207.426	161.341	194.124	100.312	94.8452	87.5364	93.0792
AAEL021738	-1.43632	3.06e-18	2.80874	1.04439	3.91485	1.89e-20	3.06e-18	1.89e-20	0.0204616	3.06e-18	-1	0.0191288	19.7438	24.056	21.6453	22.6748	8.70446	7.12689	7.25175	9.50294
AAEL027482	-2.33371	3.91e-18	2.40537	0.461875	2.3156	2.46e-20	3.91e-18	2.46e-20	0.0204616	3.91e-18	-1	0.0446899	5.71685	9.03648	8.47458	9.94879	1.61052	2.12367	1.47244	1.38289
AAEL020507	4.18189	5.4e-18	0.0557125	0.941848	0.0962193	3.45e-20	5.4e-18	3.45e-20	0.0204616	5.4e-18	1	0.0537441	0.17681	0.0412624	0.161935	0.0351547	1.7639	2.33963	1.47244	1.45381
AAEL008401	-2.6249	5.71e-18	1.45105	0.233393	1.63059	3.7e-20	5.71e-18	3.7e-20	0.0204616	5.71e-18	-1	0.0509597	7.30814	5.52917	3.83245	4.95682	1.03533	0.89986	0.625786	0.921927
AAEL027461	-4.0271	6.19e-18	2.10521	0.124786	-0.350564	4.07e-20	6.19e-18	4.07e-20	0.0204616	6.19e-18	-1	0.0482758	1.53235	1.3204	1.07956	1.72258	0.153383	0.0359944	0.110433	0.0354587
AAEL020986	3.04378	6.88e-18	1.93752	16.5341	2.61423	4.59e-20	6.88e-18	4.59e-20	0.0204616	6.88e-18	1	0.0796946	0.589366	0.866511	1.02559	2.46083	9.85483	13.4619	9.05549	9.75115
AAEL004217	2.77972	8.14e-18	0.299955	2.10846	2.23674	5.5e-20	8.14e-18	5.5e-20	0.0204616	8.14e-18	1	0.0626038	1.35554	0.866507	0.809657	1.51164	5.48343	10.1144	9.86525	6.02799
AAEL003442	3.01851	1.79e-17	0.22729	1.89851	0.688095	1.23e-19	1.79e-17	1.23e-19	0.0204616	1.79e-17	1	0.0471697	0.117873	0.288837	0.485804	0.351547	2.49247	3.13151	2.24547	2.51757
AAEL019696	1.19354	1.85e-17	0.906635	2.06647	4.25789	1.29e-19	1.85e-17	1.29e-19	0.0204616	1.85e-17	1	0.0137985	11.9052	11.7185	12.5769	10.0543	24.5029	25.2321	27.3137	28.4379
AAEL006691	-1.36493	2.15e-17	41.3424	16.0648	4.51603	1.51e-19	2.15e-17	1.51e-19	0.0204616	2.15e-17	-1	0.0193089	27.5823	35.0318	35.3557	33.8892	14.8398	14.5417	12.074	9.78661
AAEL003129	-1.26955	6.36e-17	4.69316	1.94664	4.38329	4.54e-19	6.36e-17	4.54e-19	0.0204616	6.36e-17	-1	0.0168951	29.8809	29.6264	25.9635	32.5181	12.5007	12.4541	9.68127	14.3253
AAEL003769	-0.921621	7.38e-17	59.536	31.397	6.20771	5.34e-19	7.38e-17	5.34e-19	0.0204616	7.38e-17	-1	0.00956702	108.149	98.2046	92.4647	88.3087	51.8816	51.7239	52.8237	47.8338
AAEL022233	3.91145	1.17e-16	0.0198767	0.336423	-0.0278836	8.59e-19	1.17e-16	8.59e-19	0.0204616	1.17e-16	1	0.0597556	0.117873	0.0825249	0	0.175774	2.26239	1.58375	1.21476	1.31197
AAEL025264	2.57872	1.46e-16	1.73175	10.4337	1.55205	1.08e-18	1.46e-16	1.08e-18	0.0204616	1.46e-16	1	0.0508715	1.06086	0.825249	0.323869	0.914023	5.13831	5.50714	3.90196	4.36142
AAEL027013	-2.53272	1.74e-16	2.16822	0.372771	1.16699	1.31e-18	1.74e-16	1.31e-18	0.0204616	1.74e-16	-1	0.0466543	2.94683	4.66266	4.26428	3.44516	0.728567	0.755882	0.441731	0.709175
AAEL003026	-1.11536	2e-16	4.19896	1.93473	4.44385	1.53e-18	2e-16	1.53e-18	0.0204616	2e-16	-1	0.0132429	31.2954	27.9347	32.9267	27.1746	14.533	12.526	13.1783	14.7508
AAEL021303	-1.4155	2.76e-16	14.0958	5.21752	4.09455	2.13e-18	2.76e-16	2.13e-18	0.0204616	2.76e-16	-1	0.0217784	25.6964	27.7284	18.7304	27.2098	10.8518	9.53851	8.61375	8.29734
AAEL022056	3.61661	2.79e-16	0.0506738	0.581812	0.120094	2.18e-18	2.79e-16	2.18e-18	0.0204616	2.79e-16	1	0.0475508	0.235747	0.123787	0.215913	0.0351547	2.07066	1.72773	1.84055	1.38289
AAEL015338	-1.01638	2.93e-16	75.9396	37.4601	6.05791	2.32e-18	2.93e-16	2.32e-18	0.0204616	2.93e-16	-1	0.0121219	101.96	82.4836	97.7545	74.8093	44.2892	43.0853	44.0995	44.8198
AAEL002855	-2.34431	3.4e-16	2.70801	0.531731	1.70953	2.72e-18	3.4e-16	2.72e-18	0.0204616	3.4e-16	-1	0.0469081	6.12941	4.41508	6.15352	5.44898	1.1887	1.1878	1.36199	0.602788
AAEL014893	1.62772	4.62e-16	20.4678	63.3709	6.34885	3.78e-18	4.62e-16	3.78e-18	0.0204616	4.62e-16	1	0.0315472	35.1262	40.9736	29.5261	53.154	90.419	106.687	164.582	129.708
AAEL007511	-2.46691	4.62e-16	1.77534	0.316406	1.11841	3.76e-18	4.62e-16	3.76e-18	0.0204616	4.62e-16	-1	0.0447966	3.94875	3.87867	4.15632	2.91784	0.498493	0.863865	0.515353	0.780092
AAEL021952	2.72937	5.13e-16	2.31542	15.3585	2.56158	4.25e-18	5.13e-16	4.25e-18	0.0204616	5.13e-16	1	0.0713259	1.65023	0.618937	1.7273	1.96867	9.27964	14.3258	7.84073	8.12005
AAEL009567	-1.75145	5.81e-16	7.11227	2.109	3.03362	4.87e-18	5.81e-16	4.87e-18	0.0204616	5.81e-16	-1	0.0313323	12.6124	11.3472	14.0343	12.7612	3.18269	3.41947	5.0431	3.40404
AAEL012825	-0.820137	8.98e-16	64.8509	36.7209	6.93528	7.61e-18	8.98e-16	7.61e-18	0.0204616	8.98e-16	-1	0.00827322	160.072	157.87	144.985	162.028	83.4784	88.2222	91.6592	90.6325
AAEL021135	1.81556	1.37e-15	1.61503	5.66183	2.44398	1.17e-17	1.37e-15	1.17e-17	0.0204616	1.37e-15	1	0.0304188	2.12172	2.55827	2.80687	1.8632	8.58942	7.63081	8.20883	8.36826
AAEL009153	1.32771	1.5e-15	10.1006	25.2997	4.21791	1.3e-17	1.5e-15	1.3e-17	0.0204616	1.5e-15	1	0.0199207	11.4926	7.96365	11.4434	11.1792	23.6593	29.2994	29.1542	23.2964
AAEL008263	1.37019	1.53e-15	5.22958	13.5328	3.99206	1.34e-17	1.53e-15	1.34e-17	0.0204616	1.53e-15	1	0.0207826	8.01538	9.36658	8.96038	8.71837	26.8036	18.5371	25.2891	20.176
AAEL021796	3.20278	2.19e-15	0.227444	2.0288	0.55895	1.94e-17	2.19e-15	1.94e-17	0.0204616	2.19e-15	1	0.0578969	0.294683	0.412624	0.323869	0.0351547	1.99397	2.87955	2.09822	2.55303
AAEL015002	2.11826	2.34e-15	1.13769	4.88096	1.68764	2.1e-17	2.34e-15	2.1e-17	0.0204616	2.34e-15	1	0.0360752	1.1198	0.990299	1.56537	0.949178	4.7932	5.32717	5.15353	4.57418
AAEL006854	2.64059	2.51e-15	0.601092	3.88462	1.25271	2.27e-17	2.51e-15	2.27e-17	0.0204616	2.51e-15	1	0.0555642	0.589366	0.453887	0.377847	0.949178	4.25637	4.4993	3.75471	2.80124
AAEL023156	-2.69192	3.61e-15	1.63204	0.255215	0.450311	3.3e-17	3.61e-15	3.3e-17	0.0204616	3.61e-15	-1	0.044616	2.18066	2.47575	1.94322	2.67176	0.345111	0.215966	0.368109	0.496422
AAEL025618	1.65811	3.82e-15	644.195	2034.78	8.28888	3.52e-17	3.82e-15	3.52e-17	0.0204616	3.82e-15	1	0.0351136	79.1519	175.613	159.182	187.41	519.43	425.346	510.788	443.199
AAEL003424	1.45386	4.11e-15	25.4658	69.8195	6.06022	3.83e-17	4.11e-15	3.83e-17	0.0204616	4.11e-15	1	0.0268409	24.9302	47.4106	39.4041	30.4792	84.6288	119.105	98.3588	87.8313
AAEL028241	-1.71601	4.31e-15	20.0994	6.10735	3.19567	4.06e-17	4.31e-15	4.06e-17	0.0204616	4.31e-15	-1	0.032682	14.2037	13.9467	14.1423	14.097	5.21501	3.8154	2.94487	5.17698
AAEL007939	1.14321	6.79e-15	5.94058	13.0779	4.56904	6.46e-17	6.79e-15	6.46e-17	0.0204616	6.79e-15	1	0.0155624	16.2076	14.1118	15.3838	13.183	27.3404	29.8753	35.228	37.2671
AAEL024872	-3.23453	6.89e-15	0.556814	0.0578657	-0.29256	6.62e-17	6.89e-15	6.62e-17	0.0204616	6.89e-15	-1	0.043815	1.23767	1.77429	1.34946	1.30073	0.191728	0.107983	0.147244	0.141835
AAEL009748	1.21974	9.41e-15	4.72166	11.0277	4.09773	9.14e-17	9.41e-15	9.14e-17	0.0204616	9.41e-15	1	0.0175598	9.07624	11.8836	9.50017	10.1597	20.9367	26.9238	22.5651	24.4665
AAEL027293	3.77289	1.4e-14	0.646165	8.67229	2.3485	1.37e-16	1.4e-14	1.37e-16	0.0204616	1.4e-14	1	0.137598	1.00192	1.15535	0.539782	0	9.43303	10.5464	6.44191	9.85753
AAEL005412	2.49666	1.71e-14	0.499659	2.90218	1.12129	1.7e-16	1.71e-14	1.7e-16	0.0204616	1.71e-14	1	0.0486896	0.589366	0.825249	0.539782	0.457012	2.72254	4.4633	3.20255	3.29766
AAEL007667	1.51729	1.85e-14	2.84705	8.10602	4.06865	1.85e-16	1.85e-14	1.85e-16	0.0204616	1.85e-14	1	0.0279191	9.84242	6.97335	10.2019	7.48796	20.5916	19.9769	27.5346	30.2108
AAEL006025	-0.877571	1.92e-14	37.8462	20.5912	5.6879	1.94e-16	1.92e-14	1.94e-16	0.0204616	1.92e-14	-1	0.00996972	70.4293	67.7117	60.1857	68.6572	36.9652	39.3059	33.3139	35.7424
AAEL023125	1.46174	2.07e-14	1.8974	5.24003	3.82439	2.11e-16	2.07e-14	2.11e-16	0.0204616	2.07e-14	1	0.0256869	7.66176	8.25249	6.04556	7.7692	25.3081	17.9972	22.1234	16.7011
AAEL027182	2.21351	2.17e-14	1.21062	5.65516	1.72644	2.23e-16	2.17e-14	2.23e-16	0.0204616	2.17e-14	1	0.0457301	0.884049	1.36166	1.18752	0.984333	4.40975	6.98291	4.56455	4.68055
AAEL005440	1.11701	2.68e-14	4.23253	8.66374	4.87958	2.78e-16	2.68e-14	2.78e-16	0.0204616	2.68e-14	1	0.0159215	22.1602	16.67	16.0315	19.089	33.7825	42.0054	44.578	39.8556
AAEL021075	-1.80036	3.11e-14	2.33172	0.668031	2.92996	3.25e-16	3.11e-14	3.25e-16	0.0204616	3.11e-14	-1	0.0377131	11.0801	11.3472	12.5769	12.5151	3.60449	3.23949	2.20865	4.57418
AAEL008745	1.93388	3.29e-14	1.35907	4.59344	1.84475	3.48e-16	3.29e-14	3.48e-16	0.0204616	3.29e-14	1	0.0353621	1.23767	1.23787	1.29548	1.82805	5.06162	4.93123	5.70569	6.02799
AAEL026746	-1.50023	3.91e-14	9.956	3.52077	3.57776	4.17e-16	3.91e-14	4.17e-16	0.0204616	3.91e-14	-1	0.0274146	19.4491	17.5778	13.7644	19.8273	6.63379	7.19888	6.11061	5.03514
AAEL007943	0.864508	4.18e-14	14.2352	25.9269	5.29052	4.49e-16	4.18e-14	4.49e-16	0.0204616	4.18e-14	1	0.00961078	26.2268	29.9565	27.5829	26.7528	46.2832	53.5596	52.4924	49.004
AAEL025912	-2.14395	6.47e-14	7.19714	1.63007	1.78951	7.03e-16	6.47e-14	7.03e-16	0.0204616	6.47e-14	-1	0.0476208	3.94875	5.61169	6.09954	6.78486	1.03533	1.69174	1.32519	1.0283
AAEL025530	2.88588	7.3e-14	0.29914	2.27059	1.3725	8e-16	7.3e-14	8e-16	0.0204616	7.3e-14	1	0.0801159	0.17681	0.907774	0.701717	0.457012	3.106	3.95938	6.33148	3.61679
AAEL022278	3.41384	8.18e-14	0.153913	1.75962	-0.30393	9.04e-16	8.18e-14	9.04e-16	0.0204616	8.18e-14	1	0.0450959	0	0.0825249	0.215913	0.140619	1.22706	1.07983	1.32519	1.38289
AAEL000109	-3.0896	8.61e-14	1.7873	0.208036	2.49144	9.59e-16	8.61e-14	9.59e-16	0.0204616	8.61e-14	-1	0.109345	13.4376	9.98551	9.28425	8.33167	1.03533	1.22381	0.294487	2.2339
AAEL024869	-2.57454	1.23e-13	4.26629	0.719124	0.592034	1.38e-15	1.23e-13	1.38e-15	0.0204616	1.23e-13	-1	0.0508929	2.12172	2.68206	2.10515	3.16393	0.651876	0.323949	0.368109	0.354587
AAEL024072	3.35308	1.59e-13	0.0518843	0.576471	-0.0366948	1.8e-15	1.59e-13	1.8e-15	0.0204616	1.59e-13	1	0.0608629	0.17681	0.16505	0	0.210928	1.38044	2.23165	1.28838	1.24106
AAEL027575	1.11354	1.64e-13	16.7704	36.1208	4.59786	1.88e-15	1.64e-13	1.88e-15	0.0204616	1.64e-13	1	0.01643	18.2114	15.0195	15.3298	12.4448	37.6554	29.2994	30.9212	33.6503
AAEL014425	-2.07335	1.95e-13	1.30825	0.309302	2.69868	2.24e-15	1.95e-13	2.24e-15	0.0204616	1.95e-13	-1	0.0527796	10.5497	8.66511	12.9548	10.1949	3.56614	1.43978	2.17184	2.87216
AAEL014406	-1.08687	2.76e-13	10.0034	4.67524	4.35865	3.21e-15	2.76e-13	3.21e-15	0.0204616	2.76e-13	-1	0.015854	33.1813	26.3254	25.7476	26.5067	13.9578	12.778	14.5035	11.3113
AAEL003444	1.74559	3.74e-13	2.08611	7.0102	2.42322	4.38e-15	3.74e-13	4.38e-15	0.0204616	3.74e-13	1	0.0348659	2.12172	2.55827	2.59095	2.2499	9.04957	9.35854	7.14132	6.45349
AAEL009817	-1.11953	4.01e-13	18.7065	8.6067	5.17817	4.73e-15	4.01e-13	4.73e-15	0.0204616	4.01e-13	-1	0.0179971	42.8469	50.1751	53.6543	51.6423	26.5735	21.2007	17.1171	26.4168
AAEL004021	-1.15981	4.77e-13	7.19586	3.20973	4.2289	5.68e-15	4.77e-13	5.68e-15	0.0204616	4.77e-13	-1	0.0184767	29.2326	23.9322	29.4181	21.3741	11.9638	9.93445	11.8163	12.6942
AAEL020570	-2.06287	6.11e-13	0.640122	0.151957	1.36787	7.33e-15	6.11e-13	7.33e-15	0.0204616	6.11e-13	-1	0.043582	4.53812	3.83741	4.04837	4.28888	0.843604	0.791876	0.846651	1.48927
AAEL014275	0.95582	6.85e-13	29.8941	58.0965	5.92653	8.28e-15	6.85e-13	8.28e-15	0.0204616	6.85e-13	1	0.0136304	36.4818	47.163	35.0858	46.0879	80.8326	88.1502	79.3275	72.0167
AAEL022706	-2.86119	8.3e-13	0.523061	0.0715246	-0.00624451	1.01e-14	8.3e-13	1.01e-14	0.0204616	8.3e-13	-1	0.0540908	1.65023	2.22817	1.13354	1.72258	0.345111	0.251961	0.147244	0.177294
AAEL006704	-1.50946	1.32e-12	455.704	160.07	8.49591	1.62e-14	1.32e-12	1.62e-14	0.0204616	1.32e-12	-1	0.0353745	462.711	362.862	603.045	708.86	240.58	134.799	208.276	167.152
AAEL001060	1.50209	1.44e-12	0.518368	1.4531	2.6643	1.79e-14	1.44e-12	1.79e-14	0.0204616	1.44e-12	1	0.0276039	2.88789	3.21847	2.91482	3.76156	8.62777	8.78263	10.2334	8.86468
AAEL014248	0.769468	1.51e-12	15.6505	26.7308	6.02051	1.89e-14	1.51e-12	1.89e-14	0.0204616	1.51e-12	1	0.00892766	45.4991	50.7941	46.6372	48.5487	78.6852	86.3145	83.3399	78.2929
AAEL005602	-1.39009	1.76e-12	8.10975	3.09241	3.17582	2.21e-14	1.76e-12	2.21e-14	0.0204616	1.76e-12	-1	0.0256208	12.3767	10.8933	14.79	14.3431	5.36839	4.78725	5.07991	4.75147
AAEL023937	2.79577	2.56e-12	0.268131	2.03189	0.165699	3.25e-14	2.56e-12	3.25e-14	0.0204616	2.56e-12	1	0.0550193	0.117873	0.371362	0.107956	0.316393	1.64886	2.30364	1.58287	1.38289
AAEL025559	2.39977	2.81e-12	1.07572	5.60231	1.08425	3.59e-14	2.81e-12	3.59e-14	0.0204616	2.81e-12	1	0.0558761	0.70724	0.577674	0.755695	0.492166	3.22103	2.12367	3.53385	4.32597
AAEL020329	-2.20342	2.83e-12	1.52215	0.328868	0.976795	3.63e-14	2.83e-12	3.63e-14	0.0204616	2.83e-12	-1	0.0480659	2.88789	2.3107	3.94041	3.76156	0.805258	0.647899	0.625786	0.709175
AAEL022656	-2.33205	3.87e-12	0.474577	0.093487	0.440227	5.01e-14	3.87e-12	5.01e-14	0.0204616	3.87e-12	-1	0.0446839	2.47534	2.6408	1.78128	2.03897	0.460148	0.539916	0.441731	0.319129
AAEL004239	-2.52844	4.44e-12	10.5461	1.81607	2.29136	5.79e-14	4.44e-12	5.79e-14	0.0204616	4.44e-12	-1	0.0856293	7.77964	9.53163	9.71608	6.74971	1.49548	0.863865	0.773029	2.69486
AAEL003317	-1.78357	4.48e-12	77.2942	22.4365	6.93928	5.89e-14	4.48e-12	5.89e-14	0.0204616	4.48e-12	-1	0.0505642	209.932	192.118	191.299	168.004	88.2716	58.2389	47.1916	27.4451
AAEL012245	-1.73756	4.54e-12	8.7881	2.62435	2.4472	6.01e-14	4.54e-12	6.01e-14	0.0204616	4.54e-12	-1	0.0399236	11.0211	7.83987	6.90921	8.05043	2.49247	3.2035	2.28228	2.12752
AAEL014371	2.59802	5.82e-12	0.204878	1.28514	0.547712	7.76e-14	5.82e-12	7.76e-14	0.0204616	5.82e-12	1	0.0581761	0.235747	0.412624	0.377847	0.421857	2.87592	2.77157	1.80373	1.6311
AAEL024243	-2.21748	5.82e-12	1.91281	0.407936	0.379354	7.81e-14	5.82e-12	7.81e-14	0.0204616	5.82e-12	-1	0.0376718	1.94491	2.18691	2.15913	2.10928	0.383456	0.431933	0.515353	0.460964
AAEL001690	-1.45702	6.18e-12	199.733	72.8184	6.90645	8.36e-14	6.18e-12	8.36e-14	0.0204616	6.18e-12	-1	0.0347385	104.023	204.909	195.725	198.659	52.2267	65.2938	84.886	53.8264
AAEL026242	2.69911	6.44e-12	1.52294	10.6597	0.709699	8.83e-14	6.44e-12	8.83e-14	0.0204616	6.44e-12	1	0.0718071	0.17681	0.288837	0.269891	0.738249	1.84059	3.2035	3.05531	2.19844
AAEL019609	-1.26285	6.44e-12	2.69679	1.1319	4.8385	8.79e-14	6.44e-12	8.79e-14	0.0204616	6.44e-12	-1	0.0252702	37.4837	35.7333	55.5976	33.1158	15.7984	13.6059	19.657	18.3322
AAEL025667	1.64815	7.57e-12	0.84723	2.65901	2.05537	1.04e-13	7.57e-12	1.04e-13	0.0204616	7.57e-12	1	0.032149	2.12172	2.3107	1.56537	1.72258	6.48041	6.08305	6.18423	5.4961
AAEL012926	-1.66377	8.14e-12	2.66437	0.842362	3.23615	1.13e-13	8.14e-12	1.13e-13	0.0204616	8.14e-12	-1	0.040689	11.4337	13.6991	19.1083	13.2885	4.21802	3.31148	4.78542	5.81523
AAEL027227	1.64356	9.85e-12	16.5975	51.8507	3.65985	1.38e-13	9.85e-12	1.38e-13	0.0204616	9.85e-12	1	0.0407647	7.13133	6.60199	4.53417	5.87084	20.3999	26.0599	14.0986	14.8927
AAEL023306	2.89023	1.13e-11	0.41687	3.36232	-0.0132933	1.59e-13	1.13e-11	1.59e-13	0.0204616	1.13e-11	1	0.0572784	0.117873	0.123787	0.161935	0.351547	1.64886	2.01569	1.21476	1.2056
AAEL007059	1.32818	1.23e-11	7.40163	18.6968	3.2955	1.74e-13	1.23e-11	1.74e-13	0.0204616	1.23e-11	1	0.0253933	4.47918	6.23063	5.28986	5.87084	14.8781	14.6857	13.8409	11.8432
AAEL006382	-2.09403	1.34e-11	5.08053	1.1923	1.44968	1.91e-13	1.34e-11	1.91e-13	0.0204616	1.34e-11	-1	0.0533725	3.77194	4.37382	5.77567	3.90218	1.45713	1.22381	0.736218	0.744633
AAEL019954	1.43418	1.41e-11	1.8861	5.12232	3.47868	2.02e-13	1.41e-11	2.02e-13	0.0204616	1.41e-11	1	0.0309062	6.36516	5.73548	3.99439	7.48796	15.3383	17.0973	14.5403	17.0911
AAEL001085	-2.38654	1.64e-11	15.5498	2.25295	3.19954	2.38e-13	1.64e-11	2.38e-13	0.0204616	1.64e-11	-1	0.0857299	9.10465	22.582	18.8808	11.3927	1.5649	2.90414	4.49104	2.87216
AAEL014600	-1.21631	1.75e-11	146.977	63.238	7.38789	2.55e-13	1.75e-11	2.55e-13	0.0204616	1.75e-11	-1	0.0255243	227.319	304.806	201.986	202.667	80.7559	136.959	91.7696	93.682
AAEL003004	-1.06345	1.85e-11	51.4601	24.607	5.9898	2.72e-13	1.85e-11	2.72e-13	0.0204616	1.85e-11	-1	0.0192345	79.8591	87.724	87.9845	88.2735	45.6313	29.3354	37.8416	51.7343
AAEL019968	1.10338	1.87e-11	3.33786	7.1437	3.77898	2.76e-13	1.87e-11	2.76e-13	0.0204616	1.87e-11	1	0.0177896	9.42986	8.25249	9.12232	7.7692	17.1788	18.8971	19.657	18.2967
AAEL022989	3.05662	1.89e-11	0.136287	1.17849	-0.247268	2.81e-13	1.89e-11	2.81e-13	0.0204616	1.89e-11	1	0.0478833	0.117873	0.0825249	0.377847	0.0703095	1.22706	1.15182	1.43563	1.31197
AAEL007830	-1.14857	2.43e-11	9.84531	4.4281	3.68248	3.63e-13	2.43e-11	3.63e-13	0.0204616	2.43e-11	-1	0.0199554	19.4491	16.9176	19.3782	15.2572	7.55409	7.88277	7.98797	8.5101
AAEL012361	1.82764	2.62e-11	1.3884	4.89015	2.06878	3.94e-13	2.62e-11	3.94e-13	0.0204616	2.62e-11	1	0.0434424	1.7681	2.02186	2.10515	1.23042	4.90824	5.72311	7.14132	7.33996
AAEL009977	-1.49448	2.81e-11	6.68788	2.36965	2.54013	4.26e-13	2.81e-11	4.26e-13	0.0204616	2.81e-11	-1	0.031111	8.84049	7.59229	9.06834	8.9293	2.76089	3.31148	3.64428	2.48211
AAEL021084	-1.8477	2.94e-11	0.954425	0.266296	2.3633	4.48e-13	2.94e-11	4.48e-13	0.0204616	2.94e-11	-1	0.049245	7.13133	6.10684	10.6337	8.5426	2.07066	2.30364	2.98168	1.6311
AAEL020313	1.59843	3.19e-11	1.86463	5.68397	2.08921	4.88e-13	3.19e-11	4.88e-13	0.0204616	3.19e-11	1	0.0327749	1.65023	2.51701	2.05117	1.8632	6.63379	5.43515	6.4051	6.16982
AAEL007669	2.16015	5.18e-11	0.527316	2.33143	0.725635	7.99e-13	5.18e-11	7.99e-13	0.0204616	5.18e-11	1	0.0425727	0.70724	0.618937	0.485838	0.421892	2.30074	2.55572	2.90808	2.12759
AAEL022024	2.35855	6.48e-11	1.05114	5.57486	0.610111	1.01e-12	6.48e-11	1.01e-12	0.0204616	6.48e-11	1	0.0556017	0.412556	0.660199	0.215913	0.457012	1.84059	2.98753	1.95098	2.48211
AAEL002488	-1.06484	6.49e-11	11.7184	5.59165	4.5303	1.01e-12	6.49e-11	1.01e-12	0.0204616	6.49e-11	-1	0.0191781	36.7175	31.2357	29.0943	28.1941	18.8661	14.7937	12.258	13.8998
AAEL000894	-2.22432	6.53e-11	0.695142	0.147054	0.435396	1.03e-12	6.53e-11	1.03e-12	0.0204616	6.53e-11	-1	0.0467936	1.88599	2.59953	2.48302	1.82805	0.345113	0.359973	0.588975	0.567365
AAEL024782	1.88038	6.74e-11	2.78049	10.1737	2.33276	1.07e-12	6.74e-11	1.07e-12	0.0204616	6.74e-11	1	0.0507955	1.7681	2.43448	2.80687	1.33588	5.86688	7.34285	7.87754	9.46748
AAEL013846	-1.05664	7.94e-11	4.5317	2.1541	4.21715	1.26e-12	7.94e-11	1.26e-12	0.0204616	7.94e-11	-1	0.0186263	24.6944	22.488	29.634	23.7998	12.9608	10.0064	11.2641	14.0771
AAEL004669	2.04615	8.11e-11	0.290523	1.20132	1.76244	1.3e-12	8.11e-11	1.3e-12	0.0204616	8.11e-11	1	0.057054	0.942986	1.19661	1.34946	1.4765	3.18268	4.96712	6.99407	5.60237
AAEL012138	-1.30865	8.92e-11	5.07125	2.0483	2.97052	1.44e-12	8.92e-11	1.44e-12	0.0204616	8.92e-11	-1	0.0259457	9.37092	11.5947	12.0371	11.6011	4.83155	4.17535	4.12282	4.89331
AAEL023405	2.3234	9e-11	0.567199	3.02178	0.625499	1.46e-12	9e-11	1.46e-12	0.0204616	9e-11	1	0.0580238	0.117873	0.660199	0.377847	0.59763	1.91728	2.37563	2.17184	2.87216
AAEL009513	1.43403	9.26e-11	3.96728	10.7819	3.85589	1.51e-12	9.26e-11	1.51e-12	0.0204616	9.26e-11	1	0.0348023	6.83665	9.07774	5.23589	9.56209	26.9186	20.1209	17.4484	19.0413
AAEL003813	-1.59806	1.04e-10	10.0127	3.22125	2.92756	1.7e-12	1.04e-10	1.7e-12	0.0204616	1.04e-10	-1	0.0406546	10.3728	13.4927	13.3865	8.71837	4.60148	2.73557	3.64428	4.18413
AAEL014020	-1.67281	1.04e-10	2.72758	0.854687	1.66635	1.71e-12	1.04e-10	1.71e-12	0.0204616	1.04e-10	-1	0.0365669	4.53796	5.24012	4.42604	5.02688	1.18853	1.2958	1.84055	1.70199
AAEL026801	-2.57148	1.31e-10	2.11694	0.348542	-0.015584	2.16e-12	1.31e-10	2.16e-12	0.0204616	1.31e-10	-1	0.0565755	1.94491	1.73304	1.67332	1.33588	0.421817	0.395938	0.0368113	0.248211
AAEL026574	-1.58358	1.51e-10	6.97535	2.32968	2.88222	2.52e-12	1.51e-10	2.52e-12	0.0204616	1.51e-10	-1	0.0403703	10.7265	14.2768	7.77286	11.355	4.40975	3.34748	3.09212	3.90046
AAEL023871	-1.4338	1.54e-10	4.18107	1.5395	2.15567	2.58e-12	1.54e-10	2.58e-12	0.0204616	1.54e-10	-1	0.0286771	7.30814	6.1481	6.6933	5.9763	2.37743	2.5916	2.24547	2.41119
AAEL028145	-1.36656	1.67e-10	12.238	4.75199	3.06049	2.82e-12	1.67e-10	2.82e-12	0.0204616	1.67e-10	-1	0.0299506	9.60667	12.0486	13.1707	13.183	4.44809	5.61512	4.67499	3.90046
AAEL009634	0.745252	1.96e-10	50.4367	82.574	6.73861	3.32e-12	1.96e-10	3.32e-12	0.0204616	1.96e-10	1	0.0104675	86.2243	84.2579	72.1149	76.2155	120.865	144.985	143.747	124.744
AAEL009510	-0.683141	1.96e-10	27.7417	17.2643	6.63937	3.35e-12	1.96e-10	3.35e-12	0.0204616	1.96e-10	-1	0.00875227	128.659	116.773	129.656	116.397	73.7003	80.7714	80.5055	70.9884
AAEL023641	2.05402	2.03e-10	0.249588	1.05551	0.679163	3.48e-12	2.03e-10	3.48e-12	0.0204616	2.03e-10	1	0.041576	0.294683	0.618937	0.755695	0.562476	2.26239	2.44762	2.24547	2.48211
AAEL023302	-2.23511	2.39e-10	3.02155	0.627731	0.555715	4.12e-12	2.39e-10	4.12e-12	0.0204616	2.39e-10	-1	0.0569126	3.5362	2.26943	2.26708	1.75774	0.498493	0.57591	0.368109	0.602799
AAEL011264	0.866799	2.44e-10	39.0557	70.9533	5.72583	4.23e-12	2.44e-10	4.23e-12	0.0204616	2.44e-10	1	0.0139056	42.2576	33.3401	41.995	32.1666	63.5387	78.2878	67.1063	63.613
AAEL024640	-2.41592	2.5e-10	5.66204	1.06274	1.77912	4.36e-12	2.5e-10	4.36e-12	0.0204616	2.5e-10	-1	0.0891003	2.18066	6.43698	7.44905	6.89036	1.41879	0.791876	1.10433	0.992845
AAEL020124	-2.2411	2.62e-10	1.70978	0.35936	0.534445	4.59e-12	2.62e-10	4.59e-12	0.0204616	2.62e-10	-1	0.0567405	2.00385	3.25973	1.94322	2.14444	0.421802	0.395938	0.40492	0.744633
AAEL006014	-2.19599	2.67e-10	0.656314	0.140822	0.461696	4.7e-12	2.67e-10	4.7e-12	0.0204616	2.67e-10	-1	0.0524687	2.4164	1.77429	2.37504	2.39052	0.345111	0.431933	0.331298	0.815551
AAEL009149	-1.67868	2.77e-10	5.10655	1.58658	2.45808	4.91e-12	2.77e-10	4.91e-12	0.0204616	2.77e-10	-1	0.045329	9.54773	7.96365	9.44619	6.85517	3.25938	2.15966	1.80373	3.29766
AAEL005373	-1.45232	4.17e-10	3.02065	1.10096	2.73794	7.45e-12	4.17e-10	7.45e-12	0.0204616	4.17e-10	-1	0.0346261	12.3178	9.65541	7.88082	9.38631	4.14133	3.88739	3.12893	3.15583
AAEL022048	-3.04551	4.17e-10	8.49652	1.02721	2.90232	7.47e-12	4.17e-10	7.47e-12	0.0204616	4.17e-10	-1	0.15256	11.9052	12.7501	14.952	14.2377	3.71953	1.36779	0.368109	1.06376
AAEL007839	1.58959	4.26e-10	1.67254	4.98313	2.85687	7.67e-12	4.26e-10	7.67e-12	0.0204616	4.26e-10	1	0.0414463	3.88982	3.71362	4.48019	2.14444	10.2383	10.4024	9.38678	12.4106
AAEL023349	-1.2439	4.71e-10	4.1985	1.77268	3.54457	8.52e-12	4.71e-10	8.52e-12	0.0204616	4.71e-10	-1	0.0270399	16.9737	15.886	15.2758	17.5071	9.2413	6.22703	5.7425	6.52441
AAEL018308	2.47596	4.73e-10	0.267688	1.58216	1.33707	8.6e-12	4.73e-10	8.6e-12	0.0204616	4.73e-10	1	0.0926804	0.235747	0.618937	0.377847	1.4765	3.9496	4.71526	3.42342	3.90046
AAEL002766	0.825143	5.61e-10	12.3793	21.9913	4.92501	1.03e-11	5.61e-10	1.03e-11	0.0204616	5.61e-10	1	0.0125868	19.3312	24.5512	19.756	23.4131	42.0268	36.6423	37.5839	38.4373
AAEL004572	-1.49416	5.67e-10	1.01517	0.353197	2.38977	1.04e-11	5.67e-10	1.04e-11	0.0204616	5.67e-10	-1	0.0356203	9.25305	8.04618	7.28706	6.53878	2.72254	2.91555	2.13503	3.22674
AAEL019765	-1.4149	6.18e-10	5.81431	2.07516	4.04564	1.14e-11	6.18e-10	1.14e-11	0.0204616	6.18e-10	-1	0.0373852	23.8104	14.2768	32.8188	25.5223	9.6631	7.7028	9.49722	9.25473
AAEL023265	-1.42	6.93e-10	3.25936	1.21413	3.45421	1.29e-11	6.93e-10	1.29e-11	0.0204616	6.93e-10	-1	0.0364926	19.1544	14.8957	16.1395	13.9564	7.66913	5.54314	4.01239	6.7017
AAEL028219	2.18817	8.79e-10	0.877384	4.03102	0.819955	1.64e-11	8.79e-10	1.64e-11	0.0204616	8.79e-10	1	0.0579749	0.471493	0.990299	0.539782	0.316393	3.25938	2.69958	2.42952	2.26936
AAEL027937	-1.66476	1.02e-09	4.05598	1.27583	2.21081	1.93e-11	1.02e-09	1.93e-11	0.0204616	1.02e-09	-1	0.0458967	6.36516	5.24033	9.23027	7.4528	1.91728	2.05168	2.87125	2.05661
AAEL003297	-2.20127	1.02e-09	1.05014	0.227181	0.191944	1.91e-11	1.02e-09	1.91e-11	0.0204616	1.02e-09	-1	0.0490207	1.88597	1.69176	1.99719	1.79289	0.61353	0.287955	0.515353	0.177294
AAEL000508	-1.90401	1.09e-09	0.987391	0.261215	0.741747	2.07e-11	1.09e-09	2.07e-11	0.0204616	1.09e-09	-1	0.0427874	2.71109	2.14565	2.75289	2.84753	0.498493	0.647899	0.699407	0.921927
AAEL001491	-2.35401	1.25e-09	5.06419	0.989178	1.99359	2.38e-11	1.25e-09	2.38e-11	0.0204616	1.25e-09	-1	0.0936074	3.94875	4.86897	10.0399	7.90982	1.99397	1.40378	0.662596	1.17014
AAEL003746	0.639686	1.27e-09	68.797	107.153	7.84304	2.45e-11	1.27e-09	2.45e-11	0.0204616	1.27e-09	1	0.00855606	188.126	175.696	170.301	183.543	267.499	300.265	286.426	263.919
AAEL026476	-1.70837	1.27e-09	9.04853	2.76833	2.15502	2.43e-11	1.27e-09	2.43e-11	0.0204616	1.27e-09	-1	0.0488974	6.18835	5.73548	6.85523	8.43714	1.64886	3.09552	1.87736	1.70202
AAEL026995	-0.698097	1.49e-09	11.9581	7.36268	5.35409	2.87e-11	1.49e-09	2.87e-11	0.0204616	1.49e-09	-1	0.00946845	51.4517	50.5878	52.6288	47.7401	32.4021	27.6437	32.0255	32.622
AAEL017994	-1.08033	1.65e-09	4.0735	1.929	4.39208	3.2e-11	1.65e-09	3.2e-11	0.0204616	1.65e-09	-1	0.0228615	29.6451	26.2842	21.1595	36.7367	15.4533	12.3821	13.0679	13.0134
AAEL021235	-1.76011	1.73e-09	5.97954	1.75794	2.24016	3.38e-11	1.73e-09	3.38e-11	0.0204616	1.73e-09	-1	0.0536794	8.07432	6.97335	7.23308	7.0661	2.68419	1.72773	1.21476	3.01399
AAEL015136	-1.74343	1.75e-09	70.7885	21.0954	4.46772	3.43e-11	1.75e-09	3.43e-11	0.0204616	1.75e-09	-1	0.0608167	41.3146	48.2771	26.9891	20.214	5.79019	11.4102	10.3439	13.2616
AAEL006805	0.87388	1.88e-09	9.85079	18.0605	5.24023	3.71e-11	1.88e-09	3.71e-11	0.0204616	1.88e-09	1	0.0153698	29.3504	27.8522	20.7816	28.2644	47.3185	41.9335	55.6581	49.9614
AAEL010946	2.40297	2.04e-09	0.651054	3.5125	2.24614	4.04e-11	2.04e-09	4.04e-11	0.0204616	2.04e-09	1	0.102628	1.00192	0.742724	0.91763	2.98815	9.54806	8.20672	6.62596	6.24074
AAEL020816	-1.94702	2.13e-09	4.01048	1.04156	1.32101	4.24e-11	2.13e-09	4.24e-11	0.0204616	2.13e-09	-1	0.0579932	2.88789	4.33256	3.83245	4.60527	1.3421	0.863865	0.552164	1.31197
AAEL008599	0.893076	2.16e-09	19.9356	37.0248	5.44651	4.33e-11	2.16e-09	4.33e-11	0.0204616	2.16e-09	1	0.0163378	31.4722	24.0973	30.8216	35.2602	55.8696	67.9934	52.4924	49.6068
AAEL003599	0.838069	2.26e-09	49.0601	88.7317	5.44751	4.54e-11	2.26e-09	4.54e-11	0.0204616	2.26e-09	1	0.0143722	29.2326	32.8036	29.0943	33.5376	55.4094	68.8213	46.8235	52.0889
AAEL012770	-1.88551	2.35e-09	2.88262	0.777406	1.7991	4.73e-11	2.35e-09	4.73e-11	0.0204616	2.35e-09	-1	0.0597653	5.06855	4.00246	6.36943	6.50363	1.68721	1.07983	0.993895	2.16298
AAEL019534	0.640404	2.39e-09	34.8153	54.2179	7.10126	4.85e-11	2.39e-09	4.85e-11	0.0204616	2.39e-09	1	0.00870629	114.632	97.8745	112.814	103.706	163.276	172.305	170.214	162.614
AAEL024523	-1.72236	2.62e-09	3.67182	1.10422	1.55314	5.34e-11	2.62e-09	5.34e-11	0.0204616	2.62e-09	-1	0.0467805	5.42217	4.12624	5.12793	3.55063	1.87894	1.11583	1.25157	1.24106
AAEL021935	-1.61047	2.68e-09	2.87117	0.938147	1.32658	5.48e-11	2.68e-09	5.48e-11	0.0204616	2.68e-09	-1	0.0366537	4.12556	3.79615	3.23869	3.86702	1.22706	1.43978	1.25157	0.992845
AAEL012990	1.12926	3.11e-09	9.31957	20.4647	3.65765	6.4e-11	3.11e-09	6.4e-11	0.0204616	3.11e-09	1	0.0244047	6.01154	8.1287	8.47458	8.5426	19.1345	14.3978	16.749	18.1549
AAEL019853	-0.685368	3.29e-09	17.9087	11.1319	5.27059	6.79e-11	3.29e-09	6.79e-11	0.0204616	3.29e-09	-1	0.00942559	46.5599	49.5149	46.5832	47.5995	28.1073	29.8393	27.645	32.7284
AAEL020844	1.69328	4.49e-09	1.84112	6.05397	1.42327	9.32e-11	4.49e-09	9.32e-11	0.0204616	4.49e-09	1	0.0426591	1.1198	1.11409	0.971608	1.51165	4.33306	3.52745	4.52774	3.12037
AAEL000668	-1.15411	4.6e-09	22.61	10.1649	5.05949	9.58e-11	4.6e-09	9.58e-11	0.0204616	4.6e-09	-1	0.0284521	47.3261	44.2333	39.1882	53.2594	28.5291	19.6169	20.9454	13.6516
AAEL024591	-1.06834	4.89e-09	41.3905	19.7159	5.06286	1.03e-10	4.89e-09	1.03e-10	0.0204616	4.89e-09	-1	0.0244119	48.4459	42.0052	44.8559	45.8418	25.8066	25.376	13.5832	21.5944
AAEL012993	0.840298	5.34e-09	29.1898	52.2351	5.01676	1.12e-10	5.34e-09	1.12e-10	0.0204616	5.34e-09	1	0.0147159	24.6944	22.2817	21.3214	24.081	38.0005	34.5906	43.8418	48.9685
[truncated: 10,281 more rows]

## Sheet: SP_Vs_ CKR_edegeR_output
Table S2. The edgeR output for relative expression of genes in pair-wise comparison between two strains.
[truncated: 10,505 more rows]
