# Supplementary material for: Transcriptomic and proteomic analysis of pyrethroid resistance in the CKR strain of Aedes aegypti
Source: PLoS Negl Trop Dis. 2021 Nov 1;15(11):e0009871. doi: 10.1371/journal.pntd.0009871 (PMC8559961; doi:10.1371/journal.pntd.0009871)
Supplement: S4 Table — Putative transcription regulators are highlighted. (XLSX) [file pntd.0009871.s004.xlsx]

## Sheet: Sheet1
S4 Table. Significantly up-regulated genes in both the SP and CKR strains relative to the ROCK strain in transcriptomic analysis. Putative transcription regulators are highlighted.
Gene_ID	Gene_name	Chromosome	Position_start	logFC (SP/ROCK)	FDR (SP/ROCK)	logFC (CKR/ROCK)	FDR (CKR/ROCK)	Mean_ROCK_RPKM	Mean_SP_RPKM	Mean_CKR_RPKM
AAEL028219	lncRNA	1	3952067	2.3385	7.89e-09	2.18817	8.79e-10	0.877384	4.48113	4.03102
AAEL022233	uncharacterized protein LOC110674802 isoform X1	1	24620699	4.64572	9.1e-27	3.91145	1.17e-16	0.0198767	0.561317	0.336423
AAEL026769	lncRNA	1	32782180	1.10386	4.56e-05	1.16045	7.6e-05	49.7245	107.69	111.661
AAEL022024	lncRNA	1	37656567	1.77424	6.38e-06	2.35855	6.48e-11	1.05114	3.71882	5.57486
AAEL004392	IMP: IAP-antagonist Michelob_x-like Protein	1	40230755	1.25489	6.09e-10	1.01839	7.69e-07	2.19756	5.27923	4.47313
AAEL021952	chromobox protein homolog 1-like	1	45501809	4.02696	5.38e-58	2.72937	5.13e-16	2.31542	37.8449	15.3585
AAEL004217	serine/threonine-protein kinase 32A	1	62531650	3.30035	5.78e-38	2.77972	8.14e-18	0.299955	3.04425	2.10846
AAEL023125	uncharacterized protein (Trypsin-like serine protease)	1	66706679	1.11383	0.00467216	1.46174	2.07e-14	1.8974	4.13196	5.24003
AAEL015180	smooth muscle caldesmon, putative	1	71323638	2.09111	7.39e-08	1.83734	9.99e-09	0.101268	0.445497	0.381709
AAEL025866	uncharacterized protein LOC110675348	1	74008298	2.14739	1.72e-09	1.51889	4.38e-06	1.01671	4.58214	2.95904
AAEL022137	O-acyltransferase like protein	1	81638597	1.94233	3.65e-06	2.09742	1.21e-07	0.0822278	0.312437	0.347771
AAEL019968	transcription factor grauzone-like	1	99043518	1.47746	2.2e-18	1.10338	1.87e-11	3.33786	9.28333	7.1437
AAEL022972	endochitinase A-like	1	100638569	2.29104	4.32e-11	1.95166	3.93e-07	0.43715	2.13298	1.68137
AAEL006381	sphingomyelin phosphodiesterase	1	101124643	1.46639	7.79e-12	1.15088	1.73e-06	6.52664	18.0097	14.4428
AAEL011822	gamma glutamyl transpeptidases	1	104210863	1.42384	1.42e-07	1.18152	8.3e-06	0.940793	2.51032	2.11224
AAEL002896	uncharacterized protein LOC5576462 (Zn binding site)	1	107682267	1.93426	1.62e-10	3.19981	5.19e-32	0.107803	0.411567	0.990084
AAEL025618	lncRNA	1	108734761	1.86258	2.04e-18	1.65811	3.82e-15	644.195	2351.43	2034.78
AAEL001442	map-kinase activating death domain protein (madd)/denn/aex-3(c.elegans)	1	111516598	1.2167	2.06e-09	1.16917	3.96e-06	0.709514	1.65871	1.58564
AAEL001459	deltex	1	111865454	1.02768	1.34e-06	1.01905	3.96e-07	1.30657	2.67742	2.64868
AAEL009153	M-type 9 protein, putative	1	112265128	1.5882	1.14e-22	1.32771	1.5e-15	10.1006	30.3885	25.2997
AAEL019809	segmentation protein Runt	1	127228472	2.22993	1.02e-08	2.11005	7.67e-07	0.124121	0.592641	0.543063
AAEL020441	isoaspartyl peptidase/L-asparaginase	1	139680143	1.88779	6.38e-10	1.41569	1.27e-05	0.747499	2.7918	2.01045
AAEL009513	adenylate cyclase	1	141699925	1.07399	1.29e-05	1.43403	9.26e-11	3.96728	8.39845	10.7819
AAEL004555	uncharacterized protein LOC5565038	1	145045620	2.86615	2.36e-42	2.41864	5.19e-34	3.0709	22.4565	16.4103
AAEL026784	lncRNA	1	148372560	1.92002	3.06e-09	1.58194	0.000315779	1.21118	4.7037	3.6892
AAEL024271	uncharacterized protein LOC110678341	1	151917476	3.39415	9.53e-13	3.12374	3.74e-07	1.24253	13.195	10.8914
AAEL022711	lncRNA	1	152107761	5.2152	1.22e-26	5.1546	1.87e-24	0.109312	4.27314	4.08524
AAEL028036	putative nuclease HARBI1	1	154820199	1.88931	0.00106344	2.4501	1.35e-05	1.33162	4.97787	7.33261
AAEL026242	lncRNA	1	158985159	2.60865	2.7e-13	2.69911	6.44e-12	1.52294	10.0957	10.6597
AAEL024603	lncRNA	1	165381808	4.31206	7.62e-15	3.02566	8.91e-07	0.25996	5.37203	2.19001
AAEL023306	lncRNA	1	168242155	2.8382	2.28e-12	2.89023	1.13e-11	0.41687	3.26154	3.36232
AAEL008418	Pyrroline-5-carboxylate reductase	1	173611698	1.65871	9.02e-26	1.54892	3.56e-26	8.7791	27.9591	25.8644
AAEL005247	homeobox protein B-H2 isoform X2	1	180416396	1.43092	4.06e-06	1.26813	0.000760123	0.23343	0.633777	0.569199
AAEL001060	uncharacterized protein LOC5568338	1	185316227	2.05589	8.22e-18	1.50209	1.44e-12	0.518368	2.14424	1.4531
AAEL024958	lachesin	1	192046799	1.7126	9.33e-08	1.77099	1.85e-08	0.514956	1.66606	1.75701
AAEL021542	proteoglycan Cow isoform X1	1	192174707	1.20594	1.49e-08	1.11803	1.66e-07	0.795467	1.8348	1.72148
AAEL014567	oviductin	1	199327001	1.66098	3.88e-07	1.40706	0.000170854	0.311208	0.981879	0.821006
AAEL021135	uncharacterized protein LOC110681316	1	200190597	1.62528	1.02e-11	1.81556	1.37e-15	1.61503	4.97386	5.66183
AAEL022232	sulfatase-modifying factor 1 isoform X2	1	216488970	3.05747	4.82e-52	2.52864	1.67e-36	1.91033	15.7793	10.9099
AAEL021796	lncRNA	1	222019836	2.94463	2.69e-13	3.20278	2.19e-15	0.227444	1.69923	2.0288
AAEL021614	lncRNA	1	223974193	1.16252	8.05e-05	1.38133	1.74e-05	3.19218	7.23853	8.40068
AAEL026527	lncRNA	1	226744214	1.28482	8.22e-05	1.27434	0.000669046	1.74652	4.31811	4.25883
AAEL020313	uncharacterized protein LOC5580172	1	228748324	1.1491	1.16e-05	1.59843	3.19e-11	1.86463	4.17718	5.68397
AAEL003506	emx homeobox protein	1	230148114	1.41374	2.01e-09	1.06927	0.000111613	1.00172	2.69641	2.11511
AAEL024782	lncRNA	1	237690491	1.17597	4.88e-05	1.88038	6.74e-11	2.78049	6.26387	10.1737
AAEL005412	annexin x	1	247161487	3.02924	1.09e-22	2.49666	1.71e-14	0.499659	4.21956	2.90218
AAEL005415	Ferrochelatase	1	247250227	1.33795	6.35e-05	1.20387	0.000532825	0.488523	1.27696	1.15983
AAEL019607	PBAN receptor	1	248541556	1.77792	2.93e-10	1.48021	7.19e-09	0.460037	1.56985	1.27168
AAEL003748	CYP9AE1	1	249121707	2.12238	1.43e-12	2.27779	7e-20	2.67568	11.5825	12.8241
AAEL021869	transmembrane protein 184C-like	1	250352077	2.72393	1.6e-16	1.08003	0.00539586	0.48797	3.18376	1.01508
AAEL002949	Osiris, putative	1	262367717	2.24197	9.95e-12	1.6156	2.59e-06	0.923017	4.27623	2.75247
AAEL027293	Pseudogene	1	262686432	3.9512	2.43e-15	3.77289	1.4e-14	0.646165	9.86142	8.67229
AAEL014893	CYP6BB2	1	271328495	2.9409	7.03e-46	1.62772	4.62e-16	20.4678	157.975	63.3709
AAEL026582	CYP6AA6	1	271355020	1.74362	3.48e-36	1.20182	1.71e-21	44.1241	147.975	101.39
AAEL012486	uncharacterized oxidoreductase dhs-27	1	271829722	3.07596	3e-17	1.50981	2.06e-05	0.267882	2.27907	0.769573
AAEL013758	uncharacterized protein (Immunoglobulin domain)	1	276915182	1.13345	0.00224709	1.08797	0.000819003	0.416965	0.918135	0.891383
AAEL004885	oviductin	1	288181359	1.52412	4.33e-07	1.60565	1.28e-07	0.721395	2.09136	2.21203
AAEL007839	beta-hexosaminidase	1	289684166	2.09468	4.91e-18	1.58959	4.26e-10	1.67254	7.08954	4.98313
AAEL025559	lncRNA	2	35640014	3.51339	1.53e-26	2.39977	2.81e-12	1.07572	12.1702	5.60231
AAEL024732	sodium-dependent dopamine transporter isoform X1	2	35854616	2.66465	9.61e-26	1.19231	6.52e-05	0.589342	3.75453	1.34894
AAEL011452	clavesin-2	2	37132120	1.73152	5.45e-12	1.2572	6.58e-09	3.3863	11.2873	8.0913
AAEL024161	lncRNA	2	110903660	2.44849	3.4e-06	2.23679	3.16e-08	217.595	1195.88	1026.92
AAEL012361	uncharacterized protein LOC5571963	2	111699051	2.76909	3.87e-29	1.82764	2.62e-11	1.3884	9.41098	4.89015
AAEL005674	uncharacterized protein LOC5566834	2	132108286	2.07107	7.43e-20	1.67785	9.63e-20	1.87541	8.11902	6.06169
AAEL015019	protein artichoke	2	165237023	1.4509	4.87e-07	1.55817	4.9e-08	0.772367	2.14918	2.30637
AAEL024345	uncharacterized protein LOC5569546 isoform X1	2	205098713	2.29641	1.12e-32	1.16938	1.81e-07	8.78547	43.7715	19.6913
AAEL002394	protein SCAI isoform X1	2	214335299	1.07831	0.00356729	1.2627	0.000765215	0.260215	0.556549	0.630649
AAEL019691	sNPF: Short neuropeptide F	2	238165045	1.61836	7e-12	1.04855	0.00269935	2.45078	7.49793	5.0051
AAEL020844	lncRNA	2	241366154	1.13021	0.00024171	1.69328	4.49e-09	1.84112	4.0951	6.05397
AAEL021124	lncRNA	2	265362421	8.29247	1.44e-39	6.70941	2.77e-26	0.0123482	6.1628	2.0452
AAEL023405	lncRNA	2	293449397	3.78509	3.36e-31	2.3234	9e-11	0.567199	8.37871	3.02178
AAEL024959	lncRNA	2	310830529	2.31559	2.75e-08	1.83598	8.23e-05	0.51047	2.5493	1.82445
AAEL027182	lncRNA	2	327269217	1.30862	0.000203414	2.21351	2.17e-14	1.21062	3.02114	5.65516
AAEL023937	lncRNA	2	327590613	3.4308	4.11e-19	2.79577	2.56e-12	0.268131	3.16864	2.03189
AAEL021207	lncRNA	2	328012997	3.55157	5.98e-24	3.62514	5.42e-29	0.536018	6.40306	6.70719
AAEL015002	aldo-keto reductase	2	337750473	3.81284	1.12e-58	2.11826	2.34e-15	1.13769	15.8299	4.88096
AAEL022402	nuclear receptor subfamily 4 group A member 2 isoform X1	2	349884877	2.67946	1.78e-23	1.15953	0.000275764	0.484654	2.8829	0.993935
AAEL025853	lncRNA	2	363788029	1.14753	0.00329233	1.12064	0.00546926	0.406286	0.917663	0.902764
AAEL005363	galactosyltransferase	2	369896974	1.22836	0.000728026	1.42851	0.000280832	0.333091	0.777775	0.894277
AAEL026917	zinc finger BED domain-containing protein 1-like	2	399044424	9.77047	1.23e-100	7.89178	1.35e-27	0.0150012	15.9363	4.28458
AAEL021088	uncharacterized protein LOC110677020	2	418208767	4.92956	1.39e-57	2.00757	2.12e-06	0.167651	5.30932	0.693688
AAEL005752	lysosomal alpha-mannosidase (mannosidase alpha class 2b member 1)	2	436115747	2.44196	1.08e-50	1.14967	2.15e-06	1.44443	7.87485	3.20411
AAEL006432	sugar transporter	2	438935193	1.68183	1.43e-08	1.30773	2.85e-05	0.193079	0.619152	0.476374
AAEL023068	Pseudogene	2	442807038	4.95827	1.71e-25	4.83299	5.66e-22	0.083017	3.3688	3.07204
AAEL023325	uncharacterized protein LOC110677159	2	447199435	1.5437	8.44e-07	1.37075	6.56e-05	0.170381	0.512583	0.449807
AAEL001312	CYP9M6	2	447504779	3.31679	5.68e-139	2.14038	1.73e-56	11.6042	116.208	51.266
AAEL025530	CYP9M5	2	447525678	4.4807	1.1e-50	2.88588	7.3e-14	0.29914	6.90434	2.27059
AAEL000717	protocadherin	2	459745241	3.48478	2.5e-22	1.33152	0.000891097	0.0395999	0.444044	0.0991985
AAEL017664	U2: U2 spliceosomal RNA	3	10696730	1.86305	0.00263764	1.64369	0.000555143	23.6426	87.2143	75.1485
AAEL000566	uncharacterized protein LOC5564310	3	12403183	2.07999	1.48e-17	1.2795	0.000119208	2.70829	11.5098	6.56932
AAEL020507	lncRNA	3	14717853	3.87649	2.75e-16	4.18189	5.4e-18	0.0557125	0.761451	0.941848
AAEL026208	lncRNA	3	32949212	4.66424	6.19e-28	4.31544	2.58e-30	0.769594	20.4015	15.9639
AAEL003889	GNBPB1: Gram-Negative Binding Protein (GNBP) or Beta-1 3-Glucan Binding Protein (BGBP).	3	85412482	1.09463	0.0004744	2.00207	2.08e-07	2.61659	5.62423	10.4802
AAEL025399	lncRNA	3	107397316	1.64077	6.64e-06	1.66103	1.55e-05	0.777282	2.36284	2.39767
AAEL025454	inactive rhomboid protein 1	3	120052795	1.20734	0.000353106	1.30886	2.3e-06	1.1028	2.55215	2.7357
AAEL023641	Pseudogene	3	133089197	1.81039	9.03e-08	2.05402	2.03e-10	0.249588	0.89254	1.05551
AAEL023707	lncRNA	3	142968867	1.97109	7.91e-13	1.362	8.54e-05	4.18527	16.6615	10.8697
AAEL004130	GS homeobox 1	3	153380250	1.47559	7.37e-05	1.82082	1.87e-06	0.580246	1.6881	2.13552
AAEL010804	calcium/calmodulin-dependent protein kinase kinase	3	156087691	1.13543	8.91e-06	1.04197	8.91e-08	2.3448	5.07686	4.75653
AAEL027946	lncRNA	3	157103315	2.23808	6.07e-15	1.82887	1.6e-07	0.504338	2.44964	1.83268
AAEL021984	lncRNA	3	160405907	6.49581	3.51e-88	4.72092	1.12e-28	0.368333	34.7929	10.1063
AAEL018308	acetylcholine receptor subunit beta-like 2	3	166025496	2.91669	3.23e-14	2.47596	4.73e-10	0.267688	2.15602	1.58216
AAEL020158	transmembrane protein 169	3	170293090	6.92569	9.22e-25	6.23229	7.37e-19	0.00827635	1.11827	0.688264
AAEL021861	CYP6AG4-like	3	171317141	1.8578	1.07e-20	1.67168	7.94e-24	4.53478	16.5044	14.4479
AAEL007024	CYP6AG3	3	171374109	1.11573	1.25e-06	1.54175	1.68e-27	13.4392	29.2732	39.2268
AAEL011599	ADP-ribosylation factor, putative	3	192343152	1.90949	1.43e-12	1.28305	0.000442636	1.006	3.80472	2.45493
AAEL023170	lncRNA	3	194265165	6.59346	1.9e-137	4.24079	3.94e-25	0.532162	52.4859	10.2151
AAEL011160	cell wall integrity transcriptional regulator CAS5 isoform X1	3	194293350	3.02599	1.7e-30	1.282	1.71e-05	0.668446	5.57513	1.64125
AAEL021107	lncRNA	3	198286911	2.52753	7.54e-13	1.89309	4.18e-07	0.283058	1.71357	1.09966
AAEL025854	lncRNA	3	199545548	1.75305	3.07e-05	1.14336	0.00417573	17.0984	58.8649	38.6598
AAEL004669	protein Fe65 homolog isoform X5	3	246721330	1.49415	9.08e-06	2.04615	8.11e-11	0.290523	0.824781	1.20132
AAEL008280	formin-G	3	250530052	7.05319	4.24e-51	6.62431	1.57e-33	0.0164342	3.04996	2.25068
AAEL004810	uncharacterized protein LOC5565486	3	274905712	2.44367	1.53e-19	2.51985	1.16e-22	0.246587	1.32671	1.39101
AAEL008745	tetratricopeptide repeat protein 25 isoform X4	3	281374436	1.92404	4.37e-11	1.93388	3.29e-14	1.35907	4.49401	4.59344
AAEL009748	2-hydroxyphytanoyl-coa lyase	3	284268140	1.40167	1.1e-17	1.21974	9.41e-15	4.72166	12.5407	11.0277
AAEL019901	protein stum	3	293281934	1.96046	3.39e-09	1.27588	6.62e-05	0.160378	0.630902	0.391056
AAEL007939	cell division control protein 45 homolog	3	295544230	1.08558	4.33e-12	1.14321	6.79e-15	5.94058	12.5977	13.0779
AAEL012990	mrg-binding protein	3	297213693	1.31939	3.41e-13	1.12926	3.11e-09	9.31957	23.4195	20.4647
AAEL007059	transmembrane protein 14 homolog	3	299825711	1.1761	9.65e-09	1.32818	1.23e-11	7.40163	16.8632	18.6968
AAEL027939	lncRNA	3	300225603	1.43914	1.3e-05	1.10814	0.00619684	1.89838	5.06986	4.02874
AAEL026184	histone H2B-like	3	307974605	1.00723	0.000660852	1.0154	0.000708544	7.04401	14.2212	14.2675
AAEL011680	GPRNNA9: GPCR Orphan/Putative Class A Family	3	308683094	2.2352	1.48e-13	1.67	1.19e-07	0.144988	0.675884	0.461799
AAEL024864	lncRNA	3	310106574	2.57114	7.83e-14	1.88262	2.55e-06	1.58858	9.76639	6.02314
AAEL013046	glucose-methanol-choline (gmc) oxidoreductase	3	310514909	1.06393	5.09e-08	1.09685	1.26e-08	2.98324	6.28053	6.4076
AAEL019629	putative leucine-rich repeat-containing protein DDB_G0290503 isoform X1	3	310667812	2.56353	3.64e-25	1.99346	1.27e-18	0.72934	4.29805	2.8796
AAEL027357	lncRNA	3	312589151	1.1322	1.87e-07	1.13385	1.5e-07	97.7568	215.435	215.207
AAEL014908	large subunit GTPase 1 homolog	3	315711538	1.35937	4.55e-34	1.41024	1.81e-43	23.6346	60.7553	62.7537
AAEL023588	uncharacterized protein (SGT1, suppressor of G2 allele of SKP1)	3	320343788	1.51979	0.00108943	1.40214	0.00145249	0.344566	0.976858	0.895083
AAEL008757	Carboxylic ester hydrolase	3	326023639	1.45889	1.83e-10	1.25306	6.16e-06	4.15458	11.4741	9.89715
AAEL007669	oxidoreductase	3	347316912	2.92556	2.49e-19	2.16015	5.18e-11	0.527316	3.98025	2.33143
AAEL003424	zinc carboxypeptidase	3	348915612	1.37625	8.62e-13	1.45386	4.11e-15	25.4658	66.3077	69.8195
AAEL003442	uncharacterized protein LOC5578113	3	349768443	2.41058	1.32e-10	3.01851	1.79e-17	0.22729	1.24746	1.89851
AAEL027227	lncRNA	3	351124796	1.90175	1.71e-24	1.64356	9.85e-12	16.5975	62.1808	51.8507
AAEL024072	uncharacterized protein LOC110679266	3	357597474	3.95041	1.63e-20	3.35308	1.59e-13	0.0518843	0.875743	0.576471
AAEL006932	transcription factor ap-2	3	361269949	2.48555	7.65e-13	1.76717	6.43e-06	0.142264	0.711973	0.429693
AAEL025264	lncRNA	3	361341659	2.72719	2.55e-20	2.57872	1.46e-16	1.73175	11.6589	10.4337
AAEL006784	CYP9J17	3	368446849	2.08961	6.05e-15	1.3791	9.63e-06	0.869978	3.72821	2.27109
AAEL014614	CYP9J10	3	368502191	2.38214	2.4e-75	2.03558	2.7e-27	9.71019	51.0643	39.8721
AAEL014613	CYP9J24	3	368585862	5.18398	1.84e-42	5.69808	2.96e-44	0.070108	2.52376	3.59554
AAEL014609	CYP9J26	3	368609784	3.12529	6.87e-91	2.23398	1.08e-43	11.6474	102.12	54.8903
AAEL026665	CYP9J27	3	368612028	3.13505	5.57e-86	2.36836	2.25e-60	7.15792	63.2356	37.0742
AAEL014617	CYP9J28	3	368627096	3.94277	5.11e-114	4.24865	2.88e-118	1.44049	21.9934	27.1202
AAEL006854	Niemann-Pick Type C-2, putative	3	370350600	4.3402	1.1e-50	2.64059	2.51e-15	0.601092	12.6965	3.88462
AAEL020986	Pseudogene	NIGP01000205	40444	2.38919	2.38e-10	3.04378	6.88e-18	1.93752	10.5099	16.5341
AAEL022278	lncRNA	NIGP01000206	1659	3.6967	6.11e-17	3.41384	8.18e-14	0.153913	2.15379	1.75962
AAEL027335	Pseudogene	NIGP01000322	42905	2.78997	4.46e-13	3.16688	1.73e-56	4.73331	32.7961	42.1031
AAEL022056	V-type proton ATPase subunit B-like, partial	NIGP01000612	14297	3.99885	7.55e-22	3.61661	2.79e-16	0.0506738	0.759463	0.581812
AAEL000502	NADPH FAD oxidoreductase	NIGP01000819	170555	2.7856	9.43e-19	1.53394	2.59e-05	0.345952	2.47479	1.03381
AAEL010946	CYP314A1	NIGP01000958	17966	2.33739	8.75e-10	2.40297	2.04e-09	0.651054	3.35942	3.5125
AAEL008395	uncharacterized protein LOC110680891	NIGP01001053	42296	1.36655	8.08e-14	1.03137	5.92e-07	2.9138	7.56039	5.973
AAEL025999	40S ribosomal protein S17	NIGP01001222	5821	1.12332	1.83e-05	1.22905	7.09e-08	17.5542	38.3634	41.1519
AAEL025146	serine hydroxymethyltransferase, mitochondrial-like	NIGP01001507	5419	1.35842	0.0098021	1.67658	0.00156729	4.77992	12.4051	15.3914
AAEL023595	translocon-associated protein subunit alpha-like	NIGP01001712	108668	8.99988	6.19e-100	8.67124	2.1e-71	0.0200748	11.3684	9.04865
AAEL025640	lncRNA	NIGP01001914	50790	1.65858	4.85e-08	1.29215	0.000270413	0.963789	3.0951	2.39172
AAEL026177	acyl-CoA-binding domain-containing protein 6-like	NIGP01002044	6387	3.35646	7.17e-10	2.79948	8.36e-08	0.15761	1.83002	1.25009
