# Supplementary material for: Transcriptomic and proteomic analysis of pyrethroid resistance in the CKR strain of Aedes aegypti
Source: PLoS Negl Trop Dis. 2021 Nov 1;15(11):e0009871. doi: 10.1371/journal.pntd.0009871 (PMC8559961; doi:10.1371/journal.pntd.0009871)
Supplement: S5 Table — Putative transcription regulators are highlighted. (XLSX) [file pntd.0009871.s005.xlsx]

## Sheet: Sheet1
S5 Table. Significantly down-regulated genes and lncRNAs in both the SP and CKR strains relative to the ROCK strain in transcriptomic analysis. Putative transcription regulators are highlighted.
Gene_ID	Gene_name	Chromosome	Position_start	logFC (SP/ROCK)	FDR (SP/ROCK)	logFC (CKR/ROCK)	FDR (CKR/ROCK)	Mean_ROCK_RPKM	Mean_SP_RPKM	Mean_CKR_RPKM
AAEL020308	lncRNA	2	263839172	-7.20031	5.04e-26	-7.1914	7.52e-26	5.10464	0.0289694	0.0325219
AAEL027373	uncharacterized protein LOC110674615	1	220109706	-4.67591	3.59e-21	-6.03662	4.76e-24	1.16926	0.0422545	0.0137123
AAEL025856	uncharacterized protein LOC110680504	NIGP01000544	5357	-6.0966	1.44e-51	-5.74732	4.82e-51	2.10008	0.0297778	0.0382209
AAEL021885	amyloid protein-binding protein 2-like isoform X1	3	237316810	-6.51405	3.9e-24	-4.67785	6.38e-20	0.94572	0.00732777	0.0336098
AAEL010045	Protein FAM50 homolog	1	159356246	-9.07876	5.74e-66	-4.56255	1.06e-39	6.0187	0.00783885	0.251861
AAEL007641	coiled-coil domain-containing protein lobo	1	186741495	-3.75015	1.19e-21	-4.52322	2.45e-22	0.847017	0.0616199	0.0359539
AAEL027458	39S ribosomal protein L40, mitochondrial-like	NIGP01001876	18222	-4.38435	1.77e-31	-4.16035	6.02e-33	10.1945	0.476756	0.560045
AAEL027461	lncRNA	1	67151486	-3.75977	3.44e-17	-4.0271	6.19e-18	2.10521	0.14547	0.124786
AAEL012235	Ribosome biogenesis protein NOP53	NIGP01000214	15076	-8.24632	3.62e-106	-3.94159	2.58e-53	10.2924	0.0312378	0.669652
AAEL023034	uncharacterized protein LOC110675412	2	27695969	-2.68332	7.68e-23	-3.87299	5.5e-35	3.15449	0.49336	0.214475
AAEL010048	26S proteasome non-ATPase regulatory subunit	1	159363373	-6.82657	4.24e-42	-3.77148	7.54e-26	2.53538	0.0205931	0.184531
AAEL019943	uncharacterized protein LOC110674773	1	69051348	-2.66627	1.53e-12	-3.41515	2.14e-20	1.07427	0.165532	0.0989653
AAEL021890	uncharacterized protein LOC110680830	NIGP01000986	10406	-4.73972	2.72e-38	-3.32498	1.66e-25	3.62122	0.132439	0.35684
AAEL024872	lncRNA	2	194449453	-3.14747	1.72e-14	-3.23453	6.89e-15	0.556814	0.0620843	0.0578657
AAEL000109	Enolase-phosphatase E1 (EC 3.1.3.77)(2,3-diketo-5-methylthio-1-phosphopentane phosphatase)	1	194876365	-7.93834	5.33e-74	-3.0896	8.61e-14	1.7873	0.00651758	0.208036
AAEL011929	serine-type enodpeptidase,	3	351294956	-3.92266	1.02e-29	-3.05514	3.6e-23	5.05576	0.32981	0.603129
AAEL022048	putative nuclease HARBI1	1	221912959	-4.29614	1.47e-59	-3.04551	4.17e-10	8.49652	0.434021	1.02721
AAEL025230	digestive organ expansion factor homolog	NIGP01001876	19053	-3.34663	1.02e-42	-2.96838	1.22e-33	7.34639	0.721054	0.934454
AAEL021658	lncRNA	1	140569795	-4.22913	2.39e-33	-2.86568	2.58e-22	3.10967	0.179331	0.505329
AAEL022706	lncRNA	1	145701755	-6.1825	6.23e-26	-2.86119	8.3e-13	0.523061	0.00620458	0.0715246
AAEL026107	lncRNA	1	53280330	-5.26903	2.46e-53	-2.81191	9.19e-26	9.74812	0.245579	1.38046
AAEL023156	lncRNA	1	216853387	-4.58893	2.51e-26	-2.69192	3.61e-15	1.63204	0.0705802	0.255215
AAEL003764	uncharacterized protein LOC5578922	1	248976657	-1.93078	2.61e-15	-2.65431	1.93e-68	87.2031	22.8738	13.8613
AAEL008401	BTB/POZ domain-containing protein KCTD12	1	93555960	-3.66098	4.84e-29	-2.6249	5.71e-18	1.45105	0.113665	0.233393
AAEL021326	lncRNA	3	68874592	-2.66735	2.8e-09	-2.59858	9.02e-22	13.264	2.08469	2.19063
AAEL005777	protein hemingway isoform X1	1	121946523	-5.7303	1.92e-73	-2.58324	1.68e-08	13.0411	0.240849	2.17374
AAEL024869	lncRNA	3	350126765	-2.61183	8.33e-15	-2.57454	1.23e-13	4.26629	0.697523	0.719124
AAEL026801	lncRNA	3	293121244	-2.39884	2.08e-09	-2.57148	1.31e-10	2.11694	0.392614	0.348542
AAEL027013	Putative translocon-associated protein	1	190144823	-3.37462	1.46e-20	-2.53272	1.74e-16	2.16822	0.20641	0.372771
AAEL004239	uncharacterized protein LOC5564398	1	104637803	-5.18168	1.73e-52	-2.52844	4.44e-12	10.5461	0.278116	1.81607
AAEL002696	glutamyl aminopeptidase	3	315501434	-2.8126	8.01e-24	-2.51241	6.49e-20	8.25681	1.18008	1.44686
AAEL007511	serine protease	1	198951888	-2.99888	8.98e-21	-2.46691	4.62e-16	1.77534	0.22102	0.316406
AAEL009108	protease m1 zinc metalloprotease	1	234024434	-1.91325	2.14e-14	-2.43341	5.46e-22	5.00886	1.32967	0.922494
AAEL024640	lncRNA	3	356929273	-2.92224	7.79e-12	-2.41592	2.5e-10	5.66204	0.745134	1.06274
AAEL027757	uncharacterized protein LOC110678778	3	218031299	-2.55503	6.7e-10	-2.3899	3.8e-08	1.85981	0.303405	0.345605
AAEL001085	mitochondrial intermembrane space import and assembly protein 40	1	185219671	-3.73179	0.000714387	-2.38654	1.64e-11	15.5498	1.17128	2.25295
AAEL001491	cytoplasmic dynein 2 light intermediate chain 1	2	263005033	-3.18377	1.49e-17	-2.35401	1.25e-09	5.06419	0.556324	0.989178
AAEL002855	uncharacterized protein LOC5576369 isoform X2	2	1179370	-3.09567	3.8e-27	-2.34431	3.4e-16	2.70801	0.314868	0.531731
AAEL027482	netrin-B isoform X2	1	130371359	-2.36305	2.91e-16	-2.33371	3.91e-18	2.40537	0.452642	0.461875
AAEL022656	uncharacterized protein LOC5580082	1	243182695	-3.20196	5.55e-18	-2.33205	3.87e-12	0.474577	0.0508859	0.093487
AAEL023884	dynein heavy chain 10, axonemal	1	276318418	-3.78031	1.15e-54	-2.27327	3.93e-27	1.55286	0.11315	0.32038
AAEL020124	uncharacterized protein LOC110676283	2	194450892	-5.08859	1.31e-25	-2.2411	2.62e-10	1.70978	0.0471292	0.35936
AAEL023302	lncRNA	2	103854013	-2.38497	1.81e-10	-2.23511	2.39e-10	3.02155	0.574618	0.627731
AAEL000894	hunchback protein	3	334631034	-1.90278	1.16e-08	-2.22432	6.53e-11	0.695142	0.184058	0.147054
AAEL020329	uncharacterized protein LOC5577009	1	205748382	-3.57603	1.71e-22	-2.20342	2.83e-12	1.52215	0.125973	0.328868
AAEL003297	alkaline phosphatase	3	340505840	-3.69113	1.77e-21	-2.20127	1.02e-09	1.05014	0.0787294	0.227181
AAEL006014	HPX1: heme peroxidase	3	315325706	-2.8991	2.61e-15	-2.19599	2.67e-10	0.656314	0.0881795	0.140822
AAEL025912	lncRNA	3	139856896	-2.07264	4.66e-13	-2.14395	6.47e-14	7.19714	1.71711	1.63007
AAEL021901	lncRNA	1	191131492	-2.05326	6.72e-20	-2.12354	1.05e-28	23.3223	5.61201	5.34412
AAEL006382	trypsin-eta, putative	1	101061722	-5.82994	5.41e-44	-2.09403	1.34e-11	5.08053	0.0830975	1.1923
AAEL002165	Putative hydroxypyruvate isomerase	1	243248492	-2.3759	2.76e-31	-2.08713	3.14e-33	21.2877	4.1191	5.01203
AAEL014425	uncharacterized protein LOC5564417 isoform X2	1	159065466	-3.11899	7.78e-28	-2.07335	1.95e-13	1.30825	0.158644	0.309302
AAEL009498	uncharacterized protein LOC110679361	3	344749808	-4.48549	2.07e-25	-2.06593	0.000882038	1.68769	0.075272	0.39983
AAEL020570	uncharacterized protein LOC5567775 isoform X1	1	195875022	-2.46694	9.63e-18	-2.06287	6.11e-13	0.640122	0.117035	0.151957
AAEL013606	sex-determining region Y protein	2	173255651	-2.65302	4.43e-12	-2.01323	3.18e-07	0.642219	0.101307	0.158717
AAEL024784	uncharacterized protein LOC5571232 isoform X1	1	65019449	-2.59384	1.78e-38	-2.00689	7.09e-34	9.20436	1.52073	2.28528
AAEL007372	GPRGBB1: GPCR GABA B Family	2	233902013	-1.44479	9.34e-11	-1.9918	2.33e-18	4.19963	1.54462	1.05418
AAEL021117	lncRNA	1	208318172	-1.60177	1.6e-06	-1.98518	7.19e-09	10.4647	3.4117	2.60439
AAEL020459	muscle-specific homeobox protein tinman	1	180011733	-2.97997	1.88e-14	-1.96742	9.18e-08	0.961795	0.117679	0.239923
AAEL013421	Alpha-amylase	1	225606969	-2.0491	8.47e-23	-1.94864	3.22e-23	11.6262	2.80896	3.00793
AAEL020816	lncRNA	1	130660419	-4.98893	3.54e-37	-1.94702	2.13e-09	4.01048	0.122724	1.04156
AAEL019508	uncharacterized protein LOC5563584 isoform X1	3	102061320	-2.01746	4.04e-15	-1.93417	6.05e-19	2.2754	0.564424	0.594055
AAEL000508	fibrinogen and fibronectin	3	161179435	-1.88298	6.36e-10	-1.90401	1.09e-09	0.987391	0.266131	0.261215
AAEL012770	CYP325N1	3	111571812	-2.23965	1.78e-14	-1.88551	2.35e-09	2.88262	0.608124	0.777406
AAEL021084	uncharacterized protein LOC5576465 isoform X1	1	107744376	-1.56218	1.23e-08	-1.8477	2.94e-11	0.954425	0.323781	0.266296
AAEL006702	fibrinogen and fibronectin	3	353375731	-2.71583	2.61e-60	-1.83172	1.31e-19	70.8305	10.806	19.8996
AAEL021075	uncharacterized protein LOC110677232	2	468870307	-1.91223	9e-20	-1.80036	3.11e-14	2.33172	0.620022	0.668031
AAEL000066	ionotropic receptor 41a	3	103137399	-1.1704	0.00207883	-1.79699	3.39e-06	0.782295	0.351717	0.226002
AAEL003317	alkaline phosphatase	3	340511335	-2.26871	9.94e-34	-1.78357	4.48e-12	77.2942	16.0511	22.4365
AAEL005606	BTB/POZ domain-containing protein 6 isoform X2	1	73271131	-2.65776	6.34e-33	-1.77915	3.29e-19	7.01125	1.06852	1.98439
AAEL027772	uncharacterized protein LOC5575002	1	88741984	-1.84432	6.77e-08	-1.76201	3.44e-07	0.650895	0.182216	0.191204
AAEL021235	PR domain zinc finger protein 2-like	1	111903700	-3.40321	7.5e-38	-1.76011	1.73e-09	5.97954	0.563323	1.75794
AAEL008305	Putative 7.8 kDa acidic protein	1	97009303	-1.35208	0.00643604	-1.75942	2e-05	4.84315	1.9041	1.41922
AAEL009567	apolipoprotein D, putative	3	119490100	-3.45797	1.36e-47	-1.75145	5.81e-16	7.11227	0.648784	2.109
AAEL015136	Niemann-Pick Type C-2, putative	1	303073826	-2.19084	1.22e-14	-1.74343	1.75e-09	70.7885	15.4865	21.0954
AAEL006689	lumbrokinase-3(1) precursor, putative	3	352719158	-2.54279	5.77e-17	-1.74058	8.04e-08	0.965217	0.165626	0.288896
AAEL014523	neuroendocrine convertase	1	150140028	-2.25537	2.37e-13	-1.73785	3.16e-19	3.07412	0.648194	0.921124
AAEL012245	protein obstructor-E	1	146979768	-2.01379	1.71e-11	-1.73756	4.54e-12	8.7881	2.17745	2.62435
AAEL024523	lncRNA	NIGP01000051	6401	-1.25024	0.000257849	-1.72236	2.62e-09	3.67182	1.54209	1.10422
AAEL028241	lncRNA	3	224436549	-2.89837	7.66e-34	-1.71601	4.31e-15	20.0994	2.68735	6.10735
AAEL023172	lncRNA	2	374017508	-2.03761	2.86e-09	-1.70739	1.78e-05	6.25855	1.53842	1.92343
AAEL012873	angiotensin-converting enzyme (dipeptidyl carboxypeptidase	3	275558450	-2.37839	1.74e-11	-1.69845	1.4e-06	0.632258	0.119577	0.192328
AAEL002932	transmembrane protein fend	1	86542489	-1.31353	4.26e-05	-1.68579	1.55e-06	0.834982	0.333171	0.25652
AAEL009149	kinectin, putative	1	112332779	-7.66292	3.85e-73	-1.67868	2.77e-10	5.10655	0.0209474	1.58658
AAEL014020	uncharacterized protein LOC5579148	2	58202932	-2.25083	1.9e-10	-1.67281	1.04e-10	2.72758	0.57256	0.854687
AAEL027937	E3 ubiquitin-protein ligase TRAIP	1	203670461	-1.038	5.98e-05	-1.66476	1.02e-09	4.05598	1.97711	1.27583
AAEL012926	Unconventional myosin 95e isoform	1	205811382	-4.0626	2.34e-48	-1.66377	8.14e-12	2.66437	0.159078	0.842362
AAEL018135	inactive hydroxysteroid dehydrogenase-like protein 1 isoform X2	3	119860800	-3.81233	2.68e-27	-1.66142	2.57e-08	2.02221	0.143745	0.671779
AAEL021996	Pseudogene	1	96339866	-2.97053	6.31e-14	-1.64616	1.1e-06	4.58198	0.58333	1.46349
AAEL000382	myosin motor, putative	2	369536216	-5.17052	2.57e-29	-1.64111	3.84e-07	0.618493	0.0157636	0.197099
AAEL027776	uncharacterized protein LOC110678537 isoform X1	3	267633537	-2.49389	5.78e-18	-1.62168	8.83e-09	1.66446	0.292557	0.536763
AAEL027906	uncharacterized protein LOC110679886	1	192795908	-2.87953	1.34e-13	-1.62099	7.11e-06	1.02566	0.128048	0.310273
AAEL024949	lncRNA	3	146933081	-3.48472	5.05e-18	-1.61603	6.36e-05	1.75253	0.151958	0.571596
AAEL011634	fibrinogen and fibronectin	3	281718801	-2.19078	3.42e-05	-1.61344	0.000369335	0.855716	0.190927	0.280513
AAEL021188	lncRNA	3	136288424	-1.71971	4.93e-13	-1.61338	1.84e-05	2.27673	0.691108	0.744745
AAEL021935	lncRNA	3	254270212	-3.84694	1.88e-30	-1.61047	2.68e-09	2.87117	0.196494	0.938147
AAEL020350	lncRNA	3	311571463	-3.92296	1.63e-19	-1.60288	9.48e-06	4.65741	0.296292	1.54449
AAEL003813	mitochondrial GTPase 1-like isoform X1	1	45491692	-3.15836	1.92e-34	-1.59806	1.04e-10	10.0127	1.08868	3.22125
AAEL023428	lncRNA	3	212364163	-2.99457	6.91e-23	-1.5928	1.76e-05	13.6219	1.70277	4.51684
AAEL004761	serine/threonine-protein kinase MAK	2	288528844	-1.98535	2.95e-08	-1.58795	3.61e-06	0.848919	0.212188	0.280994
AAEL026574	transcription factor grauzone	1	64239156	-1.74179	2.29e-12	-1.58358	1.51e-10	6.97535	2.0947	2.32968
AAEL010050	uncharacterized protein LOC5572781	1	159719497	-2.10613	2.75e-07	-1.58018	0.000119064	0.425733	0.0966761	0.139555
AAEL015472	catrin, putative	2	35266621	-1.70877	3.65e-06	-1.57907	1.3e-05	0.612278	0.182877	0.2009
AAEL013730	actin cytoskeleton-regulatory complex protein pan1	3	254489768	-1.91675	1.27e-07	-1.56958	1.62e-06	1.43473	0.381147	0.483991
AAEL003982	neural cell adhesion molecule 1-B	2	279372518	-2.11058	1.79e-08	-1.56867	1.79e-05	0.287511	0.0671825	0.0973321
AAEL020553	CYP325M4	3	111517628	-3.16663	2.28e-15	-1.55597	5.25e-05	0.690928	0.0752605	0.234106
AAEL022306	alpha-methyldopa hypersensitive protein	2	406422897	-2.69337	1.56e-09	-1.54324	0.00105003	1.01509	0.159206	0.349871
AAEL018298	uncharacterized protein LOC5577754 isoform X1	3	340246713	-2.38144	3.74e-21	-1.52251	3.78e-08	1.61803	0.302314	0.565174
AAEL006704	fibrinogen and fibronectin	3	353440800	-1.05317	0.00017947	-1.50946	1.32e-12	455.704	220.058	160.07
AAEL019910	CYP325S2	3	112582195	-3.95324	1.98e-12	-1.50844	0.00277345	3.81569	0.241799	1.3419
AAEL022732	Pseudogene	1	283696920	-3.7885	4.4e-22	-1.50433	5.71e-06	0.865991	0.0612577	0.305204
AAEL026746	fatty acyl-CoA reductase wat	3	309474251	-2.11633	6.99e-14	-1.50023	3.91e-14	9.956	2.30748	3.52077
AAEL009977	uncharacterized protein LOC5572703	3	319318762	-1.25165	4.26e-09	-1.49448	2.81e-11	6.68788	2.80787	2.36965
AAEL004572	mushroom body large-type Kenyon cell-specific protein 1 isoform X2	1	220751751	-1.65792	1.6e-12	-1.49416	5.67e-10	1.01517	0.316674	0.353197
AAEL025968	uncharacterized protein LOC110679620	3	396399256	-2.36786	4.13e-10	-1.49273	5.01e-05	0.641249	0.126401	0.230014
AAEL012646	uncharacterized protein LOC5576619	3	283996275	-2.40689	2.09e-10	-1.47244	1.5e-07	19.8062	3.74162	7.10947
AAEL008032	protein msta	1	51900421	-2.70209	7.17e-24	-1.46463	1.07e-06	2.65207	0.40284	0.949828
AAEL022636	lncRNA	2	147108511	-1.74536	1.17e-09	-1.45864	3.58e-06	6.52085	1.95643	2.37059
AAEL001268	transient receptor potential cation channel subfamily A member 1 isoform X4	2	151727449	-1.14649	0.00660283	-1.45737	0.000647878	3.41654	1.55317	1.26263
AAEL005373	GPROP12: pteropsin	3	28836549	-4.99495	1.26e-48	-1.45232	4.17e-10	3.02065	0.0933447	1.10096
AAEL005308	pyruvate dehydrogenase	3	309371862	-1.52844	1.18e-42	-1.44754	5.6e-41	74.814	25.992	27.406
AAEL027453	nucleoside diphosphate kinase-like	2	196785521	-1.32517	9.46e-06	-1.44132	4.5e-05	8.51891	3.41798	3.14096
AAEL021738	ATP-binding cassette sub-family A member 5	3	365856821	-1.79035	1.71e-24	-1.43632	3.06e-18	2.80874	0.81595	1.04439
AAEL027309	uncharacterized protein LOC110677192	2	455478288	-3.7779	2.13e-21	-1.43568	0.000122402	1.04802	0.0729744	0.384774
AAEL026848	uncharacterized protein LOC110678110	3	117378350	-2.9732	1.03e-26	-1.4346	1.6e-05	2.43453	0.307991	0.899046
AAEL006197	zinc finger CCHC-type and RNA-binding motif-containing protein 1	1	224802226	-1.60616	5.37e-09	-1.43417	4.66e-08	3.26142	1.06534	1.2026
AAEL023871	uncharacterized protein LOC110676692	2	302114975	-1.7196	4.07e-09	-1.4338	1.54e-10	4.18107	1.26715	1.5395
AAEL011593	CLIPC11: Clip-Domain Serine Protease family C.	1	302472950	-2.50155	3.15e-16	-1.42279	2.46e-06	2.1862	0.386329	0.816296
AAEL023265	cell division cycle and apoptosis regulator protein 1	1	147421291	-2.26261	4.05e-18	-1.42	6.93e-10	3.25936	0.679859	1.21413
AAEL025193	lncRNA	2	433991930	-5.91921	1.97e-25	-1.41936	0.000143733	1.12043	0.0162814	0.418859
AAEL021303	transcription factor grauzone isoform X3	1	64220061	-1.60019	3.52e-18	-1.4155	2.76e-16	14.0958	4.60468	5.21752
AAEL004032	acetylcholine receptor protein alpha 1, 2, 3, 4 invertebrate	3	165916412	-1.29802	9.49e-06	-1.41534	6.31e-06	0.864908	0.35375	0.324036
AAEL019765	zinc finger protein rotund isoform X2	3	145359820	-2.2849	3.73e-20	-1.4149	6.18e-10	5.81431	1.12678	2.07516
AAEL027261	mucin-19 isoform X1	1	245523864	-1.9687	1.65e-11	-1.41354	1.56e-06	0.673749	0.158677	0.23603
AAEL024318	lncRNA	2	125925892	-2.88654	1.02e-15	-1.39624	2.75e-05	1.37652	0.183194	0.520159
AAEL005602	BTB/POZ domain-containing protein 6	1	73211514	-1.42905	2.29e-11	-1.39009	1.76e-12	8.10975	3.01414	3.09241
AAEL000243	leucine-rich transmembrane protein	1	8118192	-1.74898	2.21e-05	-1.38757	0.00779988	0.195279	0.0573459	0.0733951
AAEL023651	uncharacterized protein LOC110676026	2	131500761	-1.27293	0.00698208	-1.38034	0.000223829	0.250545	0.104595	0.0957485
AAEL007711	probable chitinase 10	3	255486907	-3.33115	4.46e-21	-1.37024	0.00279308	3.94009	0.388317	1.5129
AAEL028145	fibroleukin-like	3	353355705	-1.05953	6.91e-06	-1.36656	1.67e-10	12.238	5.88364	4.75199
AAEL006691	fibrinogen and fibronectin	3	353385832	-1.80202	3.29e-13	-1.36493	2.15e-17	41.3424	11.8554	16.0648
AAEL009002	cuticle protein 8	2	178198664	-1.2029	8.72e-06	-1.35716	7.8e-07	6.40186	2.73335	2.40937
AAEL022110	lncRNA	3	178953953	-1.23605	1.24e-05	-1.35178	0.000294847	6.02518	2.55841	2.36541
AAEL021758	lncRNA	NIGP01000607	1677	-2.24977	1.13e-07	-1.34009	0.00324428	18.8597	3.94316	7.4902
AAEL023005	MMS19 nucleotide excision repair protein homolog isoform X2	NIGP01002020	23560	-1.35785	1.28e-06	-1.33165	2.39e-05	0.905574	0.352904	0.35859
AAEL024190	uncharacterized protein LOC110680324	NIGP01000214	28363	-2.20902	1.84e-09	-1.32537	0.00333146	0.457594	0.0984215	0.182985
AAEL012887	latrophilin-like protein LAT-2	3	41782827	-1.95781	8.57e-10	-1.31813	0.000116779	0.744297	0.190812	0.296849
AAEL020179	lncRNA	NIGP01000639	21528	-2.49064	2.41e-13	-1.31612	6.01e-05	2.11994	0.377273	0.855574
AAEL012867	uncharacterized protein LOC5576916	1	222055187	-2.138	2.94e-13	-1.31507	2.89e-06	6.50423	1.48577	2.61935
AAEL012138	24-dehydrocholesterol reductase	1	142518601	-1.01043	3.9e-06	-1.30865	8.92e-11	5.07125	2.52203	2.0483
AAEL009683	uncharacterized protein LOC5572259	3	209700385	-1.32869	3.97e-06	-1.28376	2.26e-05	2.03831	0.81142	0.835461
AAEL003129	neuroligin,	3	182086890	-1.04669	4.03e-11	-1.26955	6.36e-17	4.69316	2.27453	1.94664
AAEL027328	uncharacterized protein LOC110679254	3	233968831	-1.72089	1.15e-06	-1.26835	0.00147007	0.764759	0.232857	0.319107
AAEL003043	uncharacterized protein LOC5576891 isoform X1	1	129323582	-1.30137	0.000242596	-1.26353	0.00055107	0.37168	0.152664	0.156274
AAEL019609	protein Gawky isoform X1	2	291666088	-1.33686	9.16e-12	-1.26285	6.44e-12	2.69679	1.08042	1.1319
AAEL023349	myosin heavy chain, clone 203-like	3	150438689	-2.49551	6.79e-34	-1.2439	4.71e-10	4.1985	0.745826	1.77268
AAEL001181	protein amalgam	2	308031905	-1.41065	7.03e-06	-1.23429	0.00024442	0.636589	0.241168	0.271581
AAEL026380	2-hydroxyacyl-CoA lyase 1	NIGP01001216	21220	-1.5363	3.16e-13	-1.22618	1.85e-07	6.91774	2.3943	2.95818
AAEL023900	dynein heavy chain 7, axonemal	2	369616406	-4.17052	7.44e-17	-1.21857	0.00358583	0.155248	0.00850765	0.0662816
AAEL014600	4-hydroxyphenylpyruvate dioxygenase	3	313919138	-1.47229	6.41e-17	-1.21631	1.75e-11	146.977	53.1195	63.238
AAEL027698	uncharacterized protein LOC110679268 isoform X2	3	4197704	-2.14089	6.38e-21	-1.21215	1.48e-08	16.2329	3.6964	7.00211
AAEL019920	trypsin alpha-3	3	159860728	-1.957	1.56e-10	-1.1991	0.000113515	3.00651	0.772171	1.30785
AAEL023795	lncRNA	NIGP01000779	11782	-1.99731	8.16e-09	-1.1959	0.000945767	1.12151	0.278053	0.489155
AAEL017308	alcohol dehydrogenase 2	2	186934787	-5.11779	9.1e-41	-1.19385	1.41e-05	5.43001	0.148945	2.37997
AAEL007319	uncharacterized protein LOC5569022	2	222019537	-3.20366	1.69e-18	-1.19333	0.00382665	2.17626	0.230856	0.957106
AAEL019858	somatomedin-B and thrombospondin type-1 domain-containing protein	3	215145667	-2.27279	1.86e-10	-1.19028	0.00181408	0.668574	0.138863	0.293982
AAEL002588	protein obstructor-E	3	256203733	-1.75335	1.85e-08	-1.18781	0.00343768	6.02191	1.78896	2.64282
AAEL020083	uncharacterized protein LOC5576211	3	235285120	-2.62251	4.48e-17	-1.18589	0.00223338	1.58559	0.257525	0.697473
AAEL003041	uncharacterized protein LOC5576873	1	131372437	-1.25707	0.00102805	-1.18257	0.00248151	1.08704	0.449236	0.476692
AAEL019464	GTPase-activating Rap/Ran-GAP domain-like protein 3 isoform X2	3	115821952	-1.80291	1.29e-05	-1.18241	0.00153515	0.477171	0.138123	0.207409
AAEL003176	zinc finger protein weckle	1	194087618	-1.66239	3e-08	-1.17649	3.46e-05	2.8504	0.902217	1.25533
AAEL023240	U3 small nucleolar ribonucleoprotein component	NIGP01000525	18708	-1.84991	4.05e-13	-1.17554	4.95e-08	7.08873	1.96035	3.12988
AAEL001240	GPRNNB1: GPCR Orphan/Putative Class B Family	2	372870081	-1.38202	0.000125876	-1.17409	0.000966799	0.258381	0.0996571	0.114266
AAEL020969	uncharacterized protein LOC110676408 isoform X1	2	226209343	-1.46733	6.19e-06	-1.16745	0.000639346	0.423579	0.153708	0.188376
AAEL001208	Ubiquitin-conjugating enzyme variant	2	411415084	-2.61487	1.08e-21	-1.16241	6e-05	4.12077	0.66873	1.83879
AAEL004021	Glucose dehydrogenase	3	166305194	-1.5866	1.55e-15	-1.15981	4.77e-13	7.19586	2.39182	3.20973
AAEL014625	uncharacterized protein LOC5564801	2	342338010	-1.51689	3.01e-12	-1.15921	5.19e-07	5.60892	3.63769	4.08512
AAEL027213	uncharacterized protein LOC5567052	1	121830841	-1.21362	1.01e-07	-1.15896	2.58e-08	6.5256	2.81381	2.91719
AAEL008412	Mitochondrial import inner membrane translocase subunit TIM44	NIGP01001909	37836	-1.25401	1.2e-22	-1.15767	6.21e-21	43.7623	18.381	19.5922
AAEL024060	lncRNA	2	343597248	-1.13021	0.000137569	-1.1502	0.000221415	5.63024	2.58747	2.55329
AAEL007830	CYP4H29	1	103256446	-1.77944	8.92e-18	-1.14857	2.43e-11	9.84531	2.87798	4.4281
AAEL001809	protein limb expression 1 homolog isoform X1	2	374363966	-1.96219	2.51e-15	-1.14436	9.04e-07	2.3085	0.596904	1.04451
AAEL006955	cadherin	1	157967278	-1.16386	3.14e-07	-1.13432	1.57e-06	0.941186	0.419852	0.42773
AAEL001067	uncharacterized protein LOC5568350	1	300886652	-2.18538	1.61e-12	-1.13099	0.000200332	1.52741	0.334195	0.69828
AAEL009698	GPRNNA7: GPCR Orphan/Putative Class A Family	3	155499215	-2.50442	1.72e-27	-1.12296	8.14e-07	2.40586	0.422917	1.10272
AAEL003026	regulator of g protein signaling	1	129412058	-1.29534	2.83e-13	-1.11536	2e-16	4.19896	1.71616	1.93473
AAEL007010	CYP6AG4	NIGP01001282	4575	-2.31365	3.9e-24	-1.11384	1.23e-08	163.323	32.9847	75.4641
AAEL021126	uncharacterized protein LOC5575005	1	88544590	-1.83126	5.05e-09	-1.10543	0.000986474	0.487932	0.137754	0.227708
AAEL011818	uncharacterized protein LOC5570124	1	61468544	-1.29282	6.86e-06	-1.10431	0.00022061	1.36475	0.55446	0.630436
AAEL020579	phenoloxidase 2	2	139123285	-2.67862	3.63e-08	-1.10229	0.00110663	2.57062	0.404407	1.20313
AAEL012628	zinc finger protein 777	1	279427542	-1.86338	1.19e-09	-1.10123	0.00148877	5.91849	1.61999	2.75597
AAEL000397	polyhomeotic-proximal chromatin protein isoform X1	3	400045765	-2.22881	5.15e-12	-1.09824	0.00107793	4.2499	0.898865	1.97294
AAEL002524	CTL24: C-Type Lectin (CTL).	1	89010721	-1.83113	1.04e-08	-1.09215	0.00673804	11.1238	3.13396	5.22054
AAEL014406	PR domain zinc finger protein 5	1	64120576	-1.48179	5.44e-21	-1.08687	2.76e-13	10.0034	3.56365	4.67524
AAEL020445	lncRNA	2	62340511	-1.89132	8.41e-10	-1.07441	0.000839331	0.5855	0.156394	0.276861
AAEL026827	uncharacterized protein LOC110678812	3	379247632	-2.46838	5.1e-12	-1.07398	0.00557086	2.0659	0.369731	0.966528
AAEL026214	tektin-3-like isoform X1	1	134346935	-2.4084	5.2e-09	-1.07075	0.00780195	3.5006	0.672794	1.67897
AAEL024591	protein LTV1 homolog	NIGP01002082	175084	-4.30996	1.09e-14	-1.06834	4.89e-09	41.3905	2.09868	19.7159
AAEL012139	allatostatin, B-type, putative	1	142399619	-1.87684	5.25e-17	-1.06535	2.17e-05	5.00929	1.37783	2.41596
AAEL002488	DEAD box ATP-dependent RNA helicase	3	338192360	-1.16793	6e-15	-1.06484	6.49e-11	11.7184	5.2184	5.59165
AAEL003004	uncharacterized protein LOC5580285	1	208921636	-1.70684	2.36e-50	-1.06345	1.85e-11	51.4601	15.808	24.607
AAEL008873	pupal cuticle protein 78E, putative	3	236990340	-2.67309	2.94e-13	-1.05745	0.00430272	3.53921	0.541346	1.68359
AAEL015285	glutathione S-transferase T3 isoform X3	2	191189412	-4.94853	7.31e-97	-1.05053	1.44e-07	45.6028	1.48018	22.0116
AAEL018317	voltage-dependent calcium channel type A subunit alpha-1 isoform X3	3	116623972	-2.12106	1.65e-12	-1.04355	0.000793902	0.436302	0.104909	0.213557
AAEL007794	defective proboscis extension response	3	207386563	-2.01476	7.62e-10	-1.04103	0.00239205	0.623832	0.153846	0.302617
AAEL015247	membrane alanyl aminopeptidase	1	201695056	-1.43703	1.81e-21	-1.03058	4.31e-08	22.8646	8.4461	11.1622
AAEL011633	fibrinogen and fibronectin	3	281740742	-1.03637	0.00101717	-1.02843	0.00215582	2.65938	1.30963	1.31051
AAEL011941	oxidase/peroxidase	1	271574080	-1.17575	0.000303778	-1.01979	0.00193417	0.795473	0.355978	0.394699
AAEL021376	cubilin	1	299293028	-2.31688	4.11e-19	-1.01561	2.19e-06	4.70431	0.955006	2.33828
AAEL027783	Pseudogene	3	310445327	-1.23728	9.6e-09	-1.01131	3.27e-06	13.2614	5.62915	6.57676
AAEL018112	putative uncharacterized protein DDB_G0291812 isoform X1	1	125829565	-1.19841	8.96e-10	-1.00507	9.61e-08	2.64399	1.14778	1.30679
