# Supplementary material for: Transcriptomic and proteomic analysis of pyrethroid resistance in the CKR strain of Aedes aegypti
Source: PLoS Negl Trop Dis. 2021 Nov 1;15(11):e0009871. doi: 10.1371/journal.pntd.0009871 (PMC8559961; doi:10.1371/journal.pntd.0009871)
Supplement: S6 Table — (CSV) [file pntd.0009871.s006.csv]

S6 Table. Homozygous single nucleotide polymorphisms (SNPs) found in both the SP and CKR strains but different from the ROCK and LVP strains.
#CHROM	POS	ID	REF	ALT	QUAL	INFO	FORMAT	CKR	CKR1	CKR2	CKR3	CKR4	ROCK	ROCK1	ROCK2	ROCK3	ROCK4	SP	SP1	SP2	SP3	SP4
2	14850166	.	A	G	211.71	AC=6;AF=0.600;AN=10;DP=11;ExcessHet=0.1047;FS=0.000;MLEAC=7;MLEAF=0.700;MQ=40.82;QD=35.28;SOR=3.912;ANN=G|intron_variant|MODIFIER|EXON_2_14783691_14785288|AAEL020341|transcript|AAEL020341-RA|protein_coding|1/6|c.-328-1198T>C||||||,G|intron_variant|MODIFIER|EXON_2_14783691_14785288|AAEL020341|transcript|AAEL020341-RB|protein_coding|1/6|c.-393-1133T>C||||||,G|intron_variant|MODIFIER|EXON_2_14783691…	GT:AD:DP:GQ:PL	1/1:0,2:2:6:82,6,0	./.:0,0:0	./.:1,0:1	./.:0,0:0	./.:1,0:1	0/0:1,0:1:3:0,3,41	./.:0,0:0	0/0:1,0:1:3:0,3,41	./.:0,0:0	./.:0,0:0	1/1:0,2:2:6:82,6,0	./.:1,0:1	./.:0,0:0	1/1:0,2:2:6:82,6,0	./.:0,0:0
2	19255322	.	A	G	126.88	AC=4;AF=0.400;AN=10;DP=17;ExcessHet=0.1047;FS=0.000;MLEAC=4;MLEAF=0.400;MQ=30.15;QD=31.72;SOR=3.258;ANN=G|intron_variant|MODIFIER|EXON_2_19249681_19250205|AAEL008472|transcript|AAEL008472-RA|protein_coding|3/7|c.266-3955T>C||||||,G|non_coding_transcript_exon_variant|MODIFIER|EXON_2_19251374_19252070|AAEL023300|transcript|AAEL023300-RA|pseudogene|2/2|n.873A>G||||||	GT:AD:DP:GQ:PL	1/1:0,2:2:6:82,6,0	./.:0,0:0	./.:2,0:2	./.:1,0:1	./.:1,0:1	0/0:3,0:3:9:0,9,107	./.:0,0:0	0/0:2,0:2:6:0,6,67	0/0:1,0:1:3:0,3,41	./.:0,0:0	1/1:0,2:2:6:82,6,0	./.:0,0:0	./.:1,0:1	./.:0,0:0	./.:2,0:2
2	23792183	.	T	G	326.1	AC=6;AF=0.600;AN=10;DP=15;ExcessHet=0.1047;FS=0.000;MLEAC=7;MLEAF=0.700;MQ=41.60;QD=36.23;SOR=4.615;ANN=G|downstream_gene_variant|MODIFIER|EXON_2_23770468_23770747|AAEL013490|transcript|AAEL013490-RA|protein_coding||c.*4379T>G|||||4051|,G|downstream_gene_variant|MODIFIER|EXON_2_23770468_23770747|AAEL013490|transcript|AAEL013490-RB|protein_coding||c.*4379T>G|||||4051|,G|downstream_gene_variant|MOD…	GT:AD:DP:GQ:PL	1/1:0,3:3:9:122,9,0	1/1:0,3:3:9:122,9,0	./.:0,0:0	./.:0,0:0	./.:0,0:0	0/0:1,0:1:3:0,3,41	./.:0,0:0	./.:1,0:1	./.:0,0:0	0/0:1,0:1:3:0,3,41	1/1:0,3:3:9:118,9,0	./.:2,0:2	./.:0,0:0	./.:1,0:1	./.:0,0:0
2	27697964	.	G	A	843.49	AC=12;AF=0.545;AN=22;DP=52;ExcessHet=0.0016;FS=0.000;InbreedingCoeff=0.8280;MLEAC=12;MLEAF=0.545;MQ=48.04;QD=35.15;SOR=6.439;ANN=A|3_prime_UTR_variant|MODIFIER|EXON_2_27695969_27696232|AAEL023034|transcript|AAEL023034-RA|protein_coding|2/2|c.*81G>A|||||81|,A|intron_variant|MODIFIER|EXON_2_27690457_27690582|AAEL027135|transcript|AAEL027135-RB|protein_coding|2/23|c.-1130+5692G>A||||||,A|intron_vari…	GT:AD:DP:GQ:PL	1/1:0,3:3:9:108,9,0	1/1:0,2:2:6:72,6,0	./.:2,0:2	./.:0,0:0	./.:0,0:0	0/0:10,0:10:30:0,30,400	0/0:7,0:7:21:0,21,259	0/0:3,0:3:9:0,9,118	0/0:3,0:3:9:0,9,114	0/0:3,0:3:9:0,9,122	1/1:0,9:9:27:353,27,0	1/1:0,3:3:9:108,9,0	1/1:0,4:4:12:154,12,0	1/1:0,3:3:9:122,9,0	./.:0,0:0
2	29186304	.	G	A	921.8	AC=12;AF=0.667;AN=18;DP=37;ExcessHet=0.1703;FS=0.000;MLEAC=15;MLEAF=0.833;MQ=48.18;QD=35.45;SOR=6.593;ANN=A|synonymous_variant|LOW|EXON_2_29165838_29166381|AAEL013561|transcript|AAEL013561-RB|protein_coding|4/7|c.1593C>T|p.Arg531Arg|1878/7693|1593/6915|531/2304||,A|synonymous_variant|LOW|EXON_2_29165838_29166381|AAEL013561|transcript|AAEL013561-RC|protein_coding|4/6|c.1593C>T|p.Arg531Arg|1876/767…	GT:AD:DP:GQ:PL	1/1:0,5:5:15:200,15,0	./.:0,0:0	1/1:0,2:2:6:50,6,0	1/1:0,2:2:6:78,6,0	1/1:0,4:4:12:128,12,0	0/0:5,0:5:0:0,0,118	0/0:1,0:1:3:0,3,37	./.:0,0:0	0/0:3,0:3:0:0,0,41	./.:1,0:1	1/1:0,7:7:21:273,21,0	./.:0,0:0	./.:1,0:1	1/1:0,6:6:18:236,18,0	./.:0,0:0
2	29254691	.	G	C	647.83	AC=8;AF=0.571;AN=14;DP=24;ExcessHet=0.0254;FS=0.000;MLEAC=10;MLEAF=0.714;MQ=46.10;QD=38.11;SOR=2.712;ANN=C|missense_variant|MODERATE|EXON_2_29252535_29254528|AAEL013562|transcript|AAEL013562-RA|protein_coding|1/2|c.11C>G|p.Ala4Gly|219/2319|11/1497|4/498||,C|upstream_gene_variant|MODIFIER|EXON_2_29254988_29255247|AAEL013557|transcript|AAEL013557-RA|protein_coding||c.-434G>C|||||297|,C|upstream_gen…	GT:AD:DP:GQ:PL	1/1:0,3:3:9:122,9,0	./.:0,0:0	./.:1,0:1	./.:0,0:0	1/1:0,2:2:6:82,6,0	0/0:2,0:2:6:0,6,78	./.:0,0:0	0/0:1,0:1:3:0,3,37	./.:0,0:0	0/0:1,0:1:3:0,3,41	1/1:0,7:7:21:285,21,0	./.:0,0:0	./.:1,0:1	./.:1,0:1	1/1:0,5:5:15:204,15,0
2	30662978	.	A	T	132.54	AC=4;AF=0.500;AN=8;DP=9;ExcessHet=0.1902;FS=0.000;MLEAC=5;MLEAF=0.625;MQ=37.80;QD=33.14;SOR=3.258;ANN=T|synonymous_variant|LOW|EXON_2_30202574_30203717|AAEL021693|transcript|AAEL021693-RA|protein_coding|6/8|c.1512A>T|p.Gly504Gly|3115/3316|1512/1713|504/570||	GT:AD:DP:GQ:PL	1/1:0,2:2:6:82,6,0	./.:0,0:0	./.:0,0:0	./.:1,0:1	./.:1,0:1	0/0:1,0:1:3:0,3,19	0/0:1,0:1:3:0,3,19	./.:0,0:0	./.:0,0:0	./.:0,0:0	1/1:0,2:2:6:82,6,0	./.:0,0:0	./.:1,0:1	./.:0,0:0	./.:0,0:0
2	36420080	.	G	C	2965.33	AC=19;AF=0.792;AN=24;BaseQRankSum=-0.431;ClippingRankSum=-0.000;DP=116;ExcessHet=0.6070;FS=0.000;InbreedingCoeff=0.3527;MLEAC=21;MLEAF=0.875;MQ=44.20;MQRankSum=-0.000;QD=43.61;ReadPosRankSum=-0.000;SOR=4.804;ANN=C|missense_variant|MODERATE|EXON_2_36419057_36419227|AAEL007988|transcript|AAEL007988-RB|protein_coding|2/2|c.566G>C|p.Gly189Ala|799/1156|566/858|189/285||,C|upstream_gene_variant|MODIFIE…	GT:AD:DP:GQ:PGT:PID:PL	1/1:0,17:17:51:1|1:36420060_C_A:703,51,0	1/1:0,11:11:33:1|1:36420060_C_A:470,33,0	1/1:0,8:8:24:1|1:36420060_C_A:326,24,0	1/1:0,4:4:12:1|1:36420060_C_A:155,12,0	./.:5,0:5	0/0:17,0:17:0:.:.:0,0,212	./.:5,0:5	0/0:12,0:12:0:.:.:0,0,90	./.:9,0:9	0/1:1,2:3:32:.:.:69,0,32	1/1:0,9:9:30:1|1:36420060_C_A:446,30,0	1/1:0,4:4:15:1|1:36420060_C_A:221,15,0	1/1:0,6:6:21:1|1:36420060_C_A:311,21,0	1/1:0,2:2:9:1|1:36420060_C_A:131,9,0	1/1:0,4:4:12:1|1:36420060_C_A:180,12,0
2	37887334	.	G	A	509.45	AC=10;AF=0.556;AN=18;DP=32;ExcessHet=0.0063;FS=0.000;MLEAC=10;MLEAF=0.556;MQ=45.37;QD=36.39;SOR=5.421;ANN=A|synonymous_variant|LOW|EXON_2_37872708_37873085|AAEL001745|transcript|AAEL001745-RA|protein_coding|3/4|c.867G>A|p.Glu289Glu|889/1571|867/1365|289/454||	GT:AD:DP:GQ:PL	1/1:0,3:3:9:118,9,0	./.:1,0:1	./.:0,0:0	./.:1,0:1	./.:1,0:1	0/0:7,0:7:18:0,18,270	0/0:3,0:3:6:0,6,90	0/0:2,0:2:6:0,6,82	./.:0,0:0	0/0:3,0:3:9:0,9,122	1/1:0,5:5:15:204,15,0	1/1:0,2:2:6:82,6,0	1/1:0,2:2:6:82,6,0	./.:0,0:0	1/1:0,2:2:6:82,6,0
2	42356218	.	G	T	228.92	AC=6;AF=0.429;AN=14;DP=20;ExcessHet=0.0473;FS=0.000;MLEAC=7;MLEAF=0.500;MQ=38.73;QD=38.15;SOR=3.912;ANN=T|5_prime_UTR_variant|MODIFIER|EXON_2_42125804_42126862|AAEL022431|transcript|AAEL022431-RA|protein_coding|2/15|c.-349C>A|||||30044|,T|5_prime_UTR_variant|MODIFIER|EXON_2_42125804_42126862|AAEL022431|transcript|AAEL022431-RB|protein_coding|2/15|c.-349C>A|||||30044|,T|5_prime_UTR_variant|MODIFIE…	GT:AD:DP:GQ:PGT:PID:PL	1/1:0,2:2:6:1|1:42356218_G_T:90,6,0	0/0:1,0:1:3:.:.:0,3,37	./.:0,0:0	./.:1,0:1	./.:1,0:1	0/0:5,0:5:0:.:.:0,0,96	0/0:3,0:3:9:.:.:0,9,96	./.:0,0:0	./.:2,0:2	0/0:1,0:1:3:.:.:0,3,37	1/1:0,2:2:6:1|1:42356218_G_T:90,6,0	./.:0,0:0	./.:0,0:0	./.:0,0:0	1/1:0,2:2:6:1|1:42356218_G_T:90,6,0
2	49335471	.	G	A	265.45	AC=6;AF=0.600;AN=10;DP=16;ExcessHet=3.0103;FS=0.000;MLEAC=9;MLEAF=0.900;MQ=38.19;QD=44.24;SOR=4.174;ANN=A|synonymous_variant|LOW|EXON_2_49334809_49335510|AAEL006219|transcript|AAEL006219-RB|protein_coding|6/6|c.921C>T|p.Tyr307Tyr|1730/2392|921/1206|307/401||	GT:AD:DP:GQ:PGT:PID:PL	1/1:0,4:4:12:1|1:49335471_G_A:166,12,0	./.:1,0:1	./.:0,0:0	./.:2,0:2	1/1:0,1:1:3:1|1:49335471_G_A:35,3,0	0/0:2,0:2:0:.:.:0,0,4	./.:0,0:0	0/0:2,0:2:0:.:.:0,0,4	./.:0,0:0	./.:0,0:0	1/1:0,2:2:6:1|1:49335471_G_A:90,6,0	./.:0,0:0	./.:1,0:1	./.:0,0:0	./.:1,0:1
2	59714646	.	A	C	372.16	AC=6;AF=0.600;AN=10;DP=19;ExcessHet=0.1047;FS=0.000;MLEAC=7;MLEAF=0.700;MQ=41.46;QD=37.22;SOR=4.804;ANN=C|downstream_gene_variant|MODIFIER|EXON_2_59717606_59720446|AAEL019934|transcript|AAEL019934-RA|protein_coding||c.*5756T>G|||||2960|WARNING_TRANSCRIPT_MULTIPLE_STOP_CODONS,C|intergenic_region|MODIFIER|EXON_2_59538843_59540666-EXON_2_59717606_59720446|AAEL018119-AAEL019934|intergenic_region|AAEL…	GT:AD:DP:GQ:PL	1/1:0,2:2:6:82,6,0	./.:0,0:0	./.:0,0:0	./.:2,0:2	./.:1,0:1	0/0:2,0:2:3:0,3,45	./.:0,0:0	0/0:1,0:1:3:0,3,37	./.:0,0:0	./.:0,0:0	1/1:0,5:5:15:204,15,0	./.:1,0:1	./.:0,0:0	./.:1,0:1	1/1:0,3:3:9:122,9,0
2	63535623	.	G	A	920.54	AC=12;AF=0.750;AN=16;DP=28;ExcessHet=0.0335;FS=0.000;MLEAC=14;MLEAF=0.875;MQ=48.04;QD=38.36;SOR=6.439;ANN=A|3_prime_UTR_variant|MODIFIER|EXON_2_63500484_63500850|AAEL019618|transcript|AAEL019618-RA|protein_coding|13/13|c.*1742C>T|||||1742|,A|intron_variant|MODIFIER|EXON_2_63500484_63500850|AAEL019618|transcript|AAEL019618-RB|protein_coding|13/20|c.14554+1759C>T||||||	GT:AD:DP:GQ:PL	1/1:0,2:2:6:82,6,0	./.:1,0:1	./.:1,0:1	./.:0,0:0	./.:0,0:0	0/0:1,0:1:3:0,3,41	./.:0,0:0	./.:0,0:0	./.:0,0:0	0/0:1,0:1:3:0,3,41	1/1:0,9:9:27:359,27,0	1/1:0,3:3:9:122,9,0	1/1:0,3:3:9:118,9,0	1/1:0,3:3:9:118,9,0	1/1:0,4:4:12:163,12,0
2	66458992	.	C	T	2150.45	AC=14;AF=0.778;AN=18;DP=59;ExcessHet=0.0256;FS=0.000;MLEAC=16;MLEAF=0.889;MQ=49.10;QD=39.82;SOR=8.015;ANN=T|missense_variant|MODERATE|EXON_2_66457815_66458376|AAEL024750|transcript|AAEL024750-RA|protein_coding|1/3|c.208G>A|p.Ala70Thr|391/1193|208/888|70/295||	GT:AD:DP:GQ:PL	1/1:0,4:4:12:163,12,0	./.:0,0:0	1/1:0,2:2:6:82,6,0	./.:1,0:1	./.:1,0:1	0/0:2,0:2:3:0,3,45	./.:0,0:0	./.:0,0:0	./.:0,0:0	0/0:1,0:1:3:0,3,37	1/1:0,19:19:57:771,57,0	1/1:0,12:12:36:489,36,0	1/1:0,5:5:15:204,15,0	1/1:0,5:5:15:204,15,0	1/1:0,7:7:21:281,21,0
2	68556986	.	A	T	288.5	AC=6;AF=0.600;AN=10;DP=16;ExcessHet=0.1047;FS=0.000;MLEAC=7;MLEAF=0.700;MQ=40.82;QD=36.06;SOR=4.407;ANN=T|intergenic_region|MODIFIER|EXON_2_68256028_68256301-EXON_2_68564214_68565088|AAEL014519-AAEL023846|intergenic_region|AAEL014519-AAEL023846|||n.68556986A>T||||||	GT:AD:DP:GQ:PL	1/1:0,4:4:12:163,12,0	./.:1,0:1	./.:0,0:0	./.:1,0:1	1/1:0,2:2:6:82,6,0	0/0:2,0:2:6:0,6,78	./.:0,0:0	./.:0,0:0	./.:0,0:0	0/0:2,0:2:6:0,6,78	1/1:0,2:2:6:82,6,0	./.:1,0:1	./.:0,0:0	./.:0,0:0	./.:1,0:1
2	68558690	.	T	C	388.03	AC=6;AF=0.500;AN=12;DP=19;ExcessHet=0.1047;FS=0.000;MLEAC=8;MLEAF=0.667;MQ=43.85;QD=38.80;SOR=4.804;ANN=C|intergenic_region|MODIFIER|EXON_2_68256028_68256301-EXON_2_68564214_68565088|AAEL014519-AAEL023846|intergenic_region|AAEL014519-AAEL023846|||n.68558690T>C||||||	GT:AD:DP:GQ:PGT:PID:PL	1/1:0,4:4:12:1|1:68558690_T_C:172,12,0	1/1:0,4:4:12:1|1:68558690_T_C:172,12,0	./.:0,0:0	./.:0,0:0	./.:0,0:0	0/0:4,0:4:0:.:.:0,0,59	0/0:1,0:1:3:.:.:0,3,37	./.:1,0:1	./.:0,0:0	0/0:1,0:1:3:.:.:0,3,41	1/1:0,2:2:6:.:.:82,6,0	./.:0,0:0	./.:1,0:1	./.:1,0:1	./.:0,0:0
2	68954568	.	T	G	471.99	AC=7;AF=0.500;AN=14;BaseQRankSum=1.282;ClippingRankSum=-0.000;DP=22;ExcessHet=0.1809;FS=0.000;MLEAC=9;MLEAF=0.643;MQ=44.43;MQRankSum=-0.000;QD=31.47;ReadPosRankSum=-0.253;SOR=3.126;ANN=G|upstream_gene_variant|MODIFIER|EXON_2_68959543_68960154|AAEL019668|transcript|AAEL019668-RA|protein_coding||c.-49151T>G|||||4980|,G|upstream_gene_variant|MODIFIER|EXON_2_68959543_68960154|AAEL019668|transcript|AA…	GT:AD:DP:GQ:PL	1/1:0,4:4:12:163,12,0	./.:1,0:1	1/1:0,3:3:9:122,9,0	./.:1,0:1	./.:0,0:0	0/0:1,0:1:3:0,3,41	./.:0,0:0	./.:0,0:0	./.:0,0:0	0/0:1,0:1:3:0,3,41	1/1:1,4:5:5:154,5,0	./.:1,0:1	0/1:1,2:3:1:73,0,1	./.:1,0:1	0/0:1,0:1:3:0,3,19
2	69352613	.	C	T	5180.1	AC=20;AF=0.714;AN=28;DP=192;ExcessHet=0.0007;FS=0.000;InbreedingCoeff=0.8687;MLEAC=22;MLEAF=0.786;MQ=50.00;QD=38.95;SOR=9.796;ANN=T|synonymous_variant|LOW|EXON_2_69352194_69352625|AAEL005263|transcript|AAEL005263-RA|protein_coding|2/2|c.150G>A|p.Leu50Leu|150/569|150/546|50/181||	GT:AD:DP:GQ:PL	1/1:0,17:17:51:662,51,0	1/1:0,12:12:36:462,36,0	1/1:0,11:11:33:436,33,0	1/1:0,12:12:36:477,36,0	1/1:0,14:14:42:559,42,0	0/0:23,0:23:12:0,12,180	./.:0,0:0	0/0:12,0:12:9:0,9,135	0/0:10,0:10:6:0,6,90	0/0:14,0:14:3:0,3,45	1/1:0,19:19:57:758,57,0	1/1:0,11:11:33:421,33,0	1/1:0,13:13:39:518,39,0	1/1:0,13:13:39:522,39,0	1/1:0,11:11:33:440,33,0
2	71407535	.	G	T	769.22	AC=12;AF=0.750;AN=16;DP=28;ExcessHet=3.0103;FS=0.000;MLEAC=14;MLEAF=0.875;MQ=46.47;QD=40.49;SOR=5.994;ANN=T|upstream_gene_variant|MODIFIER|EXON_2_71408522_71408666|AAEL004900|transcript|AAEL004900-RA|protein_coding||c.-1405G>T|||||987|,T|upstream_gene_variant|MODIFIER|EXON_2_71408522_71408666|AAEL004900|transcript|AAEL004900-RB|protein_coding||c.-1405G>T|||||987|,T|upstream_gene_variant|MODIFIER|…	GT:AD:DP:GQ:PGT:PID:PL	1/1:0,5:5:15:1|1:71407533_A_T:215,15,0	1/1:0,4:4:12:1|1:71407533_A_T:170,12,0	1/1:0,2:2:6:1|1:71407533_A_T:80,6,0	./.:1,0:1	1/1:0,3:3:9:1|1:71407533_A_T:135,9,0	0/0:3,0:3:0:.:.:0,0,19	0/0:3,0:3:0:.:.:0,0,19	./.:0,0:0	./.:0,0:0	./.:0,0:0	1/1:0,3:3:9:1|1:71407533_A_T:125,9,0	./.:1,0:1	./.:1,0:1	1/1:0,2:2:6:1|1:71407533_A_T:80,6,0	./.:0,0:0
2	74431107	.	A	G	569.27	AC=10;AF=0.714;AN=14;DP=19;ExcessHet=0.2020;FS=0.000;MLEAC=12;MLEAF=0.857;MQ=50.00;QD=37.95;SOR=5.549;ANN=G|3_prime_UTR_variant|MODIFIER|EXON_2_74416768_74417105|AAEL018011|transcript|AAEL018011-RB|protein_coding|7/7|c.*25T>C|||||25|,G|non_coding_transcript_exon_variant|MODIFIER|EXON_2_74416768_74417105|AAEL018011|transcript|AAEL018011-RC|pseudogene|7/8|n.1755T>C||||||,G|non_coding_transcript_exo…	GT:AD:DP:GQ:PL	1/1:0,2:2:6:82,6,0	./.:0,0:0	./.:0,0:0	1/1:0,2:2:6:82,6,0	./.:0,0:0	0/0:3,0:3:0:0,0,41	0/0:1,0:1:3:0,3,37	./.:0,0:0	./.:0,0:0	./.:0,0:0	1/1:0,6:6:18:243,18,0	./.:0,0:0	1/1:0,2:2:6:82,6,0	./.:0,0:0	1/1:0,3:3:9:117,9,0
2	74435086	.	T	A	1157.68	AC=12;AF=0.750;AN=16;DP=30;ExcessHet=0.0335;FS=0.000;MLEAC=14;MLEAF=0.875;MQ=49.10;QD=42.88;SOR=6.666;ANN=A|intron_variant|MODIFIER|EXON_2_74416768_74417105|AAEL018011|transcript|AAEL018011-RB|protein_coding|2/6|c.666-2350A>T||||||,A|intron_variant|MODIFIER|EXON_2_74416768_74417105|AAEL018011|transcript|AAEL018011-RC|pseudogene|2/7|n.1157-2350A>T||||||,A|intron_variant|MODIFIER|EXON_2_74416768_74…	GT:AD:DP:GQ:PGT:PID:PL	1/1:0,2:2:6:1|1:74435086_T_A:86,6,0	./.:0,0:0	./.:0,0:0	1/1:0,2:2:6:1|1:74435086_T_A:86,6,0	./.:0,0:0	0/0:1,0:1:3:.:.:0,3,37	./.:0,0:0	./.:0,0:0	./.:0,0:0	0/0:1,0:1:3:.:.:0,3,37	1/1:0,10:10:30:1|1:74435086_T_A:446,30,0	./.:1,0:1	1/1:0,3:3:9:1|1:74435086_T_A:135,9,0	1/1:0,7:7:21:1|1:74435086_T_A:315,21,0	1/1:0,3:3:9:1|1:74435086_T_A:131,9,0
2	74435092	.	A	G	1157.68	AC=12;AF=0.750;AN=16;DP=26;ExcessHet=0.0335;FS=0.000;MLEAC=14;MLEAF=0.875;MQ=48.95;QD=55.13;SOR=6.358;ANN=G|intron_variant|MODIFIER|EXON_2_74416768_74417105|AAEL018011|transcript|AAEL018011-RB|protein_coding|2/6|c.666-2356T>C||||||,G|intron_variant|MODIFIER|EXON_2_74416768_74417105|AAEL018011|transcript|AAEL018011-RC|pseudogene|2/7|n.1157-2356T>C||||||,G|intron_variant|MODIFIER|EXON_2_74416768_74…	GT:AD:DP:GQ:PGT:PID:PL	1/1:0,1:1:6:1|1:74435086_T_A:86,6,0	./.:0,0:0	./.:0,0:0	1/1:0,1:1:6:1|1:74435086_T_A:86,6,0	./.:0,0:0	0/0:1,0:1:3:.:.:0,3,37	./.:0,0:0	./.:0,0:0	./.:0,0:0	0/0:1,0:1:3:.:.:0,3,37	1/1:0,9:9:30:1|1:74435086_T_A:446,30,0	./.:1,0:1	1/1:0,3:3:9:1|1:74435086_T_A:135,9,0	1/1:0,7:7:21:1|1:74435086_T_A:315,21,0	1/1:0,2:2:9:1|1:74435086_T_A:131,9,0
2	90256984	.	A	G	404.81	AC=6;AF=0.500;AN=12;DP=17;ExcessHet=0.0473;FS=0.000;MLEAC=8;MLEAF=0.667;MQ=45.99;QD=36.80;SOR=4.977;ANN=G|intergenic_region|MODIFIER|EXON_2_90218281_90218461-GPROR125|AAEL026115-AAEL013893|intergenic_region|AAEL026115-AAEL013893|||n.90256984A>G||||||	GT:AD:DP:GQ:PL	1/1:0,2:2:6:82,6,0	./.:1,0:1	./.:0,0:0	./.:0,0:0	./.:0,0:0	0/0:2,0:2:3:0,3,45	0/0:1,0:1:3:0,3,41	0/0:1,0:1:3:0,3,41	./.:0,0:0	./.:0,0:0	1/1:0,5:5:15:200,15,0	./.:0,0:0	./.:0,0:0	1/1:0,4:4:12:163,12,0	./.:1,0:1
2	91830831	.	G	T	347.28	AC=8;AF=0.667;AN=12;DP=13;ExcessHet=0.2482;FS=0.000;MLEAC=10;MLEAF=0.833;MQ=50.00;QD=34.73;SOR=4.804;ANN=T|intergenic_region|MODIFIER|EXON_2_91528821_91528910-EXON_2_91846001_91846072|AAEL024153-AAEL016925|intergenic_region|AAEL024153-AAEL016925|||n.91830831G>T||||||	GT:AD:DP:GQ:PL	1/1:0,3:3:9:115,9,0	1/1:0,2:2:6:75,6,0	./.:0,0:0	./.:0,0:0	./.:0,0:0	0/0:2,0:2:0:0,0,4	./.:0,0:0	0/0:1,0:1:3:0,3,41	./.:0,0:0	./.:0,0:0	1/1:0,3:3:9:115,9,0	1/1:0,2:2:6:75,6,0	./.:0,0:0	./.:0,0:0	./.:0,0:0
2	93406752	.	T	C	333.73	AC=6;AF=0.600;AN=10;DP=21;ExcessHet=3.0103;FS=0.000;MLEAC=8;MLEAF=0.800;MQ=38.73;QD=37.08;SOR=4.615;ANN=C|intron_variant|MODIFIER|EXON_2_93404786_93406130|AAEL009958|transcript|AAEL009958-RA|protein_coding|4/5|c.1228-378A>G||||||	GT:AD:DP:GQ:PL	1/1:0,3:3:9:120,9,0	./.:0,0:0	./.:2,0:2	./.:0,0:0	./.:1,0:1	0/0:3,0:3:0:0,0,37	./.:0,0:0	0/0:3,0:3:0:0,0,37	./.:1,0:1	./.:0,0:0	1/1:0,4:4:12:163,12,0	./.:1,0:1	./.:1,0:1	1/1:0,2:2:6:82,6,0	./.:0,0:0
2	94602838	.	T	G	215.32	AC=6;AF=0.600;AN=10;DP=18;ExcessHet=3.0103;FS=0.000;MLEAC=7;MLEAF=0.700;MQ=36.93;QD=43.06;SOR=3.912;ANN=G|intron_variant|MODIFIER|EXON_2_93483774_93485094|AAEL019862|transcript|AAEL019862-RA|protein_coding|10/16|c.7588-20936T>G||||||,G|intron_variant|MODIFIER|EXON_2_93483774_93485094|AAEL019862|transcript|AAEL019862-RB|protein_coding|10/17|c.7588-20936T>G||||||	GT:AD:DP:GQ:PL	1/1:0,2:2:6:82,6,0	1/1:0,1:1:3:41,3,0	./.:1,0:1	./.:0,0:0	./.:0,0:0	0/0:4,0:4:0:0,0,59	./.:0,0:0	./.:1,0:1	0/0:3,0:3:0:0,0,22	./.:0,0:0	1/1:0,3:3:9:122,9,0	./.:1,0:1	./.:1,0:1	./.:1,0:1	./.:0,0:0
2	96690730	.	T	A	1169.35	AC=14;AF=0.636;AN=22;DP=36;ExcessHet=0.0067;FS=0.000;InbreedingCoeff=0.6136;MLEAC=17;MLEAF=0.773;MQ=50.00;QD=38.98;SOR=6.869;ANN=A|intron_variant|MODIFIER|EXON_2_96624558_96625315|AAEL009186|transcript|AAEL009186-RA|protein_coding|1/5|c.107-12946A>T||||||	GT:AD:DP:GQ:PL	1/1:0,5:5:15:204,15,0	./.:0,0:0	1/1:0,3:3:9:122,9,0	./.:0,0:0	1/1:0,2:2:6:82,6,0	0/0:2,0:2:6:0,6,67	0/0:1,0:1:3:0,3,37	./.:0,0:0	./.:0,0:0	0/0:1,0:1:3:0,3,37	1/1:0,8:8:24:326,24,0	1/1:0,3:3:9:122,9,0	1/1:0,4:4:12:163,12,0	0/0:2,0:2:0:0,0,4	1/1:0,5:5:15:204,15,0
2	96690743	.	A	G	1167.41	AC=14;AF=0.636;AN=22;DP=36;ExcessHet=0.0067;FS=0.000;InbreedingCoeff=0.6038;MLEAC=17;MLEAF=0.773;MQ=50.00;QD=38.91;SOR=6.869;ANN=G|intron_variant|MODIFIER|EXON_2_96624558_96625315|AAEL009186|transcript|AAEL009186-RA|protein_coding|1/5|c.107-12959T>C||||||	GT:AD:DP:GQ:PL	1/1:0,5:5:15:204,15,0	./.:0,0:0	1/1:0,3:3:9:122,9,0	./.:0,0:0	1/1:0,2:2:6:82,6,0	0/0:2,0:2:6:0,6,67	0/0:1,0:1:3:0,3,37	./.:0,0:0	./.:0,0:0	0/0:1,0:1:3:0,3,37	1/1:0,8:8:24:326,24,0	1/1:0,3:3:9:122,9,0	1/1:0,4:4:12:163,12,0	0/0:2,0:2:0:0,0,22	1/1:0,5:5:15:204,15,0
2	97652670	.	G	A	403.81	AC=8;AF=0.667;AN=12;DP=17;ExcessHet=0.0663;FS=0.000;MLEAC=9;MLEAF=0.750;MQ=42.82;QD=36.71;SOR=4.977;ANN=A|synonymous_variant|LOW|EXON_2_97628756_97629386|AAEL009180|transcript|AAEL009180-RA|protein_coding|2/4|c.393G>A|p.Arg131Arg|840/3579|393/765|131/254||	GT:AD:DP:GQ:PL	1/1:0,2:2:6:82,6,0	./.:0,0:0	./.:0,0:0	./.:1,0:1	./.:1,0:1	0/0:1,0:1:3:0,3,41	./.:0,0:0	./.:0,0:0	./.:0,0:0	0/0:1,0:1:3:0,3,37	1/1:0,5:5:15:200,15,0	./.:1,0:1	./.:1,0:1	1/1:0,2:2:6:77,6,0	1/1:0,2:2:6:82,6,0
2	101033720	.	A	T	381.51	AC=8;AF=0.667;AN=12;DP=16;ExcessHet=0.0663;FS=0.000;MLEAC=9;MLEAF=0.750;MQ=44.32;QD=34.68;SOR=4.977;ANN=T|intergenic_region|MODIFIER|EXON_2_100925043_100925607-EXON_2_101052013_101055239|AAEL022560-AAEL007736|intergenic_region|AAEL022560-AAEL007736|||n.101033720A>T||||||	GT:AD:DP:GQ:PL	1/1:0,4:4:12:148,12,0	./.:1,0:1	./.:1,0:1	1/1:0,2:2:6:67,6,0	./.:0,0:0	0/0:1,0:1:3:0,3,37	./.:0,0:0	./.:0,0:0	./.:0,0:0	0/0:1,0:1:3:0,3,37	1/1:0,3:3:9:122,9,0	./.:0,0:0	1/1:0,2:2:6:82,6,0	./.:0,0:0	./.:1,0:1
2	105002976	.	T	G	247.15	AC=6;AF=0.600;AN=10;DP=14;ExcessHet=0.1047;FS=0.000;MLEAC=7;MLEAF=0.700;MQ=38.19;QD=35.31;SOR=4.174;ANN=G|intron_variant|MODIFIER|EXON_2_104985699_104986404|AAEL022897|transcript|AAEL022897-RA|protein_coding|5/7|c.3355+2751A>C||||||,G|intron_variant|MODIFIER|EXON_2_104985699_104986404|AAEL022897|transcript|AAEL022897-RD|protein_coding|6/8|c.3355+2751A>C||||||,G|intron_variant|MODIFIER|EXON_2_1049…	GT:AD:DP:GQ:PL	1/1:0,2:2:6:78,6,0	./.:0,0:0	./.:1,0:1	./.:0,0:0	./.:1,0:1	0/0:1,0:1:3:0,3,37	./.:0,0:0	./.:0,0:0	./.:0,0:0	0/0:1,0:1:3:0,3,37	1/1:0,3:3:9:122,9,0	./.:1,0:1	1/1:0,2:2:6:82,6,0	./.:1,0:1	./.:1,0:1
2	105003018	.	A	T	251.15	AC=6;AF=0.600;AN=10;DP=14;ExcessHet=0.1047;FS=0.000;MLEAC=7;MLEAF=0.700;MQ=38.19;QD=35.88;SOR=4.174;ANN=T|intron_variant|MODIFIER|EXON_2_104985699_104986404|AAEL022897|transcript|AAEL022897-RA|protein_coding|5/7|c.3355+2709T>A||||||,T|intron_variant|MODIFIER|EXON_2_104985699_104986404|AAEL022897|transcript|AAEL022897-RD|protein_coding|6/8|c.3355+2709T>A||||||,T|intron_variant|MODIFIER|EXON_2_1049…	GT:AD:DP:GQ:PL	1/1:0,2:2:6:82,6,0	./.:0,0:0	./.:1,0:1	./.:0,0:0	./.:1,0:1	0/0:1,0:1:3:0,3,41	./.:0,0:0	./.:0,0:0	./.:0,0:0	0/0:1,0:1:3:0,3,41	1/1:0,3:3:9:122,9,0	./.:1,0:1	1/1:0,2:2:6:82,6,0	./.:1,0:1	./.:1,0:1
2	106981693	.	T	C	132.4	AC=4;AF=0.500;AN=8;DP=11;ExcessHet=0.1902;FS=0.000;MLEAC=5;MLEAF=0.625;MQ=33.33;QD=33.10;SOR=3.258;ANN=C|intergenic_region|MODIFIER|EXON_2_106841452_106841941-REL2|AAEL007632-AAEL007624|intergenic_region|AAEL007632-AAEL007624|||n.106981693T>C||||||	GT:AD:DP:GQ:PL	1/1:0,2:2:6:82,6,0	./.:1,0:1	./.:0,0:0	./.:0,0:0	./.:1,0:1	0/0:1,0:1:3:0,3,41	./.:0,0:0	./.:0,0:0	0/0:1,0:1:3:0,3,41	./.:0,0:0	1/1:0,2:2:6:82,6,0	./.:1,0:1	./.:1,0:1	./.:0,0:0	./.:1,0:1
2	112731901	.	G	T	218.32	AC=5;AF=0.417;AN=12;BaseQRankSum=-0.967;ClippingRankSum=-0.000;DP=26;ExcessHet=0.3421;FS=0.000;MLEAC=5;MLEAF=0.417;MQ=35.36;MQRankSum=-0.000;QD=21.83;ReadPosRankSum=-0.967;SOR=2.303;ANN=T|downstream_gene_variant|MODIFIER|EXON_2_112731907_112732422|AAEL021011|transcript|AAEL021011-RA|protein_coding||c.*96C>A|||||6|,T|downstream_gene_variant|MODIFIER|EXON_2_112731907_112732422|AAEL021011|transcript…	GT:AD:DP:GQ:PL	1/1:0,3:3:9:104,9,0	./.:2,0:2	./.:1,0:1	./.:1,0:1	./.:1,0:1	0/0:3,0:3:9:0,9,103	0/0:2,0:2:6:0,6,78	./.:1,0:1	0/0:1,0:1:3:0,3,26	./.:0,0:0	1/1:1,3:4:2:92,2,0	./.:2,0:2	0/1:1,2:3:1:60,0,1	./.:1,0:1	./.:1,0:1
2	116016934	.	A	G	235.72	AC=6;AF=0.600;AN=10;DP=11;ExcessHet=0.1047;FS=0.000;MLEAC=7;MLEAF=0.700;MQ=40.82;QD=39.29;SOR=3.912;ANN=G|5_prime_UTR_premature_start_codon_gain_variant|LOW|EXON_2_115941309_115943331|AAEL004862|transcript|AAEL004862-RB|protein_coding|5/11|c.-530T>C||||||,G|5_prime_UTR_variant|MODIFIER|EXON_2_115941309_115943331|AAEL004862|transcript|AAEL004862-RB|protein_coding|5/11|c.-530T>C|||||530|	GT:AD:DP:GQ:PGT:PID:PL	1/1:0,2:2:6:1|1:116016916_A_G:90,6,0	./.:0,0:0	./.:1,0:1	./.:0,0:0	./.:1,0:1	0/0:1,0:1:3:.:.:0,3,32	./.:0,0:0	./.:0,0:0	0/0:1,0:1:3:.:.:0,3,32	./.:0,0:0	1/1:0,2:2:6:1|1:116016892_A_G:90,6,0	./.:1,0:1	./.:0,0:0	1/1:0,2:2:6:1|1:116016892_A_G:90,6,0	./.:0,0:0
2	116618746	.	T	C	1866.51	AC=16;AF=0.727;AN=22;DP=102;ExcessHet=0.0048;FS=0.000;InbreedingCoeff=0.6041;MLEAC=19;MLEAF=0.864;MQ=49.75;QD=38.89;SOR=7.784;ANN=C|splice_donor_variant&intron_variant|HIGH|EXON_2_116590041_116590975|AAEL004247|transcript|AAEL004247-RA|protein_coding|2/5|c.204+2T>C||||||;LOF=(EXON_2_116590041_116590975|AAEL004247|1|1.00)	GT:AD:DP:GQ:PL	1/1:0,5:5:15:204,15,0	./.:1,0:1	0/0:1,0:1:3:0,3,41	1/1:0,4:4:12:163,12,0	1/1:0,2:2:6:82,6,0	0/0:1,0:1:3:0,3,41	./.:0,0:0	./.:0,0:0	0/0:1,0:1:3:0,3,41	./.:0,0:0	1/1:0,16:16:48:640,48,0	1/1:0,12:12:36:481,36,0	1/1:0,4:4:12:159,12,0	1/1:0,2:2:6:67,6,0	1/1:0,3:3:9:122,9,0
2	122694826	.	T	C	182.79	AC=4;AF=0.400;AN=10;DP=10;ExcessHet=0.1047;FS=0.000;MLEAC=5;MLEAF=0.500;MQ=50.00;QD=30.47;SOR=3.912;ANN=C|intergenic_region|MODIFIER|EXON_2_122635859_122636314-EXON_2_122839553_122839879|AAEL012421-AAEL013876|intergenic_region|AAEL012421-AAEL013876|||n.122694826T>C||||||	GT:AD:DP:GQ:PL	1/1:0,3:3:9:108,9,0	./.:0,0:0	./.:0,0:0	./.:0,0:0	./.:0,0:0	0/0:2,0:2:6:0,6,78	0/0:1,0:1:3:0,3,37	./.:0,0:0	./.:0,0:0	0/0:1,0:1:3:0,3,37	1/1:0,3:3:9:112,9,0	./.:0,0:0	./.:0,0:0	./.:0,0:0	./.:0,0:0
2	128908858	.	A	T	323.25	AC=6;AF=0.500;AN=12;DP=23;ExcessHet=0.3218;FS=0.000;MLEAC=8;MLEAF=0.667;MQ=40.09;QD=35.92;SOR=4.615;ANN=T|5_prime_UTR_variant|MODIFIER|EXON_2_128527684_128528402|AAEL014999|transcript|AAEL014999-RB|protein_coding|1/9|c.-1199T>A|||||140030|,T|5_prime_UTR_variant|MODIFIER|EXON_2_128527684_128528402|AAEL014999|transcript|AAEL014999-RD|protein_coding|1/10|c.-1199T>A|||||140030|,T|5_prime_UTR_variant|…	GT:AD:DP:GQ:PL	1/1:0,5:5:15:200,15,0	./.:1,0:1	./.:1,0:1	./.:1,0:1	1/1:0,2:2:6:78,6,0	0/0:4,0:4:0:0,0,82	./.:0,0:0	0/0:3,0:3:0:0,0,41	0/0:2,0:2:6:0,6,82	./.:0,0:0	1/1:0,2:2:6:82,6,0	./.:0,0:0	./.:1,0:1	./.:0,0:0	./.:1,0:1
2	136315432	.	C	A	798.99	AC=10;AF=0.625;AN=16;DP=35;ExcessHet=0.0152;FS=0.000;MLEAC=12;MLEAF=0.750;MQ=49.19;QD=38.05;SOR=6.184;ANN=A|intron_variant|MODIFIER|EXON_2_136168392_136168632|AAEL019604|transcript|AAEL019604-RA|protein_coding|5/8|c.669+38C>A||||||,A|intron_variant|MODIFIER|EXON_2_136168392_136168632|AAEL019604|transcript|AAEL019604-RB|protein_coding|5/8|c.669+38C>A||||||,A|intron_variant|MODIFIER|EXON_2_13616839…	GT:AD:DP:GQ:PL	1/1:0,3:3:9:122,9,0	./.:0,0:0	./.:0,0:0	./.:0,0:0	1/1:0,3:3:9:122,9,0	0/0:2,0:2:6:0,6,78	./.:0,0:0	0/0:1,0:1:3:0,3,37	./.:0,0:0	0/0:1,0:1:3:0,3,37	1/1:0,8:8:24:322,24,0	1/1:0,3:3:9:118,9,0	1/1:0,4:4:12:163,12,0	./.:1,0:1	./.:0,0:0
2	147142780	.	A	G	361.99	AC=7;AF=0.583;AN=12;BaseQRankSum=-0.431;ClippingRankSum=-0.000;DP=15;ExcessHet=0.7918;FS=0.000;MLEAC=8;MLEAF=0.667;MQ=45.64;MQRankSum=-0.000;QD=40.22;ReadPosRankSum=-0.000;SOR=3.258;ANN=G|synonymous_variant|LOW|EXON_2_146758436_146759283|AAEL019632|transcript|AAEL019632-RC|protein_coding|1/26|c.12T>C|p.Ser4Ser|134/10877|12/10251|4/3416||,G|synonymous_variant|LOW|EXON_2_146758436_146759283|AAEL019…	GT:AD:DP:GQ:PGT:PID:PL	1/1:0,4:4:12:1|1:147142761_T_C:180,12,0	./.:0,0:0	1/1:0,2:2:6:1|1:147142761_T_C:90,6,0	./.:1,0:1	0/1:1,2:3:73:0|1:147142761_T_C:81,0,73	0/0:2,0:2:0:.:.:0,0,4	./.:0,0:0	./.:0,0:0	./.:0,0:0	0/0:1,0:1:3:.:.:0,3,41	1/1:0,1:1:3:1|1:147142761_T_C:45,3,0	./.:0,0:0	./.:0,0:0	./.:0,0:0	./.:1,0:1
2	147264127	.	A	T	372.16	AC=6;AF=0.600;AN=10;DP=16;ExcessHet=0.1047;FS=0.000;MLEAC=7;MLEAF=0.700;MQ=42.26;QD=37.22;SOR=4.804;ANN=T|upstream_gene_variant|MODIFIER|EXON_2_147264129_147264634|AAEL022725|transcript|AAEL022725-RA|protein_coding||c.-445A>T|||||2|,T|intron_variant|MODIFIER|EXON_2_147228663_147229512|AAEL023037|transcript|AAEL023037-RA|protein_coding|1/6|c.52+4941T>A||||||,T|intron_variant|MODIFIER|EXON_2_147228…	GT:AD:DP:GQ:PL	1/1:0,2:2:6:82,6,0	./.:1,0:1	./.:1,0:1	./.:0,0:0	./.:0,0:0	0/0:1,0:1:3:0,3,41	./.:0,0:0	./.:0,0:0	./.:0,0:0	0/0:1,0:1:3:0,3,41	1/1:0,5:5:15:204,15,0	./.:1,0:1	./.:1,0:1	1/1:0,3:3:9:122,9,0	./.:0,0:0
2	147571804	.	C	T	486.65	AC=8;AF=0.571;AN=14;DP=24;ExcessHet=0.0254;FS=0.000;MLEAC=10;MLEAF=0.714;MQ=40.31;QD=37.43;SOR=5.283;ANN=T|intergenic_region|MODIFIER|EXON_2_147535591_147536324-EXON_2_147593471_147593931|AAEL028007-AAEL000568|intergenic_region|AAEL028007-AAEL000568|||n.147571804C>T||||||	GT:AD:DP:GQ:PL	1/1:0,5:5:15:204,15,0	./.:2,0:2	1/1:0,2:2:6:82,6,0	./.:1,0:1	./.:1,0:1	0/0:2,0:2:6:0,6,82	0/0:1,0:1:3:0,3,41	0/0:1,0:1:3:0,3,41	./.:0,0:0	./.:0,0:0	1/1:0,4:4:12:163,12,0	./.:1,0:1	./.:1,0:1	./.:1,0:1	1/1:0,2:2:6:82,6,0
2	147621975	.	T	A	573.27	AC=8;AF=0.667;AN=12;DP=28;ExcessHet=0.2482;FS=0.000;MLEAC=9;MLEAF=0.750;MQ=40.38;QD=38.22;SOR=4.047;ANN=A|5_prime_UTR_variant|MODIFIER|EXON_2_147598580_147598758|AAEL000594|transcript|AAEL000594-RA|protein_coding|1/3|c.-26A>T|||||26|,A|upstream_gene_variant|MODIFIER|EXON_2_147622230_147622421|AAEL000579|transcript|AAEL000579-RB|protein_coding||c.-410T>A|||||255|	GT:AD:DP:GQ:PL	1/1:0,7:7:21:285,21,0	1/1:0,2:2:6:82,6,0	./.:1,0:1	./.:1,0:1	1/1:0,3:3:9:122,9,0	0/0:3,0:3:0:0,0,41	./.:0,0:0	./.:1,0:1	./.:1,0:1	0/0:2,0:2:6:0,6,78	1/1:0,3:3:9:122,9,0	./.:1,0:1	./.:1,0:1	./.:1,0:1	./.:1,0:1
2	150567529	.	T	C	127.8	AC=4;AF=0.333;AN=12;DP=12;ExcessHet=0.0663;FS=0.000;MLEAC=5;MLEAF=0.417;MQ=35.36;QD=31.95;SOR=3.258;ANN=C|intron_variant|MODIFIER|EXON_2_150563925_150564747|AAEL010190|transcript|AAEL010190-RC|protein_coding|15/15|c.8567-2782A>G||||||,C|intron_variant|MODIFIER|EXON_2_150563925_150564747|AAEL010190|transcript|AAEL010190-RJ|protein_coding|11/11|c.4001-2782A>G||||||,C|intron_variant|MODIFIER|EXON_2_…	GT:AD:DP:GQ:PL	1/1:0,2:2:6:82,6,0	./.:1,0:1	./.:1,0:1	./.:0,0:0	./.:0,0:0	0/0:1,0:1:3:0,3,41	./.:0,0:0	0/0:1,0:1:3:0,3,37	0/0:1,0:1:3:0,3,37	0/0:1,0:1:3:0,3,37	1/1:0,2:2:6:82,6,0	./.:1,0:1	./.:1,0:1	./.:0,0:0	./.:0,0:0
2	153050256	.	A	T	331.18	AC=8;AF=0.667;AN=12;DP=15;ExcessHet=0.0663;FS=0.000;MLEAC=9;MLEAF=0.750;MQ=41.60;QD=36.80;SOR=4.615;ANN=T|upstream_gene_variant|MODIFIER|EXON_2_153029460_153030525|AAEL001277|transcript|AAEL001277-RC|protein_coding||c.-4086T>A|||||3811|,T|upstream_gene_variant|MODIFIER|EXON_2_153054644_153054798|AAEL001275|transcript|AAEL001275-RA|protein_coding||c.-4708A>T|||||4415|,T|upstream_gene_variant|MODIF…	GT:AD:DP:GQ:PL	1/1:0,3:3:9:122,9,0	1/1:0,2:2:6:82,6,0	./.:1,0:1	1/1:0,2:2:6:82,6,0	./.:1,0:1	0/0:1,0:1:3:0,3,41	./.:0,0:0	./.:0,0:0	0/0:1,0:1:3:0,3,41	./.:0,0:0	1/1:0,2:2:6:82,6,0	./.:1,0:1	./.:0,0:0	./.:1,0:1	./.:0,0:0
2	157908813	.	G	A	251.15	AC=6;AF=0.600;AN=10;DP=14;ExcessHet=0.1047;FS=0.000;MLEAC=7;MLEAF=0.700;MQ=39.89;QD=35.88;SOR=4.174;ANN=A|synonymous_variant|LOW|EXON_2_157761237_157761574|AAEL019810|transcript|AAEL019810-RA|protein_coding|6/23|c.534C>T|p.Ile178Ile|2361/5247|534/2703|178/900||,A|synonymous_variant|LOW|EXON_2_157761237_157761574|AAEL019810|transcript|AAEL019810-RG|protein_coding|2/19|c.81C>T|p.Ile27Ile|251/3137|8…	GT:AD:DP:GQ:PL	1/1:0,2:2:6:82,6,0	./.:1,0:1	./.:0,0:0	./.:0,0:0	./.:1,0:1	0/0:2,0:2:3:0,3,45	0/0:1,0:1:3:0,3,41	./.:0,0:0	./.:0,0:0	./.:0,0:0	1/1:0,3:3:9:122,9,0	./.:0,0:0	./.:1,0:1	1/1:0,2:2:6:82,6,0	./.:1,0:1
2	161333226	.	T	C	714.91	AC=10;AF=0.714;AN=14;DP=24;ExcessHet=0.0458;FS=0.000;MLEAC=12;MLEAF=0.857;MQ=46.47;QD=37.63;SOR=5.994;ANN=C|missense_variant|MODERATE|EXON_2_161298204_161299625|AAEL014773|transcript|AAEL014773-RB|protein_coding|3/4|c.892A>G|p.Asn298Asp|2192/4051|892/2247|298/748||	GT:AD:DP:GQ:PL	1/1:0,5:5:15:200,15,0	./.:1,0:1	./.:0,0:0	1/1:0,3:3:9:122,9,0	./.:1,0:1	0/0:1,0:1:3:0,3,37	./.:0,0:0	./.:0,0:0	./.:0,0:0	0/0:1,0:1:3:0,3,37	1/1:0,6:6:18:237,18,0	./.:0,0:0	1/1:0,2:2:6:78,6,0	1/1:0,3:3:9:118,9,0	./.:1,0:1
2	166527910	.	A	G	117.5	AC=4;AF=0.400;AN=10;DP=15;ExcessHet=0.1047;FS=0.000;MLEAC=3;MLEAF=0.300;MQ=40.82;QD=29.38;SOR=3.258;ANN=G|intron_variant|MODIFIER|EXON_2_166523108_166523321|AAEL001751|transcript|AAEL001751-RA|protein_coding|3/4|c.226-2441A>G||||||,G|intron_variant|MODIFIER|EXON_2_166523108_166523321|AAEL001751|transcript|AAEL001751-RB|protein_coding|3/4|c.226-2441A>G||||||	GT:AD:DP:GQ:PL	1/1:0,2:2:6:74,6,0	./.:0,0:0	./.:0,0:0	./.:0,0:0	./.:0,0:0	0/0:5,0:5:12:0,12,180	./.:0,0:0	./.:0,0:0	0/0:2,0:2:6:0,6,82	0/0:2,0:2:6:0,6,73	1/1:0,2:2:6:82,6,0	./.:1,0:1	./.:0,0:0	./.:1,0:1	./.:0,0:0
2	168774556	.	A	G	268.4	AC=8;AF=0.571;AN=14;DP=14;ExcessHet=0.0254;FS=0.000;MLEAC=9;MLEAF=0.643;MQ=44.72;QD=44.73;SOR=4.407;ANN=G|synonymous_variant|LOW|EXON_2_168774040_168774846|AAEL020059|transcript|AAEL020059-RA|protein_coding|2/2|c.294T>C|p.Ile98Ile|403/919|294/621|98/206||	GT:AD:DP:GQ:PL	1/1:0,1:1:3:37,3,0	./.:1,0:1	1/1:0,1:1:3:37,3,0	./.:0,0:0	./.:0,0:0	0/0:2,0:2:6:0,6,78	./.:0,0:0	0/0:1,0:1:3:0,3,37	./.:0,0:0	0/0:1,0:1:3:0,3,41	1/1:0,3:3:9:118,9,0	./.:0,0:0	./.:1,0:1	./.:0,0:0	1/1:0,3:3:9:118,9,0
2	170796380	.	C	A	264.61	AC=6;AF=0.600;AN=10;BaseQRankSum=1.150;ClippingRankSum=-0.000;DP=12;ExcessHet=0.1047;FS=0.000;MLEAC=6;MLEAF=0.600;MQ=47.43;MQRankSum=-0.000;QD=33.08;ReadPosRankSum=1.150;SOR=2.093;ANN=A|downstream_gene_variant|MODIFIER|EXON_2_170796658_170797733|AAEL009235|transcript|AAEL009235-RA|protein_coding||c.*1161G>T|||||278|,A|downstream_gene_variant|MODIFIER|EXON_2_170796658_170797733|AAEL009235|transcri…	GT:AD:DP:GQ:PGT:PID:PL	1/1:1,3:4:2:1|1:170796380_C_A:125,2,0	./.:0,0:0	./.:0,0:0	1/1:1,3:4:2:1|1:170796380_C_A:125,2,0	./.:0,0:0	0/0:1,0:1:3:.:.:0,3,41	./.:0,0:0	./.:0,0:0	0/0:1,0:1:3:.:.:0,3,37	./.:0,0:0	1/1:0,1:1:3:1|1:170796380_C_A:45,3,0	./.:0,0:0	./.:0,0:0	./.:1,0:1	./.:0,0:0
2	172438202	.	T	G	468.01	AC=10;AF=0.714;AN=14;DP=18;ExcessHet=0.0458;FS=0.000;MLEAC=12;MLEAF=0.857;MQ=45.07;QD=36.00;SOR=5.283;ANN=G|synonymous_variant|LOW|CTLMA13|AAEL011621|transcript|AAEL011621-RA|protein_coding|2/3|c.939T>G|p.Gly313Gly|1024/1816|939/1353|313/450||,G|downstream_gene_variant|MODIFIER|CTLMA6|AAEL011612|transcript|AAEL011612-RG|protein_coding||c.*1347A>C|||||580|,G|downstream_gene_variant|MODIFIER|CTLMA6…	GT:AD:DP:GQ:PL	1/1:0,3:3:9:114,9,0	1/1:0,2:2:6:74,6,0	./.:1,0:1	./.:0,0:0	./.:1,0:1	0/0:1,0:1:3:0,3,37	./.:0,0:0	./.:0,0:0	0/0:1,0:1:3:0,3,37	./.:0,0:0	1/1:0,4:4:12:159,12,0	1/1:0,2:2:6:78,6,0	./.:0,0:0	./.:1,0:1	1/1:0,2:2:6:82,6,0
2	175058282	.	C	T	193.16	AC=6;AF=0.500;AN=12;DP=11;ExcessHet=0.0473;FS=0.000;MLEAC=7;MLEAF=0.583;MQ=43.30;QD=32.19;SOR=3.912;ANN=T|synonymous_variant|LOW|EXON_2_175057341_175065723|AAEL002353|transcript|AAEL002353-RB|protein_coding|2/2|c.7530G>A|p.Leu2510Leu|7548/8489|7530/8385|2510/2794||	GT:AD:DP:GQ:PL	1/1:0,2:2:6:67,6,0	0/0:1,0:1:3:0,3,37	./.:1,0:1	./.:1,0:1	./.:0,0:0	0/0:1,0:1:3:0,3,41	./.:0,0:0	0/0:1,0:1:3:0,3,41	./.:0,0:0	./.:0,0:0	1/1:0,2:2:6:82,6,0	./.:0,0:0	./.:0,0:0	./.:0,0:0	1/1:0,2:2:6:82,6,0
2	176922114	.	T	C	333.05	AC=8;AF=0.571;AN=14;DP=14;ExcessHet=0.0254;FS=0.000;MLEAC=9;MLEAF=0.643;MQ=47.43;QD=37.01;SOR=4.615;ANN=C|5_prime_UTR_variant|MODIFIER|EXON_2_176756266_176756342|AAEL023985|transcript|AAEL023985-RR|protein_coding|3/25|c.-27T>C|||||27|,C|intron_variant|MODIFIER|EXON_2_176756266_176756342|AAEL023985|transcript|AAEL023985-RK|protein_coding|6/27|c.105+22748T>C||||||,C|intron_variant|MODIFIER|EXON_2_1…	GT:AD:DP:GQ:PGT:PID:PL	1/1:0,3:3:9:.:.:122,9,0	./.:1,0:1	./.:0,0:0	./.:0,0:0	1/1:0,2:2:6:.:.:82,6,0	0/0:2,0:2:6:.:.:0,6,82	./.:0,0:0	./.:0,0:0	0/0:1,0:1:3:.:.:0,3,37	0/0:1,0:1:3:.:.:0,3,41	1/1:0,2:2:6:1|1:176922089_G_A:86,6,0	1/1:0,2:2:6:1|1:176922089_G_A:86,6,0	./.:0,0:0	./.:0,0:0	./.:0,0:0
2	179166489	.	C	T	421.2	AC=10;AF=0.714;AN=14;DP=17;ExcessHet=0.0458;FS=0.000;MLEAC=11;MLEAF=0.786;MQ=44.72;QD=35.10;SOR=5.136;ANN=T|intergenic_region|MODIFIER|EXON_2_179154052_179154133-EXON_2_179172671_179177304|AAEL013119-AAEL013128|intergenic_region|AAEL013119-AAEL013128|||n.179166489C>T||||||	GT:AD:DP:GQ:PL	1/1:0,2:2:6:67,6,0	./.:0,0:0	1/1:0,2:2:6:67,6,0	./.:1,0:1	./.:0,0:0	0/0:1,0:1:3:0,3,37	./.:0,0:0	./.:0,0:0	./.:0,0:0	0/0:1,0:1:3:0,3,37	1/1:0,3:3:9:122,9,0	./.:1,0:1	1/1:0,2:2:6:82,6,0	1/1:0,3:3:9:122,9,0	./.:1,0:1
2	182698667	.	G	A	132.4	AC=4;AF=0.500;AN=8;DP=10;ExcessHet=0.1902;FS=0.000;MLEAC=5;MLEAF=0.625;MQ=35.36;QD=33.10;SOR=3.258;ANN=A|missense_variant|MODERATE|EXON_2_182696261_182696428|AAEL017311|transcript|AAEL017311-RA|protein_coding|6/7|c.1571C>T|p.Pro524Leu|1633/3978|1571/3819|524/1272||	GT:AD:DP:GQ:PL	1/1:0,2:2:6:82,6,0	./.:0,0:0	./.:1,0:1	./.:0,0:0	./.:1,0:1	0/0:1,0:1:3:0,3,37	./.:0,0:0	0/0:1,0:1:3:0,3,37	./.:0,0:0	./.:0,0:0	1/1:0,2:2:6:82,6,0	./.:1,0:1	./.:0,0:0	./.:1,0:1	./.:0,0:0
2	183003402	.	T	C	251.15	AC=6;AF=0.600;AN=10;DP=12;ExcessHet=0.1047;FS=0.000;MLEAC=7;MLEAF=0.700;MQ=41.83;QD=35.88;SOR=4.174;ANN=C|intron_variant|MODIFIER|EXON_2_182978356_182979176|AAEL010382|transcript|AAEL010382-RA|protein_coding|1/7|c.41-175A>G||||||	GT:AD:DP:GQ:PL	1/1:0,3:3:9:122,9,0	./.:1,0:1	./.:0,0:0	./.:1,0:1	./.:1,0:1	0/0:1,0:1:3:0,3,37	./.:0,0:0	0/0:1,0:1:3:0,3,37	./.:0,0:0	./.:0,0:0	1/1:0,2:2:6:82,6,0	./.:0,0:0	./.:0,0:0	./.:0,0:0	1/1:0,2:2:6:82,6,0
2	183003416	.	A	T	247.15	AC=6;AF=0.600;AN=10;DP=11;ExcessHet=0.1047;FS=0.000;MLEAC=7;MLEAF=0.700;MQ=44.10;QD=35.31;SOR=4.174;ANN=T|intron_variant|MODIFIER|EXON_2_182978356_182979176|AAEL010382|transcript|AAEL010382-RA|protein_coding|1/7|c.41-189T>A||||||	GT:AD:DP:GQ:PL	1/1:0,3:3:9:118,9,0	./.:0,0:0	./.:0,0:0	./.:1,0:1	./.:1,0:1	0/0:1,0:1:3:0,3,37	./.:0,0:0	0/0:1,0:1:3:0,3,37	./.:0,0:0	./.:0,0:0	1/1:0,2:2:6:82,6,0	./.:0,0:0	./.:0,0:0	./.:0,0:0	1/1:0,2:2:6:82,6,0
2	184103462	.	T	A	199.02	AC=4;AF=0.333;AN=12;DP=21;ExcessHet=0.0663;FS=0.000;MLEAC=4;MLEAF=0.333;MQ=35.36;QD=33.17;SOR=2.303;ANN=A|intergenic_region|MODIFIER|EXON_2_183747375_183747443-EXON_2_184253226_184253347|AAEL022876-AAEL024402|intergenic_region|AAEL022876-AAEL024402|||n.184103462T>A||||||	GT:AD:DP:GQ:PL	1/1:0,2:2:6:82,6,0	0/0:1,0:1:3:0,3,32	./.:1,0:1	./.:0,0:0	./.:1,0:1	0/0:4,0:4:12:0,12,159	./.:0,0:0	0/0:2,0:2:6:0,6,78	0/0:2,0:2:6:0,6,78	./.:0,0:0	1/1:0,4:4:12:159,12,0	./.:2,0:2	./.:0,0:0	./.:1,0:1	./.:1,0:1
2	187305279	.	T	C	163.66	AC=4;AF=0.500;AN=8;DP=12;ExcessHet=0.1902;FS=0.000;MLEAC=5;MLEAF=0.625;MQ=35.36;QD=32.73;SOR=3.611;ANN=C|intron_variant|MODIFIER|EXON_2_187301647_187303256|AAEL011873|transcript|AAEL011873-RA|protein_coding|2/4|c.23-1622A>G||||||,C|intron_variant|MODIFIER|EXON_2_187301647_187303256|AAEL011873|transcript|AAEL011873-RC|protein_coding|2/4|c.23-1622A>G||||||,C|intron_variant|MODIFIER|EXON_2_187301647…	GT:AD:DP:GQ:PL	1/1:0,2:2:6:82,6,0	./.:1,0:1	./.:0,0:0	./.:1,0:1	./.:1,0:1	0/0:1,0:1:3:0,3,41	./.:0,0:0	./.:0,0:0	0/0:1,0:1:3:0,3,41	./.:0,0:0	1/1:0,3:3:9:114,9,0	./.:1,0:1	./.:0,0:0	./.:1,0:1	./.:0,0:0
2	187369304	.	G	A	7478.91	AC=19;AF=0.731;AN=26;BaseQRankSum=-0.180;ClippingRankSum=-0.000;DP=217;ExcessHet=3.0103;FS=0.000;InbreedingCoeff=0.4126;MLEAC=22;MLEAF=0.846;MQ=48.24;MQRankSum=-0.000;QD=42.74;ReadPosRankSum=-0.566;SOR=8.121;ANN=A|synonymous_variant|LOW|EXON_2_187356068_187356312|AAEL027465|transcript|AAEL027465-RB|protein_coding|4/10|c.1083G>A|p.Ser361Ser|1259/3925|1083/3351|361/1116||,A|synonymous_variant|LOW|E…	GT:AD:DP:GQ:PGT:PID:PL	1/1:1,18:19:12:1|1:187369292_C_T:758,12,0	0/1:1,6:7:24:0|1:187369292_C_T:249,0,24	1/1:0,7:7:21:1|1:187369292_C_T:315,21,0	1/1:0,10:10:30:1|1:187369292_C_T:438,30,0	1/1:0,8:8:24:1|1:187369292_C_T:356,24,0	0/0:17,0:17:0:.:.:0,0,72	./.:8,0:8	./.:5,0:5	0/0:8,0:8:0:.:.:0,0,4	0/0:4,0:4:0:.:.:0,0,82	1/1:0,37:37:99:1|1:187369292_C_T:1640,111,0	1/1:0,22:22:66:1|1:187369292_C_T:973,66,0	1/1:0,21:21:63:1|1:187369292_C_T:902,63,0	1/1:0,24:24:35:1|1:187369292_C_T:1018,35,0	1/1:0,20:20:60:1|1:187369292_C_T:879,60,0
2	187587845	.	T	C	498	AC=8;AF=0.667;AN=12;DP=27;ExcessHet=3.0103;FS=0.000;MLEAC=10;MLEAF=0.833;MQ=42.49;QD=38.31;SOR=5.283;ANN=C|5_prime_UTR_variant|MODIFIER|EXON_2_187400436_187401137|AAEL023512|transcript|AAEL023512-RE|protein_coding|2/14|c.-894T>C|||||2011|,C|5_prime_UTR_variant|MODIFIER|EXON_2_187400436_187401137|AAEL023512|transcript|AAEL023512-RP|protein_coding|2/14|c.-928T>C|||||2011|,C|upstream_gene_variant|MO…	GT:AD:DP:GQ:PL	1/1:0,6:6:18:245,18,0	1/1:0,3:3:9:122,9,0	./.:1,0:1	./.:1,0:1	1/1:0,2:2:6:82,6,0	0/0:5,0:5:0:0,0,122	./.:0,0:0	./.:0,0:0	0/0:4,0:4:0:0,0,82	./.:1,0:1	1/1:0,2:2:6:82,6,0	./.:1,0:1	./.:1,0:1	./.:0,0:0	./.:0,0:0
2	188141555	.	T	A	658.07	AC=12;AF=0.600;AN=20;DP=35;ExcessHet=0.0036;FS=0.000;InbreedingCoeff=0.6890;MLEAC=13;MLEAF=0.650;MQ=44.23;QD=36.56;SOR=3.500;ANN=A|synonymous_variant|LOW|EXON_2_188117533_188117921|AAEL012184|transcript|AAEL012184-RA|protein_coding|1/3|c.66A>T|p.Ile22Ile|645/1857|66/1077|22/358||	GT:AD:DP:GQ:PL	1/1:0,6:6:18:237,18,0	./.:1,0:1	1/1:0,2:2:6:74,6,0	./.:1,0:1	1/1:0,3:3:9:122,9,0	0/0:6,0:6:18:0,18,222	0/0:2,0:2:6:0,6,78	./.:2,0:2	0/0:1,0:1:3:0,3,37	0/0:3,0:3:9:0,9,107	1/1:0,3:3:9:122,9,0	1/1:0,2:2:6:82,6,0	1/1:0,2:2:6:82,6,0	./.:0,0:0	./.:1,0:1
2	188141567	.	C	G	675.86	AC=12;AF=0.600;AN=20;DP=34;ExcessHet=0.0036;FS=0.000;InbreedingCoeff=0.6598;MLEAC=13;MLEAF=0.650;MQ=44.23;QD=37.55;SOR=3.500;ANN=G|synonymous_variant|LOW|EXON_2_188117533_188117921|AAEL012184|transcript|AAEL012184-RA|protein_coding|1/3|c.54G>C|p.Leu18Leu|633/1857|54/1077|18/358||	GT:AD:DP:GQ:PL	1/1:0,6:6:18:245,18,0	./.:1,0:1	1/1:0,2:2:6:82,6,0	./.:1,0:1	1/1:0,3:3:9:122,9,0	0/0:6,0:6:12:0,12,180	0/0:2,0:2:6:0,6,78	./.:2,0:2	0/0:1,0:1:3:0,3,37	0/0:2,0:2:6:0,6,78	1/1:0,3:3:9:122,9,0	1/1:0,2:2:6:82,6,0	1/1:0,2:2:6:82,6,0	./.:0,0:0	./.:1,0:1
2	192092505	.	G	A	134.29	AC=4;AF=0.500;AN=8;DP=11;ExcessHet=0.4576;FS=0.000;MLEAC=5;MLEAF=0.625;MQ=37.80;QD=33.57;SOR=3.258;ANN=A|non_coding_transcript_exon_variant|MODIFIER|EXON_2_192091081_192092402|AAEL027114|transcript|AAEL027114-RA|pseudogene|2/3|n.202C>T||||||	GT:AD:DP:GQ:PL	1/1:0,2:2:6:82,6,0	./.:0,0:0	./.:1,0:1	./.:0,0:0	./.:0,0:0	0/0:3,0:3:0:0,0,41	0/0:1,0:1:3:0,3,41	./.:0,0:0	./.:0,0:0	./.:2,0:2	1/1:0,2:2:6:82,6,0	./.:0,0:0	./.:0,0:0	./.:0,0:0	./.:0,0:0
2	196459036	.	G	C	235.71	AC=6;AF=0.600;AN=10;DP=10;ExcessHet=0.1047;FS=0.000;MLEAC=7;MLEAF=0.700;MQ=43.30;QD=39.28;SOR=3.912;ANN=C|downstream_gene_variant|MODIFIER|EXON_2_196459625_196461946|AAEL020019|transcript|AAEL020019-RA|protein_coding||c.*589C>G|||||589|,C|downstream_gene_variant|MODIFIER|EXON_2_196462359_196462482|AAEL020018|transcript|AAEL020018-RA|protein_coding||c.*3334C>G|||||3323|,C|downstream_gene_variant|M…	GT:AD:DP:GQ:PGT:PID:PL	1/1:0,2:2:6:1|1:196459033_C_T:90,6,0	./.:0,0:0	1/1:0,2:2:6:1|1:196459033_C_T:90,6,0	./.:0,0:0	./.:0,0:0	0/0:1,0:1:3:.:.:0,3,41	./.:0,0:0	0/0:1,0:1:3:.:.:0,3,41	./.:0,0:0	./.:0,0:0	1/1:0,2:2:6:1|1:196459033_C_T:90,6,0	./.:0,0:0	./.:1,0:1	./.:0,0:0	./.:1,0:1
2	197822002	.	C	T	226.83	AC=4;AF=0.400;AN=10;DP=17;ExcessHet=0.1902;FS=0.000;MLEAC=5;MLEAF=0.500;MQ=35.36;QD=45.37;SOR=3.611;ANN=T|missense_variant|MODERATE|EXON_2_197796123_197796590|AAEL015456|transcript|AAEL015456-RB|protein_coding|1/5|c.19G>A|p.Ala7Thr|160/1241|19/858|7/285||,T|downstream_gene_variant|MODIFIER|EXON_2_197824818_197825313|AAEL003708|transcript|AAEL003708-RA|protein_coding||c.*2937G>A|||||2816|	GT:AD:DP:GQ:PGT:PID:PL	1/1:0,3:3:12:1|1:197822002_C_T:172,12,0	./.:2,0:2	./.:0,0:0	./.:1,0:1	./.:0,0:0	0/0:3,0:3:6:.:.:0,6,90	./.:0,0:0	0/0:3,0:3:0:.:.:0,0,41	0/0:1,0:1:3:.:.:0,3,37	./.:0,0:0	1/1:0,2:2:6:1|1:197822002_C_T:90,6,0	./.:0,0:0	./.:0,0:0	./.:1,0:1	./.:1,0:1
2	197822010	.	G	T	307.32	AC=6;AF=0.600;AN=10;DP=22;ExcessHet=0.3218;FS=0.000;MLEAC=7;MLEAF=0.700;MQ=34.30;QD=43.90;SOR=4.407;ANN=T|missense_variant|MODERATE|EXON_2_197796123_197796590|AAEL015456|transcript|AAEL015456-RB|protein_coding|1/5|c.11C>A|p.Pro4His|152/1241|11/858|4/285||,T|downstream_gene_variant|MODIFIER|EXON_2_197824818_197825313|AAEL003708|transcript|AAEL003708-RA|protein_coding||c.*2929C>A|||||2808|	GT:AD:DP:GQ:PGT:PID:PL	1/1:0,4:4:12:1|1:197822002_C_T:172,12,0	./.:1,0:1	./.:1,0:1	1/1:0,1:1:3:.:.:41,3,0	./.:0,0:0	0/0:4,0:4:0:.:.:0,0,82	./.:0,0:0	./.:4,0:4	0/0:1,0:1:3:.:.:0,3,37	./.:0,0:0	1/1:0,3:3:9:1|1:197822002_C_T:127,9,0	./.:0,0:0	./.:1,0:1	./.:1,0:1	./.:1,0:1
2	197919187	.	G	A	629.09	AC=10;AF=0.625;AN=16;DP=25;ExcessHet=0.0152;FS=0.000;MLEAC=11;MLEAF=0.688;MQ=46.10;QD=37.01;SOR=5.784;ANN=A|synonymous_variant|LOW|EXON_2_197917419_197918818|AAEL003737|transcript|AAEL003737-RB|protein_coding|1/2|c.1123C>T|p.Leu375Leu|1426/3132|1123/2697|375/898||	GT:AD:DP:GQ:PL	1/1:0,6:6:18:239,18,0	./.:1,0:1	./.:0,0:0	1/1:0,3:3:9:116,9,0	1/1:0,2:2:6:82,6,0	0/0:2,0:2:6:0,6,78	./.:0,0:0	./.:0,0:0	0/0:1,0:1:3:0,3,37	0/0:2,0:2:6:0,6,78	1/1:0,4:4:12:159,12,0	1/1:0,2:2:6:82,6,0	./.:1,0:1	./.:1,0:1	./.:0,0:0
2	197969413	.	G	A	294.04	AC=6;AF=0.600;AN=10;DP=16;ExcessHet=0.3218;FS=0.000;MLEAC=8;MLEAF=0.800;MQ=39.22;QD=36.75;SOR=4.407;ANN=A|synonymous_variant|LOW|EXON_2_197968694_197970341|AAEL003738|transcript|AAEL003738-RA|protein_coding|1/2|c.540G>A|p.Lys180Lys|720/3106|540/2706|180/901||	GT:AD:DP:GQ:PL	1/1:0,2:2:6:82,6,0	./.:1,0:1	./.:0,0:0	./.:0,0:0	./.:1,0:1	0/0:2,0:2:0:0,0,22	./.:1,0:1	./.:0,0:0	./.:0,0:0	0/0:1,0:1:3:0,3,32	1/1:0,4:4:12:163,12,0	./.:1,0:1	./.:0,0:0	./.:1,0:1	1/1:0,2:2:6:82,6,0
2	199245640	.	A	G	198.27	AC=6;AF=0.333;AN=18;DP=16;ExcessHet=0.0098;FS=0.000;MLEAC=6;MLEAF=0.333;MQ=46.29;QD=33.05;SOR=3.912;ANN=G|synonymous_variant|LOW|PPO4|AAEL013501|transcript|AAEL013501-RA|protein_coding|1/7|c.135T>C|p.Asn45Asn|214/2332|135/2118|45/705||	GT:AD:DP:GQ:PL	1/1:0,2:2:6:82,6,0	./.:0,0:0	0/0:1,0:1:3:0,3,37	./.:0,0:0	./.:1,0:1	0/0:3,0:3:9:0,9,118	0/0:1,0:1:3:0,3,37	0/0:2,0:2:6:0,6,67	0/0:1,0:1:3:0,3,37	0/0:1,0:1:3:0,3,37	1/1:0,2:2:6:82,6,0	./.:0,0:0	1/1:0,2:2:6:82,6,0	./.:0,0:0	./.:0,0:0
2	199353269	.	C	T	411.89	AC=8;AF=0.667;AN=12;DP=21;ExcessHet=0.2482;FS=0.000;MLEAC=9;MLEAF=0.750;MQ=41.46;QD=37.44;SOR=0.859;ANN=T|synonymous_variant|LOW|EXON_2_199351062_199351666|AAEL015113|transcript|AAEL015113-RA|protein_coding|4/4|c.1944C>T|p.Asp648Asp|2021/2231|1944/2058|648/685||	GT:AD:DP:GQ:PL	1/1:0,3:3:9:122,9,0	1/1:0,2:2:6:82,6,0	./.:2,0:2	./.:0,0:0	./.:0,0:0	0/0:3,0:3:0:0,0,41	./.:1,0:1	./.:0,0:0	0/0:2,0:2:6:0,6,67	./.:1,0:1	1/1:0,4:4:12:163,12,0	./.:0,0:0	./.:0,0:0	1/1:0,2:2:6:82,6,0	./.:1,0:1
2	204786561	.	A	G	189.71	AC=6;AF=0.600;AN=10;DP=10;ExcessHet=0.1047;FS=0.000;MLEAC=7;MLEAF=0.700;MQ=43.30;QD=31.62;SOR=3.912;ANN=G|synonymous_variant|LOW|EXON_2_204698625_204699164|AAEL027585|transcript|AAEL027585-RA|protein_coding|2/8|c.537T>C|p.Arg179Arg|1146/2918|537/1788|179/595||	GT:AD:DP:GQ:PL	1/1:0,2:2:6:73,6,0	./.:0,0:0	1/1:0,2:2:6:73,6,0	./.:0,0:0	./.:0,0:0	0/0:1,0:1:3:0,3,37	./.:0,0:0	0/0:1,0:1:3:0,3,37	./.:0,0:0	./.:0,0:0	1/1:0,2:2:6:78,6,0	./.:0,0:0	./.:0,0:0	./.:1,0:1	./.:1,0:1
2	205297268	.	A	C	315.32	AC=6;AF=0.600;AN=10;DP=16;ExcessHet=0.1047;FS=0.000;MLEAC=7;MLEAF=0.700;MQ=40.09;QD=35.04;SOR=4.615;ANN=C|intron_variant|MODIFIER|EXON_2_205169266_205169402|AAEL019977|transcript|AAEL019977-RB|protein_coding|7/15|c.4986+25490A>C||||||,C|intron_variant|MODIFIER|EXON_2_205169266_205169402|AAEL019977|transcript|AAEL019977-RA|protein_coding|7/15|c.4986+25490A>C||||||,C|intron_variant|MODIFIER|EXON_2_…	GT:AD:DP:GQ:PL	1/1:0,3:3:9:118,9,0	./.:0,0:0	./.:1,0:1	./.:1,0:1	./.:1,0:1	0/0:1,0:1:3:0,3,37	0/0:1,0:1:3:0,3,37	./.:0,0:0	./.:0,0:0	./.:0,0:0	1/1:0,4:4:12:157,12,0	./.:0,0:0	./.:1,0:1	./.:1,0:1	1/1:0,2:2:6:76,6,0
2	205297355	.	T	C	519.56	AC=8;AF=0.571;AN=14;DP=20;ExcessHet=0.0254;FS=0.000;MLEAC=10;MLEAF=0.714;MQ=46.77;QD=37.11;SOR=5.421;ANN=C|intron_variant|MODIFIER|EXON_2_205169266_205169402|AAEL019977|transcript|AAEL019977-RB|protein_coding|7/15|c.4986+25577T>C||||||,C|intron_variant|MODIFIER|EXON_2_205169266_205169402|AAEL019977|transcript|AAEL019977-RA|protein_coding|7/15|c.4986+25577T>C||||||,C|intron_variant|MODIFIER|EXON_2…	GT:AD:DP:GQ:PL	1/1:0,2:2:6:82,6,0	./.:0,0:0	1/1:0,2:2:6:82,6,0	./.:0,0:0	./.:0,0:0	0/0:2,0:2:6:0,6,78	./.:0,0:0	./.:0,0:0	0/0:1,0:1:3:0,3,37	0/0:1,0:1:3:0,3,37	1/1:0,6:6:18:241,18,0	./.:0,0:0	./.:1,0:1	./.:1,0:1	1/1:0,4:4:12:159,12,0
2	212181350	.	A	G	145.84	AC=4;AF=0.400;AN=10;DP=9;ExcessHet=0.1047;FS=0.000;MLEAC=5;MLEAF=0.500;MQ=40.82;QD=36.46;SOR=3.258;ANN=G|intron_variant|MODIFIER|EXON_2_212158825_212158968|AAEL003066|transcript|AAEL003066-RA|protein_coding|2/3|c.528-851A>G||||||	GT:AD:DP:GQ:PGT:PID:PL	1/1:0,2:2:6:1|1:212181350_A_G:90,6,0	./.:0,0:0	./.:0,0:0	./.:0,0:0	./.:1,0:1	0/0:1,0:1:3:.:.:0,3,41	./.:0,0:0	./.:0,0:0	0/0:1,0:1:3:.:.:0,3,41	0/0:1,0:1:3:.:.:0,3,41	1/1:0,2:2:6:1|1:212181350_A_G:90,6,0	./.:1,0:1	./.:0,0:0	./.:0,0:0	./.:0,0:0
2	212181351	.	A	C	145.84	AC=4;AF=0.400;AN=10;DP=9;ExcessHet=0.1047;FS=0.000;MLEAC=5;MLEAF=0.500;MQ=40.82;QD=36.46;SOR=3.258;ANN=C|intron_variant|MODIFIER|EXON_2_212158825_212158968|AAEL003066|transcript|AAEL003066-RA|protein_coding|2/3|c.528-850A>C||||||	GT:AD:DP:GQ:PGT:PID:PL	1/1:0,2:2:6:1|1:212181350_A_G:90,6,0	./.:0,0:0	./.:0,0:0	./.:0,0:0	./.:1,0:1	0/0:1,0:1:3:.:.:0,3,41	./.:0,0:0	./.:0,0:0	0/0:1,0:1:3:.:.:0,3,41	0/0:1,0:1:3:.:.:0,3,41	1/1:0,2:2:6:1|1:212181350_A_G:90,6,0	./.:1,0:1	./.:0,0:0	./.:0,0:0	./.:0,0:0
2	215283650	.	C	T	291.84	AC=6;AF=0.600;AN=10;DP=14;ExcessHet=0.1047;FS=0.000;MLEAC=7;MLEAF=0.700;MQ=40.82;QD=36.48;SOR=4.407;ANN=T|intron_variant|MODIFIER|EXON_2_215266556_215269023|AAEL008645|transcript|AAEL008645-RA|protein_coding|7/8|c.1584+2790G>A||||||,T|intron_variant|MODIFIER|EXON_2_215266556_215269023|AAEL008645|transcript|AAEL008645-RB|protein_coding|8/9|c.1584+2790G>A||||||	GT:AD:DP:GQ:PL	1/1:0,2:2:6:82,6,0	./.:0,0:0	./.:0,0:0	./.:1,0:1	./.:1,0:1	0/0:1,0:1:3:0,3,37	./.:0,0:0	./.:0,0:0	0/0:1,0:1:3:0,3,37	./.:0,0:0	1/1:0,4:4:12:163,12,0	./.:1,0:1	1/1:0,2:2:6:82,6,0	./.:1,0:1	./.:0,0:0
2	225161439	.	A	G	613.38	AC=10;AF=0.714;AN=14;DP=20;ExcessHet=0.0458;FS=0.000;MLEAC=12;MLEAF=0.857;MQ=47.14;QD=38.34;SOR=5.670;ANN=G|downstream_gene_variant|MODIFIER|EXON_2_225166407_225166746|AAEL011436|transcript|AAEL011436-RA|protein_coding||c.*5146T>C|||||4968|,G|downstream_gene_variant|MODIFIER|EXON_2_225119324_225119653|AAEL011441|transcript|AAEL011441-RD|pseudogene||n.*201A>G|||||201|,G|intergenic_region|MODIFIER|…	GT:AD:DP:GQ:PL	1/1:0,5:5:15:204,15,0	./.:0,0:0	1/1:0,3:3:9:122,9,0	1/1:0,2:2:6:82,6,0	./.:1,0:1	0/0:1,0:1:3:0,3,41	0/0:1,0:1:3:0,3,41	./.:0,0:0	./.:0,0:0	./.:0,0:0	1/1:0,4:4:12:163,12,0	./.:0,0:0	1/1:0,2:2:6:82,6,0	./.:0,0:0	./.:1,0:1
2	226404485	.	T	C	397.14	AC=8;AF=0.571;AN=14;DP=19;ExcessHet=0.0254;FS=0.000;MLEAC=9;MLEAF=0.643;MQ=42.82;QD=36.10;SOR=4.977;ANN=C|intron_variant|MODIFIER|EXON_2_226339341_226339566|AAEL024576|transcript|AAEL024576-RA|protein_coding|8/22|c.999+1843A>G||||||	GT:AD:DP:GQ:PL	1/1:0,3:3:9:118,9,0	./.:1,0:1	1/1:0,2:2:6:78,6,0	./.:1,0:1	./.:0,0:0	0/0:2,0:2:6:0,6,74	./.:0,0:0	0/0:1,0:1:3:0,3,37	./.:0,0:0	0/0:1,0:1:3:0,3,37	1/1:0,4:4:12:163,12,0	1/1:0,2:2:6:82,6,0	./.:0,0:0	./.:1,0:1	./.:1,0:1
2	226692989	.	T	C	251.37	AC=6;AF=0.600;AN=10;DP=12;ExcessHet=0.1047;FS=0.000;MLEAC=7;MLEAF=0.700;MQ=41.83;QD=35.91;SOR=4.174;ANN=C|intron_variant|MODIFIER|EXON_2_226626981_226627169|AAEL011274|transcript|AAEL011274-RB|protein_coding|2/12|c.375+1583A>G||||||	GT:AD:DP:GQ:PL	1/1:0,2:2:6:82,6,0	./.:1,0:1	./.:1,0:1	./.:0,0:0	./.:0,0:0	0/0:1,0:1:3:0,3,19	./.:0,0:0	./.:0,0:0	./.:0,0:0	0/0:1,0:1:3:0,3,19	1/1:0,3:3:9:122,9,0	1/1:0,2:2:6:82,6,0	./.:0,0:0	./.:0,0:0	./.:1,0:1
2	226985628	.	G	A	253.29	AC=6;AF=0.600;AN=10;DP=16;ExcessHet=0.3218;FS=0.000;MLEAC=7;MLEAF=0.700;MQ=38.19;QD=36.18;SOR=4.174;ANN=A|intron_variant|MODIFIER|EXON_2_226974744_226975285|AAEL000248|transcript|AAEL000248-RA|protein_coding|4/6|c.1135-402C>T||||||	GT:AD:DP:GQ:PL	1/1:0,3:3:9:122,9,0	./.:1,0:1	./.:1,0:1	./.:0,0:0	./.:1,0:1	0/0:3,0:3:0:0,0,41	./.:0,0:0	0/0:1,0:1:3:0,3,37	./.:0,0:0	./.:2,0:2	1/1:0,2:2:6:82,6,0	./.:0,0:0	./.:0,0:0	./.:0,0:0	1/1:0,2:2:6:82,6,0
2	230492178	.	G	A	367.95	AC=8;AF=0.667;AN=12;DP=14;ExcessHet=0.0663;FS=0.000;MLEAC=9;MLEAF=0.750;MQ=45.64;QD=36.79;SOR=4.804;ANN=A|intron_variant|MODIFIER|EXON_2_230433256_230433552|AAEL008068|transcript|AAEL008068-RB|protein_coding|7/11|c.2446-262G>A||||||	GT:AD:DP:GQ:PL	1/1:0,2:2:6:82,6,0	1/1:0,2:2:6:82,6,0	./.:0,0:0	./.:0,0:0	./.:0,0:0	0/0:1,0:1:3:0,3,32	./.:0,0:0	./.:0,0:0	0/0:1,0:1:3:0,3,32	./.:0,0:0	1/1:0,4:4:12:159,12,0	./.:0,0:0	./.:1,0:1	1/1:0,2:2:6:82,6,0	./.:1,0:1
2	232544846	.	G	T	872.88	AC=14;AF=0.778;AN=18;DP=29;ExcessHet=0.0256;FS=0.000;MLEAC=16;MLEAF=0.889;MQ=46.15;QD=37.95;SOR=6.358;ANN=T|intron_variant|MODIFIER|EXON_2_232543300_232543844|AAEL012147|transcript|AAEL012147-RC|protein_coding|9/9|c.7606-1002C>A||||||	GT:AD:DP:GQ:PL	1/1:0,4:4:12:160,12,0	./.:1,0:1	1/1:0,2:2:6:78,6,0	1/1:0,2:2:6:82,6,0	1/1:0,2:2:6:82,6,0	0/0:1,0:1:3:0,3,41	0/0:1,0:1:3:0,3,41	./.:0,0:0	./.:0,0:0	./.:1,0:1	1/1:0,6:6:18:236,18,0	./.:1,0:1	1/1:0,5:5:15:204,15,0	1/1:0,2:2:6:73,6,0	./.:1,0:1
2	232930556	.	G	A	416.16	AC=8;AF=0.667;AN=12;DP=23;ExcessHet=3.0103;FS=0.000;MLEAC=10;MLEAF=0.833;MQ=41.46;QD=37.83;SOR=4.977;ANN=A|downstream_gene_variant|MODIFIER|EXON_2_232889576_232889711|AAEL013900|transcript|AAEL013900-RA|protein_coding||c.*2550G>A|||||2386|,A|downstream_gene_variant|MODIFIER|EXON_2_232889576_232889711|AAEL013900|transcript|AAEL013900-RC|protein_coding||c.*2550G>A|||||2386|,A|downstream_gene_varian…	GT:AD:DP:GQ:PL	1/1:0,3:3:9:122,9,0	./.:1,0:1	./.:1,0:1	./.:0,0:0	./.:0,0:0	0/0:4,0:4:0:0,0,82	./.:2,0:2	0/0:3,0:3:0:0,0,41	./.:1,0:1	./.:0,0:0	1/1:0,4:4:12:163,12,0	./.:0,0:0	1/1:0,2:2:6:82,6,0	1/1:0,2:2:6:82,6,0	./.:0,0:0
2	233080780	.	A	T	357.54	AC=8;AF=0.500;AN=16;DP=16;ExcessHet=0.0118;FS=0.000;MLEAC=9;MLEAF=0.562;MQ=47.43;QD=39.73;SOR=3.056;ANN=T|intron_variant|MODIFIER|EXON_2_233065277_233065707|AAEL015099|transcript|AAEL015099-RE|protein_coding|1/11|c.43-7603A>T||||||,T|intron_variant|MODIFIER|EXON_2_233065277_233065707|AAEL015099|transcript|AAEL015099-RF|protein_coding|1/11|c.-289+989A>T||||||,T|non_coding_transcript_exon_variant|M…	GT:AD:DP:GQ:PGT:PID:PL	1/1:0,3:3:9:1|1:233080780_A_T:135,9,0	./.:0,0:0	./.:0,0:0	./.:1,0:1	1/1:0,2:2:6:1|1:233080780_A_T:90,6,0	0/0:3,0:3:9:.:.:0,9,122	0/0:1,0:1:3:.:.:0,3,41	0/0:1,0:1:3:.:.:0,3,37	./.:0,0:0	0/0:1,0:1:3:.:.:0,3,41	1/1:0,2:2:6:1|1:233080780_A_T:90,6,0	./.:0,0:0	1/1:0,2:2:6:1|1:233080780_A_T:90,6,0	./.:0,0:0	./.:0,0:0
2	233131055	.	A	T	131.65	AC=6;AF=0.600;AN=10;DP=8;ExcessHet=0.1047;FS=0.000;MLEAC=6;MLEAF=0.600;MQ=40.82;QD=65.82;SOR=3.258;ANN=T|5_prime_UTR_variant|MODIFIER|EXON_2_233130928_233131316|AAEL021748|transcript|AAEL021748-RA|protein_coding|1/14|c.-814A>T|||||62548|,T|5_prime_UTR_variant|MODIFIER|EXON_2_233130928_233131316|AAEL021748|transcript|AAEL021748-RB|protein_coding|1/13|c.-814A>T|||||62548|,T|5_prime_UTR_variant|MODI…	GT:AD:DP:GQ:PL	1/1:0,2:2:6:82,6,0	./.:0,0:0	./.:0,0:0	./.:1,0:1	./.:1,0:1	0/0:1,0:1:3:0,3,41	./.:0,0:0	./.:0,0:0	./.:0,0:0	0/0:1,0:1:3:0,3,41	1/1:0,1:1:3:41,3,0	./.:0,0:0	./.:0,0:0	1/1:0,1:1:3:41,3,0	./.:0,0:0
2	235404021	.	T	C	2157.31	AC=16;AF=0.727;AN=22;DP=65;ExcessHet=0.0048;FS=0.000;InbreedingCoeff=0.7775;MLEAC=18;MLEAF=0.818;MQ=49.15;QD=39.22;SOR=8.051;ANN=C|synonymous_variant|LOW|EXON_2_235389251_235389648|AAEL011084|transcript|AAEL011084-RB|protein_coding|12/12|c.4515T>C|p.Arg1505Arg|4781/5142|4515/4731|1505/1576||	GT:AD:DP:GQ:PL	1/1:0,7:7:21:280,21,0	./.:1,0:1	1/1:0,3:3:9:117,9,0	1/1:0,4:4:12:163,12,0	./.:1,0:1	0/0:3,0:3:9:0,9,122	./.:0,0:0	0/0:2,0:2:6:0,6,82	./.:0,0:0	0/0:1,0:1:3:0,3,41	1/1:0,17:17:51:689,51,0	1/1:0,4:4:12:163,12,0	1/1:0,9:9:27:363,27,0	1/1:0,5:5:15:200,15,0	1/1:0,6:6:18:241,18,0
2	237158726	.	C	A	560.83	AC=12;AF=0.667;AN=18;DP=19;ExcessHet=0.0098;FS=0.000;MLEAC=13;MLEAF=0.722;MQ=50.00;QD=40.06;SOR=5.549;ANN=A|3_prime_UTR_variant|MODIFIER|EXON_2_237023496_237024976|AAEL021433|transcript|AAEL021433-RC|protein_coding|12/12|c.*31C>A|||||31|,A|3_prime_UTR_variant|MODIFIER|EXON_2_237023496_237024976|AAEL021433|transcript|AAEL021433-RA|protein_coding|12/12|c.*31C>A|||||31|,A|3_prime_UTR_variant|MODIFIE…	GT:AD:DP:GQ:PGT:PID:PL	1/1:0,2:2:6:.:.:82,6,0	./.:0,0:0	./.:0,0:0	1/1:0,2:2:6:.:.:82,6,0	./.:0,0:0	0/0:2,0:2:6:.:.:0,6,82	./.:0,0:0	0/0:1,0:1:3:.:.:0,3,41	0/0:1,0:1:3:.:.:0,3,41	./.:0,0:0	1/1:0,6:6:18:.:.:239,18,0	1/1:0,2:2:6:.:.:82,6,0	1/1:0,2:2:6:.:.:82,6,0	1/1:0,1:1:3:1|1:237158705_G_A:41,3,0	./.:0,0:0
2	240164973	.	A	T	200.99	AC=6;AF=0.429;AN=14;DP=17;ExcessHet=0.0254;FS=0.000;MLEAC=6;MLEAF=0.429;MQ=43.30;QD=33.50;SOR=3.912;ANN=T|intron_variant|MODIFIER|EXON_2_239998815_239999040|AAEL014041|transcript|AAEL014041-RB|protein_coding|2/16|c.201-7187A>T||||||,T|intron_variant|MODIFIER|EXON_2_239998815_239999040|AAEL014041|transcript|AAEL014041-RC|protein_coding|2/15|c.201-7187A>T||||||,T|intron_variant|MODIFIER|EXON_2_2399…	GT:AD:DP:GQ:PL	1/1:0,2:2:6:82,6,0	0/0:1,0:1:3:0,3,37	./.:1,0:1	./.:1,0:1	./.:0,0:0	0/0:4,0:4:12:0,12,159	0/0:1,0:1:3:0,3,41	./.:0,0:0	./.:0,0:0	0/0:3,0:3:9:0,9,118	1/1:0,2:2:6:82,6,0	./.:0,0:0	./.:0,0:0	./.:0,0:0	1/1:0,2:2:6:82,6,0
2	240165156	.	A	G	198.96	AC=4;AF=0.500;AN=8;DP=14;ExcessHet=0.1902;FS=0.000;MLEAC=5;MLEAF=0.625;MQ=35.36;QD=33.16;SOR=1.329;ANN=G|intron_variant|MODIFIER|EXON_2_239998815_239999040|AAEL014041|transcript|AAEL014041-RB|protein_coding|2/16|c.201-7004A>G||||||,G|intron_variant|MODIFIER|EXON_2_239998815_239999040|AAEL014041|transcript|AAEL014041-RC|protein_coding|2/15|c.201-7004A>G||||||,G|intron_variant|MODIFIER|EXON_2_23999…	GT:AD:DP:GQ:PL	1/1:0,3:3:9:122,9,0	./.:0,0:0	./.:1,0:1	./.:1,0:1	./.:1,0:1	0/0:1,0:1:3:0,3,37	./.:0,0:0	./.:0,0:0	./.:0,0:0	0/0:1,0:1:3:0,3,37	1/1:0,3:3:9:110,9,0	./.:1,0:1	./.:0,0:0	./.:2,0:2	./.:0,0:0
2	242993333	.	G	T	6442.8	AC=20;AF=0.833;AN=24;DP=162;ExcessHet=0.0135;FS=0.000;InbreedingCoeff=0.7637;MLEAC=22;MLEAF=0.917;MQ=50.00;QD=40.27;SOR=7.941;ANN=T|intron_variant|MODIFIER|EXON_2_242497295_242499181|AAEL019771|transcript|AAEL019771-RA|protein_coding|4/21|c.348+5403G>T||||||,T|intron_variant|MODIFIER|EXON_2_242497295_242499181|AAEL019771|transcript|AAEL019771-RD|protein_coding|4/21|c.348+5403G>T||||||,T|intron_va…	GT:AD:DP:GQ:PL	1/1:0,20:20:60:815,60,0	1/1:0,11:11:33:440,33,0	1/1:0,9:9:27:367,27,0	1/1:0,9:9:27:367,27,0	1/1:0,7:7:21:285,21,0	0/0:1,0:1:3:0,3,41	0/0:1,0:1:3:0,3,41	./.:0,0:0	./.:0,0:0	./.:0,0:0	1/1:0,34:34:99:1376,102,0	1/1:0,15:15:45:602,45,0	1/1:0,20:20:60:811,60,0	1/1:0,18:18:54:734,54,0	1/1:0,17:17:51:693,51,0
2	244880110	.	A	C	1546.54	AC=14;AF=0.778;AN=18;DP=42;ExcessHet=0.0256;FS=0.000;MLEAC=16;MLEAF=0.889;MQ=49.37;QD=39.65;SOR=7.378;ANN=C|intron_variant|MODIFIER|EXON_2_244866526_244866670|AAEL002647|transcript|AAEL002647-RA|protein_coding|4/5|c.1837-2342A>C||||||	GT:AD:DP:GQ:PL	1/1:0,3:3:9:122,9,0	./.:0,0:0	1/1:0,3:3:9:122,9,0	./.:0,0:0	./.:1,0:1	0/0:1,0:1:3:0,3,32	./.:0,0:0	./.:0,0:0	./.:0,0:0	0/0:1,0:1:3:0,3,32	1/1:0,13:13:39:530,39,0	1/1:0,6:6:18:245,18,0	1/1:0,4:4:12:163,12,0	1/1:0,6:6:18:245,18,0	1/1:0,4:4:12:163,12,0
2	244931752	.	C	G	243.15	AC=6;AF=0.600;AN=10;DP=12;ExcessHet=0.1047;FS=0.000;MLEAC=7;MLEAF=0.700;MQ=41.83;QD=34.74;SOR=4.174;ANN=G|upstream_gene_variant|MODIFIER|EXON_2_244936495_244937122|AAEL002645|transcript|AAEL002645-RA|protein_coding||c.-5228C>G|||||4743|,G|intergenic_region|MODIFIER|EXON_2_244866526_244866670-EXON_2_244936495_244937122|AAEL002647-AAEL002645|intergenic_region|AAEL002647-AAEL002645|||n.244931752C>G|…	GT:AD:DP:GQ:PL	1/1:0,2:2:6:82,6,0	./.:1,0:1	./.:0,0:0	./.:0,0:0	./.:1,0:1	0/0:1,0:1:3:0,3,37	0/0:1,0:1:3:0,3,37	./.:0,0:0	./.:0,0:0	./.:0,0:0	1/1:0,3:3:9:118,9,0	1/1:0,2:2:6:78,6,0	./.:1,0:1	./.:0,0:0	./.:0,0:0
2	250722365	.	G	T	436.11	AC=10;AF=0.625;AN=16;DP=27;ExcessHet=0.0152;FS=0.000;MLEAC=11;MLEAF=0.688;MQ=46.63;QD=36.34;SOR=5.136;ANN=T|upstream_gene_variant|MODIFIER|EXON_2_250723795_250724123|AAEL025756|transcript|AAEL025756-RA|pseudogene||n.-1430G>T|||||1430|,T|downstream_gene_variant|MODIFIER|EXON_2_250658410_250658619|AAEL007691|transcript|AAEL007691-RA|protein_coding||c.*876G>T|||||632|,T|downstream_gene_variant|MODIF…	GT:AD:DP:GQ:PL	1/1:0,2:2:6:78,6,0	./.:0,0:0	1/1:0,2:2:6:78,6,0	./.:1,0:1	./.:0,0:0	0/0:2,0:2:6:0,6,63	./.:0,0:0	0/0:1,0:1:3:0,3,37	./.:0,0:0	0/0:1,0:1:3:0,3,37	1/1:0,3:3:9:122,9,0	1/1:0,3:3:9:122,9,0	./.:0,0:0	1/1:0,2:2:6:82,6,0	./.:2,0:2
2	251190772	.	A	T	923.99	AC=14;AF=0.700;AN=20;DP=32;ExcessHet=0.0256;FS=0.000;InbreedingCoeff=0.5289;MLEAC=17;MLEAF=0.850;MQ=47.14;QD=38.50;SOR=6.439;ANN=T|non_coding_transcript_exon_variant|MODIFIER|EXON_2_251190173_251190402|AAEL023460|transcript|AAEL023460-RA|pseudogene|1/2|n.57T>A||||||	GT:AD:DP:GQ:PL	1/1:0,5:5:15:204,15,0	1/1:0,4:4:12:163,12,0	./.:1,0:1	1/1:0,3:3:9:118,9,0	./.:0,0:0	0/0:3,0:3:0:0,0,41	0/0:1,0:1:3:0,3,37	./.:0,0:0	0/0:1,0:1:3:0,3,37	./.:2,0:2	1/1:0,4:4:12:163,12,0	1/1:0,2:2:6:78,6,0	1/1:0,4:4:12:163,12,0	./.:0,0:0	1/1:0,2:2:6:82,6,0
2	253743166	.	T	G	263.63	AC=8;AF=0.667;AN=12;DP=10;ExcessHet=0.0663;FS=0.000;MLEAC=9;MLEAF=0.750;MQ=50.00;QD=32.95;SOR=4.407;ANN=G|3_prime_UTR_variant|MODIFIER|EXON_2_253720343_253720457|AAEL023666|transcript|AAEL023666-RA|protein_coding|9/9|c.*507T>G|||||507|,G|downstream_gene_variant|MODIFIER|EXON_2_253744437_253745020|AAEL003174|transcript|AAEL003174-RC|protein_coding||c.*1362A>C|||||1271|,G|downstream_gene_variant|MO…	GT:AD:DP:GQ:PL	1/1:0,2:2:6:75,6,0	./.:0,0:0	./.:0,0:0	./.:0,0:0	1/1:0,2:2:6:75,6,0	0/0:1,0:1:3:0,3,37	./.:0,0:0	./.:0,0:0	./.:0,0:0	0/0:1,0:1:3:0,3,37	1/1:0,2:2:6:75,6,0	./.:0,0:0	./.:0,0:0	1/1:0,2:2:6:75,6,0	./.:0,0:0
2	253773139	.	G	T	446.05	AC=8;AF=0.571;AN=14;DP=19;ExcessHet=0.0254;FS=0.000;MLEAC=9;MLEAF=0.643;MQ=44.72;QD=37.17;SOR=5.136;ANN=T|downstream_gene_variant|MODIFIER|EXON_2_253763558_253763788|AAEL003171|transcript|AAEL003171-RB|protein_coding||c.*3829G>T|||||3296|,T|downstream_gene_variant|MODIFIER|EXON_2_253763558_253763788|AAEL003171|transcript|AAEL003171-RC|pseudogene||n.*3296G>T|||||3296|,T|intron_variant|MODIFIER|EXO…	GT:AD:DP:GQ:PL	1/1:0,2:2:6:82,6,0	./.:0,0:0	./.:1,0:1	./.:0,0:0	1/1:0,2:2:6:82,6,0	0/0:2,0:2:6:0,6,59	./.:0,0:0	./.:0,0:0	0/0:1,0:1:3:0,3,19	0/0:1,0:1:3:0,3,37	1/1:0,5:5:15:204,15,0	./.:1,0:1	1/1:0,3:3:9:122,9,0	./.:0,0:0	./.:1,0:1
2	253773167	.	T	C	365.71	AC=8;AF=0.571;AN=14;DP=17;ExcessHet=0.0254;FS=0.000;MLEAC=9;MLEAF=0.643;MQ=43.85;QD=36.57;SOR=4.804;ANN=C|downstream_gene_variant|MODIFIER|EXON_2_253763558_253763788|AAEL003171|transcript|AAEL003171-RB|protein_coding||c.*3857T>C|||||3324|,C|downstream_gene_variant|MODIFIER|EXON_2_253763558_253763788|AAEL003171|transcript|AAEL003171-RC|pseudogene||n.*3324T>C|||||3324|,C|intron_variant|MODIFIER|EXO…	GT:AD:DP:GQ:PL	1/1:0,2:2:6:82,6,0	./.:0,0:0	./.:1,0:1	./.:0,0:0	1/1:0,2:2:6:82,6,0	0/0:2,0:2:6:0,6,67	./.:0,0:0	./.:0,0:0	0/0:1,0:1:3:0,3,32	0/0:1,0:1:3:0,3,37	1/1:0,4:4:12:163,12,0	./.:1,0:1	1/1:0,2:2:6:82,6,0	./.:0,0:0	./.:1,0:1
2	256229354	.	T	C	239.01	AC=4;AF=0.500;AN=8;DP=14;ExcessHet=0.1902;FS=0.000;MLEAC=5;MLEAF=0.625;MQ=38.19;QD=34.14;SOR=1.609;ANN=C|intron_variant|MODIFIER|EXON_2_256214584_256215579|AAEL003539|transcript|AAEL003539-RA|protein_coding|1/3|c.58+5436A>G||||||,C|non_coding_transcript_exon_variant|MODIFIER|EXON_2_256224248_256224283|AAEL024276|transcript|AAEL024276-RA|pseudogene|3/3|n.70T>C||||||	GT:AD:DP:GQ:PGT:PID:PL	1/1:0,2:2:6:1|1:256229353_T_C:79,6,0	./.:1,0:1	./.:0,0:0	./.:0,0:0	./.:0,0:0	0/0:1,0:1:3:.:.:0,3,41	./.:0,0:0	./.:0,0:0	0/0:1,0:1:3:.:.:0,3,41	./.:0,0:0	1/1:0,5:5:15:.:.:193,15,0	./.:2,0:2	./.:1,0:1	./.:1,0:1	./.:0,0:0
2	260747987	.	G	A	332.72	AC=6;AF=0.600;AN=10;DP=16;ExcessHet=0.1047;FS=0.000;MLEAC=7;MLEAF=0.700;MQ=40.09;QD=36.97;SOR=4.615;ANN=A|missense_variant|MODERATE|EXON_2_260747561_260748051|AAEL004928|transcript|AAEL004928-RA|protein_coding|2/2|c.317C>T|p.Thr106Ile|733/1159|317/588|106/195||,A|intron_variant|MODIFIER|EXON_2_260476168_260476294|AAEL019472|transcript|AAEL019472-RA|protein_coding|11/11|c.4359+582G>A||||||	GT:AD:DP:GQ:PL	1/1:0,2:2:6:82,6,0	./.:0,0:0	./.:1,0:1	./.:0,0:0	./.:1,0:1	0/0:1,0:1:3:0,3,26	./.:0,0:0	0/0:1,0:1:3:0,3,26	./.:0,0:0	./.:0,0:0	1/1:0,5:5:15:204,15,0	./.:1,0:1	./.:1,0:1	1/1:0,2:2:6:82,6,0	./.:1,0:1
2	263982578	.	A	G	412.1	AC=8;AF=0.667;AN=12;DP=14;ExcessHet=0.0663;FS=0.000;MLEAC=9;MLEAF=0.750;MQ=47.87;QD=41.21;SOR=4.977;ANN=G|synonymous_variant|LOW|EXON_2_263974160_263975048|AAEL001493|transcript|AAEL001493-RC|protein_coding|18/24|c.7101T>C|p.His2367His|8331/11885|7101/9912|2367/3303||,G|synonymous_variant|LOW|EXON_2_263974160_263975048|AAEL001493|transcript|AAEL001493-RE|protein_coding|18/24|c.7101T>C|p.His2367Hi…	GT:AD:DP:GQ:PL	1/1:0,5:5:15:204,15,0	1/1:0,2:2:6:82,6,0	./.:0,0:0	1/1:0,3:3:9:122,9,0	./.:0,0:0	0/0:1,0:1:3:0,3,41	./.:0,0:0	./.:0,0:0	./.:0,0:0	0/0:1,0:1:3:0,3,41	1/1:0,1:1:3:41,3,0	./.:0,0:0	./.:0,0:0	./.:0,0:0	./.:1,0:1
2	268505063	.	C	G	331.18	AC=8;AF=0.667;AN=12;DP=13;ExcessHet=0.0663;FS=0.000;MLEAC=9;MLEAF=0.750;MQ=45.23;QD=36.80;SOR=4.615;ANN=G|upstream_gene_variant|MODIFIER|EXON_2_268484080_268485255|AAEL022163|transcript|AAEL022163-RA|protein_coding||c.-1593G>C|||||1493|WARNING_TRANSCRIPT_MULTIPLE_STOP_CODONS,G|upstream_gene_variant|MODIFIER|EXON_2_268509544_268509816|AAEL009265|transcript|AAEL009265-RC|protein_coding||c.-41311C>G…	GT:AD:DP:GQ:PL	1/1:0,2:2:6:82,6,0	./.:0,0:0	1/1:0,2:2:6:82,6,0	./.:0,0:0	./.:0,0:0	0/0:1,0:1:3:0,3,41	./.:0,0:0	./.:0,0:0	./.:0,0:0	0/0:1,0:1:3:0,3,41	1/1:0,3:3:9:122,9,0	./.:0,0:0	1/1:0,2:2:6:82,6,0	./.:1,0:1	./.:1,0:1
2	272886554	.	T	C	771.37	AC=12;AF=0.667;AN=18;DP=29;ExcessHet=0.0335;FS=0.000;MLEAC=14;MLEAF=0.778;MQ=45.64;QD=38.57;SOR=6.091;ANN=C|synonymous_variant|LOW|for|AAEL007826|transcript|AAEL007826-RA|protein_coding|2/11|c.369A>G|p.Leu123Leu|914/3875|369/2484|123/827||	GT:AD:DP:GQ:PL	1/1:0,4:4:12:163,12,0	./.:0,0:0	./.:1,0:1	1/1:0,2:2:6:82,6,0	./.:1,0:1	0/0:3,0:3:0:0,0,41	./.:1,0:1	./.:0,0:0	0/0:1,0:1:3:0,3,32	0/0:1,0:1:3:0,3,37	1/1:0,7:7:21:285,21,0	./.:1,0:1	1/1:0,2:2:6:82,6,0	1/1:0,2:2:6:82,6,0	1/1:0,3:3:9:122,9,0
2	273511794	.	A	G	331.18	AC=8;AF=0.667;AN=12;DP=14;ExcessHet=0.0663;FS=0.000;MLEAC=9;MLEAF=0.750;MQ=43.30;QD=36.80;SOR=4.615;ANN=G|intergenic_region|MODIFIER|EXON_2_273308756_273309091-EXON_2_273536068_273536130|AAEL024220-AAEL025127|intergenic_region|AAEL024220-AAEL025127|||n.273511794A>G||||||	GT:AD:DP:GQ:PL	1/1:0,3:3:9:122,9,0	./.:1,0:1	./.:0,0:0	./.:0,0:0	1/1:0,2:2:6:82,6,0	0/0:1,0:1:3:0,3,41	./.:0,0:0	./.:0,0:0	0/0:1,0:1:3:0,3,41	./.:0,0:0	1/1:0,2:2:6:82,6,0	1/1:0,2:2:6:82,6,0	./.:0,0:0	./.:1,0:1	./.:1,0:1
2	275792271	.	C	T	3660.14	AC=19;AF=0.679;AN=28;BaseQRankSum=-2.287;ClippingRankSum=-0.000;DP=139;ExcessHet=0.0063;FS=0.000;InbreedingCoeff=0.7342;MLEAC=20;MLEAF=0.714;MQ=50.00;MQRankSum=-0.000;QD=38.53;ReadPosRankSum=-2.287;SOR=4.571;ANN=T|3_prime_UTR_variant|MODIFIER|EXON_2_275774433_275774829|AAEL001837|transcript|AAEL001837-RA|protein_coding|3/3|c.*20C>T|||||20|	GT:AD:DP:GQ:PGT:PID:PL	1/1:0,7:7:21:1|1:275792271_C_T:298,21,0	1/1:0,5:5:15:1|1:275792271_C_T:216,15,0	1/1:0,4:4:12:1|1:275792271_C_T:171,12,0	1/1:0,5:5:15:1|1:275792271_C_T:217,15,0	./.:0,0:0	0/0:20,0:20:34:.:.:0,34,741	0/0:9,0:9:27:.:.:0,27,363	0/0:9,0:9:1:.:.:0,1,296	0/1:8,2:10:29:.:.:29,0,359	0/0:6,0:6:18:.:.:0,18,241	1/1:0,19:19:57:1|1:275792271_C_T:838,57,0	1/1:0,9:9:27:1|1:275792271_C_T:396,27,0	1/1:0,11:11:33:1|1:275792271_C_T:486,33,0	1/1:0,11:11:33:1|1:275792271_C_T:478,33,0	1/1:0,14:14:42:1|1:275792271_C_T:613,42,0
2	275792277	.	T	C	3331.62	AC=18;AF=0.643;AN=28;DP=118;ExcessHet=0.0003;FS=0.000;InbreedingCoeff=0.9604;MLEAC=18;MLEAF=0.643;MQ=50.00;QD=46.27;SOR=8.581;ANN=C|3_prime_UTR_variant|MODIFIER|EXON_2_275774433_275774829|AAEL001837|transcript|AAEL001837-RA|protein_coding|3/3|c.*26T>C|||||26|	GT:AD:DP:GQ:PGT:PID:PL	1/1:0,5:5:18:1|1:275792271_C_T:262,18,0	1/1:0,4:4:12:1|1:275792271_C_T:180,12,0	1/1:0,3:3:9:1|1:275792271_C_T:135,9,0	1/1:0,4:4:15:1|1:275792271_C_T:217,15,0	./.:0,0:0	0/0:17,0:17:48:.:.:0,48,720	0/0:9,0:9:27:.:.:0,27,363	0/0:7,0:7:21:.:.:0,21,285	0/0:7,0:7:21:.:.:0,21,281	0/0:6,0:6:18:.:.:0,18,241	1/1:0,17:17:54:1|1:275792271_C_T:802,54,0	1/1:0,8:8:24:1|1:275792271_C_T:360,24,0	1/1:0,10:10:30:1|1:275792271_C_T:450,30,0	1/1:0,9:9:30:1|1:275792271_C_T:442,30,0	1/1:0,12:12:39:1|1:275792271_C_T:577,39,0
2	276362047	.	T	G	202.15	AC=6;AF=0.600;AN=10;DP=10;ExcessHet=0.1047;FS=0.000;MLEAC=7;MLEAF=0.700;MQ=46.77;QD=28.88;SOR=4.174;ANN=G|intron_variant|MODIFIER|EXON_2_276361115_276361382|AAEL025051|transcript|AAEL025051-RB|protein_coding|1/11|c.-873+665T>G||||||,G|intron_variant|MODIFIER|EXON_2_276361115_276361382|AAEL025051|transcript|AAEL025051-RC|protein_coding|1/11|c.-897+541T>G||||||,G|intron_variant|MODIFIER|EXON_2_2763…	GT:AD:DP:GQ:PL	1/1:0,2:2:6:50,6,0	./.:1,0:1	./.:0,0:0	./.:0,0:0	./.:0,0:0	0/0:1,0:1:3:0,3,37	./.:0,0:0	0/0:1,0:1:3:0,3,37	./.:0,0:0	./.:0,0:0	1/1:0,3:3:9:114,9,0	./.:0,0:0	1/1:0,2:2:6:73,6,0	./.:0,0:0	./.:0,0:0
2	277570102	.	A	G	320.68	AC=8;AF=0.444;AN=18;DP=36;ExcessHet=0.0327;FS=0.000;MLEAC=10;MLEAF=0.556;MQ=38.04;QD=29.15;SOR=4.977;ANN=G|missense_variant|MODERATE|EXON_2_277557386_277557482|AAEL013776|transcript|AAEL013776-RB|protein_coding|2/6|c.19A>G|p.Ile7Val|170/2231|19/1104|7/367||,G|missense_variant|MODERATE|EXON_2_277557386_277557482|AAEL013776|transcript|AAEL013776-RC|protein_coding|2/6|c.19A>G|p.Ile7Val|333/2394|19/1…	GT:AD:DP:GQ:PL	1/1:0,4:4:12:132,12,0	./.:0,0:0	./.:2,0:2	1/1:0,2:2:6:35,6,0	./.:2,0:2	0/0:8,0:8:0:0,0,237	0/0:2,0:2:6:0,6,78	0/0:2,0:2:3:0,3,45	./.:2,0:2	0/0:4,0:4:6:0,6,90	1/1:0,3:3:9:122,9,0	1/1:0,2:2:6:82,6,0	./.:1,0:1	./.:1,0:1	0/0:1,0:1:3:0,3,37
2	277612013	.	A	T	1364.92	AC=16;AF=0.800;AN=20;DP=38;ExcessHet=0.0202;FS=0.000;InbreedingCoeff=0.5865;MLEAC=18;MLEAF=0.900;MQ=50.00;QD=37.91;SOR=7.223;ANN=T|downstream_gene_variant|MODIFIER|EXON_2_277615681_277616474|AAEL013774|transcript|AAEL013774-RA|protein_coding||c.*3832T>A|||||3668|,T|intron_variant|MODIFIER|EXON_2_277557386_277557482|AAEL013776|transcript|AAEL013776-RB|protein_coding|2/5|c.130+41800A>T||||||,T|intr…	GT:AD:DP:GQ:PL	1/1:0,5:5:15:200,15,0	1/1:0,3:3:9:118,9,0	./.:0,0:0	1/1:0,2:2:6:82,6,0	./.:0,0:0	0/0:1,0:1:3:0,3,37	./.:0,0:0	./.:0,0:0	./.:0,0:0	0/0:1,0:1:3:0,3,37	1/1:0,9:9:27:349,27,0	1/1:0,6:6:18:231,18,0	1/1:0,4:4:12:151,12,0	1/1:0,2:2:6:78,6,0	1/1:0,5:5:15:200,15,0
2	277612042	.	G	A	2291.49	AC=15;AF=0.750;AN=20;BaseQRankSum=-0.000;ClippingRankSum=-0.000;DP=62;ExcessHet=0.1020;FS=0.000;InbreedingCoeff=0.4437;MLEAC=17;MLEAF=0.850;MQ=49.58;MQRankSum=-0.000;QD=38.84;ReadPosRankSum=-0.319;SOR=6.770;ANN=A|downstream_gene_variant|MODIFIER|EXON_2_277615681_277616474|AAEL013774|transcript|AAEL013774-RA|protein_coding||c.*3803C>T|||||3639|,A|intron_variant|MODIFIER|EXON_2_277557386_277557482|…	GT:AD:DP:GQ:PL	1/1:0,7:7:21:285,21,0	1/1:0,4:4:12:163,12,0	./.:1,0:1	1/1:0,2:2:6:82,6,0	./.:0,0:0	0/0:1,0:1:3:0,3,37	./.:0,0:0	./.:0,0:0	./.:0,0:0	0/0:1,0:1:3:0,3,37	1/1:0,18:18:54:734,54,0	1/1:0,9:9:27:367,27,0	1/1:0,7:7:21:285,21,0	1/1:0,4:4:12:163,12,0	0/1:1,7:8:17:261,0,17
2	283744445	.	A	C	324.61	AC=6;AF=0.600;AN=10;DP=13;ExcessHet=0.1047;FS=0.000;MLEAC=7;MLEAF=0.700;MQ=42.64;QD=40.58;SOR=4.407;ANN=C|intron_variant|MODIFIER|EXON_2_283734870_283736146|AAEL023684|transcript|AAEL023684-RA|protein_coding|3/4|c.504+482T>G||||||	GT:AD:DP:GQ:PGT:PID:PL	1/1:0,2:2:6:1|1:283744436_A_T:90,6,0	./.:0,0:0	./.:1,0:1	./.:2,0:2	./.:0,0:0	0/0:1,0:1:3:.:.:0,3,37	./.:0,0:0	0/0:1,0:1:3:.:.:0,3,37	./.:0,0:0	./.:0,0:0	1/1:0,3:3:9:1|1:283744436_A_T:135,9,0	./.:0,0:0	./.:0,0:0	1/1:0,3:3:9:1|1:283744436_A_T:135,9,0	./.:0,0:0
2	285946855	.	C	T	841.91	AC=9;AF=0.643;AN=14;BaseQRankSum=1.150;ClippingRankSum=-0.000;DP=28;ExcessHet=0.2340;FS=0.000;MLEAC=10;MLEAF=0.714;MQ=47.03;MQRankSum=-0.000;QD=36.60;ReadPosRankSum=1.150;SOR=4.892;ANN=T|synonymous_variant|LOW|EXON_2_285801301_285802436|AAEL012449|transcript|AAEL012449-RB|protein_coding|5/11|c.1089C>T|p.Asp363Asp|2134/5835|1089/3839|363/1278||WARNING_TRANSCRIPT_MULTIPLE_STOP_CODONS	GT:AD:DP:GQ:PL	1/1:0,2:2:6:81,6,0	./.:0,0:0	./.:0,0:0	./.:1,0:1	./.:1,0:1	0/0:1,0:1:3:0,3,41	./.:0,0:0	./.:0,0:0	./.:0,0:0	0/0:1,0:1:3:0,3,41	1/1:0,10:10:30:408,30,0	./.:1,0:1	1/1:0,3:3:9:122,9,0	0/1:1,3:4:25:110,0,25	1/1:0,4:4:12:163,12,0
2	287002522	.	G	C	524.37	AC=10;AF=0.625;AN=16;DP=22;ExcessHet=0.0152;FS=0.000;MLEAC=12;MLEAF=0.750;MQ=44.10;QD=37.46;SOR=5.421;ANN=C|intergenic_region|MODIFIER|EXON_2_286866107_286866479-EXON_2_287039443_287039706|AAEL022115-AAEL026870|intergenic_region|AAEL022115-AAEL026870|||n.287002522G>C||||||	GT:AD:DP:GQ:PL	1/1:0,3:3:9:122,9,0	./.:1,0:1	./.:1,0:1	./.:0,0:0	./.:1,0:1	0/0:2,0:2:6:0,6,67	./.:0,0:0	0/0:1,0:1:3:0,3,37	./.:0,0:0	0/0:1,0:1:3:0,3,37	1/1:0,3:3:9:122,9,0	1/1:0,4:4:12:163,12,0	1/1:0,2:2:6:82,6,0	./.:1,0:1	1/1:0,2:2:6:82,6,0
2	288615923	.	G	A	1311.36	AC=16;AF=0.800;AN=20;DP=39;ExcessHet=0.0202;FS=0.000;InbreedingCoeff=0.6704;MLEAC=18;MLEAF=0.900;MQ=50.00;QD=37.47;SOR=7.168;ANN=A|5_prime_UTR_variant|MODIFIER|EXON_2_288613566_288613730|AAEL004784|transcript|AAEL004784-RA|protein_coding|1/6|c.-50C>T|||||1183|,A|5_prime_UTR_variant|MODIFIER|EXON_2_288613566_288613730|AAEL004784|transcript|AAEL004784-RB|protein_coding|1/7|c.-101C>T|||||1183|,A|ups…	GT:AD:DP:GQ:PL	1/1:0,8:8:24:317,24,0	./.:0,0:0	1/1:0,3:3:9:83,9,0	1/1:0,3:3:9:122,9,0	1/1:0,4:4:12:159,12,0	0/0:2,0:2:6:0,6,82	./.:0,0:0	./.:0,0:0	./.:0,0:0	0/0:2,0:2:6:0,6,78	1/1:0,9:9:27:359,27,0	1/1:0,3:3:9:117,9,0	1/1:0,2:2:6:81,6,0	1/1:0,3:3:9:122,9,0	./.:0,0:0
2	288703218	.	G	A	769.7	AC=12;AF=0.750;AN=16;DP=25;ExcessHet=0.0335;FS=0.000;MLEAC=14;MLEAF=0.875;MQ=47.78;QD=36.65;SOR=6.184;ANN=A|intron_variant|MODIFIER|EXON_2_288701318_288702094|AAEL004738|transcript|AAEL004738-RA|protein_coding|2/2|c.950+23C>T||||||	GT:AD:DP:GQ:PL	1/1:0,4:4:12:151,12,0	./.:1,0:1	./.:0,0:0	./.:1,0:1	1/1:0,2:2:6:78,6,0	0/0:1,0:1:3:0,3,41	0/0:1,0:1:3:0,3,41	./.:0,0:0	./.:0,0:0	./.:0,0:0	1/1:0,6:6:18:232,18,0	1/1:0,3:3:9:118,9,0	1/1:0,4:4:12:155,12,0	1/1:0,2:2:6:77,6,0	./.:0,0:0
2	289436703	.	C	A	903.84	AC=12;AF=0.750;AN=16;DP=24;ExcessHet=0.0335;FS=0.000;MLEAC=14;MLEAF=0.875;MQ=48.85;QD=43.04;SOR=6.184;ANN=A|intron_variant|MODIFIER|GPRGRK|AAEL004777|transcript|AAEL004777-RA|protein_coding|1/15|c.-465-98451C>A||||||,A|intron_variant|MODIFIER|GPRGRK|AAEL004777|transcript|AAEL004777-RB|protein_coding|2/16|c.-465-98451C>A||||||	GT:AD:DP:GQ:PGT:PID:PL	1/1:0,7:7:21:1|1:289436703_C_A:315,21,0	1/1:0,4:4:12:1|1:289436703_C_A:180,12,0	1/1:0,3:3:9:1|1:289436703_C_A:135,9,0	./.:1,0:1	1/1:0,3:3:9:1|1:289436703_C_A:135,9,0	0/0:1,0:1:3:.:.:0,3,37	./.:0,0:0	0/0:1,0:1:3:.:.:0,3,37	./.:0,0:0	./.:0,0:0	1/1:0,2:2:6:1|1:289436703_C_A:90,6,0	./.:0,0:0	./.:0,0:0	1/1:0,2:2:6:1|1:289436703_C_A:90,6,0	./.:0,0:0
2	289436708	.	G	A	903.84	AC=12;AF=0.750;AN=16;DP=24;ExcessHet=0.0335;FS=0.000;MLEAC=14;MLEAF=0.875;MQ=48.85;QD=43.04;SOR=6.184;ANN=A|intron_variant|MODIFIER|GPRGRK|AAEL004777|transcript|AAEL004777-RA|protein_coding|1/15|c.-465-98446G>A||||||,A|intron_variant|MODIFIER|GPRGRK|AAEL004777|transcript|AAEL004777-RB|protein_coding|2/16|c.-465-98446G>A||||||	GT:AD:DP:GQ:PGT:PID:PL	1/1:0,7:7:21:1|1:289436703_C_A:315,21,0	1/1:0,4:4:12:1|1:289436703_C_A:180,12,0	1/1:0,3:3:9:1|1:289436703_C_A:135,9,0	./.:1,0:1	1/1:0,3:3:9:1|1:289436703_C_A:135,9,0	0/0:1,0:1:3:.:.:0,3,37	./.:0,0:0	0/0:1,0:1:3:.:.:0,3,37	./.:0,0:0	./.:0,0:0	1/1:0,2:2:6:1|1:289436703_C_A:90,6,0	./.:0,0:0	./.:0,0:0	1/1:0,2:2:6:1|1:289436703_C_A:90,6,0	./.:0,0:0
2	290411844	.	G	A	362.79	AC=8;AF=0.571;AN=14;DP=14;ExcessHet=0.0254;FS=0.000;MLEAC=10;MLEAF=0.714;MQ=47.67;QD=40.31;SOR=4.804;ANN=A|3_prime_UTR_variant|MODIFIER|EXON_2_290411060_290411974|AAEL004773|transcript|AAEL004773-RA|protein_coding|5/5|c.*94C>T|||||94|	GT:AD:DP:GQ:PGT:PID:PL	1/1:0,2:2:6:.:.:82,6,0	./.:0,0:0	1/1:0,1:1:3:1|1:290411832_AG_A:45,3,0	./.:0,0:0	./.:0,0:0	0/0:1,0:1:3:.:.:0,3,37	./.:0,0:0	0/0:1,0:1:3:.:.:0,3,37	./.:0,0:0	./.:0,0:0	1/1:0,4:4:12:.:.:159,12,0	./.:0,0:0	./.:1,0:1	1/1:0,3:3:9:.:.:118,9,0	0/0:1,0:1:3:.:.:0,3,19
2	293588347	.	T	A	651.17	AC=8;AF=0.571;AN=14;DP=26;ExcessHet=0.0663;FS=0.000;MLEAC=10;MLEAF=0.714;MQ=46.10;QD=38.30;SOR=5.784;ANN=A|non_coding_transcript_exon_variant|MODIFIER|EXON_2_293587812_293588141|AAEL025188|transcript|AAEL025188-RA|pseudogene|2/2|n.446T>A||||||	GT:AD:DP:GQ:PL	1/1:0,5:5:15:204,15,0	./.:0,0:0	./.:0,0:0	1/1:0,5:5:15:204,15,0	./.:0,0:0	0/0:4,0:4:0:0,0,82	0/0:1,0:1:3:0,3,32	0/0:1,0:1:3:0,3,37	./.:0,0:0	./.:2,0:2	1/1:0,4:4:12:163,12,0	1/1:0,3:3:9:122,9,0	./.:0,0:0	./.:0,0:0	./.:1,0:1
2	293711468	.	C	T	327.38	AC=6;AF=0.500;AN=12;DP=19;ExcessHet=0.0473;FS=0.000;MLEAC=8;MLEAF=0.667;MQ=37.50;QD=36.38;SOR=4.615;ANN=T|intron_variant|MODIFIER|EXON_2_293663689_293663882|AAEL004278|transcript|AAEL004278-RA|protein_coding|3/5|c.615-2889C>T||||||	GT:AD:DP:GQ:PL	1/1:0,3:3:9:122,9,0	./.:1,0:1	./.:1,0:1	0/0:1,0:1:3:0,3,41	./.:1,0:1	0/0:1,0:1:3:0,3,41	0/0:1,0:1:3:0,3,41	./.:0,0:0	./.:0,0:0	./.:0,0:0	1/1:0,4:4:12:163,12,0	./.:2,0:2	./.:2,0:2	./.:0,0:0	1/1:0,2:2:6:82,6,0
2	299224166	.	A	G	1514.35	AC=14;AF=0.778;AN=18;DP=44;ExcessHet=0.0256;FS=0.000;MLEAC=16;MLEAF=0.889;MQ=50.00;QD=36.94;SOR=7.523;ANN=G|5_prime_UTR_variant|MODIFIER|EXON_2_299194408_299195799|AAEL001639|transcript|AAEL001639-RB|protein_coding|3/7|c.-166T>C|||||166|,G|5_prime_UTR_variant|MODIFIER|EXON_2_299194408_299195799|AAEL001639|transcript|AAEL001639-RC|protein_coding|3/7|c.-166T>C|||||166|,G|5_prime_UTR_variant|MODIFIE…	GT:AD:DP:GQ:PL	1/1:0,4:4:12:157,12,0	./.:0,0:0	./.:0,0:0	./.:0,0:0	1/1:0,2:2:6:82,6,0	0/0:1,0:1:3:0,3,41	./.:0,0:0	./.:0,0:0	./.:0,0:0	0/0:1,0:1:3:0,3,37	1/1:0,18:18:53:659,53,0	1/1:0,1:1:3:41,3,0	1/1:0,5:5:15:173,15,0	1/1:0,5:5:15:168,15,0	1/1:0,7:7:21:277,21,0
2	300165095	.	G	A	598.64	AC=10;AF=0.625;AN=16;DP=22;ExcessHet=0.0152;FS=0.000;MLEAC=12;MLEAF=0.750;MQ=45.88;QD=37.42;SOR=5.670;ANN=A|downstream_gene_variant|MODIFIER|EXON_2_300162686_300164333|AAEL019827|transcript|AAEL019827-RB|protein_coding||c.*4624C>T|||||3450|,A|downstream_gene_variant|MODIFIER|EXON_2_300162686_300164333|AAEL019827|transcript|AAEL019827-RA|protein_coding||c.*4624C>T|||||3450|,A|downstream_gene_varia…	GT:AD:DP:GQ:PL	1/1:0,3:3:9:122,9,0	1/1:0,2:2:6:82,6,0	./.:0,0:0	./.:0,0:0	./.:2,0:2	0/0:1,0:1:3:0,3,37	./.:0,0:0	0/0:1,0:1:3:0,3,37	0/0:1,0:1:3:0,3,37	./.:0,0:0	1/1:0,5:5:15:200,15,0	./.:1,0:1	1/1:0,3:3:9:118,9,0	1/1:0,3:3:9:122,9,0	./.:0,0:0
2	300909795	.	T	C	247.57	AC=6;AF=0.600;AN=10;DP=20;ExcessHet=0.3218;FS=0.000;MLEAC=7;MLEAF=0.700;MQ=38.19;QD=35.37;SOR=4.174;ANN=C|synonymous_variant|LOW|EXON_2_300879870_300880268|AAEL027346|transcript|AAEL027346-RA|protein_coding|8/10|c.492A>G|p.Pro164Pro|2944/4013|492/1380|164/459||,C|synonymous_variant|LOW|EXON_2_300879870_300880268|AAEL027346|transcript|AAEL027346-RB|protein_coding|7/9|c.492A>G|p.Pro164Pro|2425/3494…	GT:AD:DP:GQ:PL	1/1:0,2:2:6:82,6,0	./.:1,0:1	./.:0,0:0	./.:1,0:1	./.:0,0:0	0/0:5,0:5:0:0,0,100	./.:2,0:2	0/0:3,0:3:6:0,6,90	./.:0,0:0	./.:0,0:0	1/1:0,3:3:9:118,9,0	./.:0,0:0	./.:1,0:1	1/1:0,2:2:6:82,6,0	./.:0,0:0
2	301537137	.	G	A	208.17	AC=6;AF=0.500;AN=12;DP=12;ExcessHet=0.0473;FS=0.000;MLEAC=7;MLEAF=0.583;MQ=40.82;QD=34.70;SOR=3.912;ANN=A|downstream_gene_variant|MODIFIER|EXON_2_301539159_301540522|AAEL018230|transcript|AAEL018230-RA|protein_coding||c.*3269C>T|||||2022|,A|downstream_gene_variant|MODIFIER|EXON_2_301539159_301540522|AAEL018230|transcript|AAEL018230-RB|protein_coding||c.*3269C>T|||||2022|,A|downstream_gene_variant…	GT:AD:DP:GQ:PL	1/1:0,2:2:6:82,6,0	./.:0,0:0	./.:1,0:1	./.:0,0:0	./.:1,0:1	0/0:1,0:1:3:0,3,37	0/0:1,0:1:3:0,3,37	./.:0,0:0	./.:0,0:0	0/0:1,0:1:3:0,3,26	1/1:0,2:2:6:82,6,0	./.:1,0:1	1/1:0,2:2:6:82,6,0	./.:0,0:0	./.:0,0:0
2	301537168	.	A	G	367.36	AC=8;AF=0.571;AN=14;DP=19;ExcessHet=0.0254;FS=0.000;MLEAC=10;MLEAF=0.714;MQ=39.53;QD=36.74;SOR=4.804;ANN=G|downstream_gene_variant|MODIFIER|EXON_2_301539159_301540522|AAEL018230|transcript|AAEL018230-RA|protein_coding||c.*3238T>C|||||1991|,G|downstream_gene_variant|MODIFIER|EXON_2_301539159_301540522|AAEL018230|transcript|AAEL018230-RB|protein_coding||c.*3238T>C|||||1991|,G|downstream_gene_varian…	GT:AD:DP:GQ:PL	1/1:0,2:2:6:82,6,0	./.:0,0:0	./.:2,0:2	./.:0,0:0	./.:2,0:2	0/0:1,0:1:3:0,3,37	0/0:1,0:1:3:0,3,37	./.:0,0:0	./.:0,0:0	0/0:1,0:1:3:0,3,37	1/1:0,4:4:12:163,12,0	1/1:0,2:2:6:82,6,0	1/1:0,2:2:6:82,6,0	./.:0,0:0	./.:2,0:2
2	305952684	.	C	T	244.32	AC=6;AF=0.429;AN=14;DP=17;ExcessHet=0.0473;FS=0.000;MLEAC=7;MLEAF=0.500;MQ=41.83;QD=40.72;SOR=4.174;ANN=T|intron_variant|MODIFIER|EXON_2_305949855_305952266|AAEL017012|transcript|AAEL017012-RD|protein_coding|6/6|c.2926-418G>A||||||,T|intron_variant|MODIFIER|EXON_2_305949855_305952266|AAEL017012|transcript|AAEL017012-RH|protein_coding|3/3|c.2413-418G>A||||||,T|intron_variant|MODIFIER|EXON_2_305949…	GT:AD:DP:GQ:PL	1/1:0,1:1:3:41,3,0	./.:0,0:0	./.:1,0:1	./.:0,0:0	./.:1,0:1	0/0:3,0:3:0:0,0,37	./.:1,0:1	./.:0,0:0	0/0:2,0:2:6:0,6,78	0/0:1,0:1:3:0,3,37	1/1:0,3:3:9:122,9,0	0/0:1,0:1:3:0,3,37	./.:0,0:0	./.:0,0:0	1/1:0,3:3:9:122,9,0
2	310374221	.	A	G	162.66	AC=4;AF=0.500;AN=8;DP=11;ExcessHet=0.1902;FS=0.000;MLEAC=5;MLEAF=0.625;MQ=37.27;QD=32.53;SOR=3.611;ANN=G|3_prime_UTR_variant|MODIFIER|EXON_2_310374168_310376093|AAEL021981|transcript|AAEL021981-RA|protein_coding|2/2|c.*27T>C|||||27|,G|downstream_gene_variant|MODIFIER|EXON_2_310377563_310377994|AAEL021363|transcript|AAEL021363-RA|protein_coding||c.*3475T>C|||||3342|,G|intron_variant|MODIFIER|EXON_…	GT:AD:DP:GQ:PL	1/1:0,3:3:9:117,9,0	./.:1,0:1	./.:0,0:0	./.:1,0:1	./.:0,0:0	0/0:1,0:1:3:0,3,37	0/0:1,0:1:3:0,3,37	./.:0,0:0	./.:0,0:0	./.:0,0:0	1/1:0,2:2:6:78,6,0	./.:0,0:0	./.:0,0:0	./.:1,0:1	./.:1,0:1
2	310384733	.	G	A	734.21	AC=12;AF=0.750;AN=16;DP=27;ExcessHet=0.1703;FS=0.000;MLEAC=14;MLEAF=0.875;MQ=46.47;QD=38.64;SOR=5.994;ANN=A|3_prime_UTR_variant|MODIFIER|EXON_2_310381344_310381709|AAEL024370|transcript|AAEL024370-RA|protein_coding|4/4|c.*142G>A|||||142|,A|intron_variant|MODIFIER|EXON_2_310335970_310336220|AAEL004534|transcript|AAEL004534-RA|protein_coding|4/7|c.459+24359G>A||||||,A|intron_variant|MODIFIER|EXON_2…	GT:AD:DP:GQ:PL	1/1:0,4:4:12:163,12,0	1/1:0,2:2:6:82,6,0	1/1:0,2:2:6:82,6,0	./.:0,0:0	./.:0,0:0	0/0:3,0:3:0:0,0,45	./.:0,0:0	./.:1,0:1	./.:0,0:0	0/0:2,0:2:6:0,6,82	1/1:0,5:5:15:204,15,0	1/1:0,3:3:9:122,9,0	./.:1,0:1	1/1:0,3:3:9:122,9,0	./.:1,0:1
2	310495829	.	T	C	2210.4	AC=18;AF=0.818;AN=22;DP=60;ExcessHet=0.0164;FS=0.000;InbreedingCoeff=0.6459;MLEAC=20;MLEAF=0.909;MQ=50.00;QD=38.11;SOR=8.155;ANN=C|downstream_gene_variant|MODIFIER|EXON_2_310495947_310496145|AAEL026019|transcript|AAEL026019-RA|pseudogene||n.*118A>G|||||118|,C|intergenic_region|MODIFIER|EXON_2_310440827_310442666-EXON_2_310495947_310496145|AAEL004523-AAEL026019|intergenic_region|AAEL004523-AAEL026…	GT:AD:DP:GQ:PL	1/1:0,5:5:15:173,15,0	1/1:0,4:4:12:132,12,0	./.:0,0:0	1/1:0,3:3:9:82,9,0	1/1:0,2:2:6:82,6,0	0/0:1,0:1:3:0,3,37	0/0:1,0:1:3:0,3,37	./.:0,0:0	./.:0,0:0	./.:0,0:0	1/1:0,14:14:42:567,42,0	1/1:0,8:8:24:326,24,0	1/1:0,6:6:18:245,18,0	1/1:0,10:10:30:404,30,0	1/1:0,6:6:18:245,18,0
2	315452090	.	T	C	131.51	AC=4;AF=0.400;AN=10;DP=17;ExcessHet=0.1902;FS=0.000;MLEAC=5;MLEAF=0.500;MQ=30.15;QD=32.88;SOR=3.258;ANN=C|downstream_gene_variant|MODIFIER|EXON_2_315433443_315433680|AAEL013799|transcript|AAEL013799-RB|protein_coding||c.*3844T>C|||||3755|,C|intergenic_region|MODIFIER|EXON_2_315433443_315433680-EXON_2_315521494_315521578|AAEL013799-AAEL027661|intergenic_region|AAEL013799-AAEL027661|||n.315452090T>…	GT:AD:DP:GQ:PL	1/1:0,2:2:6:82,6,0	./.:0,0:0	./.:0,0:0	./.:2,0:2	./.:1,0:1	0/0:4,0:4:0:0,0,82	./.:0,0:0	0/0:1,0:1:3:0,3,37	./.:2,0:2	0/0:1,0:1:3:0,3,41	1/1:0,2:2:6:82,6,0	./.:0,0:0	./.:1,0:1	./.:0,0:0	./.:1,0:1
2	316641218	.	T	C	131.55	AC=4;AF=0.400;AN=10;DP=13;ExcessHet=0.1902;FS=0.000;MLEAC=5;MLEAF=0.500;MQ=35.36;QD=32.89;SOR=3.258;ANN=C|intron_variant|MODIFIER|EXON_2_316639443_316639882|AAEL003674|transcript|AAEL003674-RA|protein_coding|3/5|c.353-299A>G||||||	GT:AD:DP:GQ:PL	1/1:0,2:2:6:82,6,0	./.:0,0:0	./.:0,0:0	./.:0,0:0	./.:0,0:0	0/0:3,0:3:0:0,0,41	0/0:1,0:1:3:0,3,19	./.:2,0:2	./.:0,0:0	0/0:1,0:1:3:0,3,37	1/1:0,2:2:6:82,6,0	./.:0,0:0	./.:1,0:1	./.:1,0:1	./.:0,0:0
2	316752042	.	G	A	127.63	AC=8;AF=0.500;AN=16;DP=13;ExcessHet=0.0118;FS=0.000;MLEAC=7;MLEAF=0.438;MQ=50.00;QD=31.91;SOR=3.258;ANN=A|synonymous_variant|LOW|EXON_2_316751362_316751640|AAEL003692|transcript|AAEL003692-RA|protein_coding|3/3|c.423G>A|p.Ala141Ala|561/1727|423/1539|141/512||,A|upstream_gene_variant|MODIFIER|EXON_2_316740891_316741389|AAEL003651|transcript|AAEL003651-RA|protein_coding||c.-1731C>T|||||1482|	GT:AD:DP:GQ:PGT:PID:PL	1/1:0,1:1:3:.:.:41,3,0	./.:0,0:0	./.:0,0:0	./.:0,0:0	1/1:0,1:1:3:.:.:41,3,0	0/0:4,0:4:12:.:.:0,12,141	0/0:2,0:2:6:.:.:0,6,78	./.:0,0:0	0/0:1,0:1:3:.:.:0,3,32	0/0:2,0:2:6:.:.:0,6,59	1/1:0,1:1:3:1|1:316752042_G_A:45,3,0	./.:0,0:0	./.:0,0:0	./.:0,0:0	1/1:0,1:1:3:1|1:316752042_G_A:45,3,0
2	319357608	.	C	G	643.71	AC=10;AF=0.625;AN=16;DP=30;ExcessHet=0.0458;FS=0.000;MLEAC=12;MLEAF=0.750;MQ=46.47;QD=33.88;SOR=5.994;ANN=G|missense_variant|MODERATE|EXON_2_318891017_318891585|AAEL024884|transcript|AAEL024884-RA|protein_coding|11/12|c.2352C>G|p.His784Gln|3739/5131|2352/3528|784/1175||	GT:AD:DP:GQ:PL	1/1:0,4:4:12:155,12,0	1/1:0,2:2:6:78,6,0	./.:0,0:0	./.:0,0:0	./.:1,0:1	0/0:5,0:5:0:0,0,118	./.:1,0:1	0/0:1,0:1:3:0,3,41	./.:0,0:0	0/0:2,0:2:6:0,6,78	1/1:0,7:7:21:248,21,0	1/1:0,3:3:9:117,9,0	./.:0,0:0	1/1:0,3:3:9:91,9,0	./.:1,0:1
2	320339422	.	A	T	375.76	AC=10;AF=0.500;AN=20;DP=22;ExcessHet=0.0030;FS=0.000;InbreedingCoeff=0.6091;MLEAC=10;MLEAF=0.500;MQ=50.00;QD=34.16;SOR=4.977;ANN=T|intergenic_region|MODIFIER|EXON_2_319824455_319825267-EXON_2_320344591_320345308|AAEL010881-AAEL021860|intergenic_region|AAEL010881-AAEL021860|||n.320339422A>T||||||	GT:AD:DP:GQ:PL	1/1:0,2:2:6:78,6,0	1/1:0,2:2:6:78,6,0	./.:0,0:0	./.:0,0:0	0/0:1,0:1:3:0,3,37	0/0:4,0:4:12:0,12,148	./.:0,0:0	0/0:2,0:2:6:0,6,78	0/0:1,0:1:3:0,3,32	0/0:3,0:3:9:0,9,107	1/1:0,3:3:9:118,9,0	./.:0,0:0	1/1:0,2:2:6:78,6,0	./.:0,0:0	1/1:0,2:2:6:82,6,0
2	322645141	.	C	T	370.74	AC=8;AF=0.667;AN=12;DP=14;ExcessHet=0.0663;FS=0.000;MLEAC=9;MLEAF=0.750;MQ=45.64;QD=37.07;SOR=4.804;ANN=T|upstream_gene_variant|MODIFIER|EXON_2_322649135_322649304|AAEL012520|transcript|AAEL012520-RA|protein_coding||c.-4101C>T|||||3994|,T|intergenic_region|MODIFIER|EXON_2_322581669_322582170-EXON_2_322649135_322649304|AAEL012522-AAEL012520|intergenic_region|AAEL012522-AAEL012520|||n.322645141C>T|…	GT:AD:DP:GQ:PL	1/1:0,3:3:9:122,9,0	./.:0,0:0	./.:0,0:0	1/1:0,3:3:9:122,9,0	./.:0,0:0	0/0:1,0:1:3:0,3,41	./.:0,0:0	./.:0,0:0	./.:0,0:0	0/0:1,0:1:3:0,3,41	1/1:0,2:2:6:82,6,0	./.:1,0:1	1/1:0,2:2:6:82,6,0	./.:0,0:0	./.:1,0:1
2	325006353	.	G	A	528.92	AC=8;AF=0.667;AN=12;DP=20;ExcessHet=0.0663;FS=0.000;MLEAC=10;MLEAF=0.833;MQ=44.10;QD=37.78;SOR=5.421;ANN=A|upstream_gene_variant|MODIFIER|EXON_2_324917024_324919356|AAEL026633|transcript|AAEL026633-RE|protein_coding||c.-43280C>T|||||101|,A|intron_variant|MODIFIER|EXON_2_324917024_324919356|AAEL026633|transcript|AAEL026633-RB|protein_coding|1/14|c.-785+17475C>T||||||,A|intron_variant|MODIFIER|EXON…	GT:AD:DP:GQ:PL	1/1:0,3:3:9:122,9,0	./.:0,0:0	1/1:0,2:2:6:82,6,0	./.:1,0:1	./.:0,0:0	0/0:1,0:1:3:0,3,37	0/0:1,0:1:3:0,3,37	./.:0,0:0	./.:0,0:0	./.:0,0:0	1/1:0,6:6:18:241,18,0	1/1:0,3:3:9:122,9,0	./.:1,0:1	./.:1,0:1	./.:1,0:1
2	328013670	.	T	A	231.72	AC=6;AF=0.600;AN=10;DP=13;ExcessHet=0.1047;FS=0.000;MLEAC=7;MLEAF=0.700;MQ=36.93;QD=38.62;SOR=3.912;ANN=A|non_coding_transcript_exon_variant|MODIFIER|EXON_2_328012997_328013351|AAEL021207|transcript|AAEL021207-RA|pseudogene|2/2|n.608T>A||||||	GT:AD:DP:GQ:PGT:PID:PL	1/1:0,2:2:6:1|1:328013650_A_G:90,6,0	./.:1,0:1	1/1:0,2:2:6:1|1:328013650_A_G:90,6,0	./.:1,0:1	./.:0,0:0	0/0:1,0:1:3:.:.:0,3,32	./.:0,0:0	0/0:1,0:1:3:.:.:0,3,32	./.:0,0:0	./.:0,0:0	1/1:0,2:2:6:1|1:328013650_A_G:86,6,0	./.:1,0:1	./.:1,0:1	./.:1,0:1	./.:0,0:0
2	329033229	.	C	T	228.25	AC=8;AF=0.667;AN=12;DP=10;ExcessHet=0.0663;FS=0.000;MLEAC=9;MLEAF=0.750;MQ=50.00;QD=38.04;SOR=4.407;ANN=T|upstream_gene_variant|MODIFIER|EXON_2_329033318_329034607|AAEL008449|transcript|AAEL008449-RA|protein_coding||c.-89C>T|||||89|,T|intergenic_region|MODIFIER|EXON_2_329003414_329003848-EXON_2_329033318_329034607|AAEL024986-AAEL008449|intergenic_region|AAEL024986-AAEL008449|||n.329033229C>T||||||	GT:AD:DP:GQ:PL	1/1:0,1:1:3:41,3,0	1/1:0,1:1:3:41,3,0	./.:0,0:0	./.:0,0:0	./.:0,0:0	0/0:1,0:1:3:0,3,37	./.:0,0:0	0/0:1,0:1:3:0,3,37	./.:0,0:0	./.:0,0:0	1/1:0,3:3:9:91,9,0	./.:0,0:0	./.:0,0:0	1/1:0,3:3:9:91,9,0	./.:0,0:0
2	342878681	.	T	C	556.98	AC=8;AF=0.500;AN=16;DP=28;ExcessHet=0.0118;FS=0.000;MLEAC=9;MLEAF=0.562;MQ=45.64;QD=37.13;SOR=5.549;ANN=C|intergenic_region|MODIFIER|EXON_2_342592927_342594871-EXON_2_342888115_342888471|AAEL027204-AAEL007318|intergenic_region|AAEL027204-AAEL007318|||n.342878681T>C||||||	GT:AD:DP:GQ:PL	1/1:0,5:5:15:204,15,0	./.:1,0:1	./.:1,0:1	./.:0,0:0	1/1:0,3:3:9:122,9,0	0/0:5,0:5:15:0,15,200	0/0:1,0:1:3:0,3,41	0/0:3,0:3:9:0,9,113	./.:0,0:0	0/0:1,0:1:3:0,3,41	1/1:0,4:4:12:163,12,0	1/1:0,3:3:9:122,9,0	./.:0,0:0	./.:1,0:1	./.:0,0:0
2	344928824	.	G	A	171.66	AC=4;AF=0.500;AN=8;DP=10;ExcessHet=0.1902;FS=0.000;MLEAC=5;MLEAF=0.625;MQ=45.64;QD=34.33;SOR=3.611;ANN=A|intron_variant|MODIFIER|EXON_2_344895136_344895986|AAEL020651|transcript|AAEL020651-RA|protein_coding|1/11|c.103-240C>T||||||	GT:AD:DP:GQ:PL	1/1:0,2:2:6:82,6,0	./.:0,0:0	./.:0,0:0	./.:1,0:1	./.:0,0:0	0/0:2,0:2:3:0,3,45	./.:0,0:0	./.:0,0:0	./.:0,0:0	0/0:2,0:2:3:0,3,45	1/1:0,3:3:9:122,9,0	./.:0,0:0	./.:0,0:0	./.:0,0:0	./.:0,0:0
2	346554151	.	G	A	205.4	AC=6;AF=0.500;AN=12;DP=12;ExcessHet=0.0473;FS=0.000;MLEAC=6;MLEAF=0.500;MQ=46.29;QD=34.23;SOR=3.912;ANN=A|intergenic_region|MODIFIER|EXON_2_346527939_346528094-EXON_2_346635761_346636013|AAEL022965-AAEL025846|intergenic_region|AAEL022965-AAEL025846|||n.346554151G>A||||||	GT:AD:DP:GQ:PL	1/1:0,2:2:6:82,6,0	./.:0,0:0	./.:1,0:1	./.:0,0:0	./.:0,0:0	0/0:2,0:2:6:0,6,82	./.:0,0:0	0/0:1,0:1:3:0,3,37	./.:0,0:0	0/0:2,0:2:6:0,6,78	1/1:0,2:2:6:82,6,0	./.:0,0:0	1/1:0,2:2:6:82,6,0	./.:0,0:0	./.:0,0:0
2	347343716	.	T	C	132.4	AC=4;AF=0.500;AN=8;DP=10;ExcessHet=0.1902;FS=0.000;MLEAC=5;MLEAF=0.625;MQ=35.36;QD=33.10;SOR=3.258;ANN=C|missense_variant|MODERATE|EXON_2_347306680_347307387|AAEL019818|transcript|AAEL019818-RD|protein_coding|13/16|c.4624A>G|p.Lys1542Glu|5708/6824|4624/5295|1542/1764||,C|missense_variant|MODERATE|EXON_2_347306680_347307387|AAEL019818|transcript|AAEL019818-RG|protein_coding|10/13|c.4045A>G|p.Lys13…	GT:AD:DP:GQ:PL	1/1:0,2:2:6:82,6,0	./.:0,0:0	./.:0,0:0	./.:1,0:1	./.:1,0:1	0/0:1,0:1:3:0,3,37	./.:0,0:0	./.:0,0:0	0/0:1,0:1:3:0,3,37	./.:0,0:0	1/1:0,2:2:6:82,6,0	./.:1,0:1	./.:0,0:0	./.:1,0:1	./.:0,0:0
2	348507007	.	G	T	328.78	AC=8;AF=0.571;AN=14;DP=16;ExcessHet=0.0663;FS=0.000;MLEAC=10;MLEAF=0.714;MQ=45.23;QD=36.53;SOR=3.056;ANN=T|5_prime_UTR_variant|MODIFIER|EXON_2_348505793_348505949|AAEL014539|transcript|AAEL014539-RC|protein_coding|2/3|c.-283C>A|||||283|,T|non_coding_transcript_exon_variant|MODIFIER|EXON_2_348505793_348505949|AAEL014539|transcript|AAEL014539-RB|pseudogene|2/3|n.769C>A||||||	GT:AD:DP:GQ:PL	1/1:0,2:2:6:82,6,0	./.:0,0:0	./.:0,0:0	./.:0,0:0	1/1:0,2:2:6:82,6,0	0/0:3,0:3:0:0,0,37	./.:1,0:1	0/0:1,0:1:3:0,3,37	0/0:1,0:1:3:0,3,37	./.:0,0:0	1/1:0,3:3:9:122,9,0	./.:0,0:0	1/1:0,2:2:6:82,6,0	./.:0,0:0	./.:1,0:1
2	348507097	.	G	T	133.66	AC=4;AF=0.500;AN=8;DP=11;ExcessHet=0.1902;FS=0.000;MLEAC=5;MLEAF=0.625;MQ=37.27;QD=26.73;SOR=3.611;ANN=T|5_prime_UTR_variant|MODIFIER|EXON_2_348505793_348505949|AAEL014539|transcript|AAEL014539-RC|protein_coding|2/3|c.-373C>A|||||373|,T|non_coding_transcript_exon_variant|MODIFIER|EXON_2_348505793_348505949|AAEL014539|transcript|AAEL014539-RB|pseudogene|2/3|n.679C>A||||||	GT:AD:DP:GQ:PL	1/1:0,2:2:6:50,6,0	./.:0,0:0	./.:0,0:0	./.:1,0:1	./.:1,0:1	0/0:1,0:1:3:0,3,41	./.:0,0:0	0/0:1,0:1:3:0,3,41	./.:0,0:0	./.:0,0:0	1/1:0,3:3:9:116,9,0	./.:1,0:1	./.:0,0:0	./.:1,0:1	./.:0,0:0
2	349885712	.	G	A	1603.68	AC=14;AF=0.700;AN=20;DP=46;ExcessHet=0.0067;FS=0.000;InbreedingCoeff=0.6344;MLEAC=17;MLEAF=0.850;MQ=50.00;QD=37.29;SOR=7.569;ANN=A|synonymous_variant|LOW|EXON_2_349884877_349885405|AAEL022402|transcript|AAEL022402-RB|protein_coding|3/4|c.2538C>T|p.Asp846Asp|4168/4935|2538/3033|846/1010||,A|synonymous_variant|LOW|EXON_2_349884877_349885405|AAEL022402|transcript|AAEL022402-RA|protein_coding|3/4|c.1…	GT:AD:DP:GQ:PL	1/1:0,4:4:12:132,12,0	./.:0,0:0	./.:0,0:0	1/1:0,3:3:9:91,9,0	./.:0,0:0	0/0:1,0:1:3:0,3,41	0/0:1,0:1:3:0,3,41	./.:0,0:0	0/0:1,0:1:3:0,3,37	./.:0,0:0	1/1:0,16:16:48:634,48,0	1/1:0,4:4:12:159,12,0	1/1:0,7:7:21:281,21,0	1/1:0,2:2:6:78,6,0	1/1:0,7:7:21:279,21,0
2	351535131	.	G	T	304.61	AC=6;AF=0.600;AN=10;DP=10;ExcessHet=0.1047;FS=0.000;MLEAC=7;MLEAF=0.700;MQ=43.30;QD=50.77;SOR=3.912;ANN=T|intron_variant|MODIFIER|EXON_2_351507742_351509538|AAEL019715|transcript|AAEL019715-RB|protein_coding|10/11|c.2397+7706C>A||||||,T|intron_variant|MODIFIER|EXON_2_351507742_351509538|AAEL019715|transcript|AAEL019715-RC|protein_coding|9/10|c.2355+7706C>A||||||,T|intron_variant|MODIFIER|EXON_2_3…	GT:AD:DP:GQ:PGT:PID:PL	1/1:0,2:2:6:1|1:351535131_G_T:86,6,0	./.:0,0:0	./.:0,0:0	./.:0,0:0	./.:1,0:1	0/0:1,0:1:3:.:.:0,3,37	./.:0,0:0	./.:0,0:0	0/0:1,0:1:3:.:.:0,3,37	./.:0,0:0	1/1:0,2:2:9:1|1:351535131_G_T:127,9,0	./.:1,0:1	./.:0,0:0	1/1:0,2:2:9:1|1:351535131_G_T:127,9,0	./.:0,0:0
2	351535149	.	G	A	219.06	AC=6;AF=0.600;AN=10;DP=10;ExcessHet=0.1047;FS=0.000;MLEAC=7;MLEAF=0.700;MQ=43.30;QD=43.81;SOR=3.912;ANN=A|intron_variant|MODIFIER|EXON_2_351507742_351509538|AAEL019715|transcript|AAEL019715-RB|protein_coding|10/11|c.2397+7688C>T||||||,A|intron_variant|MODIFIER|EXON_2_351507742_351509538|AAEL019715|transcript|AAEL019715-RC|protein_coding|9/10|c.2355+7688C>T||||||,A|intron_variant|MODIFIER|EXON_2_3…	GT:AD:DP:GQ:PGT:PID:PL	1/1:0,1:1:3:1|1:351535131_G_T:45,3,0	./.:0,0:0	./.:0,0:0	./.:0,0:0	./.:1,0:1	0/0:1,0:1:3:.:.:0,3,37	./.:0,0:0	./.:0,0:0	0/0:1,0:1:3:.:.:0,3,37	./.:0,0:0	1/1:0,3:3:9:1|1:351535131_G_T:122,9,0	./.:1,0:1	./.:0,0:0	1/1:0,2:2:6:1|1:351535131_G_T:86,6,0	./.:0,0:0
2	352689834	.	A	C	128.4	AC=4;AF=0.500;AN=8;DP=10;ExcessHet=0.1902;FS=0.000;MLEAC=5;MLEAF=0.625;MQ=35.36;QD=32.10;SOR=3.258;ANN=C|downstream_gene_variant|MODIFIER|EXON_2_352691726_352692138|AAEL019852|transcript|AAEL019852-RA|protein_coding||c.*2258T>G|||||1892|WARNING_TRANSCRIPT_MULTIPLE_STOP_CODONS,C|non_coding_transcript_exon_variant|MODIFIER|EXON_2_352689690_352690183|AAEL021874|transcript|AAEL021874-RA|pseudogene|1/…	GT:AD:DP:GQ:PL	1/1:0,2:2:6:82,6,0	./.:0,0:0	./.:1,0:1	./.:0,0:0	./.:1,0:1	0/0:1,0:1:3:0,3,37	./.:0,0:0	./.:0,0:0	0/0:1,0:1:3:0,3,37	./.:0,0:0	1/1:0,2:2:6:78,6,0	./.:0,0:0	./.:1,0:1	./.:1,0:1	./.:0,0:0
2	358922871	.	C	T	377.16	AC=8;AF=0.667;AN=12;DP=20;ExcessHet=0.0663;FS=0.000;MLEAC=10;MLEAF=0.833;MQ=42.49;QD=29.01;SOR=5.283;ANN=T|synonymous_variant|LOW|EXON_2_358718370_358719054|AAEL027037|transcript|AAEL027037-RC|protein_coding|12/12|c.3576C>T|p.Gly1192Gly|5718/6806|3576/3657|1192/1218||,T|synonymous_variant|LOW|EXON_2_358718370_358719054|AAEL027037|transcript|AAEL027037-RD|protein_coding|12/12|c.3282C>T|p.Gly1094Gl…	GT:AD:DP:GQ:PL	1/1:0,4:4:12:144,12,0	1/1:0,2:2:6:63,6,0	./.:1,0:1	./.:1,0:1	./.:0,0:0	0/0:1,0:1:3:0,3,41	0/0:1,0:1:3:0,3,41	./.:0,0:0	./.:0,0:0	./.:0,0:0	1/1:0,5:5:15:158,15,0	1/1:0,2:2:6:50,6,0	./.:1,0:1	./.:1,0:1	./.:1,0:1
2	359791626	.	G	T	688.95	AC=12;AF=0.600;AN=20;DP=39;ExcessHet=0.1296;FS=0.000;InbreedingCoeff=0.4477;MLEAC=15;MLEAF=0.750;MQ=45.44;QD=36.26;SOR=3.611;ANN=T|3_prime_UTR_variant|MODIFIER|EXON_2_359790750_359792329|AAEL025416|transcript|AAEL025416-RA|protein_coding|5/5|c.*465C>A|||||465|	GT:AD:DP:GQ:PL	1/1:0,3:3:9:91,9,0	1/1:0,2:2:6:82,6,0	./.:1,0:1	./.:1,0:1	./.:1,0:1	0/0:7,0:7:0:0,0,200	./.:0,0:0	0/0:3,0:3:0:0,0,41	0/0:2,0:2:6:0,6,78	0/0:4,0:4:0:0,0,82	1/1:0,7:7:21:281,21,0	1/1:0,2:2:6:82,6,0	1/1:0,3:3:9:118,9,0	./.:1,0:1	1/1:0,2:2:6:82,6,0
2	362882794	.	C	T	247.15	AC=6;AF=0.600;AN=10;DP=13;ExcessHet=0.1047;FS=0.000;MLEAC=7;MLEAF=0.700;MQ=39.89;QD=35.31;SOR=4.174;ANN=T|5_prime_UTR_variant|MODIFIER|EXON_2_362882731_362883168|AAEL008590|transcript|AAEL008590-RB|protein_coding|1/14|c.-331C>T|||||331|,T|upstream_gene_variant|MODIFIER|EXON_2_362873735_362875383|AAEL008592|transcript|AAEL008592-RA|protein_coding||c.-3280G>A|||||3153|	GT:AD:DP:GQ:PL	1/1:0,2:2:6:82,6,0	./.:1,0:1	./.:0,0:0	./.:0,0:0	./.:1,0:1	0/0:1,0:1:3:0,3,41	./.:1,0:1	./.:0,0:0	0/0:1,0:1:3:0,3,41	./.:0,0:0	1/1:0,3:3:9:118,9,0	./.:0,0:0	./.:1,0:1	./.:0,0:0	1/1:0,2:2:6:82,6,0
2	363788723	.	G	A	1387.94	AC=13;AF=0.650;AN=20;BaseQRankSum=-0.000;ClippingRankSum=-0.000;DP=49;ExcessHet=0.0473;FS=0.000;InbreedingCoeff=0.5376;MLEAC=14;MLEAF=0.700;MQ=46.93;MQRankSum=-0.000;QD=37.51;ReadPosRankSum=-0.253;SOR=5.838;ANN=A|intron_variant|MODIFIER|EXON_2_363628802_363629431|AAEL023100|transcript|AAEL023100-RB|protein_coding|6/14|c.1451+23802G>A||||||,A|intron_variant|MODIFIER|EXON_2_363628802_363629431|AAEL…	GT:AD:DP:GQ:PL	1/1:0,7:7:21:285,21,0	1/1:0,2:2:6:82,6,0	./.:1,0:1	1/1:0,4:4:12:163,12,0	./.:1,0:1	0/0:4,0:4:12:0,12,141	0/0:2,0:2:6:0,6,78	0/0:1,0:1:3:0,3,19	./.:0,0:0	./.:2,0:2	1/1:0,12:12:36:486,36,0	0/1:1,4:5:26:148,0,26	1/1:0,5:5:15:200,15,0	1/1:0,2:2:6:82,6,0	./.:1,0:1
2	366769214	.	C	A	1860.67	AC=18;AF=0.750;AN=24;DP=51;ExcessHet=0.0036;FS=0.000;InbreedingCoeff=0.6297;MLEAC=21;MLEAF=0.875;MQ=49.48;QD=39.59;SOR=7.743;ANN=A|intron_variant|MODIFIER|EXON_2_366768664_366768873|AAEL028088|transcript|AAEL028088-RA|protein_coding|2/5|c.123+130C>A||||||	GT:AD:DP:GQ:PGT:PID:PL	1/1:0,8:8:24:.:.:326,24,0	1/1:0,2:2:6:1|1:366769196_A_G:86,6,0	./.:1,0:1	1/1:0,4:4:12:.:.:163,12,0	1/1:0,4:4:12:.:.:163,12,0	0/0:1,0:1:3:.:.:0,3,41	./.:0,0:0	0/0:1,0:1:3:.:.:0,3,41	./.:0,0:0	0/0:1,0:1:3:.:.:0,3,41	1/1:0,13:13:39:.:.:527,39,0	1/1:0,3:3:9:.:.:122,9,0	1/1:0,5:5:15:.:.:204,15,0	1/1:0,4:4:12:.:.:160,12,0	1/1:0,4:4:12:.:.:163,12,0
2	366877286	.	C	T	680.37	AC=12;AF=0.667;AN=18;DP=24;ExcessHet=0.0098;FS=0.000;MLEAC=13;MLEAF=0.722;MQ=48.67;QD=37.80;SOR=5.892;ANN=T|5_prime_UTR_variant|MODIFIER|EXON_2_366857421_366858680|AAEL010545|transcript|AAEL010545-RB|protein_coding|2/8|c.-300C>T|||||300|,T|5_prime_UTR_variant|MODIFIER|EXON_2_366857421_366858680|AAEL010545|transcript|AAEL010545-RA|protein_coding|2/8|c.-300C>T|||||300|,T|5_prime_UTR_variant|MODIFIE…	GT:AD:DP:GQ:PL	1/1:0,3:3:9:118,9,0	./.:0,0:0	1/1:0,2:2:6:82,6,0	./.:1,0:1	./.:0,0:0	0/0:2,0:2:6:0,6,78	0/0:2,0:2:6:0,6,78	./.:0,0:0	./.:0,0:0	0/0:1,0:1:3:0,3,37	1/1:0,6:6:18:245,18,0	./.:0,0:0	1/1:0,2:2:6:82,6,0	1/1:0,2:2:6:82,6,0	1/1:0,3:3:9:122,9,0
2	367629863	.	T	C	476.27	AC=8;AF=0.571;AN=14;DP=21;ExcessHet=0.0254;FS=0.000;MLEAC=10;MLEAF=0.714;MQ=43.72;QD=36.64;SOR=5.283;ANN=C|intron_variant|MODIFIER|EXON_2_367525111_367525530|AAEL019826|transcript|AAEL019826-RC|protein_coding|2/9|c.88+20307T>C||||||,C|intron_variant|MODIFIER|EXON_2_367525111_367525530|AAEL019826|transcript|AAEL019826-RE|protein_coding|1/8|c.14-36633T>C||||||,C|intron_variant|MODIFIER|EXON_2_36752…	GT:AD:DP:GQ:PL	1/1:0,4:4:12:154,12,0	1/1:0,2:2:6:82,6,0	./.:0,0:0	./.:0,0:0	./.:0,0:0	0/0:2,0:2:6:0,6,82	./.:1,0:1	0/0:1,0:1:3:0,3,37	./.:0,0:0	0/0:1,0:1:3:0,3,41	1/1:0,4:4:12:163,12,0	./.:1,0:1	./.:1,0:1	1/1:0,3:3:9:122,9,0	./.:1,0:1
2	368259386	.	T	C	1954.75	AC=12;AF=0.750;AN=16;DP=58;ExcessHet=0.0335;FS=0.000;MLEAC=13;MLEAF=0.812;MQ=49.03;QD=39.09;SOR=7.864;ANN=C|intergenic_region|MODIFIER|EXON_2_368108041_368108462-EXON_2_368290151_368290930|AAEL026580-AAEL000324|intergenic_region|AAEL026580-AAEL000324|||n.368259386T>C||||||	GT:AD:DP:GQ:PL	1/1:0,2:2:6:78,6,0	./.:1,0:1	./.:0,0:0	./.:0,0:0	./.:1,0:1	0/0:3,0:3:9:0,9,113	./.:0,0:0	./.:0,0:0	./.:0,0:0	0/0:3,0:3:9:0,9,113	1/1:0,18:18:54:719,54,0	1/1:0,8:8:24:320,24,0	1/1:0,9:9:27:362,27,0	1/1:0,5:5:15:200,15,0	1/1:0,8:8:24:326,24,0
2	371592155	.	C	T	321.6	AC=6;AF=0.429;AN=14;DP=24;ExcessHet=0.1047;FS=0.000;MLEAC=8;MLEAF=0.571;MQ=37.80;QD=40.20;SOR=4.407;ANN=T|3_prime_UTR_variant|MODIFIER|EXON_2_370887236_370887846|AAEL001242|transcript|AAEL001242-RB|protein_coding|12/12|c.*1202C>T|||||1202|,T|3_prime_UTR_variant|MODIFIER|EXON_2_370887236_370887846|AAEL001242|transcript|AAEL001242-RC|protein_coding|11/11|c.*1202C>T|||||1202|,T|3_prime_UTR_variant|M…	GT:AD:DP:GQ:PGT:PID:PL	1/1:0,2:2:6:1|1:371592155_C_T:90,6,0	./.:0,0:0	./.:0,0:0	1/1:0,2:2:6:1|1:371592155_C_T:90,6,0	./.:0,0:0	0/0:4,0:4:0:.:.:0,0,82	./.:1,0:1	0/0:1,0:1:3:.:.:0,3,32	0/0:4,0:4:0:.:.:0,0,82	0/0:1,0:1:3:.:.:0,3,37	1/1:0,4:4:12:1|1:371592155_C_T:180,12,0	./.:2,0:2	./.:1,0:1	./.:1,0:1	./.:1,0:1
2	371592169	.	G	T	325.02	AC=6;AF=0.500;AN=12;DP=18;ExcessHet=0.3218;FS=0.000;MLEAC=8;MLEAF=0.667;MQ=47.14;QD=40.63;SOR=4.407;ANN=T|3_prime_UTR_variant|MODIFIER|EXON_2_370887236_370887846|AAEL001242|transcript|AAEL001242-RB|protein_coding|12/12|c.*1216G>T|||||1216|,T|3_prime_UTR_variant|MODIFIER|EXON_2_370887236_370887846|AAEL001242|transcript|AAEL001242-RC|protein_coding|11/11|c.*1216G>T|||||1216|,T|3_prime_UTR_variant|M…	GT:AD:DP:GQ:PGT:PID:PL	1/1:0,2:2:6:1|1:371592155_C_T:90,6,0	./.:0,0:0	./.:0,0:0	1/1:0,2:2:6:1|1:371592155_C_T:90,6,0	./.:0,0:0	0/0:4,0:4:0:.:.:0,0,78	./.:0,0:0	./.:0,0:0	0/0:4,0:4:0:.:.:0,0,78	0/0:1,0:1:3:.:.:0,3,37	1/1:0,4:4:12:1|1:371592155_C_T:180,12,0	./.:0,0:0	./.:1,0:1	./.:0,0:0	./.:0,0:0
2	372945873	.	T	C	251.82	AC=8;AF=0.667;AN=12;DP=16;ExcessHet=0.2482;FS=0.000;MLEAC=9;MLEAF=0.750;MQ=39.89;QD=41.97;SOR=4.174;ANN=C|synonymous_variant|LOW|GPRNNB1|AAEL001240|transcript|AAEL001240-RB|protein_coding|2/4|c.195T>C|p.Val65Val|214/5516|195/3639|65/1212||	GT:AD:DP:GQ:PL	1/1:0,2:2:6:82,6,0	./.:1,0:1	./.:0,0:0	1/1:0,2:2:6:82,6,0	./.:1,0:1	0/0:3,0:3:0:0,0,41	./.:0,0:0	./.:1,0:1	./.:0,0:0	0/0:2,0:2:6:0,6,67	1/1:0,2:2:6:82,6,0	./.:1,0:1	./.:0,0:0	1/1:0,1:1:3:41,3,0	./.:0,0:0
2	377252608	.	T	C	108.7	AC=4;AF=0.500;AN=8;DP=12;ExcessHet=0.1902;FS=0.000;MLEAC=4;MLEAF=0.500;MQ=35.36;QD=27.17;SOR=3.258;ANN=C|5_prime_UTR_variant|MODIFIER|GPRNPR2|AAEL004732|transcript|AAEL004732-RC|protein_coding|3/10|c.-320T>C|||||320|,C|5_prime_UTR_variant|MODIFIER|GPRNPR2|AAEL004732|transcript|AAEL004732-RB|protein_coding|3/10|c.-320T>C|||||320|,C|5_prime_UTR_variant|MODIFIER|GPRNPR2|AAEL004732|transcript|AAEL004…	GT:AD:DP:GQ:PL	1/1:0,2:2:6:77,6,0	./.:1,0:1	./.:0,0:0	./.:1,0:1	./.:0,0:0	0/0:2,0:2:6:0,6,82	./.:0,0:0	./.:0,0:0	./.:0,0:0	0/0:2,0:2:6:0,6,82	1/1:0,2:2:6:66,6,0	./.:0,0:0	./.:1,0:1	./.:1,0:1	./.:0,0:0
2	392080550	.	G	A	323.57	AC=8;AF=0.667;AN=12;DP=18;ExcessHet=0.2482;FS=0.000;MLEAC=9;MLEAF=0.750;MQ=41.60;QD=35.95;SOR=4.615;ANN=A|intergenic_region|MODIFIER|EXON_2_391162667_391162977-EXON_2_392092420_392096666|AAEL001886-AAEL001894|intergenic_region|AAEL001886-AAEL001894|||n.392080550G>A||||||	GT:AD:DP:GQ:PL	1/1:0,2:2:6:78,6,0	./.:1,0:1	1/1:0,2:2:6:78,6,0	./.:1,0:1	./.:0,0:0	0/0:3,0:3:0:0,0,41	0/0:2,0:2:6:0,6,67	./.:0,0:0	./.:0,0:0	./.:1,0:1	1/1:0,3:3:9:122,9,0	./.:1,0:1	1/1:0,2:2:6:82,6,0	./.:0,0:0	./.:0,0:0
2	399275224	.	C	T	211.71	AC=6;AF=0.600;AN=10;DP=10;ExcessHet=0.1047;FS=0.000;MLEAC=7;MLEAF=0.700;MQ=43.30;QD=35.28;SOR=3.912;ANN=T|5_prime_UTR_variant|MODIFIER|EXON_2_399230127_399230529|AAEL006973|transcript|AAEL006973-RC|protein_coding|1/8|c.-585G>A|||||29104|,T|intron_variant|MODIFIER|EXON_2_399230127_399230529|AAEL006973|transcript|AAEL006973-RA|protein_coding|1/7|c.-68+26137G>A||||||,T|intron_variant|MODIFIER|EXON_2…	GT:AD:DP:GQ:PL	1/1:0,2:2:6:82,6,0	1/1:0,2:2:6:82,6,0	./.:0,0:0	./.:0,0:0	./.:0,0:0	0/0:1,0:1:3:0,3,41	./.:0,0:0	./.:0,0:0	./.:0,0:0	0/0:1,0:1:3:0,3,41	1/1:0,2:2:6:82,6,0	./.:0,0:0	./.:0,0:0	./.:1,0:1	./.:1,0:1
2	399700113	.	T	A	211.71	AC=6;AF=0.600;AN=10;DP=9;ExcessHet=0.1047;FS=0.000;MLEAC=7;MLEAF=0.700;MQ=46.29;QD=35.28;SOR=3.912;ANN=A|3_prime_UTR_variant|MODIFIER|EXON_2_399664276_399664611|AAEL013251|transcript|AAEL013251-RB|protein_coding|5/5|c.*584T>A|||||584|,A|intron_variant|MODIFIER|EXON_2_399664276_399664611|AAEL013251|transcript|AAEL013251-RA|protein_coding|5/5|c.*86+498T>A||||||,A|intron_variant|MODIFIER|EXON_2_3996…	GT:AD:DP:GQ:PL	1/1:0,2:2:6:82,6,0	./.:1,0:1	./.:0,0:0	./.:0,0:0	./.:0,0:0	0/0:1,0:1:3:0,3,41	./.:0,0:0	./.:0,0:0	./.:0,0:0	0/0:1,0:1:3:0,3,41	1/1:0,2:2:6:82,6,0	./.:0,0:0	./.:0,0:0	1/1:0,2:2:6:82,6,0	./.:0,0:0
2	405845099	.	A	T	949.68	AC=16;AF=0.800;AN=20;DP=31;ExcessHet=0.1296;FS=0.000;InbreedingCoeff=0.4115;MLEAC=18;MLEAF=0.900;MQ=47.14;QD=39.57;SOR=6.439;ANN=T|intergenic_region|MODIFIER|EXON_2_405668943_405670095-EXON_2_405853428_405855862|AAEL018232-AAEL012117|intergenic_region|AAEL018232-AAEL012117|||n.405845099A>T||||||	GT:AD:DP:GQ:PGT:PID:PL	1/1:0,5:5:15:.:.:200,15,0	1/1:0,2:2:6:.:.:82,6,0	1/1:0,2:2:6:1|1:405845099_A_T:90,6,0	1/1:0,2:2:6:.:.:78,6,0	1/1:0,2:2:6:.:.:82,6,0	0/0:3,0:3:0:.:.:0,0,37	./.:0,0:0	./.:0,0:0	./.:2,0:2	0/0:1,0:1:3:.:.:0,3,41	1/1:0,6:6:18:1|1:405845099_A_T:249,18,0	./.:0,0:0	1/1:0,3:3:9:1|1:405845099_A_T:131,9,0	1/1:0,2:2:6:.:.:78,6,0	./.:1,0:1
2	405864061	.	C	T	412.75	AC=8;AF=0.667;AN=12;DP=15;ExcessHet=0.0663;FS=0.000;MLEAC=9;MLEAF=0.750;MQ=43.85;QD=41.27;SOR=4.804;ANN=T|intron_variant|MODIFIER|EXON_2_405853428_405855862|AAEL012117|transcript|AAEL012117-RE|protein_coding|1/5|c.48-571G>A||||||,T|intron_variant|MODIFIER|EXON_2_405853428_405855862|AAEL012117|transcript|AAEL012117-RB|pseudogene|1/6|n.1148-571G>A||||||,T|intron_variant|MODIFIER|EXON_2_405853428_40…	GT:AD:DP:GQ:PGT:PID:PL	1/1:0,3:3:9:1|1:405864061_C_T:135,9,0	./.:0,0:0	./.:1,0:1	1/1:0,2:2:6:1|1:405864061_C_T:90,6,0	./.:0,0:0	0/0:1,0:1:3:.:.:0,3,37	./.:0,0:0	./.:0,0:0	0/0:1,0:1:3:.:.:0,3,37	./.:0,0:0	1/1:0,3:3:9:1|1:405864061_C_T:135,9,0	./.:1,0:1	1/1:0,2:2:6:1|1:405864061_C_T:90,6,0	./.:0,0:0	./.:1,0:1
2	405864069	.	T	A	412.75	AC=8;AF=0.667;AN=12;DP=13;ExcessHet=0.0663;FS=0.000;MLEAC=9;MLEAF=0.750;MQ=47.67;QD=41.27;SOR=4.804;ANN=A|intron_variant|MODIFIER|EXON_2_405853428_405855862|AAEL012117|transcript|AAEL012117-RE|protein_coding|1/5|c.48-579A>T||||||,A|intron_variant|MODIFIER|EXON_2_405853428_405855862|AAEL012117|transcript|AAEL012117-RB|pseudogene|1/6|n.1148-579A>T||||||,A|intron_variant|MODIFIER|EXON_2_405853428_40…	GT:AD:DP:GQ:PGT:PID:PL	1/1:0,3:3:9:1|1:405864061_C_T:135,9,0	./.:0,0:0	./.:1,0:1	1/1:0,2:2:6:1|1:405864061_C_T:90,6,0	./.:0,0:0	0/0:1,0:1:3:.:.:0,3,37	./.:0,0:0	./.:0,0:0	0/0:1,0:1:3:.:.:0,3,37	./.:0,0:0	1/1:0,3:3:9:1|1:405864061_C_T:135,9,0	./.:0,0:0	1/1:0,2:2:6:1|1:405864061_C_T:90,6,0	./.:0,0:0	./.:0,0:0
2	420669014	.	T	C	351.9	AC=8;AF=0.571;AN=14;DP=21;ExcessHet=0.2340;FS=0.000;MLEAC=10;MLEAF=0.714;MQ=50.00;QD=35.19;SOR=4.804;ANN=C|3_prime_UTR_variant|MODIFIER|EXON_2_420301916_420302585|AAEL007146|transcript|AAEL007146-RB|protein_coding|10/10|c.*664T>C|||||664|,C|3_prime_UTR_variant|MODIFIER|EXON_2_420301916_420302585|AAEL007146|transcript|AAEL007146-RD|protein_coding|11/11|c.*664T>C|||||664|,C|3_prime_UTR_variant|MODI…	GT:AD:DP:GQ:PL	1/1:0,4:4:12:153,12,0	./.:0,0:0	1/1:0,2:2:6:82,6,0	./.:0,0:0	./.:0,0:0	0/0:6,0:6:0:0,0,174	0/0:2,0:2:6:0,6,74	0/0:3,0:3:0:0,0,56	./.:0,0:0	./.:0,0:0	1/1:0,2:2:6:78,6,0	./.:0,0:0	./.:0,0:0	./.:0,0:0	1/1:0,2:2:6:78,6,0
2	420706346	.	A	G	243.15	AC=6;AF=0.600;AN=10;DP=13;ExcessHet=0.1047;FS=0.000;MLEAC=7;MLEAF=0.700;MQ=39.89;QD=34.74;SOR=4.174;ANN=G|missense_variant|MODERATE|EXON_2_420676357_420677615|AAEL007147|transcript|AAEL007147-RB|protein_coding|2/5|c.250T>C|p.Ser84Pro|683/2424|250/1905|84/634||,G|missense_variant|MODERATE|EXON_2_420676357_420677615|AAEL007147|transcript|AAEL007147-RC|protein_coding|2/5|c.250T>C|p.Ser84Pro|560/2301…	GT:AD:DP:GQ:PL	1/1:0,2:2:6:78,6,0	./.:0,0:0	./.:1,0:1	./.:1,0:1	./.:0,0:0	0/0:1,0:1:3:0,3,37	0/0:1,0:1:3:0,3,37	./.:0,0:0	./.:0,0:0	./.:0,0:0	1/1:0,3:3:9:122,9,0	./.:0,0:0	./.:1,0:1	1/1:0,2:2:6:78,6,0	./.:1,0:1
2	422099412	.	T	A	286.61	AC=6;AF=0.600;AN=10;DP=11;ExcessHet=0.1047;FS=0.000;MLEAC=7;MLEAF=0.700;MQ=47.14;QD=35.83;SOR=4.407;ANN=A|downstream_gene_variant|MODIFIER|EXON_2_422097761_422097826|AAEL023798|transcript|AAEL023798-RA|protein_coding||c.*226T>A|||||174|,A|intergenic_region|MODIFIER|EXON_2_422097761_422097826-EXON_2_422234444_422236701|AAEL023798-AAEL007233|intergenic_region|AAEL023798-AAEL007233|||n.422099412T>A|…	GT:AD:DP:GQ:PL	1/1:0,2:2:6:78,6,0	./.:0,0:0	./.:0,0:0	./.:1,0:1	./.:0,0:0	0/0:1,0:1:3:0,3,41	./.:0,0:0	./.:0,0:0	./.:0,0:0	0/0:1,0:1:3:0,3,41	1/1:0,3:3:9:122,9,0	./.:0,0:0	./.:0,0:0	./.:0,0:0	1/1:0,3:3:9:122,9,0
2	424026922	.	G	A	942.28	AC=13;AF=0.722;AN=18;BaseQRankSum=-0.000;ClippingRankSum=-0.000;DP=27;ExcessHet=0.1296;FS=0.000;MLEAC=15;MLEAF=0.833;MQ=48.99;MQRankSum=-0.000;QD=39.26;ReadPosRankSum=-0.000;SOR=4.977;ANN=A|intergenic_region|MODIFIER|CYP12F7-EXON_2_424370810_424373105|AAEL002031-AAEL001992|intergenic_region|AAEL002031-AAEL001992|||n.424026922G>A||||||	GT:AD:DP:GQ:PGT:PID:PL	1/1:0,3:3:9:1|1:424026922_G_A:135,9,0	1/1:0,4:4:12:1|1:424026922_G_A:180,12,0	./.:0,0:0	./.:0,0:0	./.:1,0:1	0/0:1,0:1:3:.:.:0,3,41	./.:0,0:0	./.:0,0:0	./.:0,0:0	0/0:1,0:1:3:.:.:0,3,41	1/1:0,7:7:21:1|1:424026915_G_A:298,21,0	0/1:1,2:3:32:.:.:73,0,32	1/1:0,3:3:9:.:.:122,9,0	1/1:0,2:2:6:1|1:424026915_G_A:90,6,0	1/1:0,2:2:6:1|1:424026915_G_A:90,6,0
2	429605705	.	A	G	397.13	AC=8;AF=0.571;AN=14;DP=17;ExcessHet=0.0254;FS=0.000;MLEAC=9;MLEAF=0.643;MQ=45.99;QD=36.10;SOR=4.977;ANN=G|intron_variant|MODIFIER|EXON_2_429563803_429568129|AAEL002235|transcript|AAEL002235-RA|protein_coding|2/3|c.528-27836T>C||||||,G|intron_variant|MODIFIER|EXON_2_429563803_429568129|AAEL002235|transcript|AAEL002235-RB|protein_coding|1/3|c.-344+882T>C||||||,G|intron_variant|MODIFIER|EXON_2_42956…	GT:AD:DP:GQ:PL	1/1:0,2:2:6:82,6,0	./.:1,0:1	./.:0,0:0	./.:1,0:1	./.:0,0:0	0/0:1,0:1:3:0,3,41	./.:0,0:0	./.:0,0:0	0/0:1,0:1:3:0,3,41	./.:0,0:0	1/1:0,4:4:12:159,12,0	1/1:0,3:3:9:118,9,0	1/1:0,2:2:6:82,6,0	./.:0,0:0	0/0:2,0:2:6:0,6,73
2	429705465	.	T	G	148.4	AC=4;AF=0.500;AN=8;DP=10;ExcessHet=0.1902;FS=0.000;MLEAC=5;MLEAF=0.625;MQ=35.36;QD=37.10;SOR=3.258;ANN=G|downstream_gene_variant|MODIFIER|EXON_2_429681802_429681995|AAEL019753|transcript|AAEL019753-RA|protein_coding||c.*882T>G|||||178|,G|downstream_gene_variant|MODIFIER|EXON_2_429681802_429681995|AAEL019753|transcript|AAEL019753-RB|protein_coding||c.*882T>G|||||178|,G|downstream_gene_variant|MODI…	GT:AD:DP:GQ:PGT:PID:PL	1/1:0,2:2:6:1|1:429705465_T_G:90,6,0	./.:0,0:0	./.:0,0:0	./.:1,0:1	./.:1,0:1	0/0:1,0:1:3:.:.:0,3,32	./.:0,0:0	./.:0,0:0	0/0:1,0:1:3:.:.:0,3,32	./.:0,0:0	1/1:0,2:2:6:1|1:429705465_T_G:90,6,0	./.:0,0:0	./.:1,0:1	./.:0,0:0	./.:1,0:1
2	429705466	.	G	A	148.4	AC=4;AF=0.500;AN=8;DP=10;ExcessHet=0.1902;FS=0.000;MLEAC=5;MLEAF=0.625;MQ=35.36;QD=37.10;SOR=3.258;ANN=A|downstream_gene_variant|MODIFIER|EXON_2_429681802_429681995|AAEL019753|transcript|AAEL019753-RA|protein_coding||c.*883G>A|||||179|,A|downstream_gene_variant|MODIFIER|EXON_2_429681802_429681995|AAEL019753|transcript|AAEL019753-RB|protein_coding||c.*883G>A|||||179|,A|downstream_gene_variant|MODI…	GT:AD:DP:GQ:PGT:PID:PL	1/1:0,2:2:6:1|1:429705465_T_G:90,6,0	./.:0,0:0	./.:0,0:0	./.:1,0:1	./.:1,0:1	0/0:1,0:1:3:.:.:0,3,32	./.:0,0:0	./.:0,0:0	0/0:1,0:1:3:.:.:0,3,32	./.:0,0:0	1/1:0,2:2:6:1|1:429705465_T_G:90,6,0	./.:0,0:0	./.:1,0:1	./.:0,0:0	./.:1,0:1
2	436115965	.	T	A	1793.49	AC=16;AF=0.800;AN=20;DP=49;ExcessHet=0.0202;FS=0.000;InbreedingCoeff=0.6073;MLEAC=18;MLEAF=0.900;MQ=49.47;QD=38.99;SOR=7.701;ANN=A|5_prime_UTR_variant|MODIFIER|EXON_2_436115747_436116087|AAEL005752|transcript|AAEL005752-RA|protein_coding|1/6|c.-12T>A|||||12|,A|downstream_gene_variant|MODIFIER|EXON_2_436093372_436093845|AAEL005763|transcript|AAEL005763-RB|protein_coding||c.*460T>A|||||384|,A|downs…	GT:AD:DP:GQ:PL	1/1:0,7:7:21:285,21,0	./.:1,0:1	./.:0,0:0	1/1:0,4:4:12:163,12,0	1/1:0,2:2:6:82,6,0	0/0:1,0:1:3:0,3,19	./.:0,0:0	./.:0,0:0	0/0:1,0:1:3:0,3,19	./.:0,0:0	1/1:0,14:14:42:567,42,0	1/1:0,2:2:6:82,6,0	1/1:0,5:5:15:200,15,0	1/1:0,8:8:24:295,24,0	1/1:0,4:4:12:163,12,0
2	436154152	.	G	A	1059.6	AC=14;AF=0.778;AN=18;DP=30;ExcessHet=0.0256;FS=0.000;MLEAC=16;MLEAF=0.889;MQ=49.10;QD=39.24;SOR=6.666;ANN=A|5_prime_UTR_premature_start_codon_gain_variant|LOW|EXON_2_436153957_436154168|AAEL024595|transcript|AAEL024595-RA|protein_coding|1/3|c.-326G>A||||||,A|5_prime_UTR_variant|MODIFIER|EXON_2_436153957_436154168|AAEL024595|transcript|AAEL024595-RA|protein_coding|1/3|c.-326G>A|||||388|,A|intron_v…	GT:AD:DP:GQ:PL	1/1:0,6:6:18:245,18,0	1/1:0,3:3:9:122,9,0	1/1:0,2:2:6:82,6,0	./.:1,0:1	./.:0,0:0	0/0:1,0:1:3:0,3,32	0/0:1,0:1:3:0,3,32	./.:0,0:0	./.:0,0:0	./.:0,0:0	1/1:0,8:8:24:326,24,0	./.:0,0:0	1/1:0,2:2:6:82,6,0	1/1:0,4:4:12:163,12,0	1/1:0,2:2:6:82,6,0
2	436155497	.	G	A	883.14	AC=16;AF=0.800;AN=20;DP=27;ExcessHet=0.0202;FS=0.000;InbreedingCoeff=0.4691;MLEAC=18;MLEAF=0.900;MQ=47.96;QD=38.40;SOR=4.003;ANN=A|intron_variant|MODIFIER|EXON_2_436153654_436153950|AAEL021094|transcript|AAEL021094-RB|pseudogene|3/3|n.627-1547C>T||||||,A|intron_variant|MODIFIER|EXON_2_436153957_436154168|AAEL024595|transcript|AAEL024595-RA|protein_coding|2/2|c.88+870G>A||||||	GT:AD:DP:GQ:PL	1/1:0,6:6:18:238,18,0	1/1:0,2:2:6:82,6,0	1/1:0,2:2:6:82,6,0	1/1:0,2:2:6:75,6,0	1/1:0,3:3:9:122,9,0	0/0:1,0:1:3:0,3,41	./.:0,0:0	./.:0,0:0	./.:0,0:0	0/0:1,0:1:3:0,3,41	1/1:0,4:4:12:163,12,0	1/1:0,2:2:6:82,6,0	./.:1,0:1	./.:1,0:1	1/1:0,2:2:6:82,6,0
2	436168705	.	G	A	1024.27	AC=16;AF=0.727;AN=22;DP=33;ExcessHet=0.0048;FS=0.000;InbreedingCoeff=0.5819;MLEAC=18;MLEAF=0.818;MQ=48.25;QD=37.94;SOR=6.666;ANN=A|downstream_gene_variant|MODIFIER|EXON_2_436153654_436153950|AAEL021094|transcript|AAEL021094-RA|pseudogene||n.*1768C>T|||||1768|,A|intron_variant|MODIFIER|EXON_2_436153654_436153950|AAEL021094|transcript|AAEL021094-RB|pseudogene|3/3|n.626+1888C>T||||||	GT:AD:DP:GQ:PL	1/1:0,7:7:21:281,21,0	1/1:0,2:2:6:82,6,0	1/1:0,3:3:9:122,9,0	1/1:0,3:3:9:118,9,0	1/1:0,2:2:6:82,6,0	0/0:2,0:2:6:0,6,78	0/0:1,0:1:3:0,3,37	./.:0,0:0	0/0:1,0:1:3:0,3,37	./.:0,0:0	1/1:0,5:5:15:196,15,0	./.:1,0:1	./.:1,0:1	1/1:0,2:2:6:82,6,0	1/1:0,3:3:9:114,9,0
2	436623457	.	T	C	211.71	AC=6;AF=0.600;AN=10;DP=10;ExcessHet=0.1047;FS=0.000;MLEAC=7;MLEAF=0.700;MQ=43.30;QD=35.29;SOR=3.912;ANN=C|intron_variant|MODIFIER|EXON_2_436466806_436467239|AAEL018352|transcript|AAEL018352-RB|protein_coding|4/13|c.336+215A>G||||||,C|intron_variant|MODIFIER|EXON_2_436466806_436467239|AAEL018352|transcript|AAEL018352-RA|protein_coding|4/13|c.336+215A>G||||||	GT:AD:DP:GQ:PL	1/1:0,2:2:6:82,6,0	./.:0,0:0	./.:1,0:1	./.:0,0:0	./.:1,0:1	0/0:1,0:1:3:0,3,37	./.:0,0:0	0/0:1,0:1:3:0,3,37	./.:0,0:0	./.:0,0:0	1/1:0,2:2:6:82,6,0	./.:0,0:0	./.:0,0:0	1/1:0,2:2:6:82,6,0	./.:0,0:0
2	439463161	.	C	T	2797.05	AC=20;AF=0.667;AN=30;BaseQRankSum=3.618;ClippingRankSum=0.000;DP=89;ExcessHet=0.0002;FS=0.000;InbreedingCoeff=0.7787;MLEAC=22;MLEAF=0.733;MQ=50.00;MQRankSum=0.000;QD=37.80;ReadPosRankSum=-0.773;SOR=7.223;ANN=T|synonymous_variant|LOW|EXON_2_439462807_439464572|AAEL006445|transcript|AAEL006445-RA|protein_coding|1/1|c.201C>T|p.Leu67Leu|355/1766|201/1407|67/468||	GT:AD:DP:GQ:PGT:PID:PL	1/1:1,11:12:3:.:.:409,3,0	1/1:0,5:5:15:.:.:203,15,0	1/1:0,3:3:9:1|1:439463145_A_T:126,9,0	1/1:0,5:5:15:.:.:204,15,0	1/1:0,2:2:6:.:.:76,6,0	0/0:6,0:6:18:.:.:0,18,222	0/0:2,0:2:6:.:.:0,6,82	0/0:2,0:2:6:.:.:0,6,59	0/0:3,0:3:9:.:.:0,9,122	0/0:2,0:2:6:.:.:0,6,82	1/1:0,19:19:57:.:.:768,57,0	1/1:0,6:6:18:.:.:235,18,0	1/1:0,8:8:24:.:.:321,24,0	1/1:0,6:6:18:.:.:213,18,0	1/1:0,8:8:24:.:.:325,24,0
2	439718563	.	T	A	251.37	AC=6;AF=0.600;AN=10;DP=13;ExcessHet=0.1047;FS=0.000;MLEAC=7;MLEAF=0.700;MQ=39.89;QD=35.91;SOR=4.174;ANN=A|intergenic_region|MODIFIER|EXON_2_439687039_439687582-EXON_2_439735982_439739193|AAEL006452-AAEL006442|intergenic_region|AAEL006452-AAEL006442|||n.439718563T>A||||||	GT:AD:DP:GQ:PL	1/1:0,2:2:6:82,6,0	./.:1,0:1	./.:1,0:1	./.:1,0:1	./.:0,0:0	0/0:1,0:1:3:0,3,19	0/0:1,0:1:3:0,3,19	./.:0,0:0	./.:0,0:0	./.:0,0:0	1/1:0,3:3:9:122,9,0	1/1:0,2:2:6:82,6,0	./.:0,0:0	./.:1,0:1	./.:0,0:0
2	439755883	.	A	G	2702.57	AC=18;AF=0.643;AN=28;DP=88;ExcessHet=0.0003;FS=0.000;InbreedingCoeff=0.8231;MLEAC=19;MLEAF=0.679;MQ=50.00;QD=38.61;SOR=6.273;ANN=G|synonymous_variant|LOW|EXON_2_439755190_439755341|AAEL006434|transcript|AAEL006434-RA|protein_coding|2/3|c.546A>G|p.Glu182Glu|628/1931|546/1776|182/591||,G|synonymous_variant|LOW|EXON_2_439755190_439755341|AAEL006434|transcript|AAEL006434-RB|protein_coding|2/3|c.384A>…	GT:AD:DP:GQ:PL	1/1:0,10:10:30:392,30,0	1/1:0,2:2:6:82,6,0	1/1:0,8:8:24:311,24,0	./.:0,0:0	1/1:0,2:2:6:74,6,0	0/0:8,0:8:21:0,21,315	0/0:2,0:2:6:0,6,82	0/0:2,0:2:6:0,6,82	0/0:4,0:4:12:0,12,163	0/0:2,0:2:6:0,6,78	1/1:0,19:19:57:759,57,0	1/1:0,9:9:27:360,27,0	1/1:0,6:6:18:240,18,0	1/1:0,9:9:27:363,27,0	1/1:0,5:5:15:204,15,0
2	442735654	.	A	G	2804.12	AC=18;AF=0.750;AN=24;BaseQRankSum=-0.000;ClippingRankSum=-0.000;DP=77;ExcessHet=0.2035;FS=0.000;InbreedingCoeff=0.4049;MLEAC=19;MLEAF=0.792;MQ=50.00;MQRankSum=-0.000;QD=38.41;ReadPosRankSum=-0.524;SOR=6.358;ANN=G|downstream_gene_variant|MODIFIER|EXON_2_442740167_442741448|AAEL001726|transcript|AAEL001726-RA|protein_coding||c.*4662T>C|||||4513|,G|intron_variant|MODIFIER|EXON_2_441958067_441959403|…	GT:AD:DP:GQ:PL	1/1:0,13:13:39:530,39,0	0/1:1,4:5:26:148,0,26	1/1:0,5:5:15:204,15,0	1/1:0,7:7:21:285,21,0	0/1:1,4:5:26:148,0,26	0/0:2,0:2:6:0,6,82	./.:0,0:0	./.:0,0:0	./.:0,0:0	0/0:2,0:2:6:0,6,82	1/1:0,16:16:48:652,48,0	1/1:0,6:6:18:245,18,0	1/1:0,4:4:12:163,12,0	1/1:0,3:3:9:122,9,0	1/1:0,9:9:27:367,27,0
2	442807298	.	G	A	5008.1	AC=19;AF=0.792;AN=24;BaseQRankSum=-0.000;ClippingRankSum=-0.000;DP=130;ExcessHet=0.0680;FS=0.000;InbreedingCoeff=0.6178;MLEAC=21;MLEAF=0.875;MQ=50.00;MQRankSum=-0.000;QD=39.75;ReadPosRankSum=1.465;SOR=8.287;ANN=A|upstream_gene_variant|MODIFIER|EXON_2_442767904_442769556|AAEL001707|transcript|AAEL001707-RA|protein_coding||c.-3136C>T|||||2933|,A|upstream_gene_variant|MODIFIER|EXON_2_442807316_44280…	GT:AD:DP:GQ:PL	1/1:0,23:23:69:934,69,0	1/1:0,5:5:15:204,15,0	1/1:0,10:10:30:408,30,0	1/1:0,14:14:42:567,42,0	1/1:0,10:10:30:404,30,0	0/0:2,0:2:6:0,6,82	./.:0,0:0	./.:0,0:0	./.:0,0:0	0/0:2,0:2:6:0,6,82	1/1:0,26:26:78:1060,78,0	1/1:0,11:11:33:448,33,0	1/1:0,10:10:30:408,30,0	1/1:0,10:10:30:408,30,0	0/1:1,6:7:20:224,0,20
2	444189871	.	T	A	121.27	AC=4;AF=0.333;AN=12;DP=16;ExcessHet=0.0663;FS=0.000;MLEAC=4;MLEAF=0.333;MQ=33.33;QD=30.32;SOR=3.258;ANN=A|downstream_gene_variant|MODIFIER|EXON_2_444171993_444173234|AAEL005019|transcript|AAEL005019-RA|protein_coding||c.*3126T>A|||||2587|,A|intergenic_region|MODIFIER|EXON_2_444171993_444173234-EXON_2_444200902_444201205|AAEL005019-AAEL005021|intergenic_region|AAEL005019-AAEL005021|||n.444189871T>…	GT:AD:DP:GQ:PL	1/1:0,2:2:6:78,6,0	./.:0,0:0	./.:1,0:1	./.:2,0:2	./.:0,0:0	0/0:3,0:3:9:0,9,118	0/0:2,0:2:6:0,6,67	0/0:1,0:1:3:0,3,41	./.:0,0:0	0/0:1,0:1:3:0,3,37	1/1:0,2:2:6:82,6,0	./.:1,0:1	./.:0,0:0	./.:0,0:0	./.:1,0:1
2	444189921	.	A	T	372.16	AC=6;AF=0.600;AN=10;DP=16;ExcessHet=0.1047;FS=0.000;MLEAC=7;MLEAF=0.700;MQ=42.26;QD=37.22;SOR=4.804;ANN=T|downstream_gene_variant|MODIFIER|EXON_2_444171993_444173234|AAEL005019|transcript|AAEL005019-RA|protein_coding||c.*3176A>T|||||2637|,T|intergenic_region|MODIFIER|EXON_2_444171993_444173234-EXON_2_444200902_444201205|AAEL005019-AAEL005021|intergenic_region|AAEL005019-AAEL005021|||n.444189921A>…	GT:AD:DP:GQ:PL	1/1:0,5:5:15:204,15,0	./.:1,0:1	1/1:0,3:3:9:122,9,0	./.:1,0:1	./.:0,0:0	0/0:1,0:1:3:0,3,41	./.:0,0:0	./.:0,0:0	./.:0,0:0	0/0:1,0:1:3:0,3,37	1/1:0,2:2:6:82,6,0	./.:0,0:0	./.:1,0:1	./.:0,0:0	./.:1,0:1
2	446668278	.	A	C	858.31	AC=10;AF=0.625;AN=16;DP=41;ExcessHet=0.1703;FS=0.000;MLEAC=13;MLEAF=0.812;MQ=47.96;QD=37.32;SOR=6.358;ANN=C|3_prime_UTR_variant|MODIFIER|EXON_2_446667026_446669289|AAEL010488|transcript|AAEL010488-RB|protein_coding|5/5|c.*591T>G|||||591|,C|intron_variant|MODIFIER|EXON_2_446613514_446613866|AAEL018195|transcript|AAEL018195-RA|protein_coding|3/3|c.*35+10063A>C||||||,C|intron_variant|MODIFIER|EXON_2…	GT:AD:DP:GQ:PL	1/1:0,5:5:15:186,15,0	./.:1,0:1	1/1:0,2:2:6:72,6,0	./.:0,0:0	./.:1,0:1	0/0:10,0:10:0:0,0,285	./.:0,0:0	0/0:5,0:5:0:0,0,107	./.:0,0:0	0/0:1,0:1:3:0,3,41	1/1:0,7:7:21:280,21,0	1/1:0,5:5:15:203,15,0	1/1:0,4:4:12:159,12,0	./.:0,0:0	./.:0,0:0
2	447910533	.	G	A	364.27	AC=8;AF=0.571;AN=14;DP=14;ExcessHet=0.0254;FS=0.000;MLEAC=9;MLEAF=0.643;MQ=45.23;QD=45.53;SOR=4.615;ANN=A|synonymous_variant|LOW|EXON_2_447910213_447910552|AAEL001316|transcript|AAEL001316-RA|protein_coding|4/4|c.468C>T|p.Phe156Phe|690/1010|468/744|156/247||	GT:AD:DP:GQ:PGT:PID:PL	1/1:0,4:4:12:1|1:447910533_G_A:180,12,0	1/1:0,2:2:6:1|1:447910533_G_A:90,6,0	./.:1,0:1	1/1:0,1:1:3:1|1:447910533_G_A:45,3,0	./.:0,0:0	0/0:1,0:1:3:.:.:0,3,41	./.:0,0:0	0/0:1,0:1:3:.:.:0,3,41	./.:0,0:0	./.:0,0:0	1/1:0,2:2:6:1|1:447910533_G_A:90,6,0	./.:0,0:0	./.:1,0:1	./.:0,0:0	0/0:1,0:1:3:.:.:0,3,41
2	455484633	.	T	A	2501.69	AC=18;AF=0.692;AN=26;DP=78;ExcessHet=0.0010;FS=0.000;InbreedingCoeff=0.8479;MLEAC=19;MLEAF=0.731;MQ=49.16;QD=43.13;SOR=8.155;ANN=A|missense_variant|MODERATE|EXON_2_455430514_455431877|AAEL019463|transcript|AAEL019463-RA|protein_coding|4/7|c.696T>A|p.Asp232Glu|1678/3532|696/2172|232/723||,A|upstream_gene_variant|MODIFIER|EXON_2_455478288_455479194|AAEL027309|transcript|AAEL027309-RA|protein_coding…	GT:AD:DP:GQ:PL	1/1:0,12:12:36:533,36,0	1/1:0,7:7:21:315,21,0	./.:2,0:2	1/1:0,6:6:18:267,18,0	1/1:0,2:2:6:82,6,0	0/0:9,0:9:27:0,27,345	0/0:3,0:3:9:0,9,118	0/0:3,0:3:9:0,9,122	./.:0,0:0	0/0:3,0:3:9:0,9,107	1/1:0,14:14:42:623,42,0	1/1:0,4:4:12:177,12,0	1/1:0,7:7:21:312,21,0	1/1:0,3:3:9:135,9,0	1/1:0,3:3:9:135,9,0
2	459695961	.	C	A	4631.96	AC=20;AF=0.667;AN=30;DP=135;ExcessHet=0.0002;FS=0.000;InbreedingCoeff=0.8545;MLEAC=21;MLEAF=0.700;MQ=50.00;QD=38.92;SOR=7.345;ANN=A|intergenic_region|MODIFIER|EXON_2_459689583_459690756-EXON_2_459702259_459702687|AAEL000708-AAEL000714|intergenic_region|AAEL000708-AAEL000714|||n.459695961C>A||||||	GT:AD:DP:GQ:PL	1/1:0,11:11:33:433,33,0	1/1:0,2:2:6:82,6,0	1/1:0,3:3:9:122,9,0	1/1:0,4:4:12:148,12,0	1/1:0,7:7:21:270,21,0	0/0:4,0:4:12:0,12,151	0/0:4,0:4:12:0,12,139	0/0:2,0:2:6:0,6,82	0/0:2,0:2:6:0,6,73	0/0:4,0:4:12:0,12,151	1/1:0,29:29:87:1157,87,0	1/1:0,14:14:42:536,42,0	1/1:0,19:19:57:765,57,0	1/1:0,14:14:42:571,42,0	1/1:0,16:16:48:635,48,0
2	464528237	.	A	C	1077.22	AC=12;AF=0.600;AN=20;DP=35;ExcessHet=0.0036;FS=0.000;InbreedingCoeff=0.6813;MLEAC=13;MLEAF=0.650;MQ=48.99;QD=46.84;SOR=6.439;ANN=C|synonymous_variant|LOW|EXON_2_464490571_464492195|AAEL018280|transcript|AAEL018280-RB|protein_coding|3/8|c.1266T>G|p.Ser422Ser|2074/6277|1266/4116|422/1371||,C|synonymous_variant|LOW|EXON_2_464490571_464492195|AAEL018280|transcript|AAEL018280-RD|protein_coding|2/7|c.9…	GT:AD:DP:GQ:PGT:PID:PL	1/1:0,1:1:3:1|1:464528237_A_C:45,3,0	./.:1,0:1	./.:0,0:0	./.:0,0:0	./.:0,0:0	0/0:5,0:5:15:.:.:0,15,196	./.:0,0:0	0/0:1,0:1:3:.:.:0,3,37	0/0:3,0:3:9:.:.:0,9,110	0/0:1,0:1:3:.:.:0,3,37	1/1:0,10:10:33:1|1:464528237_A_C:478,33,0	1/1:0,2:2:6:1|1:464528237_A_C:90,6,0	1/1:0,4:4:12:1|1:464528237_A_C:176,12,0	1/1:0,3:3:12:1|1:464528237_A_C:176,12,0	1/1:0,4:4:12:1|1:464528237_A_C:172,12,0
2	464528261	.	A	G	1109.55	AC=12;AF=0.600;AN=20;DP=37;ExcessHet=0.0036;FS=0.000;InbreedingCoeff=0.7031;MLEAC=13;MLEAF=0.650;MQ=48.11;QD=44.38;SOR=6.518;ANN=G|synonymous_variant|LOW|EXON_2_464490571_464492195|AAEL018280|transcript|AAEL018280-RB|protein_coding|3/8|c.1242T>C|p.Ala414Ala|2050/6277|1242/4116|414/1371||,G|synonymous_variant|LOW|EXON_2_464490571_464492195|AAEL018280|transcript|AAEL018280-RD|protein_coding|2/7|c.9…	GT:AD:DP:GQ:PGT:PID:PL	1/1:0,2:2:6:1|1:464528237_A_C:86,6,0	./.:1,0:1	./.:0,0:0	./.:0,0:0	./.:1,0:1	0/0:5,0:5:15:.:.:0,15,159	./.:0,0:0	0/0:1,0:1:3:.:.:0,3,37	0/0:3,0:3:9:.:.:0,9,100	0/0:1,0:1:3:.:.:0,3,19	1/1:0,10:10:33:1|1:464528237_A_C:474,33,0	1/1:0,2:2:6:1|1:464528237_A_C:90,6,0	1/1:0,5:5:15:1|1:464528237_A_C:213,15,0	1/1:0,4:4:12:1|1:464528237_A_C:176,12,0	1/1:0,2:2:9:1|1:464528237_A_C:131,9,0
2	467800118	.	T	C	335.77	AC=8;AF=0.667;AN=12;DP=17;ExcessHet=3.0103;FS=0.000;MLEAC=10;MLEAF=0.833;MQ=47.43;QD=37.31;SOR=4.615;ANN=C|synonymous_variant|LOW|EXON_2_467795240_467800943|AAEL006522|transcript|AAEL006522-RB|protein_coding|12/12|c.3822A>G|p.Pro1274Pro|4891/9769|3822/4560|1274/1519||,C|synonymous_variant|LOW|EXON_2_467795240_467800943|AAEL006522|transcript|AAEL006522-RE|protein_coding|11/11|c.3822A>G|p.Pro1274Pr…	GT:AD:DP:GQ:PL	1/1:0,2:2:6:82,6,0	./.:0,0:0	1/1:0,2:2:6:82,6,0	./.:0,0:0	./.:0,0:0	0/0:4,0:4:0:0,0,82	./.:0,0:0	./.:0,0:0	0/0:3,0:3:0:0,0,41	./.:0,0:0	1/1:0,3:3:9:122,9,0	./.:1,0:1	./.:0,0:0	1/1:0,2:2:6:82,6,0	./.:0,0:0
2	467800133	.	A	G	338.04	AC=8;AF=0.667;AN=12;DP=18;ExcessHet=3.0103;FS=0.000;MLEAC=10;MLEAF=0.833;MQ=45.23;QD=37.56;SOR=4.615;ANN=G|synonymous_variant|LOW|EXON_2_467795240_467800943|AAEL006522|transcript|AAEL006522-RB|protein_coding|12/12|c.3807T>C|p.Thr1269Thr|4876/9769|3807/4560|1269/1519||,G|synonymous_variant|LOW|EXON_2_467795240_467800943|AAEL006522|transcript|AAEL006522-RE|protein_coding|11/11|c.3807T>C|p.Thr1269Th…	GT:AD:DP:GQ:PL	1/1:0,2:2:6:82,6,0	./.:0,0:0	1/1:0,2:2:6:82,6,0	./.:0,0:0	./.:0,0:0	0/0:4,0:4:0:0,0,4	./.:0,0:0	./.:1,0:1	0/0:3,0:3:0:0,0,41	./.:0,0:0	1/1:0,3:3:9:122,9,0	./.:1,0:1	./.:0,0:0	1/1:0,2:2:6:82,6,0	./.:0,0:0
2	470345411	.	T	G	251.15	AC=6;AF=0.600;AN=10;DP=12;ExcessHet=0.1047;FS=0.000;MLEAC=7;MLEAF=0.700;MQ=41.83;QD=35.88;SOR=4.174;ANN=G|intron_variant|MODIFIER|PIWI4|AAEL007698|transcript|AAEL007698-RA|protein_coding|1/5|c.-5+195T>G||||||	GT:AD:DP:GQ:PL	1/1:0,2:2:6:82,6,0	./.:1,0:1	./.:0,0:0	./.:1,0:1	./.:0,0:0	0/0:1,0:1:3:0,3,37	./.:0,0:0	0/0:1,0:1:3:0,3,32	./.:0,0:0	./.:0,0:0	1/1:0,3:3:9:122,9,0	./.:1,0:1	1/1:0,2:2:6:82,6,0	./.:0,0:0	./.:0,0:0
2	470701591	.	G	T	171.66	AC=4;AF=0.500;AN=8;DP=12;ExcessHet=0.1902;FS=0.000;MLEAC=5;MLEAF=0.625;MQ=35.36;QD=34.33;SOR=3.611;ANN=T|synonymous_variant|LOW|EXON_2_470655768_470655841|AAEL024480|transcript|AAEL024480-RA|protein_coding|3/8|c.420G>T|p.Pro140Pro|598/3602|420/3306|140/1101||,T|synonymous_variant|LOW|EXON_2_470655768_470655841|AAEL024480|transcript|AAEL024480-RB|protein_coding|3/8|c.420G>T|p.Pro140Pro|1033/4037|4…	GT:AD:DP:GQ:PL	1/1:0,2:2:6:82,6,0	./.:0,0:0	./.:0,0:0	./.:1,0:1	./.:1,0:1	0/0:1,0:1:3:0,3,37	./.:0,0:0	./.:0,0:0	./.:0,0:0	0/0:1,0:1:3:0,3,37	1/1:0,3:3:9:122,9,0	./.:1,0:1	./.:0,0:0	./.:1,0:1	./.:1,0:1
2	470712779	.	C	T	401.33	AC=8;AF=0.667;AN=12;DP=13;ExcessHet=0.0663;FS=0.000;MLEAC=10;MLEAF=0.833;MQ=50.00;QD=36.48;SOR=4.977;ANN=T|synonymous_variant|LOW|EXON_2_470655768_470655841|AAEL024480|transcript|AAEL024480-RA|protein_coding|8/8|c.2070C>T|p.His690His|2248/3602|2070/3306|690/1101||,T|synonymous_variant|LOW|EXON_2_470655768_470655841|AAEL024480|transcript|AAEL024480-RB|protein_coding|8/8|c.2070C>T|p.His690His|2683/…	GT:AD:DP:GQ:PL	1/1:0,3:3:9:119,9,0	./.:0,0:0	./.:0,0:0	./.:0,0:0	1/1:0,3:3:9:119,9,0	0/0:1,0:1:3:0,3,37	./.:0,0:0	0/0:1,0:1:3:0,3,37	./.:0,0:0	./.:0,0:0	1/1:0,3:3:9:119,9,0	./.:0,0:0	1/1:0,2:2:6:82,6,0	./.:0,0:0	./.:0,0:0
2	470712806	.	C	T	371.94	AC=8;AF=0.667;AN=12;DP=14;ExcessHet=0.0663;FS=0.000;MLEAC=9;MLEAF=0.750;MQ=45.64;QD=37.19;SOR=4.804;ANN=T|synonymous_variant|LOW|EXON_2_470655768_470655841|AAEL024480|transcript|AAEL024480-RA|protein_coding|8/8|c.2097C>T|p.Tyr699Tyr|2275/3602|2097/3306|699/1101||,T|synonymous_variant|LOW|EXON_2_470655768_470655841|AAEL024480|transcript|AAEL024480-RB|protein_coding|8/8|c.2097C>T|p.Tyr699Tyr|2710/4…	GT:AD:DP:GQ:PL	1/1:0,2:2:6:82,6,0	./.:0,0:0	./.:0,0:0	./.:0,0:0	1/1:0,2:2:6:82,6,0	0/0:1,0:1:3:0,3,37	./.:0,0:0	0/0:1,0:1:3:0,3,37	./.:0,0:0	./.:0,0:0	1/1:0,4:4:12:163,12,0	./.:1,0:1	1/1:0,2:2:6:82,6,0	./.:1,0:1	./.:0,0:0
2	470713040	.	A	G	905.36	AC=10;AF=0.714;AN=14;DP=28;ExcessHet=0.0458;FS=0.000;MLEAC=12;MLEAF=0.857;MQ=47.03;QD=39.36;SOR=6.358;ANN=G|synonymous_variant|LOW|EXON_2_470655768_470655841|AAEL024480|transcript|AAEL024480-RA|protein_coding|8/8|c.2331A>G|p.Leu777Leu|2509/3602|2331/3306|777/1101||,G|synonymous_variant|LOW|EXON_2_470655768_470655841|AAEL024480|transcript|AAEL024480-RB|protein_coding|8/8|c.2331A>G|p.Leu777Leu|2944…	GT:AD:DP:GQ:PGT:PID:PL	1/1:0,6:6:18:1|1:470713016_G_A:249,18,0	1/1:0,3:3:9:.:.:122,9,0	./.:0,0:0	./.:0,0:0	1/1:0,3:3:9:1|1:470713016_G_A:127,9,0	0/0:1,0:1:3:.:.:0,3,41	./.:0,0:0	0/0:1,0:1:3:.:.:0,3,41	./.:0,0:0	./.:0,0:0	1/1:0,7:7:21:.:.:285,21,0	1/1:0,4:4:12:.:.:163,12,0	./.:1,0:1	./.:1,0:1	./.:1,0:1
2	472359092	.	A	T	242.57	AC=6;AF=0.600;AN=10;DP=17;ExcessHet=0.3218;FS=0.000;MLEAC=7;MLEAF=0.700;MQ=41.83;QD=34.65;SOR=4.174;ANN=T|intergenic_region|MODIFIER|EXON_2_472337199_472337432-EXON_2_472371502_472374851|AAEL019718-AAEL006012|intergenic_region|AAEL019718-AAEL006012|||n.472359092A>T||||||	GT:AD:DP:GQ:PL	1/1:0,3:3:9:118,9,0	./.:1,0:1	./.:0,0:0	1/1:0,2:2:6:77,6,0	./.:0,0:0	0/0:4,0:4:0:0,0,71	./.:0,0:0	./.:0,0:0	0/0:3,0:3:6:0,6,90	./.:0,0:0	1/1:0,2:2:6:82,6,0	./.:0,0:0	./.:0,0:0	./.:1,0:1	./.:1,0:1
3	52290	.	A	T	127.8	AC=4;AF=0.333;AN=12;DP=12;ExcessHet=0.0663;FS=0.000;MLEAC=5;MLEAF=0.417;MQ=35.36;QD=31.95;SOR=3.258;ANN=T|downstream_gene_variant|MODIFIER|EXON_3_55095_56885|AAEL023046|transcript|AAEL023046-RA|protein_coding||c.*4296T>A|||||2805|,T|downstream_gene_variant|MODIFIER|EXON_3_55095_56885|AAEL023046|transcript|AAEL023046-RB|protein_coding||c.*4296T>A|||||2805|,T|intergenic_region|MODIFIER|EXON_3_41302…	GT:AD:DP:GQ:PL	1/1:0,2:2:6:82,6,0	./.:0,0:0	./.:1,0:1	./.:1,0:1	./.:0,0:0	0/0:1,0:1:3:0,3,41	./.:0,0:0	0/0:1,0:1:3:0,3,41	0/0:1,0:1:3:0,3,41	0/0:1,0:1:3:0,3,37	1/1:0,2:2:6:82,6,0	./.:1,0:1	./.:0,0:0	./.:0,0:0	./.:1,0:1
3	3035140	.	C	T	683.98	AC=16;AF=0.800;AN=20;DP=23;ExcessHet=0.0202;FS=0.000;InbreedingCoeff=0.5319;MLEAC=17;MLEAF=0.850;MQ=50.00;QD=36.00;SOR=5.994;ANN=T|intergenic_region|MODIFIER|EXON_3_2881922_2882031-EXON_3_3075723_3076524|AAEL006309-AAEL006314|intergenic_region|AAEL006309-AAEL006314|||n.3035140C>T||||||	GT:AD:DP:GQ:PL	1/1:0,3:3:9:118,9,0	./.:0,0:0	1/1:0,2:2:6:77,6,0	1/1:0,2:2:6:77,6,0	1/1:0,2:2:6:77,6,0	0/0:2,0:2:6:0,6,78	./.:0,0:0	0/0:2,0:2:6:0,6,74	./.:0,0:0	./.:0,0:0	1/1:0,3:3:9:114,9,0	./.:0,0:0	1/1:0,2:2:6:77,6,0	1/1:0,3:3:9:114,9,0	1/1:0,2:2:6:77,6,0
3	5856104	.	C	T	562.03	AC=8;AF=0.571;AN=14;DP=28;ExcessHet=0.0254;FS=0.000;MLEAC=10;MLEAF=0.714;MQ=40.38;QD=37.47;SOR=5.549;ANN=T|missense_variant|MODERATE|EXON_3_5758845_5758956|AAEL018125|transcript|AAEL018125-RD|protein_coding|20/27|c.4550C>T|p.Pro1517Leu|4716/7996|4550/7419|1517/2472||,T|missense_variant|MODERATE|EXON_3_5758845_5758956|AAEL018125|transcript|AAEL018125-RB|protein_coding|19/26|c.4490C>T|p.Pro1497Leu|…	GT:AD:DP:GQ:PL	1/1:0,3:3:9:117,9,0	./.:0,0:0	./.:2,0:2	./.:0,0:0	./.:2,0:2	0/0:3,0:3:6:0,6,90	./.:2,0:2	./.:0,0:0	0/0:1,0:1:3:0,3,41	0/0:1,0:1:3:0,3,41	1/1:0,6:6:18:245,18,0	./.:1,0:1	1/1:0,4:4:12:163,12,0	1/1:0,2:2:6:82,6,0	./.:1,0:1
3	5982445	.	T	A	936.45	AC=14;AF=0.778;AN=18;DP=27;ExcessHet=0.0256;FS=0.000;MLEAC=16;MLEAF=0.889;MQ=48.99;QD=39.02;SOR=6.439;ANN=A|downstream_gene_variant|MODIFIER|EXON_3_5980950_5981065|AAEL021526|transcript|AAEL021526-RA|pseudogene||n.*718T>A|||||718|,A|intergenic_region|MODIFIER|EXON_3_5980950_5981065-EXON_3_5988189_5988265|AAEL021526-AAEL008243|intergenic_region|AAEL021526-AAEL008243|||n.5982445T>A||||||	GT:AD:DP:GQ:PL	1/1:0,6:6:18:245,18,0	1/1:0,3:3:9:122,9,0	./.:0,0:0	1/1:0,2:2:6:82,6,0	1/1:0,4:4:12:163,12,0	0/0:1,0:1:3:0,3,41	./.:0,0:0	./.:0,0:0	./.:0,0:0	0/0:1,0:1:3:0,3,41	1/1:0,4:4:12:163,12,0	./.:1,0:1	1/1:0,2:2:6:82,6,0	./.:0,0:0	1/1:0,3:3:9:122,9,0
3	8860932	.	C	T	1180.67	AC=12;AF=0.750;AN=16;DP=36;ExcessHet=0.0335;FS=0.000;MLEAC=14;MLEAF=0.875;MQ=46.97;QD=39.36;SOR=6.869;ANN=T|5_prime_UTR_variant|MODIFIER|EXON_3_8857964_8859306|AAEL020790|transcript|AAEL020790-RA|protein_coding|1/3|c.-131G>A|||||131|,T|downstream_gene_variant|MODIFIER|EXON_3_8851376_8851647|AAEL026192|transcript|AAEL026192-RA|pseudogene||n.*3927C>T|||||3927|	GT:AD:DP:GQ:PL	1/1:0,5:5:15:204,15,0	./.:1,0:1	./.:1,0:1	1/1:0,4:4:12:163,12,0	./.:1,0:1	0/0:1,0:1:3:0,3,41	./.:0,0:0	./.:0,0:0	./.:0,0:0	0/0:1,0:1:3:0,3,41	1/1:0,8:8:24:326,24,0	1/1:0,6:6:18:245,18,0	1/1:0,3:3:9:122,9,0	1/1:0,4:4:12:163,12,0	./.:1,0:1
3	8889996	.	C	T	540.72	AC=12;AF=0.750;AN=16;DP=20;ExcessHet=0.0335;FS=0.000;MLEAC=14;MLEAF=0.875;MQ=45.64;QD=36.05;SOR=5.549;ANN=T|intergenic_region|MODIFIER|EXON_3_8878823_8880939-EXON_3_8930550_8931908|AAEL009383-AAEL009376|intergenic_region|AAEL009383-AAEL009376|||n.8889996C>T||||||	GT:AD:DP:GQ:PL	1/1:0,4:4:12:163,12,0	1/1:0,2:2:6:82,6,0	1/1:0,2:2:6:50,6,0	1/1:0,2:2:6:82,6,0	./.:1,0:1	0/0:1,0:1:3:0,3,37	./.:0,0:0	./.:0,0:0	0/0:1,0:1:3:0,3,37	./.:0,0:0	1/1:0,3:3:9:122,9,0	1/1:0,2:2:6:82,6,0	./.:1,0:1	./.:1,0:1	./.:0,0:0
3	12063330	.	C	T	2743.2	AC=19;AF=0.792;AN=24;DP=62;ExcessHet=0.3218;FS=0.000;InbreedingCoeff=0.3858;MLEAC=21;MLEAF=0.875;MQ=49.13;QD=49.88;SOR=8.086;ANN=T|3_prime_UTR_variant|MODIFIER|EXON_3_12063113_12064140|AAEL019671|transcript|AAEL019671-RA|protein_coding|16/16|c.*734G>A|||||734|	GT:AD:DP:GQ:PGT:PID:PL	1/1:0,8:8:27:1|1:12063330_C_T:401,27,0	1/1:0,2:2:6:1|1:12063330_C_T:90,6,0	1/1:0,6:6:21:1|1:12063330_C_T:311,21,0	1/1:0,5:5:15:1|1:12063330_C_T:225,15,0	1/1:0,1:1:6:1|1:12063330_C_T:86,6,0	0/0:3,0:3:0:.:.:0,0,37	./.:0,0:0	0/0:1,0:1:3:.:.:0,3,37	./.:0,0:0	./.:2,0:2	1/1:0,11:11:36:1|1:12063330_C_T:536,36,0	1/1:0,7:7:24:1|1:12063330_C_T:356,24,0	1/1:0,6:6:21:1|1:12063330_C_T:311,21,0	0/1:0,4:4:26:0|1:12063330_C_T:165,0,26	1/1:0,6:6:21:1|1:12063330_C_T:311,21,0
3	12063336	.	C	T	3036.96	AC=19;AF=0.792;AN=24;BaseQRankSum=-0.000;ClippingRankSum=-0.000;DP=78;ExcessHet=0.3218;FS=0.000;InbreedingCoeff=0.4030;MLEAC=21;MLEAF=0.875;MQ=49.32;MQRankSum=-0.000;QD=42.18;ReadPosRankSum=1.282;SOR=7.168;ANN=T|3_prime_UTR_variant|MODIFIER|EXON_3_12063113_12064140|AAEL019671|transcript|AAEL019671-RA|protein_coding|16/16|c.*728G>A|||||728|	GT:AD:DP:GQ:PGT:PID:PL	1/1:0,10:10:30:1|1:12063330_C_T:438,30,0	1/1:0,3:3:9:1|1:12063330_C_T:127,9,0	1/1:0,8:8:24:1|1:12063330_C_T:348,24,0	1/1:0,5:5:15:1|1:12063330_C_T:225,15,0	1/1:0,2:2:6:1|1:12063330_C_T:86,6,0	0/0:3,0:3:0:.:.:0,0,41	./.:0,0:0	0/0:1,0:1:3:.:.:0,3,37	./.:0,0:0	./.:2,0:2	1/1:0,14:14:42:1|1:12063330_C_T:609,42,0	1/1:0,9:9:27:1|1:12063330_C_T:393,27,0	1/1:0,7:7:21:1|1:12063330_C_T:311,21,0	0/1:1,4:5:26:0|1:12063330_C_T:165,0,26	1/1:0,9:9:27:1|1:12063330_C_T:384,27,0
3	23966725	.	A	G	216.85	AC=7;AF=0.438;AN=16;BaseQRankSum=-0.967;ClippingRankSum=-0.000;DP=38;ExcessHet=0.1809;FS=0.000;MLEAC=8;MLEAF=0.500;MQ=40.09;MQRankSum=-0.000;QD=36.14;ReadPosRankSum=-0.000;SOR=2.093;ANN=G|synonymous_variant|LOW|EXON_3_23965803_23967240|AAEL012679|transcript|AAEL012679-RA|protein_coding|1/1|c.439T>C|p.Leu147Leu|516/1438|439/1263|147/420||,G|intron_variant|MODIFIER|EXON_3_23942979_23943344|AAEL0126…	GT:AD:DP:GQ:PL	1/1:0,2:2:6:78,6,0	./.:0,0:0	./.:1,0:1	1/1:0,2:2:6:78,6,0	./.:1,0:1	0/0:13,0:13:2:0,2,444	0/0:4,0:4:0:0,0,86	0/1:2,1:3:28:28,0,72	0/0:3,0:3:6:0,6,90	0/0:4,0:4:12:0,12,159	1/1:0,2:2:6:78,6,0	./.:1,0:1	./.:1,0:1	./.:0,0:0	./.:1,0:1
3	23978084	.	C	T	139.29	AC=4;AF=0.500;AN=8;DP=13;ExcessHet=3.0103;FS=0.000;MLEAC=6;MLEAF=0.750;MQ=33.33;QD=34.82;SOR=3.258;ANN=T|missense_variant|MODERATE|EXON_3_23977452_23978517|AAEL012688|transcript|AAEL012688-RA|protein_coding|1/2|c.581C>T|p.Ala194Val|633/1626|581/1461|194/486||,T|intron_variant|MODIFIER|EXON_3_23942979_23943344|AAEL012675|transcript|AAEL012675-RA|protein_coding|2/3|c.732+34095C>T||||||	GT:AD:DP:GQ:PGT:PID:PL	1/1:0,2:2:6:1|1:23978064_G_A:86,6,0	./.:0,0:0	./.:0,0:0	./.:1,0:1	./.:1,0:1	0/0:2,0:2:0:.:.:0,0,22	./.:0,0:0	./.:0,0:0	./.:2,0:2	0/0:2,0:2:0:.:.:0,0,22	1/1:0,2:2:6:.:.:81,6,0	./.:0,0:0	./.:0,0:0	./.:0,0:0	./.:1,0:1
3	23978307	.	C	T	945.18	AC=14;AF=0.778;AN=18;DP=27;ExcessHet=3.0103;FS=0.000;MLEAC=16;MLEAF=0.889;MQ=48.80;QD=47.26;SOR=6.091;ANN=T|synonymous_variant|LOW|EXON_3_23977452_23978517|AAEL012688|transcript|AAEL012688-RA|protein_coding|1/2|c.804C>T|p.Asn268Asn|856/1626|804/1461|268/486||,T|intron_variant|MODIFIER|EXON_3_23942979_23943344|AAEL012675|transcript|AAEL012675-RA|protein_coding|2/3|c.732+34318C>T||||||	GT:AD:DP:GQ:PGT:PID:PL	1/1:0,6:6:21:1|1:23978307_C_T:311,21,0	1/1:0,3:3:9:1|1:23978307_C_T:135,9,0	1/1:0,2:2:6:1|1:23978307_C_T:90,6,0	1/1:0,3:3:12:1|1:23978307_C_T:176,12,0	1/1:0,2:2:6:1|1:23978307_C_T:90,6,0	0/0:3,0:3:0:.:.:0,0,41	./.:1,0:1	0/0:3,0:3:0:.:.:0,0,41	./.:0,0:0	./.:0,0:0	1/1:0,2:2:6:1|1:23978307_C_T:90,6,0	1/1:0,2:2:6:1|1:23978307_C_T:90,6,0	./.:0,0:0	./.:0,0:0	./.:0,0:0
3	23978317	.	A	T	945.18	AC=14;AF=0.778;AN=18;DP=29;ExcessHet=3.0103;FS=0.000;MLEAC=16;MLEAF=0.889;MQ=48.90;QD=42.96;SOR=6.273;ANN=T|missense_variant|MODERATE|EXON_3_23977452_23978517|AAEL012688|transcript|AAEL012688-RA|protein_coding|1/2|c.814A>T|p.Thr272Ser|866/1626|814/1461|272/486||,T|intron_variant|MODIFIER|EXON_3_23942979_23943344|AAEL012675|transcript|AAEL012675-RA|protein_coding|2/3|c.732+34328A>T||||||	GT:AD:DP:GQ:PGT:PID:PL	1/1:0,7:7:21:1|1:23978307_C_T:311,21,0	1/1:0,3:3:9:1|1:23978307_C_T:135,9,0	1/1:0,2:2:6:1|1:23978307_C_T:90,6,0	1/1:0,4:4:12:1|1:23978307_C_T:176,12,0	1/1:0,2:2:6:1|1:23978307_C_T:90,6,0	0/0:3,0:3:0:.:.:0,0,41	./.:1,0:1	0/0:3,0:3:0:.:.:0,0,41	./.:0,0:0	./.:0,0:0	1/1:0,2:2:6:1|1:23978307_C_T:90,6,0	1/1:0,2:2:6:1|1:23978307_C_T:90,6,0	./.:0,0:0	./.:0,0:0	./.:0,0:0
3	23990402	.	C	T	305.18	AC=8;AF=0.667;AN=12;DP=12;ExcessHet=0.0663;FS=0.000;MLEAC=9;MLEAF=0.750;MQ=47.43;QD=33.91;SOR=4.615;ANN=T|3_prime_UTR_variant|MODIFIER|EXON_3_23990394_23990940|AAEL012683|transcript|AAEL012683-RA|protein_coding|2/2|c.*92G>A|||||92|,T|intron_variant|MODIFIER|EXON_3_23942979_23943344|AAEL012675|transcript|AAEL012675-RA|protein_coding|2/3|c.732+46413C>T||||||	GT:AD:DP:GQ:PL	1/1:0,2:2:6:77,6,0	./.:0,0:0	./.:0,0:0	1/1:0,2:2:6:77,6,0	./.:0,0:0	0/0:1,0:1:3:0,3,37	./.:0,0:0	0/0:1,0:1:3:0,3,37	./.:0,0:0	./.:0,0:0	1/1:0,3:3:9:114,9,0	1/1:0,2:2:6:74,6,0	./.:0,0:0	./.:1,0:1	./.:0,0:0
3	26096197	.	T	C	396.84	AC=8;AF=0.444;AN=18;DP=21;ExcessHet=0.0118;FS=0.000;MLEAC=10;MLEAF=0.556;MQ=44.32;QD=39.68;SOR=4.977;ANN=C|upstream_gene_variant|MODIFIER|EXON_3_26080127_26080463|AAEL003945|transcript|AAEL003945-RA|protein_coding||c.-1610A>G|||||1439|,C|upstream_gene_variant|MODIFIER|mRpS33|AAEL003946|transcript|AAEL003946-RA|protein_coding||c.-4565T>C|||||4430|,C|downstream_gene_variant|MODIFIER|EXON_3_26101137…	GT:AD:DP:GQ:PL	1/1:0,3:3:9:122,9,0	./.:1,0:1	1/1:0,3:3:9:122,9,0	./.:0,0:0	0/0:1,0:1:3:0,3,37	0/0:3,0:3:0:0,0,41	./.:0,0:0	0/0:1,0:1:3:0,3,41	./.:1,0:1	0/0:1,0:1:3:0,3,41	1/1:0,4:4:12:159,12,0	./.:0,0:0	1/1:0,1:1:3:41,3,0	./.:1,0:1	0/0:1,0:1:3:0,3,37
3	26123355	.	C	A	1479.07	AC=16;AF=0.800;AN=20;DP=40;ExcessHet=0.0202;FS=0.000;InbreedingCoeff=0.5698;MLEAC=18;MLEAF=0.900;MQ=50.00;QD=38.92;SOR=7.328;ANN=A|intron_variant|MODIFIER|EXON_3_26101137_26101649|AAEL021771|transcript|AAEL021771-RA|protein_coding|1/2|c.174-4327G>T||||||	GT:AD:DP:GQ:PL	1/1:0,3:3:9:122,9,0	./.:0,0:0	1/1:0,2:2:6:82,6,0	1/1:0,2:2:6:82,6,0	./.:0,0:0	0/0:1,0:1:3:0,3,37	./.:0,0:0	0/0:1,0:1:3:0,3,37	./.:0,0:0	./.:0,0:0	1/1:0,12:12:36:476,36,0	1/1:0,5:5:15:199,15,0	1/1:0,3:3:9:122,9,0	1/1:0,7:7:21:281,21,0	1/1:0,4:4:12:159,12,0
3	26674309	.	C	T	1051.18	AC=12;AF=0.750;AN=16;DP=31;ExcessHet=0.0335;FS=0.000;MLEAC=14;MLEAF=0.875;MQ=48.25;QD=38.93;SOR=6.666;ANN=T|downstream_gene_variant|MODIFIER|CTL9|AAEL018265|transcript|AAEL018265-RA|protein_coding||c.*286C>T|||||194|,T|downstream_gene_variant|MODIFIER|CTL9|AAEL018265|transcript|AAEL018265-RB|protein_coding||c.*286C>T|||||194|,T|downstream_gene_variant|MODIFIER|CTL9|AAEL018265|transcript|AAEL01826…	GT:AD:DP:GQ:PL	1/1:0,3:3:9:122,9,0	1/1:0,2:2:6:82,6,0	./.:1,0:1	./.:1,0:1	./.:0,0:0	0/0:1,0:1:3:0,3,37	0/0:1,0:1:3:0,3,37	./.:0,0:0	./.:0,0:0	./.:0,0:0	1/1:0,9:9:27:363,27,0	1/1:0,5:5:15:200,15,0	1/1:0,4:4:12:163,12,0	./.:0,0:0	1/1:0,4:4:12:163,12,0
3	27379214	.	T	C	894.74	AC=12;AF=0.750;AN=16;DP=29;ExcessHet=0.0335;FS=0.000;MLEAC=14;MLEAF=0.875;MQ=47.14;QD=37.28;SOR=6.439;ANN=C|intergenic_region|MODIFIER|EXON_3_26826668_26827848-EXON_3_27715066_27715907|AAEL019589-AAEL027916|intergenic_region|AAEL019589-AAEL027916|||n.27379214T>C||||||	GT:AD:DP:GQ:PL	1/1:0,3:3:9:87,9,0	./.:1,0:1	./.:1,0:1	./.:1,0:1	./.:0,0:0	0/0:1,0:1:3:0,3,37	0/0:1,0:1:3:0,3,37	./.:0,0:0	./.:0,0:0	./.:0,0:0	1/1:0,9:9:27:363,27,0	1/1:0,2:2:6:82,6,0	1/1:0,3:3:9:122,9,0	1/1:0,5:5:15:200,15,0	1/1:0,2:2:6:82,6,0
3	27379409	.	C	A	1054.48	AC=10;AF=0.714;AN=14;DP=35;ExcessHet=0.0458;FS=0.000;MLEAC=12;MLEAF=0.857;MQ=46.87;QD=36.36;SOR=6.804;ANN=A|intergenic_region|MODIFIER|EXON_3_26826668_26827848-EXON_3_27715066_27715907|AAEL019589-AAEL027916|intergenic_region|AAEL019589-AAEL027916|||n.27379409C>A||||||	GT:AD:DP:GQ:PL	1/1:0,2:2:6:82,6,0	./.:1,0:1	./.:1,0:1	./.:1,0:1	./.:0,0:0	0/0:1,0:1:3:0,3,41	./.:0,0:0	./.:0,0:0	0/0:1,0:1:3:0,3,41	./.:0,0:0	1/1:0,13:13:39:486,39,0	./.:1,0:1	1/1:0,4:4:12:128,12,0	1/1:0,6:6:18:236,18,0	1/1:0,4:4:12:163,12,0
3	29878944	.	A	T	492.01	AC=10;AF=0.714;AN=14;DP=18;ExcessHet=0.0458;FS=0.000;MLEAC=12;MLEAF=0.857;MQ=45.07;QD=37.85;SOR=5.283;ANN=T|intergenic_region|MODIFIER|EXON_3_29416647_29417174-EXON_3_29884714_29886316|AAEL008528-AAEL019441|intergenic_region|AAEL008528-AAEL019441|||n.29878944A>T||||||	GT:AD:DP:GQ:PL	1/1:0,4:4:12:163,12,0	./.:0,0:0	./.:1,0:1	./.:1,0:1	1/1:0,2:2:6:82,6,0	0/0:1,0:1:3:0,3,41	./.:0,0:0	0/0:1,0:1:3:0,3,41	./.:0,0:0	./.:0,0:0	1/1:0,3:3:9:122,9,0	./.:0,0:0	1/1:0,2:2:6:82,6,0	1/1:0,2:2:6:82,6,0	./.:1,0:1
3	36074412	.	G	T	199.89	AC=8;AF=0.667;AN=12;DP=16;ExcessHet=0.2482;FS=0.000;MLEAC=9;MLEAF=0.750;MQ=40.82;QD=24.99;SOR=4.407;ANN=T|upstream_gene_variant|MODIFIER|EXON_3_36078775_36079072|AAEL011799|transcript|AAEL011799-RA|protein_coding||c.-4455G>T|||||4363|,T|downstream_gene_variant|MODIFIER|EXON_3_36072598_36072921|AAEL011797|transcript|AAEL011797-RA|protein_coding||c.*961G>T|||||895|,T|non_coding_transcript_exon_vari…	GT:AD:DP:GQ:PL	1/1:0,2:2:6:71,6,0	./.:1,0:1	./.:1,0:1	1/1:0,2:2:6:71,6,0	./.:0,0:0	0/0:3,0:3:0:0,0,41	./.:2,0:2	./.:0,0:0	0/0:1,0:1:3:0,3,37	./.:0,0:0	1/1:0,2:2:6:46,6,0	./.:0,0:0	1/1:0,2:2:6:46,6,0	./.:0,0:0	./.:0,0:0
3	36241609	.	T	C	954.46	AC=15;AF=0.833;AN=18;BaseQRankSum=0.967;ClippingRankSum=-0.000;DP=32;ExcessHet=3.0103;FS=0.000;MLEAC=16;MLEAF=0.889;MQ=47.34;MQRankSum=-0.000;QD=36.71;ReadPosRankSum=0.967;SOR=5.136;ANN=C|synonymous_variant|LOW|EXON_3_36086745_36087410|AAEL011803|transcript|AAEL011803-RB|protein_coding|2/5|c.285A>G|p.Leu95Leu|747/1937|285/1164|95/387||,C|intron_variant|MODIFIER|EXON_3_36086745_36087410|AAEL011803…	GT:AD:DP:GQ:PL	1/1:0,3:3:9:118,9,0	./.:0,0:0	./.:0,0:0	1/1:0,3:3:9:122,9,0	0/1:1,2:3:26:73,0,26	0/0:3,0:3:0:0,0,41	./.:2,0:2	./.:0,0:0	./.:0,0:0	./.:1,0:1	1/1:0,6:6:18:237,18,0	1/1:0,2:2:6:78,6,0	1/1:0,5:5:15:200,15,0	1/1:0,2:2:6:82,6,0	1/1:0,2:2:6:82,6,0
3	36344053	.	C	T	693.34	AC=10;AF=0.625;AN=16;DP=24;ExcessHet=0.0152;FS=0.000;MLEAC=12;MLEAF=0.750;MQ=46.29;QD=38.52;SOR=5.892;ANN=T|synonymous_variant|LOW|EXON_3_36343185_36343467|AAEL011801|transcript|AAEL011801-RA|protein_coding|2/3|c.420C>T|p.Phe140Phe|744/2301|420/1788|140/595||	GT:AD:DP:GQ:PGT:PID:PL	1/1:0,2:2:6:.:.:82,6,0	./.:1,0:1	./.:1,0:1	./.:0,0:0	./.:0,0:0	0/0:1,0:1:3:.:.:0,3,41	0/0:1,0:1:3:.:.:0,3,37	./.:0,0:0	0/0:1,0:1:3:.:.:0,3,41	./.:0,0:0	1/1:0,6:6:18:1|1:36344053_C_T:249,18,0	1/1:0,3:3:9:.:.:118,9,0	1/1:0,3:3:9:.:.:131,9,0	./.:1,0:1	1/1:0,4:4:12:.:.:159,12,0
3	36618887	.	T	G	521.19	AC=10;AF=0.556;AN=18;DP=22;ExcessHet=0.0063;FS=0.000;MLEAC=12;MLEAF=0.667;MQ=46.77;QD=37.23;SOR=5.421;ANN=G|5_prime_UTR_variant|MODIFIER|EXON_3_36373988_36375989|AAEL019974|transcript|AAEL019974-RB|protein_coding|1/8|c.-678A>C|||||678|,G|5_prime_UTR_variant|MODIFIER|EXON_3_36373988_36375989|AAEL019974|transcript|AAEL019974-RA|protein_coding|1/9|c.-678A>C|||||678|,G|5_prime_UTR_variant|MODIFIER|EX…	GT:AD:DP:GQ:PL	1/1:0,4:4:12:163,12,0	0/0:1,0:1:3:0,3,41	1/1:0,2:2:6:82,6,0	./.:0,0:0	1/1:0,2:2:6:82,6,0	0/0:3,0:3:6:0,6,90	./.:0,0:0	./.:0,0:0	0/0:1,0:1:3:0,3,41	0/0:1,0:1:3:0,3,37	1/1:0,4:4:12:163,12,0	./.:1,0:1	./.:0,0:0	./.:1,0:1	1/1:0,2:2:6:82,6,0
3	44103497	.	G	A	247.45	AC=6;AF=0.500;AN=12;DP=18;ExcessHet=0.0473;FS=0.000;MLEAC=7;MLEAF=0.583;MQ=34.16;QD=35.35;SOR=4.174;ANN=A|5_prime_UTR_variant|MODIFIER|EXON_3_44103303_44104611|AAEL013374|transcript|AAEL013374-RA|protein_coding|1/2|c.-1307G>A|||||31139|	GT:AD:DP:GQ:PL	1/1:0,2:2:6:82,6,0	./.:1,0:1	./.:0,0:0	./.:1,0:1	./.:3,0:3	0/0:1,0:1:3:0,3,41	./.:0,0:0	./.:0,0:0	0/0:1,0:1:3:0,3,41	./.:0,0:0	1/1:0,3:3:9:122,9,0	0/0:1,0:1:3:0,3,37	./.:1,0:1	./.:2,0:2	1/1:0,2:2:6:82,6,0
3	47076182	.	A	G	559.48	AC=10;AF=0.714;AN=14;DP=18;ExcessHet=0.0458;FS=0.000;MLEAC=12;MLEAF=0.857;MQ=48.41;QD=37.30;SOR=5.549;ANN=G|intergenic_region|MODIFIER|EXON_3_46509387_46509906-EXON_3_47404907_47405325|AAEL012383-AAEL025412|intergenic_region|AAEL012383-AAEL025412|||n.47076182A>G||||||	GT:AD:DP:GQ:PL	1/1:0,4:4:12:159,12,0	1/1:0,3:3:9:118,9,0	1/1:0,2:2:6:78,6,0	./.:0,0:0	./.:0,0:0	0/0:1,0:1:3:0,3,37	./.:0,0:0	0/0:1,0:1:3:0,3,37	./.:0,0:0	./.:0,0:0	1/1:0,4:4:12:163,12,0	./.:0,0:0	1/1:0,2:2:6:81,6,0	./.:1,0:1	./.:0,0:0
3	47077030	.	C	G	442.96	AC=8;AF=0.571;AN=14;DP=19;ExcessHet=0.0254;FS=0.000;MLEAC=9;MLEAF=0.643;MQ=44.72;QD=36.91;SOR=5.136;ANN=G|intergenic_region|MODIFIER|EXON_3_46509387_46509906-EXON_3_47404907_47405325|AAEL012383-AAEL025412|intergenic_region|AAEL012383-AAEL025412|||n.47077030C>G||||||	GT:AD:DP:GQ:PL	1/1:0,2:2:6:82,6,0	./.:0,0:0	./.:0,0:0	1/1:0,2:2:6:82,6,0	./.:0,0:0	0/0:2,0:2:6:0,6,78	./.:0,0:0	0/0:1,0:1:3:0,3,37	./.:0,0:0	0/0:1,0:1:3:0,3,37	1/1:0,5:5:15:202,15,0	./.:1,0:1	./.:1,0:1	1/1:0,3:3:9:121,9,0	./.:1,0:1
3	48901857	.	A	G	214.75	AC=6;AF=0.500;AN=12;DP=13;ExcessHet=0.0473;FS=0.000;MLEAC=7;MLEAF=0.583;MQ=40.82;QD=35.79;SOR=3.912;ANN=G|3_prime_UTR_variant|MODIFIER|EXON_3_48889271_48902646|AAEL025502|transcript|AAEL025502-RA|protein_coding|1/1|c.*1449A>G|||||1449|,G|intron_variant|MODIFIER|EXON_3_48730368_48730735|AAEL018214|transcript|AAEL018214-RA|protein_coding|9/14|c.1612+13463A>G||||||,G|intron_variant|MODIFIER|EXON_3_4…	GT:AD:DP:GQ:PGT:PID:PL	1/1:0,2:2:6:.:.:82,6,0	./.:0,0:0	./.:1,0:1	./.:0,0:0	1/1:0,2:2:6:.:.:82,6,0	0/0:2,0:2:6:.:.:0,6,82	./.:0,0:0	0/0:1,0:1:3:.:.:0,3,41	0/0:1,0:1:3:.:.:0,3,41	./.:0,0:0	1/1:0,2:2:6:1|1:48901857_A_G:90,6,0	./.:1,0:1	./.:0,0:0	./.:1,0:1	./.:0,0:0
3	51917413	.	C	T	2621.18	AC=16;AF=0.727;AN=22;DP=75;ExcessHet=0.0048;FS=0.000;InbreedingCoeff=0.8307;MLEAC=17;MLEAF=0.773;MQ=49.63;QD=39.71;SOR=8.410;ANN=T|synonymous_variant|LOW|EXON_3_51916549_51916969|AAEL010827|transcript|AAEL010827-RA|protein_coding|4/5|c.4110G>A|p.Val1370Val|4379/4975|4110/4629|1370/1542||	GT:AD:DP:GQ:PL	1/1:0,9:9:27:363,27,0	1/1:0,3:3:9:122,9,0	1/1:0,6:6:18:241,18,0	./.:0,0:0	./.:1,0:1	0/0:4,0:4:12:0,12,159	./.:0,0:0	0/0:1,0:1:3:0,3,41	./.:0,0:0	0/0:3,0:3:9:0,9,118	1/1:0,21:21:63:856,63,0	1/1:0,8:8:24:326,24,0	1/1:0,6:6:18:245,18,0	1/1:0,4:4:12:163,12,0	1/1:0,9:9:27:367,27,0
3	51932144	.	A	G	162.85	AC=8;AF=0.500;AN=16;DP=11;ExcessHet=0.0118;FS=0.000;MLEAC=8;MLEAF=0.500;MQ=45.64;QD=81.42;SOR=3.611;ANN=G|synonymous_variant|LOW|EXON_3_51916549_51916969|AAEL010827|transcript|AAEL010827-RA|protein_coding|3/5|c.2517T>C|p.Ala839Ala|2786/4975|2517/4629|839/1542||	GT:AD:DP:GQ:PL	1/1:0,2:2:6:82,6,0	1/1:0,1:1:3:41,3,0	./.:0,0:0	./.:1,0:1	./.:0,0:0	0/0:2,0:2:6:0,6,78	./.:0,0:0	0/0:1,0:1:3:0,3,37	0/0:1,0:1:3:0,3,37	0/0:1,0:1:3:0,3,37	1/1:0,1:1:3:41,3,0	./.:0,0:0	./.:0,0:0	./.:0,0:0	1/1:0,1:1:3:41,3,0
3	51932159	.	T	C	692.78	AC=12;AF=0.600;AN=20;DP=26;ExcessHet=0.0036;FS=0.000;InbreedingCoeff=0.5857;MLEAC=14;MLEAF=0.700;MQ=46.29;QD=38.49;SOR=5.892;ANN=C|synonymous_variant|LOW|EXON_3_51916549_51916969|AAEL010827|transcript|AAEL010827-RA|protein_coding|3/5|c.2502A>G|p.Glu834Glu|2771/4975|2502/4629|834/1542||	GT:AD:DP:GQ:PL	1/1:0,4:4:12:163,12,0	1/1:0,3:3:9:127,9,0	./.:1,0:1	./.:1,0:1	./.:0,0:0	0/0:2,0:2:6:0,6,78	./.:0,0:0	0/0:1,0:1:3:0,3,37	0/0:1,0:1:3:0,3,37	0/0:1,0:1:3:0,3,37	1/1:0,4:4:12:167,12,0	1/1:0,3:3:9:122,9,0	1/1:0,2:2:6:82,6,0	./.:1,0:1	1/1:0,2:2:6:86,6,0
3	52147757	.	G	T	132.4	AC=4;AF=0.500;AN=8;DP=8;ExcessHet=0.1902;FS=0.000;MLEAC=5;MLEAF=0.625;MQ=40.82;QD=33.10;SOR=3.258;ANN=T|intron_variant|MODIFIER|EXON_3_52064126_52064293|AAEL010815|transcript|AAEL010815-RB|protein_coding|12/17|c.2602-422G>T||||||,T|intron_variant|MODIFIER|EXON_3_52064126_52064293|AAEL010815|transcript|AAEL010815-RC|protein_coding|12/17|c.2602-422G>T||||||,T|intron_variant|MODIFIER|EXON_3_52064126…	GT:AD:DP:GQ:PL	1/1:0,2:2:6:82,6,0	./.:0,0:0	./.:1,0:1	./.:0,0:0	./.:0,0:0	0/0:1,0:1:3:0,3,41	./.:0,0:0	./.:0,0:0	0/0:1,0:1:3:0,3,41	./.:0,0:0	1/1:0,2:2:6:82,6,0	./.:0,0:0	./.:1,0:1	./.:0,0:0	./.:0,0:0
3	52917020	.	C	G	320.1	AC=8;AF=0.500;AN=16;DP=19;ExcessHet=0.0118;FS=0.000;MLEAC=9;MLEAF=0.562;MQ=41.60;QD=35.57;SOR=4.615;ANN=G|intron_variant|MODIFIER|EXON_3_52263928_52265301|AAEL019755|transcript|AAEL019755-RE|protein_coding|2/17|c.389-107831C>G||||||,G|intron_variant|MODIFIER|EXON_3_52263928_52265301|AAEL019755|transcript|AAEL019755-RG|protein_coding|2/17|c.389-107831C>G||||||,G|intron_variant|MODIFIER|EXON_3_5226…	GT:AD:DP:GQ:PL	1/1:0,3:3:9:122,9,0	./.:1,0:1	1/1:0,2:2:6:82,6,0	./.:0,0:0	./.:2,0:2	0/0:2,0:2:6:0,6,74	0/0:1,0:1:3:0,3,37	0/0:1,0:1:3:0,3,37	./.:0,0:0	0/0:2,0:2:6:0,6,67	1/1:0,2:2:6:82,6,0	./.:0,0:0	./.:1,0:1	./.:0,0:0	1/1:0,2:2:6:82,6,0
3	53669554	.	A	G	723.81	AC=14;AF=0.778;AN=18;DP=20;ExcessHet=0.0256;FS=0.000;MLEAC=16;MLEAF=0.889;MQ=48.59;QD=45.24;SOR=5.784;ANN=G|synonymous_variant|LOW|EXON_3_53656036_53656990|AAEL012743|transcript|AAEL012743-RA|protein_coding|4/6|c.1176T>C|p.Ile392Ile|1541/3290|1176/2103|392/700||,G|synonymous_variant|LOW|EXON_3_53656036_53656990|AAEL012743|transcript|AAEL012743-RB|protein_coding|4/6|c.1176T>C|p.Ile392Ile|1811/3560…	GT:AD:DP:GQ:PGT:PID:PL	1/1:0,4:4:12:1|1:53669554_A_G:180,12,0	1/1:0,1:1:3:1|1:53669554_A_G:45,3,0	1/1:0,2:2:6:1|1:53669554_A_G:90,6,0	1/1:0,3:3:9:1|1:53669554_A_G:135,9,0	1/1:0,2:2:6:1|1:53669554_A_G:90,6,0	0/0:1,0:1:3:.:.:0,3,37	./.:0,0:0	./.:0,0:0	./.:0,0:0	0/0:1,0:1:3:.:.:0,3,37	1/1:0,3:3:9:1|1:53669554_A_G:135,9,0	1/1:0,2:2:6:1|1:53669554_A_G:90,6,0	./.:0,0:0	./.:1,0:1	./.:0,0:0
3	53669563	.	G	T	1090.62	AC=16;AF=0.800;AN=20;DP=31;ExcessHet=0.0202;FS=0.000;InbreedingCoeff=0.5137;MLEAC=18;MLEAF=0.900;MQ=48.25;QD=40.39;SOR=6.666;ANN=T|synonymous_variant|LOW|EXON_3_53656036_53656990|AAEL012743|transcript|AAEL012743-RA|protein_coding|4/6|c.1167C>A|p.Pro389Pro|1532/3290|1167/2103|389/700||,T|synonymous_variant|LOW|EXON_3_53656036_53656990|AAEL012743|transcript|AAEL012743-RB|protein_coding|4/6|c.1167C>…	GT:AD:DP:GQ:PGT:PID:PL	1/1:0,7:7:21:1|1:53669554_A_G:290,21,0	1/1:0,2:2:6:1|1:53669554_A_G:82,6,0	1/1:0,3:3:9:1|1:53669554_A_G:127,9,0	1/1:0,3:3:9:1|1:53669554_A_G:135,9,0	1/1:0,3:3:9:1|1:53669554_A_G:127,9,0	0/0:1,0:1:3:.:.:0,3,37	./.:0,0:0	./.:0,0:0	./.:0,0:0	0/0:1,0:1:3:.:.:0,3,37	1/1:0,5:5:15:1|1:53669554_A_G:209,15,0	1/1:0,2:2:6:1|1:53669554_A_G:90,6,0	./.:1,0:1	./.:1,0:1	1/1:0,2:2:6:.:.:74,6,0
3	54483055	.	C	T	6253.54	AC=19;AF=0.633;AN=30;BaseQRankSum=-0.167;ClippingRankSum=0.000;DP=191;ExcessHet=0.0063;FS=0.000;InbreedingCoeff=0.7037;MLEAC=21;MLEAF=0.700;MQ=50.00;MQRankSum=0.000;QD=38.13;ReadPosRankSum=0.159;SOR=7.403;ANN=T|missense_variant|MODERATE|EXON_3_54481583_54481978|AAEL001047|transcript|AAEL001047-RA|protein_coding|3/5|c.392G>A|p.Arg131Gln|893/2252|392/1479|131/492||	GT:AD:DP:GQ:PL	1/1:1,19:20:19:724,19,0	1/1:0,10:10:30:408,30,0	0/1:2,14:16:34:482,0,34	1/1:0,6:6:18:213,18,0	1/1:0,13:13:39:520,39,0	0/0:12,0:12:30:0,30,450	0/0:4,0:4:0:0,0,82	0/0:5,0:5:12:0,12,180	0/0:1,0:1:3:0,3,37	0/0:5,0:5:12:0,12,180	1/1:0,30:30:90:1209,90,0	1/1:0,20:20:60:802,60,0	1/1:0,18:18:54:734,54,0	1/1:0,11:11:33:444,33,0	1/1:0,20:20:60:802,60,0
3	54483099	.	T	C	4213.13	AC=19;AF=0.633;AN=30;BaseQRankSum=1.645;ClippingRankSum=-0.000;DP=132;ExcessHet=0.0024;FS=0.000;InbreedingCoeff=0.7529;MLEAC=21;MLEAF=0.700;MQ=50.00;MQRankSum=-0.000;QD=38.30;ReadPosRankSum=0.674;SOR=8.015;ANN=C|synonymous_variant|LOW|EXON_3_54481583_54481978|AAEL001047|transcript|AAEL001047-RA|protein_coding|3/5|c.348A>G|p.Leu116Leu|849/2252|348/1479|116/492||	GT:AD:DP:GQ:PL	1/1:0,16:16:48:644,48,0	1/1:0,3:3:9:122,9,0	0/1:1,9:10:7:337,0,7	1/1:0,4:4:12:159,12,0	1/1:0,8:8:24:322,24,0	0/0:9,0:9:27:0,27,348	0/0:4,0:4:12:0,12,148	0/0:1,0:1:3:0,3,41	0/0:2,0:2:6:0,6,78	0/0:4,0:4:12:0,12,163	1/1:0,27:27:81:1057,81,0	1/1:0,16:16:48:648,48,0	1/1:0,7:7:21:281,21,0	1/1:0,8:8:24:295,24,0	1/1:0,11:11:33:435,33,0
3	63691472	.	T	C	913.22	AC=9;AF=0.450;AN=20;DP=56;ExcessHet=0.0327;FS=0.000;InbreedingCoeff=0.6641;MLEAC=9;MLEAF=0.450;MQ=45.13;QD=41.51;SOR=6.273;ANN=C|synonymous_variant|LOW|EXON_3_63209649_63210456|AAEL020954|transcript|AAEL020954-RA|protein_coding|11/11|c.3120T>C|p.Ser1040Ser|4233/5740|3120/3591|1040/1196||,C|synonymous_variant|LOW|EXON_3_63209649_63210456|AAEL020954|transcript|AAEL020954-RD|protein_coding|11/11|c.3…	GT:AD:DP:GQ:PGT:PID:PL	1/1:0,2:2:6:.:.:82,6,0	./.:1,0:1	./.:0,0:0	./.:2,0:2	./.:1,0:1	0/0:14,0:14:42:.:.:0,42,571	0/0:4,0:4:12:.:.:0,12,159	0/0:3,0:3:9:.:.:0,9,122	0/0:4,0:4:12:.:.:0,12,155	0/0:4,0:4:12:.:.:0,12,163	1/1:0,10:10:33:.:.:461,33,0	1/1:0,4:4:12:.:.:163,12,0	0/1:0,3:3:26:0|1:63691472_T_C:156,0,26	1/1:0,3:3:9:.:.:118,9,0	./.:1,0:1
3	69532150	.	G	A	315.05	AC=8;AF=0.571;AN=14;DP=17;ExcessHet=0.0254;FS=0.000;MLEAC=8;MLEAF=0.571;MQ=45.23;QD=39.38;SOR=4.615;ANN=A|synonymous_variant|LOW|EXON_3_69450363_69450963|AAEL006154|transcript|AAEL006154-RA|protein_coding|2/4|c.303G>A|p.Arg101Arg|950/2238|303/1173|101/390||	GT:AD:DP:GQ:PL	1/1:0,1:1:3:41,3,0	./.:1,0:1	./.:1,0:1	./.:0,0:0	./.:0,0:0	0/0:3,0:3:9:0,9,118	./.:0,0:0	./.:0,0:0	0/0:1,0:1:3:0,3,37	0/0:2,0:2:6:0,6,78	1/1:0,4:4:12:159,12,0	1/1:0,2:2:6:82,6,0	1/1:0,2:2:6:78,6,0	./.:0,0:0	./.:0,0:0
3	69626738	.	T	A	292.11	AC=8;AF=0.571;AN=14;DP=20;ExcessHet=0.0663;FS=0.000;MLEAC=9;MLEAF=0.643;MQ=41.60;QD=32.46;SOR=4.615;ANN=A|synonymous_variant|LOW|EXON_3_69619373_69620546|AAEL006151|transcript|AAEL006151-RB|protein_coding|1/4|c.861A>T|p.Ala287Ala|1114/2695|861/2109|287/702||	GT:AD:DP:GQ:PL	1/1:0,2:2:6:67,6,0	./.:0,0:0	./.:0,0:0	1/1:0,2:2:6:67,6,0	./.:0,0:0	0/0:4,0:4:0:0,0,78	0/0:2,0:2:6:0,6,78	0/0:1,0:1:3:0,3,37	./.:0,0:0	./.:2,0:2	1/1:0,3:3:9:118,9,0	1/1:0,2:2:6:81,6,0	./.:1,0:1	./.:0,0:0	./.:1,0:1
3	72863047	.	A	G	493.26	AC=10;AF=0.714;AN=14;DP=17;ExcessHet=0.0458;FS=0.000;MLEAC=11;MLEAF=0.786;MQ=46.55;QD=37.94;SOR=5.283;ANN=G|synonymous_variant|LOW|EXON_3_72862701_72863584|AAEL025443|transcript|AAEL025443-RA|protein_coding|1/3|c.339A>G|p.Leu113Leu|347/1343|339/1335|113/444||	GT:AD:DP:GQ:PL	1/1:0,2:2:6:82,6,0	./.:1,0:1	./.:0,0:0	1/1:0,2:2:6:82,6,0	./.:0,0:0	0/0:1,0:1:3:0,3,37	./.:0,0:0	0/0:1,0:1:3:0,3,37	./.:0,0:0	./.:0,0:0	1/1:0,5:5:15:204,15,0	1/1:0,2:2:6:82,6,0	1/1:0,2:2:6:82,6,0	./.:1,0:1	./.:0,0:0
3	75000549	.	T	C	863.64	AC=12;AF=0.667;AN=18;DP=32;ExcessHet=0.0335;FS=0.000;MLEAC=14;MLEAF=0.778;MQ=46.15;QD=37.55;SOR=6.358;ANN=C|synonymous_variant|LOW|EXON_3_74983571_74984551|AAEL013324|transcript|AAEL013324-RA|protein_coding|2/4|c.249T>C|p.Phe83Phe|1058/1945|249/843|83/280||	GT:AD:DP:GQ:PL	1/1:0,4:4:12:163,12,0	./.:0,0:0	1/1:0,3:3:9:122,9,0	./.:1,0:1	./.:2,0:2	0/0:3,0:3:0:0,0,45	0/0:1,0:1:3:0,3,41	./.:0,0:0	./.:0,0:0	0/0:1,0:1:3:0,3,41	1/1:0,8:8:24:314,24,0	1/1:0,3:3:9:118,9,0	1/1:0,2:2:6:78,6,0	./.:1,0:1	1/1:0,3:3:9:114,9,0
3	75006466	.	A	G	531.32	AC=10;AF=0.714;AN=14;DP=21;ExcessHet=0.2020;FS=0.000;MLEAC=12;MLEAF=0.857;MQ=45.37;QD=37.95;SOR=5.421;ANN=G|synonymous_variant|LOW|EXON_3_74983571_74984551|AAEL013324|transcript|AAEL013324-RA|protein_coding|3/4|c.327A>G|p.Ser109Ser|1136/1945|327/843|109/280||	GT:AD:DP:GQ:PL	1/1:0,5:5:15:204,15,0	./.:0,0:0	1/1:0,2:2:6:82,6,0	1/1:0,2:2:6:82,6,0	1/1:0,3:3:9:122,9,0	0/0:3,0:3:0:0,0,37	0/0:1,0:1:3:0,3,41	./.:0,0:0	./.:0,0:0	./.:2,0:2	1/1:0,2:2:6:78,6,0	./.:0,0:0	./.:1,0:1	./.:0,0:0	./.:0,0:0
3	79115358	.	C	T	1572.47	AC=16;AF=0.667;AN=24;DP=58;ExcessHet=0.0090;FS=0.000;InbreedingCoeff=0.5997;MLEAC=19;MLEAF=0.792;MQ=47.78;QD=37.44;SOR=7.523;ANN=T|synonymous_variant|LOW|EXON_3_79113447_79115537|AAEL008138|transcript|AAEL008138-RB|protein_coding|8/8|c.2268G>A|p.Val756Val|3768/5679|2268/2589|756/862||,T|synonymous_variant|LOW|EXON_3_79113447_79115537|AAEL008138|transcript|AAEL008138-RA|protein_coding|7/7|c.1998G>…	GT:AD:DP:GQ:PL	1/1:0,7:7:21:252,21,0	1/1:0,2:2:6:80,6,0	1/1:0,3:3:9:122,9,0	./.:1,0:1	1/1:0,2:2:6:50,6,0	0/0:8,0:8:0:0,0,245	./.:2,0:2	0/0:1,0:1:3:0,3,37	0/0:1,0:1:3:0,3,37	0/0:2,0:2:6:0,6,82	1/1:0,13:13:39:522,39,0	1/1:0,3:3:9:114,9,0	1/1:0,6:6:18:245,18,0	./.:1,0:1	1/1:0,6:6:18:245,18,0
3	81142164	.	C	T	400.58	AC=8;AF=0.667;AN=12;DP=18;ExcessHet=0.0663;FS=0.000;MLEAC=9;MLEAF=0.750;MQ=43.30;QD=36.42;SOR=5.136;ANN=T|synonymous_variant|LOW|EXON_3_81120861_81121472|AAEL018300|transcript|AAEL018300-RB|protein_coding|2/4|c.540G>A|p.Gln180Gln|1714/3034|540/1602|180/533||	GT:AD:DP:GQ:PL	1/1:0,4:4:12:143,12,0	1/1:0,3:3:9:103,9,0	./.:1,0:1	./.:1,0:1	./.:0,0:0	0/0:1,0:1:3:0,3,32	./.:0,0:0	./.:0,0:0	0/0:1,0:1:3:0,3,32	./.:0,0:0	1/1:0,4:4:12:151,12,0	./.:1,0:1	./.:1,0:1	./.:0,0:0	1/1:0,1:1:3:41,3,0
3	83795139	.	A	G	569.32	AC=12;AF=0.545;AN=22;DP=26;ExcessHet=0.0016;FS=0.000;InbreedingCoeff=0.6055;MLEAC=13;MLEAF=0.591;MQ=50.00;QD=35.58;SOR=5.670;ANN=G|synonymous_variant|LOW|EXON_3_83027453_83028929|AAEL027400|transcript|AAEL027400-RA|protein_coding|3/3|c.1254A>G|p.Pro418Pro|1676/3361|1254/1710|418/569||,G|synonymous_variant|LOW|EXON_3_83027453_83028929|AAEL027400|transcript|AAEL027400-RD|protein_coding|6/6|c.1254A>…	GT:AD:DP:GQ:PL	1/1:0,2:2:6:78,6,0	./.:0,0:0	./.:0,0:0	1/1:0,2:2:6:78,6,0	0/0:1,0:1:3:0,3,32	0/0:4,0:4:12:0,12,163	0/0:2,0:2:6:0,6,78	0/0:2,0:2:6:0,6,82	./.:0,0:0	0/0:1,0:1:3:0,3,37	1/1:0,6:6:18:237,18,0	1/1:0,2:2:6:78,6,0	1/1:0,2:2:6:82,6,0	1/1:0,2:2:6:78,6,0	./.:0,0:0
3	83928816	.	T	C	569.72	AC=10;AF=0.714;AN=14;DP=21;ExcessHet=0.0458;FS=0.000;MLEAC=12;MLEAF=0.857;MQ=44.43;QD=37.98;SOR=5.549;ANN=C|missense_variant|MODERATE|EXON_3_83814601_83814736|AAEL020893|transcript|AAEL020893-RA|protein_coding|12/22|c.1099A>G|p.Asn367Asp|2906/4331|1099/2430|367/809||	GT:AD:DP:GQ:PGT:PID:PL	1/1:0,5:5:15:.:.:204,15,0	./.:0,0:0	./.:2,0:2	./.:1,0:1	1/1:0,2:2:6:.:.:82,6,0	0/0:1,0:1:3:.:.:0,3,37	0/0:1,0:1:3:.:.:0,3,37	./.:0,0:0	./.:0,0:0	./.:0,0:0	1/1:0,4:4:12:.:.:159,12,0	./.:0,0:0	1/1:0,2:2:6:.:.:78,6,0	./.:1,0:1	1/1:0,2:2:6:1|1:83928816_T_C:86,6,0
3	83928913	.	C	T	492.52	AC=10;AF=0.714;AN=14;DP=15;ExcessHet=0.0458;FS=0.000;MLEAC=11;MLEAF=0.786;MQ=50.00;QD=41.04;SOR=2.833;ANN=T|synonymous_variant|LOW|EXON_3_83814601_83814736|AAEL020893|transcript|AAEL020893-RA|protein_coding|12/22|c.1002G>A|p.Ala334Ala|2809/4331|1002/2430|334/809||	GT:AD:DP:GQ:PL	1/1:0,5:5:15:204,15,0	1/1:0,3:3:9:122,9,0	1/1:0,2:2:6:82,6,0	./.:0,0:0	./.:0,0:0	0/0:1,0:1:3:0,3,37	./.:0,0:0	./.:0,0:0	./.:0,0:0	0/0:1,0:1:3:0,3,37	1/1:0,2:2:6:82,6,0	./.:0,0:0	1/1:0,1:1:3:41,3,0	./.:0,0:0	./.:0,0:0
3	85154101	.	T	C	410.33	AC=8;AF=0.667;AN=12;DP=14;ExcessHet=0.0663;FS=0.000;MLEAC=10;MLEAF=0.833;MQ=47.87;QD=37.30;SOR=4.977;ANN=C|intron_variant|MODIFIER|Tctp|AAEL003872|transcript|AAEL003872-RA|protein_coding|2/2|c.285-5242T>C||||||	GT:AD:DP:GQ:PL	1/1:0,3:3:9:122,9,0	./.:0,0:0	./.:1,0:1	1/1:0,2:2:6:82,6,0	./.:0,0:0	0/0:1,0:1:3:0,3,41	./.:0,0:0	0/0:1,0:1:3:0,3,41	./.:0,0:0	./.:0,0:0	1/1:0,3:3:9:122,9,0	./.:0,0:0	./.:0,0:0	./.:0,0:0	1/1:0,3:3:9:122,9,0
3	89594089	.	A	T	213.82	AC=6;AF=0.600;AN=10;DP=14;ExcessHet=0.3218;FS=0.000;MLEAC=7;MLEAF=0.700;MQ=38.73;QD=35.64;SOR=3.912;ANN=T|synonymous_variant|LOW|EXON_3_89593581_89594245|AAEL005230|transcript|AAEL005230-RA|protein_coding|4/4|c.1701T>A|p.Pro567Pro|1945/2453|1701/1965|567/654||,T|intron_variant|MODIFIER|EXON_3_89593404_89593761|AAEL005216|transcript|AAEL005216-RA|protein_coding|1/6|c.-12+328A>T||||||	GT:AD:DP:GQ:PL	1/1:0,2:2:6:82,6,0	./.:0,0:0	./.:0,0:0	./.:0,0:0	1/1:0,2:2:6:82,6,0	0/0:3,0:3:0:0,0,41	0/0:1,0:1:3:0,3,41	./.:0,0:0	./.:0,0:0	./.:2,0:2	1/1:0,2:2:6:82,6,0	./.:0,0:0	./.:1,0:1	./.:1,0:1	./.:0,0:0
3	92947235	.	C	T	1827.81	AC=20;AF=0.667;AN=30;DP=83;ExcessHet=0.0002;FS=0.000;InbreedingCoeff=0.8266;MLEAC=21;MLEAF=0.700;MQ=50.00;QD=37.30;SOR=7.824;ANN=T|3_prime_UTR_variant|MODIFIER|EXON_3_92715884_92716718|AAEL019500|transcript|AAEL019500-RA|protein_coding|20/20|c.*307C>T|||||366|,T|3_prime_UTR_variant|MODIFIER|EXON_3_92715884_92716718|AAEL019500|transcript|AAEL019500-RG|protein_coding|19/19|c.*307C>T|||||366|,T|3_pr…	GT:AD:DP:GQ:PL	1/1:0,10:10:30:376,30,0	1/1:0,4:4:12:163,12,0	1/1:0,4:4:12:163,12,0	1/1:0,3:3:9:91,9,0	1/1:0,5:5:15:204,15,0	0/0:15,0:15:39:0,39,585	0/0:1,0:1:3:0,3,37	0/0:7,0:7:18:0,18,270	0/0:8,0:8:24:0,24,304	0/0:3,0:3:9:0,9,118	1/1:0,9:9:27:357,27,0	1/1:0,6:6:18:241,18,0	1/1:0,2:2:6:82,6,0	1/1:0,3:3:9:122,9,0	1/1:0,3:3:9:117,9,0
3	93707061	.	G	T	211.71	AC=6;AF=0.600;AN=10;DP=10;ExcessHet=0.1047;FS=0.000;MLEAC=7;MLEAF=0.700;MQ=43.30;QD=35.29;SOR=3.912;ANN=T|intergenic_region|MODIFIER|EXON_3_93693350_93693880-EXON_3_93725195_93725402|AAEL004350-AAEL027819|intergenic_region|AAEL004350-AAEL027819|||n.93707061G>T||||||	GT:AD:DP:GQ:PL	1/1:0,2:2:6:82,6,0	./.:1,0:1	./.:0,0:0	./.:1,0:1	./.:0,0:0	0/0:1,0:1:3:0,3,37	0/0:1,0:1:3:0,3,37	./.:0,0:0	./.:0,0:0	./.:0,0:0	1/1:0,2:2:6:82,6,0	./.:0,0:0	./.:0,0:0	./.:0,0:0	1/1:0,2:2:6:82,6,0
3	96103666	.	G	A	85.13	AC=4;AF=0.400;AN=10;DP=10;ExcessHet=0.1047;FS=0.000;MLEAC=4;MLEAF=0.400;MQ=35.36;QD=42.56;SOR=2.833;ANN=A|synonymous_variant|LOW|GPRGRP2_3|AAEL016997|transcript|AAEL016997-RB|protein_coding|5/6|c.984G>A|p.Pro328Pro|1790/2823|984/1281|328/426||	GT:AD:DP:GQ:PL	1/1:0,2:2:6:82,6,0	./.:0,0:0	./.:1,0:1	./.:1,0:1	./.:0,0:0	0/0:2,0:2:6:0,6,78	0/0:1,0:1:3:0,3,37	./.:0,0:0	0/0:1,0:1:3:0,3,41	./.:0,0:0	1/1:0,1:1:3:37,3,0	./.:0,0:0	./.:0,0:0	./.:1,0:1	./.:0,0:0
3	96154154	.	G	T	273.5	AC=6;AF=0.600;AN=10;DP=17;ExcessHet=0.1047;FS=0.000;MLEAC=7;MLEAF=0.700;MQ=39.22;QD=34.19;SOR=4.407;ANN=T|intergenic_region|MODIFIER|GPRGRP2_3-EXON_3_96199601_96200543|AAEL016997-AAEL012381|intergenic_region|AAEL016997-AAEL012381|||n.96154154G>T||||||	GT:AD:DP:GQ:PL	1/1:0,2:2:6:82,6,0	./.:0,0:0	1/1:0,2:2:6:82,6,0	./.:0,0:0	./.:0,0:0	0/0:2,0:2:6:0,6,73	0/0:2,0:2:6:0,6,73	./.:0,0:0	./.:0,0:0	./.:0,0:0	1/1:0,4:4:12:148,12,0	./.:2,0:2	./.:1,0:1	./.:1,0:1	./.:1,0:1
3	101726809	.	A	G	1579.19	AC=16;AF=0.667;AN=24;DP=73;ExcessHet=0.2035;FS=0.000;InbreedingCoeff=0.4788;MLEAC=20;MLEAF=0.833;MQ=50.00;QD=41.56;SOR=7.328;ANN=G|synonymous_variant|LOW|EXON_3_101723398_101725875|AAEL019624|transcript|AAEL019624-RA|protein_coding|3/6|c.3009A>G|p.Gln1003Gln|3144/5545|3009/3765|1003/1254||,G|downstream_gene_variant|MODIFIER|EXON_3_101473240_101474027|AAEL019625|transcript|AAEL019625-RD|protein_co…	GT:AD:DP:GQ:PGT:PID:PL	1/1:0,5:5:15:1|1:101726809_A_G:206,15,0	./.:0,0:0	./.:0,0:0	1/1:0,4:4:12:1|1:101726809_A_G:171,12,0	1/1:0,3:3:9:1|1:101726809_A_G:126,9,0	0/0:15,0:15:0:.:.:0,0,448	0/0:9,0:9:0:.:.:0,0,259	0/0:4,0:4:0:.:.:0,0,86	0/0:5,0:5:0:.:.:0,0,49	1/1:0,3:3:9:1|1:101726809_A_G:126,9,0	1/1:0,8:8:24:1|1:101726809_A_G:351,24,0	1/1:0,6:6:18:1|1:101726809_A_G:261,18,0	1/1:0,6:6:18:1|1:101726809_A_G:261,18,0	1/1:0,3:3:9:1|1:101726809_A_G:126,9,0	./.:0,0:0
3	103022798	.	T	C	890.84	AC=13;AF=0.542;AN=24;BaseQRankSum=1.593;ClippingRankSum=-0.000;DP=44;ExcessHet=0.0636;FS=0.000;InbreedingCoeff=0.3991;MLEAC=15;MLEAF=0.625;MQ=49.07;MQRankSum=-0.000;QD=34.26;ReadPosRankSum=1.150;SOR=4.255;ANN=C|synonymous_variant|LOW|OBP3|AAEL000051|transcript|AAEL000051-RA|protein_coding|5/6|c.330A>G|p.Lys110Lys|577/881|330/441|110/146||,C|downstream_gene_variant|MODIFIER|OBP4|AAEL000073|transcr…	GT:AD:DP:GQ:PL	1/1:0,3:3:9:122,9,0	./.:1,0:1	1/1:0,2:2:6:82,6,0	1/1:0,2:2:6:82,6,0	./.:0,0:0	0/0:7,0:7:0:0,0,200	0/0:4,0:4:12:0,12,159	./.:0,0:0	0/0:1,0:1:3:0,3,37	0/0:4,0:4:0:0,0,82	1/1:1,8:9:17:313,17,0	1/1:0,2:2:6:82,6,0	0/0:1,0:1:3:0,3,19	0/1:1,3:4:21:110,0,21	1/1:0,4:4:12:159,12,0
3	104131041	.	T	C	1616.44	AC=16;AF=0.615;AN=26;DP=59;ExcessHet=0.0005;FS=0.000;InbreedingCoeff=0.7882;MLEAC=17;MLEAF=0.654;MQ=50.00;QD=38.49;SOR=7.523;ANN=C|synonymous_variant|LOW|EXON_3_104123593_104123760|AAEL000085|transcript|AAEL000085-RA|protein_coding|3/3|c.375T>C|p.Ala125Ala|528/963|375/465|125/154||	GT:AD:DP:GQ:PL	1/1:0,5:5:15:204,15,0	1/1:0,2:2:6:82,6,0	./.:0,0:0	0/0:1,0:1:3:0,3,32	1/1:0,4:4:12:163,12,0	0/0:8,0:8:24:0,24,304	./.:0,0:0	0/0:3,0:3:9:0,9,118	0/0:3,0:3:9:0,9,113	0/0:2,0:2:6:0,6,73	1/1:0,13:13:39:521,39,0	1/1:0,4:4:12:163,12,0	1/1:0,3:3:9:122,9,0	1/1:0,4:4:12:163,12,0	1/1:0,7:7:21:276,21,0
3	104342651	.	T	C	2393.46	AC=17;AF=0.567;AN=30;BaseQRankSum=-0.431;ClippingRankSum=-0.000;DP=100;ExcessHet=0.3784;FS=0.000;InbreedingCoeff=0.3195;MLEAC=20;MLEAF=0.667;MQ=50.00;MQRankSum=-0.000;QD=35.20;ReadPosRankSum=-0.674;SOR=1.067;ANN=C|3_prime_UTR_variant|MODIFIER|EXON_3_104320533_104320767|AAEL023601|transcript|AAEL023601-RA|protein_coding|4/4|c.*138T>C|||||138|	GT:AD:DP:GQ:PL	1/1:0,9:9:27:357,27,0	0/1:2,4:6:63:141,0,63	1/1:0,6:6:18:237,18,0	0/1:2,2:4:65:68,0,65	0/1:1,2:3:32:69,0,32	0/0:12,0:12:0:0,0,392	0/0:3,0:3:9:0,9,118	0/0:4,0:4:9:0,9,135	0/0:5,0:5:0:0,0,118	0/0:8,0:8:0:0,0,237	1/1:0,15:15:45:598,45,0	1/1:0,5:5:15:194,15,0	1/1:0,7:7:21:281,21,0	1/1:0,6:6:18:241,18,0	1/1:0,7:7:21:281,21,0
3	105073562	.	C	A	442.1	AC=8;AF=0.667;AN=12;DP=16;ExcessHet=0.0663;FS=0.000;MLEAC=10;MLEAF=0.833;MQ=46.29;QD=36.84;SOR=3.611;ANN=A|intron_variant|MODIFIER|EXON_3_105064117_105065106|AAEL018109|transcript|AAEL018109-RB|protein_coding|1/3|c.914-531C>A||||||	GT:AD:DP:GQ:PL	1/1:0,4:4:12:163,12,0	1/1:0,3:3:9:122,9,0	./.:0,0:0	./.:1,0:1	./.:0,0:0	0/0:1,0:1:3:0,3,41	./.:0,0:0	0/0:1,0:1:3:0,3,41	./.:0,0:0	./.:0,0:0	1/1:0,3:3:9:118,9,0	./.:1,0:1	1/1:0,2:2:6:77,6,0	./.:0,0:0	./.:0,0:0
3	105098049	.	C	T	304.06	AC=8;AF=0.667;AN=12;BaseQRankSum=-0.431;ClippingRankSum=-0.000;DP=9;ExcessHet=0.0663;FS=0.000;MLEAC=9;MLEAF=0.750;MQ=50.00;MQRankSum=-0.000;QD=60.81;ReadPosRankSum=0.967;SOR=2.584;ANN=T|5_prime_UTR_variant|MODIFIER|CLIPB34|AAEL000028|transcript|AAEL000028-RA|protein_coding|1/4|c.-103C>T|||||103|	GT:AD:DP:GQ:PGT:PID:PL	1/1:0,1:1:6:1|1:105098049_C_T:86,6,0	1/1:0,1:1:3:1|1:105098049_C_T:45,3,0	./.:0,0:0	./.:0,0:0	./.:0,0:0	0/0:1,0:1:3:.:.:0,3,41	./.:0,0:0	./.:0,0:0	./.:0,0:0	0/0:1,0:1:3:.:.:0,3,41	1/1:1,2:3:8:1|1:105098049_C_T:119,8,0	./.:0,0:0	./.:0,0:0	1/1:0,2:2:6:1|1:105098049_C_T:90,6,0	./.:0,0:0
3	105838142	.	C	T	775.13	AC=14;AF=0.778;AN=18;DP=23;ExcessHet=0.0256;FS=0.000;MLEAC=16;MLEAF=0.889;MQ=48.80;QD=38.76;SOR=6.091;ANN=T|intergenic_region|MODIFIER|EXON_3_105729689_105733139-EXON_3_106088899_106089658|AAEL026166-AAEL027228|intergenic_region|AAEL026166-AAEL027228|||n.105838142C>T||||||	GT:AD:DP:GQ:PL	1/1:0,5:5:15:204,15,0	./.:0,0:0	1/1:0,2:2:6:82,6,0	./.:1,0:1	1/1:0,3:3:9:122,9,0	0/0:1,0:1:3:0,3,37	0/0:1,0:1:3:0,3,37	./.:0,0:0	./.:0,0:0	./.:0,0:0	1/1:0,4:4:12:163,12,0	./.:0,0:0	1/1:0,2:2:6:82,6,0	1/1:0,2:2:6:82,6,0	1/1:0,2:2:6:82,6,0
3	105934123	.	G	A	614.95	AC=8;AF=0.667;AN=12;DP=22;ExcessHet=0.0663;FS=0.000;MLEAC=10;MLEAF=0.833;MQ=44.72;QD=38.43;SOR=5.670;ANN=A|intergenic_region|MODIFIER|EXON_3_105729689_105733139-EXON_3_106088899_106089658|AAEL026166-AAEL027228|intergenic_region|AAEL026166-AAEL027228|||n.105934123G>A||||||	GT:AD:DP:GQ:PL	1/1:0,2:2:6:82,6,0	./.:0,0:0	./.:1,0:1	./.:1,0:1	./.:1,0:1	0/0:1,0:1:3:0,3,37	./.:0,0:0	0/0:1,0:1:3:0,3,37	./.:0,0:0	./.:0,0:0	1/1:0,7:7:21:285,21,0	./.:0,0:0	1/1:0,2:2:6:82,6,0	./.:1,0:1	1/1:0,5:5:15:204,15,0
3	106053684	.	C	T	251.15	AC=6;AF=0.600;AN=10;DP=12;ExcessHet=0.1047;FS=0.000;MLEAC=7;MLEAF=0.700;MQ=41.83;QD=35.88;SOR=4.174;ANN=T|intergenic_region|MODIFIER|EXON_3_105729689_105733139-EXON_3_106088899_106089658|AAEL026166-AAEL027228|intergenic_region|AAEL026166-AAEL027228|||n.106053684C>T||||||	GT:AD:DP:GQ:PL	1/1:0,2:2:6:82,6,0	./.:1,0:1	./.:0,0:0	./.:0,0:0	./.:1,0:1	0/0:1,0:1:3:0,3,41	./.:0,0:0	./.:0,0:0	./.:0,0:0	0/0:1,0:1:3:0,3,37	1/1:0,3:3:9:122,9,0	./.:0,0:0	./.:1,0:1	./.:0,0:0	1/1:0,2:2:6:82,6,0
3	108117849	.	A	T	1649.83	AC=17;AF=0.654;AN=26;BaseQRankSum=-0.000;ClippingRankSum=-0.000;DP=67;ExcessHet=0.6531;FS=0.000;InbreedingCoeff=0.0517;MLEAC=19;MLEAF=0.731;MQ=48.54;MQRankSum=-0.000;QD=34.37;ReadPosRankSum=0.842;SOR=4.047;ANN=T|intron_variant|MODIFIER|EXON_3_108059246_108059518|AAEL024736|transcript|AAEL024736-RA|protein_coding|2/7|c.728-18083A>T||||||,T|non_coding_transcript_exon_variant|MODIFIER|EXON_3_1081097…	GT:AD:DP:GQ:PGT:PID:PL	1/1:0,8:8:24:.:.:322,24,0	1/1:0,3:3:9:.:.:122,9,0	0/1:1,2:3:32:.:.:68,0,32	./.:2,0:2	0/1:2,4:6:48:.:.:145,0,48	0/0:8,0:8:0:.:.:0,0,241	0/0:1,0:1:3:.:.:0,3,41	./.:1,0:1	1/1:0,1:1:3:1|1:108117829_G_C:41,3,0	0/0:6,0:6:0:.:.:0,0,163	1/1:1,13:14:1:.:.:493,1,0	1/1:0,4:4:12:.:.:163,12,0	1/1:0,2:2:6:.:.:82,6,0	1/1:0,4:4:12:.:.:158,12,0	0/1:1,3:4:29:.:.:110,0,29
3	111584034	.	G	A	227.96	AC=6;AF=0.375;AN=16;DP=37;ExcessHet=0.1849;FS=0.000;MLEAC=7;MLEAF=0.438;MQ=41.83;QD=32.57;SOR=4.174;ANN=A|synonymous_variant|LOW|CYP325N1|AAEL012770|transcript|AAEL012770-RA|protein_coding|4/5|c.759G>A|p.Arg253Arg|956/1797|759/1521|253/506||	GT:AD:DP:GQ:PL	1/1:0,2:2:6:82,6,0	./.:0,0:0	./.:1,0:1	./.:0,0:0	./.:1,0:1	0/0:12,0:12:0:0,0,408	0/0:5,0:5:12:0,12,180	0/0:1,0:1:3:0,3,41	0/0:3,0:3:9:0,9,122	0/0:6,0:6:0:0,0,159	1/1:0,3:3:9:116,9,0	./.:0,0:0	1/1:0,2:2:6:75,6,0	./.:1,0:1	./.:0,0:0
3	111632627	.	A	G	146.28	AC=4;AF=0.400;AN=10;DP=16;ExcessHet=0.3421;FS=0.000;MLEAC=5;MLEAF=0.500;MQ=40.82;QD=36.57;SOR=3.258;ANN=G|missense_variant|MODERATE|CYP325T2|AAEL012761|transcript|AAEL012761-RA|protein_coding|3/5|c.746A>G|p.Lys249Arg|793/1595|746/1491|249/496||	GT:AD:DP:GQ:PGT:PID:PL	1/1:0,2:2:6:1|1:111632627_A_G:90,6,0	./.:0,0:0	./.:0,0:0	./.:0,0:0	./.:0,0:0	0/0:6,0:6:0:.:.:0,0,163	./.:0,0:0	0/0:3,0:3:6:.:.:0,6,90	0/0:1,0:1:3:.:.:0,3,37	./.:2,0:2	1/1:0,2:2:6:1|1:111632627_A_G:90,6,0	./.:0,0:0	./.:0,0:0	./.:0,0:0	./.:0,0:0
3	112533541	.	T	C	481.81	AC=10;AF=0.625;AN=16;DP=21;ExcessHet=0.0152;FS=0.000;MLEAC=11;MLEAF=0.688;MQ=46.55;QD=37.06;SOR=5.283;ANN=C|synonymous_variant|LOW|CYP325V1|AAEL017136|transcript|AAEL017136-RB|protein_coding|4/6|c.894T>C|p.Tyr298Tyr|982/1741|894/1512|298/503||	GT:AD:DP:GQ:PL	1/1:0,3:3:9:122,9,0	./.:0,0:0	./.:1,0:1	./.:0,0:0	1/1:0,2:2:6:82,6,0	0/0:3,0:3:9:0,9,118	./.:0,0:0	./.:0,0:0	0/0:2,0:2:6:0,6,78	0/0:1,0:1:3:0,3,41	1/1:0,4:4:12:163,12,0	1/1:0,2:2:6:82,6,0	./.:1,0:1	./.:0,0:0	1/1:0,2:2:6:82,6,0
3	113185777	.	T	C	319.26	AC=8;AF=0.571;AN=14;DP=11;ExcessHet=0.0254;FS=0.000;MLEAC=9;MLEAF=0.643;MQ=50.00;QD=39.91;SOR=4.407;ANN=C|intergenic_region|MODIFIER|EXON_3_112706338_112708310-EXON_3_113204051_113205279|AAEL021240-AAEL011811|intergenic_region|AAEL021240-AAEL011811|||n.113185777T>C||||||	GT:AD:DP:GQ:PGT:PID:PL	1/1:0,2:2:6:1|1:113185753_C_T:90,6,0	./.:0,0:0	1/1:0,2:2:6:1|1:113185753_C_T:90,6,0	0/0:1,0:1:3:.:.:0,3,41	./.:0,0:0	0/0:1,0:1:3:.:.:0,3,37	./.:0,0:0	./.:0,0:0	./.:0,0:0	0/0:1,0:1:3:.:.:0,3,37	1/1:0,2:2:6:1|1:113185753_C_T:90,6,0	./.:0,0:0	1/1:0,2:2:6:1|1:113185753_C_T:90,6,0	./.:0,0:0	./.:0,0:0
3	116160980	.	C	T	116.67	AC=4;AF=0.400;AN=10;DP=11;ExcessHet=0.1047;FS=0.000;MLEAC=4;MLEAF=0.400;MQ=37.80;QD=29.17;SOR=3.258;ANN=T|intron_variant|MODIFIER|EXON_3_115715195_115715534|AAEL019464|transcript|AAEL019464-RB|protein_coding|12/13|c.1572+6250C>T||||||,T|intron_variant|MODIFIER|EXON_3_115715195_115715534|AAEL019464|transcript|AAEL019464-RA|protein_coding|11/12|c.1212+6250C>T||||||	GT:AD:DP:GQ:PL	1/1:0,2:2:6:77,6,0	./.:0,0:0	./.:1,0:1	./.:1,0:1	./.:0,0:0	0/0:2,0:2:6:0,6,78	./.:0,0:0	./.:0,0:0	0/0:1,0:1:3:0,3,37	0/0:1,0:1:3:0,3,37	1/1:0,2:2:6:75,6,0	./.:1,0:1	./.:0,0:0	./.:0,0:0	./.:0,0:0
3	119193866	.	C	T	371.94	AC=8;AF=0.667;AN=12;DP=14;ExcessHet=0.0663;FS=0.000;MLEAC=9;MLEAF=0.750;MQ=45.64;QD=37.19;SOR=4.804;ANN=T|5_prime_UTR_premature_start_codon_gain_variant|LOW|EXON_3_119193682_119194136|AAEL024641|transcript|AAEL024641-RA|protein_coding|1/4|c.-46C>T||||||,T|5_prime_UTR_variant|MODIFIER|EXON_3_119193682_119194136|AAEL024641|transcript|AAEL024641-RA|protein_coding|1/4|c.-46C>T|||||46|	GT:AD:DP:GQ:PL	1/1:0,4:4:12:163,12,0	1/1:0,2:2:6:82,6,0	./.:1,0:1	./.:0,0:0	./.:1,0:1	0/0:1,0:1:3:0,3,41	./.:0,0:0	./.:0,0:0	0/0:1,0:1:3:0,3,37	./.:0,0:0	1/1:0,2:2:6:82,6,0	./.:0,0:0	./.:0,0:0	./.:0,0:0	1/1:0,2:2:6:82,6,0
3	119460654	.	A	G	961.18	AC=12;AF=0.750;AN=16;DP=34;ExcessHet=0.0335;FS=0.000;MLEAC=14;MLEAF=0.875;MQ=46.42;QD=38.45;SOR=6.518;ANN=G|synonymous_variant|LOW|EXON_3_119193682_119194136|AAEL024641|transcript|AAEL024641-RA|protein_coding|4/4|c.642A>G|p.Glu214Glu|872/3150|642/2073|214/690||	GT:AD:DP:GQ:PGT:PID:PL	1/1:0,6:6:18:.:.:245,18,0	./.:0,0:0	1/1:0,2:2:6:.:.:82,6,0	./.:0,0:0	1/1:0,4:4:12:.:.:163,12,0	0/0:4,0:4:3:.:.:0,3,45	./.:0,0:0	./.:1,0:1	./.:1,0:1	0/0:1,0:1:3:.:.:0,3,32	1/1:0,6:6:18:.:.:234,18,0	./.:1,0:1	./.:1,0:1	1/1:0,4:4:12:.:.:160,12,0	1/1:0,3:3:9:1|1:119460635_C_G:119,9,0
3	119460819	.	T	C	2942.36	AC=19;AF=0.633;AN=30;BaseQRankSum=-0.246;ClippingRankSum=-0.000;DP=106;ExcessHet=0.0577;FS=0.000;InbreedingCoeff=0.4797;MLEAC=22;MLEAF=0.733;MQ=50.00;MQRankSum=-0.000;QD=36.33;ReadPosRankSum=-0.646;SOR=5.499;ANN=C|synonymous_variant|LOW|EXON_3_119193682_119194136|AAEL024641|transcript|AAEL024641-RA|protein_coding|4/4|c.807T>C|p.Ser269Ser|1037/3150|807/2073|269/690||	GT:AD:DP:GQ:PL	1/1:1,24:25:34:925,34,0	1/1:0,7:7:21:281,21,0	1/1:0,10:10:30:399,30,0	0/1:3,5:8:98:176,0,98	1/1:0,10:10:30:399,30,0	0/0:11,0:11:0:0,0,363	0/0:6,0:6:15:0,15,225	0/0:1,0:1:3:0,3,41	0/0:3,0:3:0:0,0,45	0/0:4,0:4:0:0,0,100	1/1:0,10:10:30:395,30,0	1/1:0,3:3:9:118,9,0	1/1:0,3:3:9:118,9,0	1/1:0,3:3:9:118,9,0	1/1:0,2:2:6:82,6,0
3	119461602	.	A	C	3588.05	AC=17;AF=0.567;AN=30;BaseQRankSum=-0.462;ClippingRankSum=-0.000;DP=127;ExcessHet=0.2135;FS=0.000;InbreedingCoeff=0.4278;MLEAC=19;MLEAF=0.633;MQ=50.00;MQRankSum=-0.000;QD=35.88;ReadPosRankSum=-0.535;SOR=3.716;ANN=C|synonymous_variant|LOW|EXON_3_119193682_119194136|AAEL024641|transcript|AAEL024641-RA|protein_coding|4/4|c.1590A>C|p.Pro530Pro|1820/3150|1590/2073|530/690||	GT:AD:DP:GQ:PL	1/1:1,19:20:19:710,19,0	0/1:1,11:12:5:393,0,5	1/1:0,9:9:27:359,27,0	0/1:1,6:7:16:219,0,16	0/1:1,8:9:14:276,0,14	0/0:13,0:13:0:0,0,444	0/0:3,0:3:9:0,9,122	0/0:4,0:4:0:0,0,78	0/0:3,0:3:9:0,9,118	0/0:4,0:4:12:0,12,163	1/1:0,18:18:54:718,54,0	1/1:0,7:7:21:281,21,0	1/1:0,5:5:15:204,15,0	1/1:0,7:7:21:281,21,0	1/1:0,6:6:18:225,18,0
3	119553618	.	T	G	361.31	AC=6;AF=0.600;AN=10;DP=13;ExcessHet=0.1047;FS=0.000;MLEAC=7;MLEAF=0.700;MQ=39.89;QD=51.62;SOR=4.174;ANN=G|intron_variant|MODIFIER|EXON_3_119532717_119532963|AAEL029014|transcript|AAEL029014-RA|protein_coding|4/6|c.138+11506T>G||||||	GT:AD:DP:GQ:PGT:PID:PL	1/1:0,3:3:12:1|1:119553618_T_G:176,12,0	./.:1,0:1	./.:0,0:0	./.:0,0:0	1/1:0,2:2:9:1|1:119553618_T_G:131,9,0	0/0:1,0:1:3:.:.:0,3,41	0/0:1,0:1:3:.:.:0,3,41	./.:0,0:0	./.:1,0:1	./.:0,0:0	1/1:0,2:2:6:1|1:119553618_T_G:90,6,0	./.:1,0:1	./.:0,0:0	./.:1,0:1	./.:0,0:0
3	119553625	.	C	T	361.31	AC=6;AF=0.600;AN=10;DP=15;ExcessHet=0.1047;FS=0.000;MLEAC=7;MLEAF=0.700;MQ=41.60;QD=40.15;SOR=4.615;ANN=T|intron_variant|MODIFIER|EXON_3_119532717_119532963|AAEL029014|transcript|AAEL029014-RA|protein_coding|4/6|c.138+11513C>T||||||	GT:AD:DP:GQ:PGT:PID:PL	1/1:0,4:4:12:1|1:119553618_T_G:176,12,0	./.:1,0:1	./.:0,0:0	./.:0,0:0	1/1:0,3:3:9:1|1:119553618_T_G:131,9,0	0/0:1,0:1:3:.:.:0,3,41	0/0:1,0:1:3:.:.:0,3,41	./.:0,0:0	./.:1,0:1	./.:0,0:0	1/1:0,2:2:6:1|1:119553618_T_G:90,6,0	./.:1,0:1	./.:0,0:0	./.:1,0:1	./.:0,0:0
3	119861990	.	G	T	124.02	AC=4;AF=0.286;AN=14;DP=34;ExcessHet=0.2340;FS=0.000;MLEAC=4;MLEAF=0.286;MQ=35.36;QD=31.01;SOR=3.258;ANN=T|synonymous_variant|LOW|EXON_3_119860800_119861511|AAEL018135|transcript|AAEL018135-RA|protein_coding|3/4|c.420C>A|p.Thr140Thr|778/1910|420/921|140/306||	GT:AD:DP:GQ:PL	1/1:0,2:2:6:82,6,0	./.:1,0:1	./.:1,0:1	./.:0,0:0	./.:0,0:0	0/0:11,0:11:0:0,0,367	0/0:4,0:4:0:0,0,82	0/0:3,0:3:9:0,9,107	0/0:4,0:4:12:0,12,159	0/0:4,0:4:12:0,12,159	1/1:0,2:2:6:82,6,0	./.:0,0:0	./.:1,0:1	./.:1,0:1	./.:0,0:0
3	120092432	.	A	G	4621.73	AC=21;AF=0.700;AN=30;BaseQRankSum=-0.000;ClippingRankSum=-0.000;DP=132;ExcessHet=0.0147;FS=0.000;InbreedingCoeff=0.5191;MLEAC=25;MLEAF=0.833;MQ=50.00;MQRankSum=-0.000;QD=37.27;ReadPosRankSum=-0.431;SOR=8.255;ANN=G|3_prime_UTR_variant|MODIFIER|EXON_3_120052795_120054437|AAEL025454|transcript|AAEL025454-RA|protein_coding|7/7|c.*539A>G|||||539|,G|3_prime_UTR_variant|MODIFIER|EXON_3_120052795_1200544…	GT:AD:DP:GQ:PL	1/1:0,22:22:66:874,66,0	1/1:0,8:8:24:292,24,0	1/1:0,15:15:45:592,45,0	1/1:0,3:3:9:122,9,0	1/1:0,5:5:15:204,15,0	0/0:5,0:5:0:0,0,118	0/0:1,0:1:3:0,3,37	0/0:1,0:1:3:0,3,37	0/1:1,2:3:28:64,0,28	0/0:1,0:1:3:0,3,41	1/1:0,29:29:86:1099,86,0	1/1:0,7:7:21:254,21,0	1/1:0,10:10:30:372,30,0	1/1:0,3:3:9:118,9,0	1/1:0,19:19:56:696,56,0
3	125711052	.	T	C	84.67	AC=4;AF=0.333;AN=12;DP=19;ExcessHet=0.0663;FS=0.000;MLEAC=3;MLEAF=0.250;MQ=32.73;QD=42.34;SOR=2.833;ANN=C|3_prime_UTR_variant|MODIFIER|EXON_3_125588140_125588317|AAEL002718|transcript|AAEL002718-RD|protein_coding|9/9|c.*453T>C|||||453|,C|3_prime_UTR_variant|MODIFIER|EXON_3_125588140_125588317|AAEL002718|transcript|AAEL002718-RF|protein_coding|11/11|c.*453T>C|||||453|,C|3_prime_UTR_variant|MODIFIE…	GT:AD:DP:GQ:PL	1/1:0,2:2:6:82,6,0	./.:0,0:0	./.:1,0:1	./.:1,0:1	./.:0,0:0	0/0:6,0:6:18:0,18,230	0/0:1,0:1:3:0,3,41	0/0:4,0:4:12:0,12,148	./.:0,0:0	0/0:1,0:1:3:0,3,37	1/1:0,1:1:3:41,3,0	./.:1,0:1	./.:1,0:1	./.:0,0:0	./.:0,0:0
3	132103396	.	G	T	1437.09	AC=13;AF=0.464;AN=28;BaseQRankSum=-0.000;ClippingRankSum=-0.000;DP=44;ExcessHet=0.0028;FS=0.000;InbreedingCoeff=0.4875;MLEAC=17;MLEAF=0.607;MQ=50.00;MQRankSum=-0.000;QD=41.06;ReadPosRankSum=-0.967;SOR=5.728;ANN=T|downstream_gene_variant|MODIFIER|EXON_3_132076670_132076990|AAEL008041|transcript|AAEL008041-RC|protein_coding||c.*3294G>T|||||2875|,T|downstream_gene_variant|MODIFIER|EXON_3_132105180_1…	GT:AD:DP:GQ:PGT:PID:PL	1/1:0,10:10:30:1|1:132103385_A_G:446,30,0	0/1:1,2:3:73:0|1:132103385_A_G:81,0,73	0/0:1,0:1:3:.:.:0,3,41	1/1:0,8:8:24:1|1:132103385_A_G:356,24,0	1/1:0,3:3:9:1|1:132103385_A_G:131,9,0	0/0:3,0:3:6:.:.:0,6,90	0/0:1,0:1:3:.:.:0,3,41	0/0:1,0:1:3:.:.:0,3,37	./.:0,0:0	0/0:1,0:1:3:.:.:0,3,41	1/1:0,5:5:15:1|1:132103385_A_G:225,15,0	0/0:1,0:1:3:.:.:0,3,37	1/1:0,3:3:9:1|1:132103385_A_G:135,9,0	1/1:0,3:3:9:1|1:132103385_A_G:135,9,0	0/0:1,0:1:3:.:.:0,3,41
3	136790006	.	C	T	366.12	AC=8;AF=0.571;AN=14;DP=15;ExcessHet=0.0254;FS=0.000;MLEAC=10;MLEAF=0.714;MQ=45.64;QD=36.61;SOR=4.804;ANN=T|intron_variant|MODIFIER|EXON_3_136724402_136724473|AAEL007633|transcript|AAEL007633-RB|protein_coding|4/6|c.805-168C>T||||||,T|intron_variant|MODIFIER|EXON_3_136724402_136724473|AAEL007633|transcript|AAEL007633-RG|protein_coding|5/7|c.757-168C>T||||||,T|intron_variant|MODIFIER|EXON_3_1367244…	GT:AD:DP:GQ:PL	1/1:0,3:3:9:122,9,0	./.:0,0:0	0/0:1,0:1:3:0,3,37	./.:1,0:1	1/1:0,2:2:6:82,6,0	0/0:1,0:1:3:0,3,37	./.:0,0:0	0/0:1,0:1:3:0,3,37	./.:0,0:0	./.:0,0:0	1/1:0,3:3:9:122,9,0	./.:0,0:0	1/1:0,2:2:6:82,6,0	./.:0,0:0	./.:1,0:1
3	137037010	.	T	A	211.92	AC=6;AF=0.600;AN=10;DP=12;ExcessHet=0.1047;FS=0.000;MLEAC=7;MLEAF=0.700;MQ=38.73;QD=35.32;SOR=3.912;ANN=A|intron_variant|MODIFIER|EXON_3_136818825_136826863|AAEL017280|transcript|AAEL017280-RE|protein_coding|5/17|c.1510-158315A>T||||||,A|intron_variant|MODIFIER|EXON_3_136818825_136826863|AAEL017280|transcript|AAEL017280-RF|protein_coding|1/13|c.78+52778A>T||||||,A|intron_variant|MODIFIER|EXON_3_1…	GT:AD:DP:GQ:PL	1/1:0,2:2:6:82,6,0	./.:0,0:0	./.:1,0:1	./.:1,0:1	./.:0,0:0	0/0:1,0:1:3:0,3,19	./.:0,0:0	0/0:1,0:1:3:0,3,19	./.:0,0:0	./.:0,0:0	1/1:0,2:2:6:82,6,0	./.:0,0:0	1/1:0,2:2:6:82,6,0	./.:2,0:2	./.:0,0:0
3	137391858	.	A	G	171.09	AC=4;AF=0.500;AN=8;DP=18;ExcessHet=0.4576;FS=0.000;MLEAC=5;MLEAF=0.625;MQ=33.71;QD=34.22;SOR=1.022;ANN=G|non_coding_transcript_exon_variant|MODIFIER|EXON_3_137391611_137392108|AAEL024433|transcript|AAEL024433-RA|pseudogene|2/2|n.493T>C||||||	GT:AD:DP:GQ:PL	1/1:0,2:2:6:82,6,0	./.:1,0:1	./.:0,0:0	./.:1,0:1	./.:0,0:0	0/0:4,0:4:0:0,0,82	0/0:3,0:3:9:0,9,114	./.:1,0:1	./.:0,0:0	./.:0,0:0	1/1:0,3:3:9:122,9,0	./.:1,0:1	./.:1,0:1	./.:1,0:1	./.:0,0:0
3	141684315	.	C	A	143.8	AC=4;AF=0.333;AN=12;DP=13;ExcessHet=0.0663;FS=0.000;MLEAC=5;MLEAF=0.417;MQ=37.27;QD=35.95;SOR=3.258;ANN=A|synonymous_variant|LOW|EXON_3_141317513_141320115|AAEL026945|transcript|AAEL026945-RA|protein_coding|5/8|c.1497C>A|p.Thr499Thr|4376/7847|1497/3810|499/1269||	GT:AD:DP:GQ:PGT:PID:PL	1/1:0,2:2:6:1|1:141684314_C_T:90,6,0	0/0:1,0:1:3:.:.:0,3,37	./.:0,0:0	./.:1,0:1	./.:1,0:1	0/0:1,0:1:3:.:.:0,3,41	./.:0,0:0	0/0:1,0:1:3:.:.:0,3,41	./.:0,0:0	./.:0,0:0	1/1:0,2:2:6:1|1:141684314_C_T:90,6,0	0/0:1,0:1:3:.:.:0,3,41	./.:1,0:1	./.:1,0:1	./.:0,0:0
3	141685407	.	G	A	132.4	AC=4;AF=0.500;AN=8;DP=11;ExcessHet=0.1902;FS=0.000;MLEAC=5;MLEAF=0.625;MQ=33.33;QD=33.10;SOR=3.258;ANN=A|synonymous_variant|LOW|EXON_3_141317513_141320115|AAEL026945|transcript|AAEL026945-RA|protein_coding|6/8|c.2529G>A|p.Gly843Gly|5408/7847|2529/3810|843/1269||	GT:AD:DP:GQ:PL	1/1:0,2:2:6:82,6,0	./.:2,0:2	./.:0,0:0	./.:1,0:1	./.:0,0:0	0/0:1,0:1:3:0,3,37	./.:0,0:0	0/0:1,0:1:3:0,3,37	./.:0,0:0	./.:0,0:0	1/1:0,2:2:6:82,6,0	./.:1,0:1	./.:0,0:0	./.:0,0:0	./.:1,0:1
3	141708596	.	G	A	134.31	AC=4;AF=0.500;AN=8;DP=13;ExcessHet=0.4576;FS=0.000;MLEAC=5;MLEAF=0.625;MQ=31.62;QD=33.58;SOR=3.258;ANN=A|downstream_gene_variant|MODIFIER|EXON_3_141707507_141707655|AAEL006174|transcript|AAEL006174-RA|protein_coding||c.*228G>A|||||110|,A|intergenic_region|MODIFIER|EXON_3_141707507_141707655-EXON_3_141721339_141721691|AAEL006174-AAEL006181|intergenic_region|AAEL006174-AAEL006181|||n.141708596G>A||…	GT:AD:DP:GQ:PL	1/1:0,2:2:6:82,6,0	./.:0,0:0	./.:1,0:1	./.:0,0:0	./.:1,0:1	0/0:2,0:2:0:0,0,22	./.:0,0:0	0/0:1,0:1:3:0,3,37	./.:0,0:0	./.:1,0:1	1/1:0,2:2:6:82,6,0	./.:0,0:0	./.:1,0:1	./.:1,0:1	./.:1,0:1
3	141722935	.	A	G	411.51	AC=8;AF=0.667;AN=12;DP=16;ExcessHet=0.0663;FS=0.000;MLEAC=9;MLEAF=0.750;MQ=44.32;QD=37.41;SOR=4.977;ANN=G|5_prime_UTR_variant|MODIFIER|EXON_3_141721339_141721691|AAEL006181|transcript|AAEL006181-RD|protein_coding|1/3|c.-138A>G|||||25530|,G|intron_variant|MODIFIER|EXON_3_141721339_141721691|AAEL006181|transcript|AAEL006181-RA|protein_coding|1/2|c.86+1244A>G||||||	GT:AD:DP:GQ:PL	1/1:0,3:3:9:122,9,0	./.:1,0:1	./.:0,0:0	1/1:0,2:2:6:82,6,0	./.:0,0:0	0/0:1,0:1:3:0,3,41	./.:0,0:0	./.:0,0:0	./.:0,0:0	0/0:1,0:1:3:0,3,41	1/1:0,4:4:12:163,12,0	./.:0,0:0	1/1:0,2:2:6:82,6,0	./.:2,0:2	./.:0,0:0
3	145535511	.	C	T	559.28	AC=10;AF=0.556;AN=18;DP=26;ExcessHet=0.0693;FS=0.000;MLEAC=12;MLEAF=0.667;MQ=44.32;QD=62.14;SOR=4.977;ANN=T|synonymous_variant|LOW|EXON_3_145359820_145361241|AAEL019765|transcript|AAEL019765-RA|protein_coding|2/6|c.888G>A|p.Glu296Glu|1674/3540|888/2550|296/849||,T|synonymous_variant|LOW|EXON_3_145359820_145361241|AAEL019765|transcript|AAEL019765-RB|protein_coding|2/6|c.495G>A|p.Glu165Glu|2012/387…	GT:AD:DP:GQ:PGT:PID:PL	1/1:0,4:4:12:1|1:145535511_C_T:180,12,0	./.:0,0:0	1/1:0,3:3:9:1|1:145535511_C_T:135,9,0	./.:1,0:1	./.:2,0:2	0/0:6,0:6:0:.:.:0,0,163	0/0:1,0:1:3:.:.:0,3,37	0/0:2,0:2:0:.:.:0,0,4	./.:0,0:0	0/0:3,0:3:9:.:.:0,9,118	1/1:0,2:2:9:1|1:145535511_C_T:127,9,0	./.:0,0:0	./.:0,0:0	1/1:0,1:1:6:1|1:145535511_C_T:82,6,0	1/1:0,1:1:6:1|1:145535511_C_T:82,6,0
3	145535514	.	A	T	559.28	AC=10;AF=0.556;AN=18;DP=31;ExcessHet=0.0693;FS=0.000;MLEAC=12;MLEAF=0.667;MQ=42.92;QD=39.95;SOR=5.421;ANN=T|synonymous_variant|LOW|EXON_3_145359820_145361241|AAEL019765|transcript|AAEL019765-RA|protein_coding|2/6|c.885T>A|p.Ala295Ala|1671/3540|885/2550|295/849||,T|synonymous_variant|LOW|EXON_3_145359820_145361241|AAEL019765|transcript|AAEL019765-RB|protein_coding|2/6|c.492T>A|p.Ala164Ala|2009/387…	GT:AD:DP:GQ:PGT:PID:PL	1/1:0,4:4:12:1|1:145535511_C_T:180,12,0	./.:1,0:1	1/1:0,3:3:9:1|1:145535511_C_T:135,9,0	./.:1,0:1	./.:2,0:2	0/0:6,0:6:0:.:.:0,0,167	0/0:1,0:1:3:.:.:0,3,37	0/0:2,0:2:0:.:.:0,0,4	./.:0,0:0	0/0:3,0:3:9:.:.:0,9,118	1/1:0,3:3:9:1|1:145535511_C_T:127,9,0	./.:0,0:0	./.:1,0:1	1/1:0,2:2:6:1|1:145535511_C_T:82,6,0	1/1:0,2:2:6:1|1:145535511_C_T:82,6,0
3	146770540	.	G	T	1776.67	AC=16;AF=0.800;AN=20;DP=44;ExcessHet=0.0202;FS=0.000;InbreedingCoeff=0.6137;MLEAC=18;MLEAF=0.900;MQ=49.40;QD=43.33;SOR=7.476;ANN=T|5_prime_UTR_premature_start_codon_gain_variant|LOW|EXON_3_146770422_146771108|AAEL024741|transcript|AAEL024741-RA|protein_coding|1/6|c.-64G>T||||||,T|5_prime_UTR_variant|MODIFIER|EXON_3_146770422_146771108|AAEL024741|transcript|AAEL024741-RA|protein_coding|1/6|c.-64G>…	GT:AD:DP:GQ:PGT:PID:PL	1/1:0,6:6:18:1|1:146770540_G_T:266,18,0	./.:1,0:1	1/1:0,3:3:9:1|1:146770540_G_T:135,9,0	1/1:0,3:3:9:1|1:146770540_G_T:131,9,0	./.:0,0:0	0/0:1,0:1:3:.:.:0,3,32	./.:0,0:0	./.:0,0:0	./.:0,0:0	0/0:1,0:1:3:.:.:0,3,32	1/1:0,13:13:39:1|1:146770540_G_T:577,39,0	1/1:0,3:3:9:1|1:146770540_G_T:131,9,0	1/1:0,6:6:18:1|1:146770540_G_T:266,18,0	1/1:0,4:4:12:1|1:146770540_G_T:180,12,0	1/1:0,3:3:9:1|1:146770540_G_T:135,9,0
3	146770558	.	A	C	1695.02	AC=16;AF=0.800;AN=20;DP=40;ExcessHet=0.0202;FS=0.000;InbreedingCoeff=0.5746;MLEAC=18;MLEAF=0.900;MQ=49.34;QD=45.81;SOR=7.276;ANN=C|5_prime_UTR_variant|MODIFIER|EXON_3_146770422_146771108|AAEL024741|transcript|AAEL024741-RA|protein_coding|1/6|c.-46A>C|||||46|	GT:AD:DP:GQ:PGT:PID:PL	1/1:0,5:5:15:1|1:146770540_G_T:225,15,0	./.:1,0:1	1/1:0,3:3:9:1|1:146770540_G_T:135,9,0	1/1:0,2:2:6:1|1:146770540_G_T:90,6,0	./.:0,0:0	0/0:1,0:1:3:.:.:0,3,41	./.:0,0:0	./.:0,0:0	./.:0,0:0	0/0:1,0:1:3:.:.:0,3,41	1/1:0,12:12:39:1|1:146770540_G_T:577,39,0	1/1:0,2:2:6:1|1:146770540_G_T:90,6,0	1/1:0,5:5:18:1|1:146770540_G_T:266,18,0	1/1:0,5:5:15:1|1:146770540_G_T:221,15,0	1/1:0,3:3:9:1|1:146770540_G_T:135,9,0
3	148449648	.	T	C	648.25	AC=12;AF=0.600;AN=20;DP=29;ExcessHet=0.0036;FS=0.000;InbreedingCoeff=0.6788;MLEAC=13;MLEAF=0.650;MQ=47.43;QD=36.01;SOR=5.892;ANN=C|downstream_gene_variant|MODIFIER|EXON_3_148445843_148445988|AAEL006641|transcript|AAEL006641-RA|protein_coding||c.*2983T>C|||||2563|,C|downstream_gene_variant|MODIFIER|EXON_3_148445959_148445988|AAEL006645|transcript|AAEL006645-RA|protein_coding||c.*2620T>C|||||2563|,…	GT:AD:DP:GQ:PL	1/1:0,4:4:12:163,12,0	./.:1,0:1	1/1:0,2:2:6:82,6,0	0/0:1,0:1:3:0,3,41	1/1:0,2:2:6:82,6,0	0/0:4,0:4:12:0,12,159	./.:0,0:0	0/0:2,0:2:6:0,6,78	0/0:2,0:2:6:0,6,67	./.:0,0:0	1/1:0,4:4:12:150,12,0	./.:0,0:0	1/1:0,3:3:9:113,9,0	./.:1,0:1	1/1:0,3:3:9:118,9,0
3	148449830	.	C	T	518.11	AC=12;AF=0.545;AN=22;DP=26;ExcessHet=0.0016;FS=0.000;InbreedingCoeff=0.6061;MLEAC=13;MLEAF=0.591;MQ=50.00;QD=37.01;SOR=5.421;ANN=T|downstream_gene_variant|MODIFIER|EXON_3_148445843_148445988|AAEL006641|transcript|AAEL006641-RA|protein_coding||c.*3165C>T|||||2745|,T|downstream_gene_variant|MODIFIER|EXON_3_148445959_148445988|AAEL006645|transcript|AAEL006645-RA|protein_coding||c.*2802C>T|||||2745|,…	GT:AD:DP:GQ:PGT:PID:PL	1/1:0,2:2:6:1|1:148449805_T_G:82,6,0	./.:0,0:0	./.:0,0:0	./.:0,0:0	1/1:0,2:2:6:1|1:148449805_T_G:82,6,0	0/0:6,0:6:18:.:.:0,18,218	0/0:1,0:1:3:.:.:0,3,37	0/0:2,0:2:6:.:.:0,6,59	0/0:2,0:2:6:.:.:0,6,78	0/0:1,0:1:3:.:.:0,3,37	1/1:0,4:4:12:1|1:148449805_T_G:167,12,0	1/1:0,2:2:6:.:.:81,6,0	1/1:0,2:2:6:.:.:82,6,0	1/1:0,2:2:6:1|1:148449805_T_G:86,6,0	./.:0,0:0
3	148621594	.	T	C	239.5	AC=6;AF=0.600;AN=10;DP=12;ExcessHet=0.3218;FS=0.000;MLEAC=8;MLEAF=0.800;MQ=40.82;QD=39.92;SOR=3.912;ANN=C|downstream_gene_variant|MODIFIER|EXON_3_148550030_148550298|AAEL010162|transcript|AAEL010162-RB|protein_coding||c.*3196T>C|||||2601|,C|downstream_gene_variant|MODIFIER|EXON_3_148623771_148625755|AAEL010175|transcript|AAEL010175-RA|protein_coding||c.*3324A>G|||||2177|,C|downstream_gene_variant…	GT:AD:DP:GQ:PGT:PID:PL	1/1:0,2:2:6:1|1:148621594_T_C:90,6,0	./.:1,0:1	./.:0,0:0	./.:0,0:0	./.:1,0:1	0/0:2,0:2:0:.:.:0,0,4	./.:0,0:0	./.:0,0:0	./.:0,0:0	0/0:1,0:1:3:.:.:0,3,37	1/1:0,2:2:6:1|1:148621594_T_C:90,6,0	./.:0,0:0	./.:1,0:1	./.:0,0:0	1/1:0,2:2:6:1|1:148621594_T_C:90,6,0
3	148624061	.	A	C	323.18	AC=8;AF=0.667;AN=12;DP=11;ExcessHet=0.0663;FS=0.000;MLEAC=9;MLEAF=0.750;MQ=50.00;QD=35.91;SOR=4.615;ANN=C|3_prime_UTR_variant|MODIFIER|EXON_3_148623771_148625755|AAEL010175|transcript|AAEL010175-RA|protein_coding|3/3|c.*857T>G|||||857|	GT:AD:DP:GQ:PL	1/1:0,2:2:6:82,6,0	./.:0,0:0	1/1:0,2:2:6:82,6,0	./.:0,0:0	./.:0,0:0	0/0:1,0:1:3:0,3,37	./.:0,0:0	./.:0,0:0	./.:0,0:0	0/0:1,0:1:3:0,3,37	1/1:0,3:3:9:118,9,0	./.:0,0:0	1/1:0,2:2:6:78,6,0	./.:0,0:0	./.:0,0:0
3	149000562	.	T	G	167.66	AC=4;AF=0.500;AN=8;DP=12;ExcessHet=0.1902;FS=0.000;MLEAC=5;MLEAF=0.625;MQ=35.36;QD=33.53;SOR=1.981;ANN=G|intron_variant|MODIFIER|EXON_3_148980973_148982505|AAEL021070|transcript|AAEL021070-RA|protein_coding|1/3|c.73-390A>C||||||,G|intron_variant|MODIFIER|EXON_3_148980973_148982505|AAEL021070|transcript|AAEL021070-RB|protein_coding|1/3|c.73-390A>C||||||	GT:AD:DP:GQ:PL	1/1:0,2:2:6:78,6,0	./.:1,0:1	./.:0,0:0	./.:0,0:0	./.:1,0:1	0/0:1,0:1:3:0,3,37	./.:0,0:0	./.:0,0:0	./.:0,0:0	0/0:1,0:1:3:0,3,37	1/1:0,3:3:9:122,9,0	./.:1,0:1	./.:1,0:1	./.:1,0:1	./.:0,0:0
3	149200602	.	A	T	868.44	AC=14;AF=0.778;AN=18;DP=29;ExcessHet=0.1472;FS=0.000;MLEAC=16;MLEAF=0.889;MQ=47.96;QD=37.76;SOR=6.358;ANN=T|downstream_gene_variant|MODIFIER|EXON_3_149195270_149195391|AAEL026724|transcript|AAEL026724-RA|pseudogene||n.*4473A>T|||||4473|,T|downstream_gene_variant|MODIFIER|EXON_3_149201368_149201686|AAEL022189|transcript|AAEL022189-RB|protein_coding||c.*964T>A|||||766|,T|downstream_gene_variant|MOD…	GT:AD:DP:GQ:PL	1/1:0,6:6:18:245,18,0	1/1:0,2:2:6:82,6,0	1/1:0,4:4:12:163,12,0	./.:0,0:0	./.:0,0:0	0/0:3,0:3:0:0,0,41	./.:0,0:0	./.:2,0:2	0/0:1,0:1:3:0,3,37	./.:0,0:0	1/1:0,5:5:15:204,15,0	1/1:0,2:2:6:82,6,0	1/1:0,2:2:6:50,6,0	./.:0,0:0	1/1:0,2:2:6:82,6,0
3	149318052	.	A	T	1017.49	AC=14;AF=0.778;AN=18;DP=29;ExcessHet=0.0256;FS=0.000;MLEAC=16;MLEAF=0.889;MQ=49.07;QD=39.13;SOR=6.593;ANN=T|intron_variant|MODIFIER|EXON_3_149260318_149260519|AAEL010159|transcript|AAEL010159-RA|protein_coding|5/5|c.2985-464A>T||||||	GT:AD:DP:GQ:PL	1/1:0,5:5:15:204,15,0	./.:0,0:0	1/1:0,2:2:6:82,6,0	./.:1,0:1	1/1:0,3:3:9:122,9,0	0/0:1,0:1:3:0,3,41	./.:0,0:0	0/0:1,0:1:3:0,3,41	./.:0,0:0	./.:0,0:0	1/1:0,8:8:24:326,24,0	1/1:0,2:2:6:82,6,0	1/1:0,3:3:9:122,9,0	./.:0,0:0	1/1:0,3:3:9:122,9,0
3	149318081	.	T	C	795.77	AC=12;AF=0.750;AN=16;DP=25;ExcessHet=0.0335;FS=0.000;MLEAC=14;MLEAF=0.875;MQ=47.78;QD=37.89;SOR=6.184;ANN=C|intron_variant|MODIFIER|EXON_3_149260318_149260519|AAEL010159|transcript|AAEL010159-RA|protein_coding|5/5|c.2985-435T>C||||||	GT:AD:DP:GQ:PL	1/1:0,5:5:15:200,15,0	./.:0,0:0	1/1:0,2:2:6:78,6,0	./.:1,0:1	1/1:0,3:3:9:118,9,0	0/0:1,0:1:3:0,3,41	./.:0,0:0	0/0:1,0:1:3:0,3,41	./.:0,0:0	./.:0,0:0	1/1:0,6:6:18:241,18,0	./.:1,0:1	1/1:0,2:2:6:82,6,0	./.:0,0:0	1/1:0,3:3:9:118,9,0
3	151909038	.	T	C	327.81	AC=10;AF=0.714;AN=14;DP=14;ExcessHet=0.0458;FS=0.000;MLEAC=10;MLEAF=0.714;MQ=47.43;QD=40.98;SOR=4.615;ANN=C|3_prime_UTR_variant|MODIFIER|EXON_3_151908173_151909662|AAEL007804|transcript|AAEL007804-RB|protein_coding|11/11|c.*367A>G|||||367|,C|3_prime_UTR_variant|MODIFIER|EXON_3_151908173_151909662|AAEL007804|transcript|AAEL007804-RC|protein_coding|11/11|c.*367A>G|||||367|,C|3_prime_UTR_variant|MOD…	GT:AD:DP:GQ:PL	1/1:0,2:2:6:82,6,0	./.:1,0:1	1/1:0,2:2:6:82,6,0	./.:0,0:0	1/1:0,1:1:3:41,3,0	0/0:2,0:2:6:0,6,74	./.:0,0:0	./.:0,0:0	./.:0,0:0	0/0:2,0:2:6:0,6,74	1/1:0,2:2:6:82,6,0	./.:0,0:0	./.:0,0:0	./.:0,0:0	1/1:0,2:2:6:82,6,0
3	151919588	.	T	C	634.26	AC=14;AF=0.636;AN=22;DP=28;ExcessHet=0.0022;FS=0.000;InbreedingCoeff=0.6016;MLEAC=15;MLEAF=0.682;MQ=47.30;QD=39.64;SOR=5.784;ANN=C|synonymous_variant|LOW|EXON_3_151908173_151909662|AAEL007804|transcript|AAEL007804-RB|protein_coding|7/11|c.2043A>G|p.Lys681Lys|3889/6456|2043/3378|681/1125||,C|synonymous_variant|LOW|EXON_3_151908173_151909662|AAEL007804|transcript|AAEL007804-RC|protein_coding|7/11|c…	GT:AD:DP:GQ:PL	1/1:0,3:3:9:122,9,0	./.:1,0:1	1/1:0,2:2:6:82,6,0	./.:1,0:1	1/1:0,1:1:3:41,3,0	0/0:4,0:4:9:0,9,135	./.:0,0:0	0/0:2,0:2:6:0,6,59	0/0:1,0:1:3:0,3,37	0/0:2,0:2:6:0,6,74	1/1:0,4:4:12:163,12,0	1/1:0,3:3:9:122,9,0	1/1:0,2:2:6:82,6,0	./.:0,0:0	1/1:0,2:2:6:82,6,0
3	152600953	.	T	G	371.94	AC=8;AF=0.667;AN=12;DP=14;ExcessHet=0.0663;FS=0.000;MLEAC=9;MLEAF=0.750;MQ=45.64;QD=37.19;SOR=4.804;ANN=G|intergenic_region|MODIFIER|EXON_3_151908173_151909662-CLIPD1|AAEL007804-AAEL007796|intergenic_region|AAEL007804-AAEL007796|||n.152600953T>G||||||	GT:AD:DP:GQ:PL	1/1:0,2:2:6:82,6,0	./.:0,0:0	./.:0,0:0	1/1:0,2:2:6:82,6,0	./.:0,0:0	0/0:1,0:1:3:0,3,37	./.:0,0:0	./.:0,0:0	./.:0,0:0	0/0:1,0:1:3:0,3,37	1/1:0,4:4:12:163,12,0	./.:1,0:1	1/1:0,2:2:6:82,6,0	./.:1,0:1	./.:0,0:0
3	153258345	.	T	C	251.15	AC=6;AF=0.600;AN=10;DP=12;ExcessHet=0.1047;FS=0.000;MLEAC=7;MLEAF=0.700;MQ=41.83;QD=35.88;SOR=4.174;ANN=C|intron_variant|MODIFIER|EXON_3_153236647_153237383|AAEL013432|transcript|AAEL013432-RB|protein_coding|1/11|c.682+35A>G||||||,C|intron_variant|MODIFIER|EXON_3_153236647_153237383|AAEL013432|transcript|AAEL013432-RA|protein_coding|1/11|c.682+35A>G||||||	GT:AD:DP:GQ:PL	1/1:0,2:2:6:82,6,0	./.:0,0:0	./.:1,0:1	./.:0,0:0	./.:1,0:1	0/0:1,0:1:3:0,3,41	./.:0,0:0	./.:0,0:0	./.:0,0:0	0/0:1,0:1:3:0,3,37	1/1:0,3:3:9:122,9,0	1/1:0,2:2:6:82,6,0	./.:0,0:0	./.:0,0:0	./.:1,0:1
3	155634951	.	A	G	398.44	AC=8;AF=0.500;AN=16;DP=24;ExcessHet=0.0118;FS=0.000;MLEAC=9;MLEAF=0.562;MQ=42.82;QD=36.22;SOR=4.977;ANN=G|synonymous_variant|LOW|EXON_3_155629953_155630333|AAEL009705|transcript|AAEL009705-RA|protein_coding|4/6|c.1197A>G|p.Pro399Pro|1527/2727|1197/2289|399/762||,G|downstream_gene_variant|MODIFIER|EXON_3_155636303_155637087|AAEL009704|transcript|AAEL009704-RB|protein_coding||c.*1811T>C|||||1352|,G…	GT:AD:DP:GQ:PL	1/1:0,3:3:9:122,9,0	./.:0,0:0	./.:1,0:1	./.:1,0:1	./.:1,0:1	0/0:5,0:5:12:0,12,180	0/0:1,0:1:3:0,3,37	./.:0,0:0	0/0:1,0:1:3:0,3,19	0/0:2,0:2:6:0,6,78	1/1:0,4:4:12:163,12,0	./.:1,0:1	1/1:0,2:2:6:82,6,0	./.:0,0:0	1/1:0,2:2:6:82,6,0
3	155648787	.	A	T	1046.72	AC=16;AF=0.800;AN=20;DP=32;ExcessHet=0.0202;FS=0.000;InbreedingCoeff=0.5059;MLEAC=18;MLEAF=0.900;MQ=49.10;QD=38.77;SOR=6.666;ANN=T|intron_variant|MODIFIER|EXON_3_155636303_155637087|AAEL009704|transcript|AAEL009704-RB|protein_coding|5/5|c.1405+9160T>A||||||,T|intron_variant|MODIFIER|EXON_3_155636303_155637087|AAEL009704|transcript|AAEL009704-RG|protein_coding|6/6|c.1405+9160T>A||||||,T|intron_var…	GT:AD:DP:GQ:PGT:PID:PL	1/1:0,5:5:15:.:.:200,15,0	1/1:0,2:2:6:.:.:78,6,0	1/1:0,2:2:6:.:.:81,6,0	./.:1,0:1	1/1:0,2:2:6:.:.:78,6,0	0/0:2,0:2:3:.:.:0,3,45	0/0:2,0:2:3:.:.:0,3,45	./.:0,0:0	./.:0,0:0	./.:0,0:0	1/1:0,7:7:21:.:.:282,21,0	1/1:0,3:3:9:.:.:122,9,0	./.:0,0:0	1/1:0,2:2:6:1|1:155648769_C_T:90,6,0	1/1:0,4:4:12:.:.:159,12,0
3	159910858	.	T	C	1202.41	AC=12;AF=0.667;AN=18;DP=41;ExcessHet=0.1703;FS=0.000;MLEAC=15;MLEAF=0.833;MQ=48.46;QD=38.79;SOR=6.932;ANN=C|missense_variant|MODERATE|EXON_3_159909887_159910032|AAEL005596|transcript|AAEL005596-RA|protein_coding|3/4|c.671T>C|p.Phe224Ser|714/1141|671/891|224/296||,C|downstream_gene_variant|MODIFIER|EXON_3_159915380_159915741|AAEL017051|transcript|AAEL017051-RB|protein_coding||c.*4688A>G|||||4522|	GT:AD:DP:GQ:PL	1/1:0,6:6:18:245,18,0	./.:1,0:1	./.:1,0:1	1/1:0,2:2:6:82,6,0	1/1:0,2:2:6:82,6,0	0/0:4,0:4:0:0,0,86	./.:0,0:0	0/0:2,0:2:6:0,6,78	./.:0,0:0	0/0:2,0:2:0:0,0,4	1/1:0,11:11:33:436,33,0	1/1:0,2:2:6:82,6,0	./.:0,0:0	./.:0,0:0	1/1:0,8:8:24:318,24,0
3	160041057	.	A	G	394.38	AC=8;AF=0.571;AN=14;DP=19;ExcessHet=0.0254;FS=0.000;MLEAC=9;MLEAF=0.643;MQ=47.87;QD=35.85;SOR=4.977;ANN=G|upstream_gene_variant|MODIFIER|EXON_3_160037963_160038104|AAEL023137|transcript|AAEL023137-RA|pseudogene||n.-2480T>C|||||2480|,G|intron_variant|MODIFIER|EXON_3_159982131_159983243|AAEL018344|transcript|AAEL018344-RB|protein_coding|4/4|c.4357+23A>G||||||	GT:AD:DP:GQ:PL	1/1:0,2:2:6:78,6,0	./.:0,0:0	1/1:0,2:2:6:78,6,0	./.:0,0:0	./.:0,0:0	0/0:4,0:4:9:0,9,135	0/0:1,0:1:3:0,3,41	0/0:2,0:2:6:0,6,82	./.:0,0:0	./.:0,0:0	1/1:0,4:4:12:163,12,0	1/1:0,3:3:9:122,9,0	./.:1,0:1	./.:0,0:0	./.:0,0:0
3	166395487	.	G	A	171.66	AC=4;AF=0.500;AN=8;DP=13;ExcessHet=0.1902;FS=0.000;MLEAC=5;MLEAF=0.625;MQ=33.71;QD=34.33;SOR=3.611;ANN=A|missense_variant|MODERATE|EXON_3_166394167_166398288|AAEL022918|transcript|AAEL022918-RA|protein_coding|1/1|c.908G>A|p.Arg303Lys|1321/4122|908/1548|303/515||,A|intron_variant|MODIFIER|EXON_3_166351710_166351892|AAEL004025|transcript|AAEL004025-RG|protein_coding|2/2|c.292-6328G>A||||||,A|intron…	GT:AD:DP:GQ:PL	1/1:0,3:3:9:122,9,0	./.:0,0:0	./.:1,0:1	./.:0,0:0	./.:1,0:1	0/0:1,0:1:3:0,3,41	./.:0,0:0	0/0:1,0:1:3:0,3,41	./.:0,0:0	./.:0,0:0	1/1:0,2:2:6:82,6,0	./.:2,0:2	./.:0,0:0	./.:2,0:2	./.:0,0:0
3	166498440	.	T	A	525.61	AC=10;AF=0.500;AN=20;DP=36;ExcessHet=0.0030;FS=0.000;InbreedingCoeff=0.6991;MLEAC=11;MLEAF=0.550;MQ=48.51;QD=32.85;SOR=5.670;ANN=A|3_prime_UTR_variant|MODIFIER|EXON_3_166442424_166443301|AAEL004036|transcript|AAEL004036-RA|protein_coding|3/3|c.*13T>A|||||13|	GT:AD:DP:GQ:PL	1/1:0,5:5:15:173,15,0	1/1:0,3:3:9:91,9,0	./.:1,0:1	./.:0,0:0	1/1:0,2:2:6:82,6,0	0/0:9,0:9:21:0,21,315	0/0:1,0:1:3:0,3,37	0/0:4,0:4:12:0,12,148	0/0:4,0:4:6:0,6,90	0/0:1,0:1:3:0,3,41	1/1:0,3:3:9:121,9,0	./.:0,0:0	./.:0,0:0	1/1:0,3:3:9:121,9,0	./.:0,0:0
3	166555747	.	C	T	493.32	AC=8;AF=0.667;AN=12;DP=16;ExcessHet=0.0663;FS=0.000;MLEAC=10;MLEAF=0.833;MQ=48.18;QD=37.95;SOR=5.283;ANN=T|intron_variant|MODIFIER|EXON_3_166508268_166508548|AAEL021222|transcript|AAEL021222-RA|pseudogene|3/3|n.666-47199G>A||||||,T|intron_variant|MODIFIER|EXON_3_166508268_166508548|AAEL021222|transcript|AAEL021222-RB|pseudogene|2/2|n.573-47199G>A||||||	GT:AD:DP:GQ:PL	1/1:0,2:2:6:82,6,0	./.:1,0:1	./.:0,0:0	./.:0,0:0	./.:0,0:0	0/0:1,0:1:3:0,3,41	./.:0,0:0	./.:0,0:0	0/0:1,0:1:3:0,3,41	./.:0,0:0	1/1:0,6:6:18:245,18,0	1/1:0,3:3:9:122,9,0	./.:0,0:0	./.:0,0:0	1/1:0,2:2:6:82,6,0
3	166782522	.	G	C	1580.4	AC=18;AF=0.818;AN=22;DP=43;ExcessHet=0.0164;FS=0.000;InbreedingCoeff=0.5303;MLEAC=20;MLEAF=0.909;MQ=49.39;QD=39.51;SOR=7.428;ANN=C|synonymous_variant|LOW|EXON_3_166700020_166700330|AAEL004003|transcript|AAEL004003-RA|protein_coding|3/3|c.399G>C|p.Pro133Pro|1665/3477|399/1863|133/620||,C|intron_variant|MODIFIER|EXON_3_166508268_166508548|AAEL021222|transcript|AAEL021222-RA|pseudogene|2/3|n.583+151…	GT:AD:DP:GQ:PL	1/1:0,6:6:18:245,18,0	1/1:0,2:2:6:82,6,0	1/1:0,2:2:6:82,6,0	1/1:0,2:2:6:82,6,0	./.:1,0:1	0/0:1,0:1:3:0,3,37	./.:0,0:0	0/0:1,0:1:3:0,3,37	./.:0,0:0	./.:0,0:0	1/1:0,12:12:36:485,36,0	1/1:0,4:4:12:163,12,0	1/1:0,4:4:12:159,12,0	1/1:0,6:6:18:245,18,0	1/1:0,2:2:6:82,6,0
3	168931124	.	A	G	9140.21	AC=19;AF=0.731;AN=26;BaseQRankSum=2.057;ClippingRankSum=0.000;DP=264;ExcessHet=0.0189;FS=0.000;InbreedingCoeff=0.7497;MLEAC=20;MLEAF=0.769;MQ=49.90;MQRankSum=0.000;QD=37.31;ReadPosRankSum=0.482;SOR=2.424;ANN=G|5_prime_UTR_variant|MODIFIER|EXON_3_168892902_168896743|AAEL009169|transcript|AAEL009169-RB|protein_coding|2/14|c.-241T>C|||||352|,G|5_prime_UTR_variant|MODIFIER|EXON_3_168892902_168896743|…	GT:AD:DP:GQ:PL	1/1:2,39:41:56:1480,56,0	0/1:2,16:18:27:594,0,27	1/1:1,17:18:28:660,28,0	1/1:1,22:23:32:860,32,0	1/1:1,16:17:10:580,10,0	0/0:10,0:10:21:0,21,315	./.:1,0:1	./.:0,0:0	0/0:4,0:4:9:0,9,135	0/0:4,0:4:12:0,12,159	1/1:0,44:44:99:1754,132,0	1/1:0,21:21:63:848,63,0	1/1:0,19:19:57:743,57,0	1/1:0,29:29:86:1116,86,0	1/1:0,15:15:45:580,45,0
3	170293870	.	C	T	1257.06	AC=16;AF=0.800;AN=20;DP=35;ExcessHet=0.0202;FS=0.000;InbreedingCoeff=0.5696;MLEAC=18;MLEAF=0.900;MQ=50.00;QD=38.09;SOR=7.054;ANN=T|synonymous_variant|LOW|EXON_3_170293090_170293463|AAEL020158|transcript|AAEL020158-RA|protein_coding|2/3|c.270C>T|p.Ser90Ser|479/1701|270/1236|90/411||	GT:AD:DP:GQ:PL	1/1:0,5:5:15:195,15,0	1/1:0,2:2:6:82,6,0	./.:0,0:0	./.:0,0:0	1/1:0,3:3:9:118,9,0	0/0:1,0:1:3:0,3,37	0/0:1,0:1:3:0,3,37	./.:0,0:0	./.:0,0:0	./.:0,0:0	1/1:0,9:9:27:355,27,0	1/1:0,4:4:12:155,12,0	1/1:0,4:4:12:159,12,0	1/1:0,2:2:6:82,6,0	1/1:0,4:4:12:155,12,0
3	170653941	.	G	T	1955.71	AC=18;AF=0.818;AN=22;DP=52;ExcessHet=0.0164;FS=0.000;InbreedingCoeff=0.6071;MLEAC=20;MLEAF=0.909;MQ=50.00;QD=39.11;SOR=7.864;ANN=T|downstream_gene_variant|MODIFIER|EXON_3_170641309_170641458|AAEL007007|transcript|AAEL007007-RA|protein_coding||c.*2403G>T|||||2321|,T|intron_variant|MODIFIER|EXON_3_170652491_170653346|AAEL007022|transcript|AAEL007022-RA|protein_coding|5/6|c.1007-288C>A||||||	GT:AD:DP:GQ:PL	1/1:0,7:7:21:281,21,0	1/1:0,2:2:6:82,6,0	1/1:0,4:4:12:159,12,0	./.:0,0:0	1/1:0,2:2:6:78,6,0	0/0:1,0:1:3:0,3,37	0/0:1,0:1:3:0,3,37	./.:0,0:0	./.:0,0:0	./.:0,0:0	1/1:0,10:10:30:399,30,0	1/1:0,7:7:21:281,21,0	1/1:0,8:8:24:322,24,0	1/1:0,3:3:9:122,9,0	1/1:0,7:7:21:277,21,0
3	170654026	.	C	T	291.84	AC=6;AF=0.600;AN=10;DP=14;ExcessHet=0.1047;FS=0.000;MLEAC=7;MLEAF=0.700;MQ=40.82;QD=36.48;SOR=4.407;ANN=T|downstream_gene_variant|MODIFIER|EXON_3_170641309_170641458|AAEL007007|transcript|AAEL007007-RA|protein_coding||c.*2488C>T|||||2406|,T|intron_variant|MODIFIER|EXON_3_170652491_170653346|AAEL007022|transcript|AAEL007022-RA|protein_coding|5/6|c.1007-373G>A||||||	GT:AD:DP:GQ:PL	1/1:0,2:2:6:82,6,0	./.:0,0:0	./.:1,0:1	./.:0,0:0	./.:1,0:1	0/0:1,0:1:3:0,3,37	./.:0,0:0	0/0:1,0:1:3:0,3,37	./.:0,0:0	./.:0,0:0	1/1:0,4:4:12:163,12,0	./.:0,0:0	./.:1,0:1	./.:1,0:1	1/1:0,2:2:6:82,6,0
3	173230336	.	C	G	2254.4	AC=18;AF=0.818;AN=22;DP=59;ExcessHet=0.0164;FS=0.000;InbreedingCoeff=0.6471;MLEAC=20;MLEAF=0.909;MQ=50.00;QD=39.55;SOR=8.121;ANN=G|synonymous_variant|LOW|EXON_3_173199776_173202147|AAEL026535|transcript|AAEL026535-RA|protein_coding|3/12|c.288G>C|p.Gly96Gly|1208/6597|288/4134|96/1377||,G|synonymous_variant|LOW|EXON_3_173199776_173202147|AAEL026535|transcript|AAEL026535-RB|protein_coding|3/11|c.288…	GT:AD:DP:GQ:PL	1/1:0,10:10:30:404,30,0	1/1:0,4:4:12:163,12,0	./.:0,0:0	1/1:0,4:4:12:163,12,0	1/1:0,5:5:15:200,15,0	0/0:1,0:1:3:0,3,41	./.:0,0:0	0/0:1,0:1:3:0,3,32	./.:0,0:0	./.:0,0:0	1/1:0,15:15:45:603,45,0	1/1:0,4:4:12:163,12,0	1/1:0,2:2:6:82,6,0	1/1:0,7:7:21:281,21,0	1/1:0,6:6:18:241,18,0
3	173917333	.	A	G	129.84	AC=4;AF=0.400;AN=10;DP=13;ExcessHet=0.1047;FS=0.000;MLEAC=5;MLEAF=0.500;MQ=31.62;QD=32.46;SOR=3.258;ANN=G|upstream_gene_variant|MODIFIER|RpS3a|AAEL005901|transcript|AAEL005901-RC|protein_coding||c.-2584T>C|||||2543|,G|intron_variant|MODIFIER|EXON_3_173914915_173915004|AAEL005914|transcript|AAEL005914-RA|protein_coding|2/2|c.244-1555A>G||||||	GT:AD:DP:GQ:PL	1/1:0,2:2:6:82,6,0	0/0:1,0:1:3:0,3,41	./.:0,0:0	./.:2,0:2	./.:2,0:2	0/0:1,0:1:3:0,3,41	./.:0,0:0	0/0:1,0:1:3:0,3,41	./.:0,0:0	./.:0,0:0	1/1:0,2:2:6:82,6,0	./.:1,0:1	./.:0,0:0	./.:0,0:0	./.:1,0:1
3	174629219	.	A	G	343.18	AC=8;AF=0.667;AN=12;DP=12;ExcessHet=0.0663;FS=0.000;MLEAC=9;MLEAF=0.750;MQ=47.43;QD=38.13;SOR=4.615;ANN=G|intron_variant|MODIFIER|EXON_3_174227378_174228055|AAEL005906|transcript|AAEL005906-RA|protein_coding|3/10|c.14-29907A>G||||||,G|intron_variant|MODIFIER|EXON_3_174623922_174624437|AAEL005903|transcript|AAEL005903-RA|protein_coding|2/4|c.630-441T>C||||||,G|intron_variant|MODIFIER|EXON_3_174227…	GT:AD:DP:GQ:PGT:PID:PL	1/1:0,3:3:9:.:.:118,9,0	./.:0,0:0	1/1:0,2:2:6:.:.:82,6,0	./.:0,0:0	./.:1,0:1	0/0:1,0:1:3:.:.:0,3,37	./.:0,0:0	./.:0,0:0	./.:0,0:0	0/0:1,0:1:3:.:.:0,3,37	1/1:0,2:2:6:1|1:174629219_A_G:90,6,0	./.:0,0:0	1/1:0,2:2:6:1|1:174629219_A_G:90,6,0	./.:0,0:0	./.:0,0:0
3	174629238	.	G	A	327.18	AC=8;AF=0.667;AN=12;DP=12;ExcessHet=0.0663;FS=0.000;MLEAC=9;MLEAF=0.750;MQ=47.43;QD=36.35;SOR=4.615;ANN=A|intron_variant|MODIFIER|EXON_3_174227378_174228055|AAEL005906|transcript|AAEL005906-RA|protein_coding|3/10|c.14-29888G>A||||||,A|intron_variant|MODIFIER|EXON_3_174623922_174624437|AAEL005903|transcript|AAEL005903-RA|protein_coding|2/4|c.630-460C>T||||||,A|intron_variant|MODIFIER|EXON_3_174227…	GT:AD:DP:GQ:PGT:PID:PL	1/1:0,3:3:9:.:.:122,9,0	./.:0,0:0	1/1:0,2:2:6:.:.:82,6,0	./.:0,0:0	./.:1,0:1	0/0:1,0:1:3:.:.:0,3,37	./.:0,0:0	./.:0,0:0	./.:0,0:0	0/0:1,0:1:3:.:.:0,3,37	1/1:0,2:2:6:1|1:174629219_A_G:80,6,0	./.:0,0:0	1/1:0,2:2:6:1|1:174629219_A_G:80,6,0	./.:0,0:0	./.:0,0:0
3	174825952	.	G	C	898.91	AC=12;AF=0.750;AN=16;DP=31;ExcessHet=0.1703;FS=0.000;MLEAC=14;MLEAF=0.875;MQ=48.04;QD=37.45;SOR=6.439;ANN=C|5_prime_UTR_variant|MODIFIER|EXON_3_174781772_174782040|AAEL019519|transcript|AAEL019519-RA|protein_coding|2/8|c.-57G>C|||||57|,C|5_prime_UTR_variant|MODIFIER|EXON_3_174781772_174782040|AAEL019519|transcript|AAEL019519-RB|protein_coding|5/11|c.-57G>C|||||57|	GT:AD:DP:GQ:PL	1/1:0,8:8:24:322,24,0	1/1:0,4:4:12:163,12,0	./.:0,0:0	1/1:0,2:2:6:82,6,0	1/1:0,5:5:15:200,15,0	0/0:3,0:3:0:0,0,41	./.:0,0:0	./.:1,0:1	0/0:2,0:2:6:0,6,67	./.:0,0:0	1/1:0,3:3:9:91,9,0	1/1:0,2:2:6:82,6,0	./.:0,0:0	./.:1,0:1	./.:0,0:0
3	176005801	.	T	C	221.55	AC=6;AF=0.375;AN=16;DP=22;ExcessHet=0.0152;FS=0.000;MLEAC=5;MLEAF=0.312;MQ=43.30;QD=36.93;SOR=3.912;ANN=C|missense_variant|MODERATE|GNBPB4|AAEL009178|transcript|AAEL009178-RA|protein_coding|3/3|c.925A>G|p.Ile309Val|971/1275|925/1185|309/394||	GT:AD:DP:GQ:PGT:PID:PL	1/1:0,2:2:6:1|1:176005791_T_C:90,6,0	./.:0,0:0	1/1:0,2:2:6:1|1:176005791_T_C:90,6,0	./.:1,0:1	0/0:1,0:1:3:.:.:0,3,41	0/0:6,0:6:18:.:.:0,18,222	0/0:1,0:1:3:.:.:0,3,37	./.:0,0:0	0/0:2,0:2:6:.:.:0,6,78	0/0:4,0:4:12:.:.:0,12,159	1/1:0,2:2:6:1|1:176005791_T_C:90,6,0	./.:1,0:1	./.:0,0:0	./.:0,0:0	./.:0,0:0
3	177014009	.	C	T	371.94	AC=8;AF=0.667;AN=12;DP=14;ExcessHet=0.0663;FS=0.000;MLEAC=9;MLEAF=0.750;MQ=45.64;QD=37.19;SOR=4.804;ANN=T|5_prime_UTR_variant|MODIFIER|CLIPD6|AAEL002124|transcript|AAEL002124-RA|protein_coding|1/6|c.-34C>T|||||34|	GT:AD:DP:GQ:PL	1/1:0,2:2:6:82,6,0	./.:0,0:0	./.:0,0:0	./.:0,0:0	1/1:0,2:2:6:82,6,0	0/0:1,0:1:3:0,3,37	./.:0,0:0	./.:0,0:0	./.:0,0:0	0/0:1,0:1:3:0,3,37	1/1:0,4:4:12:163,12,0	./.:1,0:1	./.:0,0:0	1/1:0,2:2:6:82,6,0	./.:1,0:1
3	178807022	.	C	A	524.24	AC=8;AF=0.667;AN=12;DP=21;ExcessHet=3.0103;FS=0.000;MLEAC=10;MLEAF=0.833;MQ=48.30;QD=37.45;SOR=2.985;ANN=A|synonymous_variant|LOW|EXON_3_178590849_178591330|AAEL019476|transcript|AAEL019476-RA|protein_coding|7/21|c.2937C>A|p.Ala979Ala|3631/9916|2937/8139|979/2712||	GT:AD:DP:GQ:PL	1/1:0,4:4:12:159,12,0	./.:0,0:0	./.:0,0:0	1/1:0,3:3:9:122,9,0	./.:0,0:0	0/0:3,0:3:0:0,0,37	./.:0,0:0	./.:0,0:0	0/0:3,0:3:0:0,0,37	./.:0,0:0	1/1:0,4:4:12:159,12,0	./.:0,0:0	./.:1,0:1	1/1:0,3:3:9:118,9,0	./.:0,0:0
3	182894301	.	C	T	3172.25	AC=18;AF=0.750;AN=24;DP=87;ExcessHet=0.0036;FS=0.000;InbreedingCoeff=0.7655;MLEAC=21;MLEAF=0.875;MQ=49.70;QD=38.69;SOR=8.838;ANN=T|non_coding_transcript_exon_variant|MODIFIER|EXON_3_182894235_182894749|AAEL023336|transcript|AAEL023336-RA|pseudogene|2/2|n.488G>A||||||	GT:AD:DP:GQ:PL	1/1:0,18:18:54:699,54,0	1/1:0,5:5:15:204,15,0	1/1:0,11:11:33:417,33,0	1/1:0,8:8:24:322,24,0	1/1:0,6:6:18:213,18,0	0/0:2,0:2:6:0,6,82	./.:0,0:0	0/0:1,0:1:3:0,3,41	0/0:1,0:1:3:0,3,41	./.:0,0:0	1/1:0,13:13:39:526,39,0	1/1:0,5:5:15:200,15,0	1/1:0,8:8:24:326,24,0	./.:1,0:1	1/1:0,8:8:24:322,24,0
3	182894458	.	C	A	3440.86	AC=19;AF=0.731;AN=26;BaseQRankSum=-0.000;ClippingRankSum=-0.000;DP=97;ExcessHet=0.0189;FS=0.000;InbreedingCoeff=0.6175;MLEAC=21;MLEAF=0.808;MQ=50.00;MQRankSum=-0.000;QD=37.81;ReadPosRankSum=0.661;SOR=6.804;ANN=A|non_coding_transcript_exon_variant|MODIFIER|EXON_3_182894235_182894749|AAEL023336|transcript|AAEL023336-RA|pseudogene|2/2|n.331G>T||||||	GT:AD:DP:GQ:PL	1/1:1,15:16:7:566,7,0	1/1:0,6:6:18:241,18,0	1/1:0,6:6:18:244,18,0	0/1:1,7:8:17:261,0,17	1/1:0,5:5:15:204,15,0	0/0:3,0:3:9:0,9,118	./.:0,0:0	./.:0,0:0	0/0:2,0:2:6:0,6,67	0/0:1,0:1:3:0,3,41	1/1:0,18:18:54:728,54,0	1/1:0,10:10:30:376,30,0	1/1:0,7:7:21:284,21,0	1/1:0,6:6:18:237,18,0	1/1:0,9:9:27:365,27,0
3	182894488	.	C	T	2871.37	AC=20;AF=0.769;AN=26;DP=69;ExcessHet=0.0027;FS=0.000;InbreedingCoeff=0.7226;MLEAC=23;MLEAF=0.885;MQ=50.00;QD=44.17;SOR=8.380;ANN=T|non_coding_transcript_exon_variant|MODIFIER|EXON_3_182894235_182894749|AAEL023336|transcript|AAEL023336-RA|pseudogene|2/2|n.301G>A||||||	GT:AD:DP:GQ:PGT:PID:PL	1/1:0,10:10:30:1|1:182894488_C_T:432,30,0	1/1:0,3:3:9:1|1:182894488_C_T:126,9,0	1/1:0,4:4:12:1|1:182894488_C_T:171,12,0	1/1:0,5:5:15:1|1:182894488_C_T:220,15,0	1/1:0,4:4:12:1|1:182894488_C_T:180,12,0	0/0:2,0:2:6:.:.:0,6,82	./.:0,0:0	./.:0,0:0	0/0:1,0:1:3:.:.:0,3,37	0/0:1,0:1:3:.:.:0,3,41	1/1:0,15:15:48:1|1:182894488_C_T:698,48,0	1/1:0,6:6:18:1|1:182894488_C_T:261,18,0	1/1:0,6:6:18:1|1:182894488_C_T:270,18,0	1/1:0,4:4:15:1|1:182894488_C_T:216,15,0	1/1:0,8:8:24:1|1:182894488_C_T:355,24,0
3	182894501	.	G	T	2908.21	AC=19;AF=0.731;AN=26;BaseQRankSum=-0.385;ClippingRankSum=-0.000;DP=75;ExcessHet=0.0189;FS=0.000;InbreedingCoeff=0.5247;MLEAC=21;MLEAF=0.808;MQ=50.00;MQRankSum=-0.000;QD=42.15;ReadPosRankSum=0.674;SOR=7.112;ANN=T|non_coding_transcript_exon_variant|MODIFIER|EXON_3_182894235_182894749|AAEL023336|transcript|AAEL023336-RA|pseudogene|2/2|n.288C>A||||||	GT:AD:DP:GQ:PGT:PID:PL	1/1:0,9:9:27:1|1:182894488_C_T:393,27,0	1/1:0,1:1:3:1|1:182894488_C_T:45,3,0	1/1:0,4:4:12:1|1:182894488_C_T:172,12,0	1/1:0,6:6:18:1|1:182894488_C_T:258,18,0	1/1:0,4:4:12:1|1:182894488_C_T:180,12,0	0/0:2,0:2:6:.:.:0,6,78	./.:0,0:0	./.:0,0:0	0/0:1,0:1:3:.:.:0,3,37	0/0:1,0:1:3:.:.:0,3,41	1/1:0,17:17:51:1|1:182894488_C_T:736,51,0	1/1:0,6:6:18:1|1:182894488_C_T:262,18,0	1/1:0,9:9:27:1|1:182894488_C_T:384,27,0	1/1:0,4:4:12:1|1:182894488_C_T:176,12,0	0/1:1,9:10:11:0|1:182894488_C_T:362,0,11
3	185208922	.	A	C	331.31	AC=6;AF=0.600;AN=10;DP=17;ExcessHet=0.1047;FS=0.000;MLEAC=7;MLEAF=0.700;MQ=41.60;QD=36.81;SOR=4.615;ANN=C|intron_variant|MODIFIER|EXON_3_185208535_185208681|AAEL000424|transcript|AAEL000424-RB|protein_coding|1/2|c.-301-53A>C||||||,C|intron_variant|MODIFIER|EXON_3_185208535_185208681|AAEL000424|transcript|AAEL000424-RA|protein_coding|1/5|c.85-53A>C||||||	GT:AD:DP:GQ:PL	1/1:0,4:4:12:163,12,0	./.:0,0:0	./.:0,0:0	1/1:0,3:3:9:122,9,0	./.:2,0:2	0/0:2,0:2:3:0,3,45	./.:0,0:0	0/0:2,0:2:3:0,3,45	./.:0,0:0	./.:0,0:0	1/1:0,2:2:6:82,6,0	./.:0,0:0	./.:0,0:0	./.:1,0:1	./.:1,0:1
3	185473812	.	T	C	269.66	AC=8;AF=0.571;AN=14;DP=15;ExcessHet=0.0254;FS=0.000;MLEAC=9;MLEAF=0.643;MQ=42.64;QD=33.71;SOR=4.407;ANN=C|intron_variant|MODIFIER|EXON_3_185344722_185344871|AAEL000417|transcript|AAEL000417-RD|protein_coding|6/10|c.1387-905T>C||||||,C|intron_variant|MODIFIER|EXON_3_185344722_185344871|AAEL000417|transcript|AAEL000417-RE|protein_coding|6/10|c.1387-905T>C||||||,C|intron_variant|MODIFIER|EXON_3_1853…	GT:AD:DP:GQ:PL	1/1:0,2:2:6:78,6,0	./.:1,0:1	./.:0,0:0	1/1:0,2:2:6:78,6,0	./.:1,0:1	0/0:2,0:2:6:0,6,78	./.:0,0:0	./.:0,0:0	0/0:1,0:1:3:0,3,37	0/0:1,0:1:3:0,3,37	1/1:0,2:2:6:78,6,0	./.:1,0:1	1/1:0,2:2:6:78,6,0	./.:0,0:0	./.:0,0:0
3	186208915	.	G	T	398.37	AC=10;AF=0.714;AN=14;DP=20;ExcessHet=0.2020;FS=0.000;MLEAC=11;MLEAF=0.786;MQ=46.55;QD=30.64;SOR=5.283;ANN=T|3_prime_UTR_variant|MODIFIER|EXON_3_186070790_186071051|AAEL000461|transcript|AAEL000461-RD|protein_coding|9/9|c.*70G>T|||||70|,T|3_prime_UTR_variant|MODIFIER|EXON_3_186070790_186071051|AAEL000461|transcript|AAEL000461-RN|protein_coding|9/9|c.*70G>T|||||70|,T|3_prime_UTR_variant|MODIFIER|EX…	GT:AD:DP:GQ:PL	1/1:0,3:3:9:113,9,0	./.:1,0:1	1/1:0,2:2:6:78,6,0	./.:0,0:0	./.:0,0:0	0/0:3,0:3:0:0,0,41	./.:0,0:0	./.:1,0:1	0/0:2,0:2:6:0,6,82	./.:0,0:0	1/1:0,4:4:12:123,12,0	1/1:0,2:2:6:78,6,0	1/1:0,2:2:6:45,6,0	./.:0,0:0	./.:0,0:0
3	191405373	.	T	C	688.18	AC=10;AF=0.625;AN=16;DP=22;ExcessHet=0.0152;FS=0.000;MLEAC=12;MLEAF=0.750;MQ=48.67;QD=38.23;SOR=5.892;ANN=C|non_coding_transcript_exon_variant|MODIFIER|EXON_3_191404081_191406452|AAEL021622|transcript|AAEL021622-RA|pseudogene|1/2|n.1293T>C||||||	GT:AD:DP:GQ:PL	1/1:0,4:4:12:163,12,0	./.:1,0:1	./.:0,0:0	1/1:0,3:3:9:122,9,0	./.:0,0:0	0/0:1,0:1:3:0,3,41	./.:0,0:0	./.:0,0:0	./.:0,0:0	0/0:1,0:1:3:0,3,41	1/1:0,5:5:15:204,15,0	./.:0,0:0	0/0:1,0:1:3:0,3,37	1/1:0,4:4:12:163,12,0	1/1:0,2:2:6:82,6,0
3	191467144	.	C	T	480.6	AC=10;AF=0.556;AN=18;DP=19;ExcessHet=0.0063;FS=0.000;MLEAC=12;MLEAF=0.667;MQ=48.18;QD=36.97;SOR=5.283;ANN=T|intergenic_region|MODIFIER|EXON_3_191438353_191438496-EXON_3_191511664_191512721|AAEL022331-AAEL007149|intergenic_region|AAEL022331-AAEL007149|||n.191467144C>T||||||	GT:AD:DP:GQ:PL	1/1:0,3:3:9:122,9,0	0/0:1,0:1:3:0,3,19	./.:1,0:1	./.:0,0:0	1/1:0,2:2:6:82,6,0	0/0:2,0:2:6:0,6,78	./.:0,0:0	0/0:1,0:1:3:0,3,37	./.:0,0:0	0/0:1,0:1:3:0,3,37	1/1:0,4:4:12:163,12,0	1/1:0,2:2:6:82,6,0	./.:0,0:0	./.:0,0:0	1/1:0,2:2:6:82,6,0
3	191467349	.	G	T	126.21	AC=4;AF=0.333;AN=12;DP=15;ExcessHet=0.0663;FS=0.000;MLEAC=4;MLEAF=0.333;MQ=33.33;QD=31.55;SOR=1.609;ANN=T|intergenic_region|MODIFIER|EXON_3_191438353_191438496-EXON_3_191511664_191512721|AAEL022331-AAEL007149|intergenic_region|AAEL022331-AAEL007149|||n.191467349G>T||||||	GT:AD:DP:GQ:PL	1/1:0,2:2:6:82,6,0	./.:0,0:0	./.:1,0:1	./.:0,0:0	./.:1,0:1	0/0:3,0:3:9:0,9,100	./.:0,0:0	0/0:1,0:1:3:0,3,37	0/0:1,0:1:3:0,3,19	0/0:1,0:1:3:0,3,37	1/1:0,2:2:6:82,6,0	./.:2,0:2	./.:1,0:1	./.:0,0:0	./.:0,0:0
3	191560590	.	T	C	363.93	AC=8;AF=0.667;AN=12;DP=14;ExcessHet=0.0663;FS=0.000;MLEAC=9;MLEAF=0.750;MQ=45.64;QD=36.39;SOR=4.804;ANN=C|intron_variant|MODIFIER|Ubqn|AAEL007160|transcript|AAEL007160-RA|protein_coding|4/4|c.1441+1629T>C||||||	GT:AD:DP:GQ:PL	1/1:0,4:4:12:159,12,0	1/1:0,2:2:6:78,6,0	./.:1,0:1	./.:0,0:0	./.:1,0:1	0/0:1,0:1:3:0,3,41	./.:0,0:0	./.:0,0:0	./.:0,0:0	0/0:1,0:1:3:0,3,41	1/1:0,2:2:6:82,6,0	./.:0,0:0	1/1:0,2:2:6:82,6,0	./.:0,0:0	./.:0,0:0
3	193700868	.	C	T	1261.83	AC=16;AF=0.800;AN=20;DP=35;ExcessHet=0.0202;FS=0.000;InbreedingCoeff=0.4994;MLEAC=18;MLEAF=0.900;MQ=49.24;QD=39.43;SOR=1.284;ANN=T|intron_variant|MODIFIER|EXON_3_193688138_193688826|AAEL019610|transcript|AAEL019610-RA|protein_coding|9/10|c.1622-1422G>A||||||	GT:AD:DP:GQ:PL	1/1:0,5:5:15:204,15,0	./.:1,0:1	1/1:0,2:2:6:82,6,0	1/1:0,2:2:6:81,6,0	./.:0,0:0	0/0:1,0:1:3:0,3,37	./.:0,0:0	0/0:1,0:1:3:0,3,37	./.:0,0:0	./.:0,0:0	1/1:0,10:10:30:408,30,0	1/1:0,2:2:6:82,6,0	1/1:0,2:2:6:82,6,0	1/1:0,7:7:21:285,21,0	1/1:0,2:2:6:81,6,0
3	193939375	.	C	A	781.98	AC=12;AF=0.545;AN=22;DP=41;ExcessHet=0.0098;FS=0.000;InbreedingCoeff=0.5938;MLEAC=15;MLEAF=0.682;MQ=46.29;QD=32.58;SOR=6.439;ANN=A|intergenic_region|MODIFIER|EXON_3_193688138_193688826-EXON_3_194068816_194069059|AAEL019610-AAEL011162|intergenic_region|AAEL019610-AAEL011162|||n.193939375C>A||||||	GT:AD:DP:GQ:PL	1/1:0,5:5:15:196,15,0	1/1:0,3:3:9:118,9,0	./.:1,0:1	0/0:2,0:2:0:0,0,4	./.:1,0:1	0/0:5,0:5:0:0,0,122	./.:1,0:1	0/0:2,0:2:6:0,6,74	0/0:1,0:1:3:0,3,41	0/0:3,0:3:9:0,9,103	1/1:0,8:8:24:261,24,0	1/1:0,3:3:9:107,9,0	1/1:0,3:3:9:107,9,0	1/1:0,2:2:6:50,6,0	./.:1,0:1
3	195467692	.	G	A	1422.14	AC=18;AF=0.818;AN=22;DP=39;ExcessHet=0.0164;FS=0.000;InbreedingCoeff=0.5535;MLEAC=20;MLEAF=0.909;MQ=49.32;QD=39.50;SOR=7.223;ANN=A|intron_variant|MODIFIER|EXON_3_195446874_195447132|AAEL019622|transcript|AAEL019622-RA|protein_coding|10/14|c.1710+6376C>T||||||,A|intron_variant|MODIFIER|EXON_3_195446874_195447132|AAEL019622|transcript|AAEL019622-RG|protein_coding|11/15|c.1710+6376C>T||||||,A|intron…	GT:AD:DP:GQ:PL	1/1:0,7:7:21:285,21,0	1/1:0,2:2:6:82,6,0	1/1:0,3:3:9:122,9,0	./.:1,0:1	1/1:0,5:5:15:204,15,0	0/0:1,0:1:3:0,3,37	./.:0,0:0	0/0:1,0:1:3:0,3,37	./.:0,0:0	./.:0,0:0	1/1:0,7:7:21:285,21,0	1/1:0,4:4:12:163,12,0	1/1:0,3:3:9:122,9,0	1/1:0,2:2:6:82,6,0	1/1:0,3:3:9:122,9,0
3	196526617	.	A	G	536.18	AC=10;AF=0.625;AN=16;DP=22;ExcessHet=0.0152;FS=0.000;MLEAC=11;MLEAF=0.688;MQ=45.07;QD=41.24;SOR=5.283;ANN=G|intron_variant|MODIFIER|EXON_3_196505075_196505501|AAEL007310|transcript|AAEL007310-RB|protein_coding|1/14|c.178-3348T>C||||||,G|non_coding_transcript_exon_variant|MODIFIER|EXON_3_196525200_196525816|AAEL024073|transcript|AAEL024073-RA|pseudogene|2/2|n.1363A>G||||||	GT:AD:DP:GQ:PGT:PID:PL	1/1:0,5:5:15:1|1:196526617_A_G:225,15,0	1/1:0,2:2:6:1|1:196526617_A_G:90,6,0	./.:1,0:1	1/1:0,2:2:6:1|1:196526617_A_G:90,6,0	1/1:0,2:2:6:1|1:196526617_A_G:90,6,0	0/0:3,0:3:9:.:.:0,9,122	0/0:1,0:1:3:.:.:0,3,37	./.:0,0:0	./.:0,0:0	0/0:2,0:2:6:.:.:0,6,82	1/1:0,2:2:6:1|1:196526617_A_G:90,6,0	./.:0,0:0	./.:0,0:0	./.:1,0:1	./.:1,0:1
3	198483475	.	G	T	13033.99	AC=20;AF=0.833;AN=24;BaseQRankSum=0.000;ClippingRankSum=0.000;DP=351;ExcessHet=0.1047;FS=0.000;InbreedingCoeff=0.6204;MLEAC=22;MLEAF=0.917;MQ=49.86;MQRankSum=0.000;QD=37.78;ReadPosRankSum=0.806;SOR=6.660;ANN=T|intron_variant|MODIFIER|EXON_3_198412554_198412829|AAEL019880|transcript|AAEL019880-RB|protein_coding|5/20|c.1172+11488G>T||||||,T|intron_variant|MODIFIER|EXON_3_198412554_198412829|AAEL019…	GT:AD:DP:GQ:PL	1/1:2,40:42:45:1540,45,0	1/1:0,25:25:75:988,75,0	1/1:1,26:27:40:988,40,0	1/1:1,23:24:31:893,31,0	1/1:0,30:30:90:1217,90,0	0/0:3,0:3:0:0,0,41	./.:0,0:0	0/0:1,0:1:3:0,3,37	./.:0,0:0	./.:2,0:2	1/1:3,46:49:25:1750,25,0	1/1:1,39:40:99:1577,110,0	1/1:0,31:31:93:1256,93,0	1/1:0,35:35:99:1420,105,0	1/1:3,39:42:4:1449,4,0
3	198483558	.	G	A	3118.92	AC=20;AF=0.833;AN=24;DP=81;ExcessHet=0.0135;FS=0.000;InbreedingCoeff=0.7401;MLEAC=22;MLEAF=0.917;MQ=50.00;QD=39.48;SOR=8.764;ANN=A|intron_variant|MODIFIER|EXON_3_198412554_198412829|AAEL019880|transcript|AAEL019880-RB|protein_coding|5/20|c.1172+11571G>A||||||,A|intron_variant|MODIFIER|EXON_3_198412554_198412829|AAEL019880|transcript|AAEL019880-RD|protein_coding|5/19|c.1172+11571G>A||||||,A|intron…	GT:AD:DP:GQ:PL	1/1:0,9:9:27:362,27,0	1/1:0,7:7:21:285,21,0	1/1:0,7:7:21:277,21,0	1/1:0,9:9:27:362,27,0	1/1:0,4:4:12:163,12,0	0/0:1,0:1:3:0,3,37	./.:0,0:0	./.:0,0:0	0/0:1,0:1:3:0,3,37	./.:0,0:0	1/1:0,10:10:30:395,30,0	1/1:0,8:8:24:321,24,0	1/1:0,9:9:27:354,27,0	1/1:0,7:7:21:285,21,0	1/1:0,9:9:27:362,27,0
3	199635585	.	C	G	492.01	AC=10;AF=0.714;AN=14;DP=15;ExcessHet=0.0458;FS=0.000;MLEAC=12;MLEAF=0.857;MQ=50.00;QD=37.85;SOR=5.283;ANN=G|upstream_gene_variant|MODIFIER|EXON_3_199632175_199632606|AAEL027256|transcript|AAEL027256-RA|pseudogene||n.-2397G>C|||||2397|,G|non_coding_transcript_exon_variant|MODIFIER|EXON_3_199633867_199634064|AAEL021119|transcript|AAEL021119-RA|pseudogene|1/2|n.105G>C||||||	GT:AD:DP:GQ:PL	1/1:0,4:4:12:163,12,0	1/1:0,2:2:6:82,6,0	./.:0,0:0	1/1:0,3:3:9:122,9,0	./.:0,0:0	0/0:1,0:1:3:0,3,37	./.:0,0:0	./.:0,0:0	0/0:1,0:1:3:0,3,37	./.:0,0:0	1/1:0,2:2:6:82,6,0	./.:0,0:0	1/1:0,2:2:6:82,6,0	./.:0,0:0	./.:0,0:0
3	200560576	.	C	G	188.13	AC=4;AF=0.400;AN=10;DP=16;ExcessHet=0.1047;FS=0.000;MLEAC=5;MLEAF=0.500;MQ=35.36;QD=31.35;SOR=3.912;ANN=G|downstream_gene_variant|MODIFIER|EXON_3_200556612_200556808|AAEL006652|transcript|AAEL006652-RD|protein_coding||c.*3322C>G|||||2902|,G|downstream_gene_variant|MODIFIER|EXON_3_200556612_200556808|AAEL006652|transcript|AAEL006652-RE|protein_coding||c.*3322C>G|||||2902|,G|downstream_gene_variant…	GT:AD:DP:GQ:PL	1/1:0,4:4:12:148,12,0	./.:1,0:1	./.:1,0:1	./.:1,0:1	./.:1,0:1	0/0:2,0:2:6:0,6,78	./.:0,0:0	./.:0,0:0	0/0:1,0:1:3:0,3,37	0/0:1,0:1:3:0,3,37	1/1:0,2:2:6:77,6,0	./.:0,0:0	./.:1,0:1	./.:0,0:0	./.:1,0:1
3	205198179	.	G	T	167.66	AC=4;AF=0.500;AN=8;DP=13;ExcessHet=0.1902;FS=0.000;MLEAC=5;MLEAF=0.625;MQ=33.71;QD=33.53;SOR=3.611;ANN=T|downstream_gene_variant|MODIFIER|EXON_3_205182473_205182686|AAEL004438|transcript|AAEL004438-RA|protein_coding||c.*4172G>T|||||3978|,T|intron_variant|MODIFIER|EXON_3_205194243_205194609|AAEL004419|transcript|AAEL004419-RA|protein_coding|6/7|c.1891-3335C>A||||||	GT:AD:DP:GQ:PL	1/1:0,2:2:6:82,6,0	./.:0,0:0	./.:1,0:1	./.:0,0:0	./.:2,0:2	0/0:1,0:1:3:0,3,41	./.:0,0:0	./.:0,0:0	./.:0,0:0	0/0:1,0:1:3:0,3,41	1/1:0,3:3:9:118,9,0	./.:0,0:0	./.:1,0:1	./.:1,0:1	./.:1,0:1
3	218756154	.	C	T	939.58	AC=14;AF=0.778;AN=18;DP=31;ExcessHet=0.0256;FS=0.000;MLEAC=16;MLEAF=0.889;MQ=47.34;QD=36.14;SOR=6.593;ANN=T|intron_variant|MODIFIER|EXON_3_218755460_218755726|AAEL005845|transcript|AAEL005845-RB|protein_coding|1/11|c.-56+428C>T||||||WARNING_TRANSCRIPT_MULTIPLE_STOP_CODONS	GT:AD:DP:GQ:PL	1/1:0,6:6:18:241,18,0	./.:1,0:1	1/1:0,4:4:12:155,12,0	./.:1,0:1	1/1:0,3:3:9:122,9,0	0/0:1,0:1:3:0,3,41	./.:0,0:0	./.:0,0:0	0/0:1,0:1:3:0,3,41	./.:0,0:0	1/1:0,7:7:21:250,21,0	1/1:0,2:2:6:50,6,0	./.:1,0:1	1/1:0,2:2:6:82,6,0	1/1:0,2:2:6:82,6,0
3	218912657	.	T	C	1453.85	AC=10;AF=0.714;AN=14;DP=42;ExcessHet=3.0103;FS=0.000;MLEAC=12;MLEAF=0.857;MQ=48.51;QD=45.43;SOR=6.994;ANN=C|synonymous_variant|LOW|EXON_3_218841554_218842324|AAEL005861|transcript|AAEL005861-RB|protein_coding|5/14|c.1233T>C|p.Tyr411Tyr|1674/8347|1233/6567|411/2188||	GT:AD:DP:GQ:PGT:PID:PL	1/1:0,10:10:33:1|1:218912657_T_C:443,33,0	1/1:0,3:3:9:1|1:218912657_T_C:127,9,0	./.:1,0:1	1/1:0,6:6:21:1|1:218912657_T_C:271,21,0	./.:0,0:0	0/0:4,0:4:0:.:.:0,0,78	./.:0,0:0	./.:0,0:0	0/0:4,0:4:0:.:.:0,0,78	./.:0,0:0	1/1:0,7:7:24:1|1:218912657_T_C:347,24,0	./.:0,0:0	./.:1,0:1	1/1:0,6:6:21:1|1:218912657_T_C:302,21,0	./.:0,0:0
3	219762073	.	T	G	160.78	AC=4;AF=0.286;AN=14;DP=24;ExcessHet=0.0458;FS=0.000;MLEAC=4;MLEAF=0.286;MQ=35.36;QD=32.16;SOR=3.611;ANN=G|missense_variant|MODERATE|EXON_3_219760463_219760951|AAEL019981|transcript|AAEL019981-RA|protein_coding|2/7|c.59A>C|p.Glu20Ala|141/1455|59/1302|20/433||,G|5_prime_UTR_variant|MODIFIER|EXON_3_219760463_219760951|AAEL019981|transcript|AAEL019981-RB|protein_coding|2/7|c.-71A>C|||||130|,G|upstrea…	GT:AD:DP:GQ:PL	1/1:0,3:3:9:122,9,0	./.:0,0:0	./.:1,0:1	./.:1,0:1	./.:1,0:1	0/0:7,0:7:21:0,21,281	0/0:1,0:1:3:0,3,41	0/0:3,0:3:9:0,9,118	0/0:1,0:1:3:0,3,37	0/0:2,0:2:6:0,6,78	1/1:0,2:2:6:82,6,0	./.:0,0:0	./.:1,0:1	./.:0,0:0	./.:1,0:1
3	222359130	.	C	G	908	AC=14;AF=0.778;AN=18;DP=31;ExcessHet=3.0103;FS=0.000;MLEAC=16;MLEAF=0.889;MQ=45.83;QD=43.24;SOR=6.184;ANN=G|synonymous_variant|LOW|EXON_3_222185219_222185695|AAEL023611|transcript|AAEL023611-RD|protein_coding|8/18|c.4968C>G|p.Pro1656Pro|5612/10851|4968/8658|1656/2885||,G|synonymous_variant|LOW|EXON_3_222185219_222185695|AAEL023611|transcript|AAEL023611-RA|protein_coding|7/17|c.4494C>G|p.Pro1498Pr…	GT:AD:DP:GQ:PGT:PID:PL	1/1:0,5:5:15:1|1:222359125_T_C:225,15,0	1/1:0,2:2:6:1|1:222359125_T_C:90,6,0	./.:1,0:1	1/1:0,3:3:9:1|1:222359125_T_C:135,9,0	1/1:0,2:2:6:1|1:222359125_T_C:90,6,0	0/0:3,0:3:0:.:.:0,0,37	./.:1,0:1	./.:0,0:0	0/0:3,0:3:0:.:.:0,0,37	./.:0,0:0	1/1:0,4:4:12:1|1:222359125_T_C:180,12,0	./.:1,0:1	1/1:0,2:2:6:1|1:222359125_T_C:90,6,0	1/1:0,3:3:9:1|1:222359125_T_C:135,9,0	./.:1,0:1
3	222680657	.	T	A	132.4	AC=4;AF=0.500;AN=8;DP=11;ExcessHet=0.1902;FS=0.000;MLEAC=5;MLEAF=0.625;MQ=33.33;QD=33.10;SOR=3.258;ANN=A|intergenic_region|MODIFIER|EXON_3_222640016_222640293-EXON_3_222688560_222690756|AAEL008584-AAEL024756|intergenic_region|AAEL008584-AAEL024756|||n.222680657T>A||||||	GT:AD:DP:GQ:PL	1/1:0,2:2:6:82,6,0	./.:1,0:1	./.:1,0:1	./.:0,0:0	./.:1,0:1	0/0:1,0:1:3:0,3,37	./.:0,0:0	./.:0,0:0	0/0:1,0:1:3:0,3,37	./.:0,0:0	1/1:0,2:2:6:82,6,0	./.:0,0:0	./.:0,0:0	./.:1,0:1	./.:1,0:1
3	222690337	.	T	C	342.16	AC=8;AF=0.667;AN=12;DP=21;ExcessHet=0.0663;FS=0.000;MLEAC=8;MLEAF=0.667;MQ=42.82;QD=31.11;SOR=4.977;ANN=C|synonymous_variant|LOW|EXON_3_222688560_222690756|AAEL024756|transcript|AAEL024756-RB|protein_coding|7/7|c.2229A>G|p.Pro743Pro|3788/5565|2229/2361|743/786||,C|synonymous_variant|LOW|EXON_3_222688560_222690756|AAEL024756|transcript|AAEL024756-RA|protein_coding|7/7|c.2226A>G|p.Pro742Pro|3785/55…	GT:AD:DP:GQ:PL	1/1:0,4:4:12:132,12,0	./.:0,0:0	./.:0,0:0	1/1:0,2:2:6:50,6,0	1/1:0,2:2:6:82,6,0	0/0:3,0:3:9:0,9,103	0/0:3,0:3:9:0,9,103	./.:0,0:0	./.:0,0:0	./.:0,0:0	1/1:0,3:3:9:122,9,0	./.:1,0:1	./.:1,0:1	./.:1,0:1	./.:1,0:1
3	223369364	.	C	T	532.92	AC=8;AF=0.667;AN=12;DP=18;ExcessHet=0.0663;FS=0.000;MLEAC=10;MLEAF=0.833;MQ=46.77;QD=38.07;SOR=5.421;ANN=T|synonymous_variant|LOW|EXON_3_223343886_223344047|AAEL018227|transcript|AAEL018227-RA|protein_coding|2/6|c.192C>T|p.Asn64Asn|1325/3118|192/1617|64/538||,T|synonymous_variant|LOW|EXON_3_223343886_223344047|AAEL018227|transcript|AAEL018227-RB|protein_coding|2/6|c.192C>T|p.Asn64Asn|1078/5163|19…	GT:AD:DP:GQ:PL	1/1:0,2:2:6:82,6,0	./.:1,0:1	./.:0,0:0	./.:0,0:0	./.:0,0:0	0/0:1,0:1:3:0,3,41	./.:0,0:0	./.:0,0:0	./.:0,0:0	0/0:1,0:1:3:0,3,41	1/1:0,6:6:18:245,18,0	./.:1,0:1	./.:0,0:0	1/1:0,3:3:9:122,9,0	1/1:0,3:3:9:122,9,0
3	223381592	.	C	A	366.74	AC=8;AF=0.667;AN=12;DP=13;ExcessHet=0.0663;FS=0.000;MLEAC=9;MLEAF=0.750;MQ=47.67;QD=36.67;SOR=4.804;ANN=A|intron_variant|MODIFIER|EXON_3_223343886_223344047|AAEL018227|transcript|AAEL018227-RA|protein_coding|2/5|c.831+11589C>A||||||,A|intron_variant|MODIFIER|EXON_3_223343886_223344047|AAEL018227|transcript|AAEL018227-RB|protein_coding|2/5|c.831+11589C>A||||||	GT:AD:DP:GQ:PL	1/1:0,3:3:9:122,9,0	./.:1,0:1	1/1:0,2:2:6:82,6,0	./.:0,0:0	./.:0,0:0	0/0:1,0:1:3:0,3,41	./.:0,0:0	./.:0,0:0	./.:0,0:0	0/0:1,0:1:3:0,3,41	1/1:0,3:3:9:118,9,0	./.:0,0:0	./.:0,0:0	1/1:0,2:2:6:82,6,0	./.:0,0:0
3	223459504	.	T	C	327.18	AC=8;AF=0.667;AN=12;DP=12;ExcessHet=0.0663;FS=0.000;MLEAC=9;MLEAF=0.750;MQ=47.43;QD=36.35;SOR=4.615;ANN=C|intron_variant|MODIFIER|EXON_3_223343886_223344047|AAEL018227|transcript|AAEL018227-RA|protein_coding|2/5|c.832-36383T>C||||||,C|intron_variant|MODIFIER|EXON_3_223343886_223344047|AAEL018227|transcript|AAEL018227-RB|protein_coding|2/5|c.832-36383T>C||||||	GT:AD:DP:GQ:PL	1/1:0,2:2:6:82,6,0	./.:0,0:0	./.:0,0:0	./.:0,0:0	1/1:0,2:2:6:82,6,0	0/0:1,0:1:3:0,3,37	./.:0,0:0	./.:0,0:0	0/0:1,0:1:3:0,3,37	./.:0,0:0	1/1:0,3:3:9:118,9,0	1/1:0,2:2:6:82,6,0	./.:0,0:0	./.:1,0:1	./.:0,0:0
3	224445668	.	T	A	287.84	AC=6;AF=0.600;AN=10;DP=13;ExcessHet=0.1047;FS=0.000;MLEAC=7;MLEAF=0.700;MQ=42.64;QD=35.98;SOR=2.833;ANN=A|intron_variant|MODIFIER|EXON_3_224436549_224436721|AAEL028241|transcript|AAEL028241-RA|pseudogene|1/1|n.622-8947A>T||||||,A|non_coding_transcript_exon_variant|MODIFIER|EXON_3_224444711_224445353|AAEL024779|transcript|AAEL024779-RA|pseudogene|2/2|n.824T>A||||||	GT:AD:DP:GQ:PL	1/1:0,4:4:12:159,12,0	./.:1,0:1	./.:1,0:1	./.:1,0:1	./.:0,0:0	0/0:1,0:1:3:0,3,37	./.:0,0:0	0/0:1,0:1:3:0,3,37	./.:0,0:0	./.:0,0:0	1/1:0,2:2:6:82,6,0	./.:0,0:0	./.:0,0:0	1/1:0,2:2:6:82,6,0	./.:0,0:0
3	224539919	.	A	G	167.66	AC=4;AF=0.500;AN=8;DP=12;ExcessHet=0.1902;FS=0.000;MLEAC=5;MLEAF=0.625;MQ=35.36;QD=33.53;SOR=3.611;ANN=G|upstream_gene_variant|MODIFIER|EXON_3_224540165_224540237|AAEL018904|transcript|AAEL018904-RA|pseudogene||n.-246A>G|||||246|,G|downstream_gene_variant|MODIFIER|EXON_3_224539282_224539354|AAEL016647|transcript|AAEL016647-RA|pseudogene||n.*565A>G|||||565|,G|intron_variant|MODIFIER|EXON_3_2245373…	GT:AD:DP:GQ:PL	1/1:0,2:2:6:78,6,0	./.:1,0:1	./.:0,0:0	./.:0,0:0	./.:1,0:1	0/0:1,0:1:3:0,3,37	./.:0,0:0	./.:0,0:0	./.:0,0:0	0/0:1,0:1:3:0,3,37	1/1:0,3:3:9:122,9,0	./.:1,0:1	./.:1,0:1	./.:1,0:1	./.:0,0:0
3	224734868	.	C	T	738.68	AC=12;AF=0.545;AN=22;DP=33;ExcessHet=0.0016;FS=0.000;InbreedingCoeff=0.6492;MLEAC=14;MLEAF=0.636;MQ=46.63;QD=36.93;SOR=6.091;ANN=T|missense_variant|MODERATE|EXON_3_224734279_224734431|AAEL008386|transcript|AAEL008386-RB|protein_coding|2/9|c.25C>T|p.Leu9Phe|203/5355|25/4992|9/1663||,T|intron_variant|MODIFIER|EXON_3_224734279_224734431|AAEL008386|transcript|AAEL008386-RC|protein_coding|1/7|c.-149+4…	GT:AD:DP:GQ:PL	1/1:0,5:5:15:204,15,0	1/1:0,2:2:6:82,6,0	./.:0,0:0	1/1:0,5:5:15:204,15,0	1/1:0,2:2:6:82,6,0	0/0:4,0:4:12:0,12,159	0/0:1,0:1:3:0,3,37	0/0:1,0:1:3:0,3,41	0/0:1,0:1:3:0,3,41	0/0:3,0:3:9:0,9,118	1/1:0,4:4:12:163,12,0	1/1:0,2:2:6:67,6,0	./.:1,0:1	./.:1,0:1	./.:1,0:1
3	224749864	.	T	A	272.19	AC=6;AF=0.500;AN=12;DP=21;ExcessHet=0.0473;FS=0.000;MLEAC=6;MLEAF=0.500;MQ=40.82;QD=34.02;SOR=4.407;ANN=A|synonymous_variant|LOW|EXON_3_224734279_224734431|AAEL008386|transcript|AAEL008386-RB|protein_coding|5/9|c.2244T>A|p.Val748Val|2422/5355|2244/4992|748/1663||,A|synonymous_variant|LOW|EXON_3_224734279_224734431|AAEL008386|transcript|AAEL008386-RC|protein_coding|4/8|c.1884T>A|p.Val628Val|2185/5…	GT:AD:DP:GQ:PL	1/1:0,3:3:9:118,9,0	1/1:0,3:3:9:118,9,0	./.:0,0:0	./.:0,0:0	./.:2,0:2	0/0:4,0:4:12:0,12,159	./.:0,0:0	./.:0,0:0	0/0:2,0:2:6:0,6,82	0/0:3,0:3:9:0,9,107	1/1:0,2:2:6:82,6,0	./.:0,0:0	./.:1,0:1	./.:0,0:0	./.:1,0:1
3	225529202	.	T	C	293.89	AC=8;AF=0.667;AN=12;DP=14;ExcessHet=0.2482;FS=0.000;MLEAC=9;MLEAF=0.750;MQ=44.72;QD=36.74;SOR=4.407;ANN=C|intergenic_region|MODIFIER|EXON_3_225262867_225263793-EXON_3_225557169_225559265|AAEL008390-AAEL019907|intergenic_region|AAEL008390-AAEL019907|||n.225529202T>C||||||	GT:AD:DP:GQ:PL	1/1:0,2:2:6:82,6,0	1/1:0,2:2:6:82,6,0	./.:0,0:0	./.:0,0:0	./.:0,0:0	0/0:3,0:3:0:0,0,41	./.:0,0:0	./.:0,0:0	0/0:1,0:1:3:0,3,37	./.:2,0:2	1/1:0,2:2:6:82,6,0	./.:0,0:0	./.:0,0:0	./.:0,0:0	1/1:0,2:2:6:82,6,0
3	226735770	.	T	A	253.29	AC=6;AF=0.600;AN=10;DP=16;ExcessHet=0.3218;FS=0.000;MLEAC=7;MLEAF=0.700;MQ=38.19;QD=36.18;SOR=4.174;ANN=A|missense_variant|MODERATE|EXON_3_226735679_226735815|AAEL020802|transcript|AAEL020802-RA|protein_coding|4/4|c.428A>T|p.Tyr143Phe|631/722|428/480|143/159||	GT:AD:DP:GQ:PL	1/1:0,3:3:9:122,9,0	./.:1,0:1	./.:0,0:0	./.:1,0:1	./.:1,0:1	0/0:3,0:3:0:0,0,41	./.:0,0:0	0/0:1,0:1:3:0,3,41	./.:0,0:0	./.:2,0:2	1/1:0,2:2:6:82,6,0	./.:0,0:0	1/1:0,2:2:6:82,6,0	./.:0,0:0	./.:0,0:0
3	226836805	.	A	G	410.83	AC=10;AF=0.714;AN=14;DP=15;ExcessHet=0.0458;FS=0.000;MLEAC=11;MLEAF=0.786;MQ=45.99;QD=41.08;SOR=4.977;ANN=G|synonymous_variant|LOW|EXON_3_226836479_226836684|AAEL020902|transcript|AAEL020902-RA|protein_coding|3/4|c.342T>C|p.Ile114Ile|624/888|342/498|114/165||	GT:AD:DP:GQ:PL	1/1:0,3:3:9:122,9,0	1/1:0,1:1:3:41,3,0	./.:0,0:0	1/1:0,2:2:6:82,6,0	./.:1,0:1	0/0:1,0:1:3:0,3,37	./.:0,0:0	0/0:1,0:1:3:0,3,37	./.:0,0:0	./.:0,0:0	1/1:0,3:3:9:122,9,0	1/1:0,2:2:6:82,6,0	./.:1,0:1	./.:0,0:0	./.:0,0:0
3	226836824	.	T	C	555.48	AC=10;AF=0.714;AN=14;DP=19;ExcessHet=0.0458;FS=0.000;MLEAC=12;MLEAF=0.857;MQ=46.97;QD=37.03;SOR=5.549;ANN=C|missense_variant|MODERATE|EXON_3_226836479_226836684|AAEL020902|transcript|AAEL020902-RA|protein_coding|3/4|c.323A>G|p.Glu108Gly|605/888|323/498|108/165||	GT:AD:DP:GQ:PL	1/1:0,4:4:12:163,12,0	1/1:0,2:2:6:86,6,0	./.:0,0:0	1/1:0,2:2:6:82,6,0	./.:1,0:1	0/0:1,0:1:3:0,3,37	./.:0,0:0	0/0:1,0:1:3:0,3,37	./.:0,0:0	./.:0,0:0	1/1:0,4:4:12:152,12,0	1/1:0,3:3:9:112,9,0	./.:1,0:1	./.:0,0:0	./.:0,0:0
3	226914897	.	A	G	242	AC=6;AF=0.500;AN=12;DP=13;ExcessHet=0.0473;FS=0.000;MLEAC=7;MLEAF=0.583;MQ=44.10;QD=34.57;SOR=4.174;ANN=G|5_prime_UTR_variant|MODIFIER|EXON_3_226914837_226914943|AAEL001937|transcript|AAEL001937-RB|protein_coding|1/4|c.-34A>G|||||34|	GT:AD:DP:GQ:PL	1/1:0,2:2:6:78,6,0	./.:0,0:0	./.:0,0:0	./.:0,0:0	./.:1,0:1	0/0:2,0:2:6:0,6,82	./.:0,0:0	./.:0,0:0	0/0:1,0:1:3:0,3,41	0/0:1,0:1:3:0,3,37	1/1:0,3:3:9:122,9,0	./.:1,0:1	./.:0,0:0	1/1:0,2:2:6:82,6,0	./.:0,0:0
3	227067797	.	T	A	367.79	AC=8;AF=0.571;AN=14;DP=19;ExcessHet=0.0663;FS=0.000;MLEAC=10;MLEAF=0.714;MQ=43.85;QD=36.78;SOR=4.804;ANN=A|intron_variant|MODIFIER|EXON_3_227038316_227038522|AAEL001939|transcript|AAEL001939-RA|protein_coding|5/12|c.1598+2629T>A||||||,A|intron_variant|MODIFIER|EXON_3_227038316_227038522|AAEL001939|transcript|AAEL001939-RC|pseudogene|5/12|n.1819+2629T>A||||||,A|intron_variant|MODIFIER|EXON_3_22703…	GT:AD:DP:GQ:PL	1/1:0,4:4:12:163,12,0	./.:1,0:1	1/1:0,2:2:6:82,6,0	./.:1,0:1	./.:1,0:1	0/0:3,0:3:0:0,0,41	0/0:2,0:2:6:0,6,78	./.:0,0:0	./.:0,0:0	./.:0,0:0	1/1:0,2:2:6:82,6,0	0/0:1,0:1:3:0,3,37	1/1:0,2:2:6:82,6,0	./.:0,0:0	./.:0,0:0
3	227068215	.	G	A	407.51	AC=8;AF=0.667;AN=12;DP=17;ExcessHet=0.0663;FS=0.000;MLEAC=9;MLEAF=0.750;MQ=42.82;QD=37.05;SOR=2.494;ANN=A|intron_variant|MODIFIER|EXON_3_227038316_227038522|AAEL001939|transcript|AAEL001939-RA|protein_coding|5/12|c.1598+3047G>A||||||,A|intron_variant|MODIFIER|EXON_3_227038316_227038522|AAEL001939|transcript|AAEL001939-RC|pseudogene|5/12|n.1819+3047G>A||||||,A|intron_variant|MODIFIER|EXON_3_227038…	GT:AD:DP:GQ:PL	1/1:0,4:4:12:159,12,0	./.:0,0:0	./.:1,0:1	1/1:0,2:2:6:82,6,0	./.:1,0:1	0/0:1,0:1:3:0,3,41	./.:0,0:0	0/0:1,0:1:3:0,3,37	./.:0,0:0	./.:0,0:0	1/1:0,3:3:9:122,9,0	./.:1,0:1	./.:1,0:1	1/1:0,2:2:6:82,6,0	./.:0,0:0
3	227068243	.	T	C	127.4	AC=4;AF=0.500;AN=8;DP=10;ExcessHet=0.1902;FS=0.000;MLEAC=5;MLEAF=0.625;MQ=35.36;QD=31.85;SOR=1.609;ANN=C|intron_variant|MODIFIER|EXON_3_227038316_227038522|AAEL001939|transcript|AAEL001939-RA|protein_coding|5/12|c.1598+3075T>C||||||,C|intron_variant|MODIFIER|EXON_3_227038316_227038522|AAEL001939|transcript|AAEL001939-RC|pseudogene|5/12|n.1819+3075T>C||||||,C|intron_variant|MODIFIER|EXON_3_2270383…	GT:AD:DP:GQ:PL	1/1:0,2:2:6:77,6,0	./.:0,0:0	./.:1,0:1	./.:0,0:0	./.:0,0:0	0/0:1,0:1:3:0,3,41	./.:0,0:0	0/0:1,0:1:3:0,3,37	./.:0,0:0	./.:0,0:0	1/1:0,2:2:6:82,6,0	./.:1,0:1	./.:1,0:1	./.:1,0:1	./.:0,0:0
3	227069025	.	T	A	417.12	AC=8;AF=0.800;AN=10;DP=17;ExcessHet=3.0103;FS=0.000;MLEAC=9;MLEAF=0.900;MQ=40.09;QD=46.35;SOR=4.615;ANN=A|intron_variant|MODIFIER|EXON_3_227038316_227038522|AAEL001939|transcript|AAEL001939-RA|protein_coding|5/12|c.1599-3456T>A||||||,A|intron_variant|MODIFIER|EXON_3_227038316_227038522|AAEL001939|transcript|AAEL001939-RC|pseudogene|5/12|n.1820-3456T>A||||||,A|intron_variant|MODIFIER|EXON_3_227038…	GT:AD:DP:GQ:PGT:PID:PL	1/1:0,2:2:9:1|1:227069025_T_A:131,9,0	./.:0,0:0	./.:0,0:0	1/1:0,2:2:6:1|1:227069025_T_A:90,6,0	./.:0,0:0	0/0:3,0:3:0:.:.:0,0,37	./.:1,0:1	./.:0,0:0	./.:2,0:2	./.:0,0:0	1/1:0,3:3:9:1|1:227069025_T_A:135,9,0	./.:1,0:1	1/1:0,2:2:6:1|1:227069025_T_A:90,6,0	./.:0,0:0	./.:1,0:1
3	227069465	.	G	T	624.08	AC=10;AF=0.556;AN=18;DP=30;ExcessHet=0.0063;FS=0.000;MLEAC=11;MLEAF=0.611;MQ=42.64;QD=39.00;SOR=3.258;ANN=T|intron_variant|MODIFIER|EXON_3_227038316_227038522|AAEL001939|transcript|AAEL001939-RA|protein_coding|5/12|c.1599-3016G>T||||||,T|intron_variant|MODIFIER|EXON_3_227038316_227038522|AAEL001939|transcript|AAEL001939-RC|pseudogene|5/12|n.1820-3016G>T||||||,T|intron_variant|MODIFIER|EXON_3_2270…	GT:AD:DP:GQ:PGT:PID:PL	1/1:0,5:5:13:1|1:227069465_G_T:184,13,0	1/1:0,3:3:9:1|1:227069465_G_T:135,9,0	./.:1,0:1	./.:3,0:3	./.:0,0:0	0/0:4,0:4:12:.:.:0,12,163	0/0:2,0:2:6:.:.:0,6,78	./.:0,0:0	0/0:1,0:1:3:.:.:0,3,37	0/0:1,0:1:3:.:.:0,3,41	1/1:0,4:4:12:1|1:227069465_G_T:180,12,0	./.:1,0:1	1/1:0,2:2:6:1|1:227069465_G_T:90,6,0	1/1:0,2:2:6:1|1:227069465_G_T:90,6,0	./.:1,0:1
3	227069478	.	C	T	635.47	AC=10;AF=0.714;AN=14;DP=21;ExcessHet=0.0458;FS=0.000;MLEAC=12;MLEAF=0.857;MQ=50.00;QD=42.36;SOR=3.126;ANN=T|intron_variant|MODIFIER|EXON_3_227038316_227038522|AAEL001939|transcript|AAEL001939-RA|protein_coding|5/12|c.1599-3003C>T||||||,T|intron_variant|MODIFIER|EXON_3_227038316_227038522|AAEL001939|transcript|AAEL001939-RC|pseudogene|5/12|n.1820-3003C>T||||||,T|intron_variant|MODIFIER|EXON_3_2270…	GT:AD:DP:GQ:PGT:PID:PL	1/1:0,4:4:12:1|1:227069465_G_T:180,12,0	1/1:0,3:3:9:1|1:227069465_G_T:135,9,0	./.:0,0:0	./.:0,0:0	./.:0,0:0	0/0:4,0:4:3:.:.:0,3,45	0/0:2,0:2:3:.:.:0,3,45	./.:0,0:0	./.:0,0:0	./.:0,0:0	1/1:0,4:4:12:1|1:227069465_G_T:180,12,0	./.:0,0:0	1/1:0,2:2:6:1|1:227069465_G_T:90,6,0	1/1:0,2:2:6:1|1:227069465_G_T:90,6,0	./.:0,0:0
3	227127818	.	T	C	1538.39	AC=15;AF=0.625;AN=24;BaseQRankSum=-0.000;ClippingRankSum=-0.000;DP=61;ExcessHet=0.0132;FS=0.000;InbreedingCoeff=0.6794;MLEAC=15;MLEAF=0.625;MQ=48.82;MQRankSum=-0.000;QD=37.52;ReadPosRankSum=-0.967;SOR=3.767;ANN=C|synonymous_variant|LOW|EXON_3_227108694_227108793|AAEL001938|transcript|AAEL001938-RA|protein_coding|5/8|c.3084T>C|p.Asn1028Asn|3209/5340|3084/5022|1028/1673||	GT:AD:DP:GQ:PL	1/1:0,7:7:21:281,21,0	./.:1,0:1	0/1:1,2:3:32:72,0,32	./.:1,0:1	1/1:0,3:3:9:118,9,0	0/0:8,0:8:24:0,24,311	0/0:2,0:2:6:0,6,67	0/0:4,0:4:12:0,12,159	./.:0,0:0	0/0:4,0:4:12:0,12,159	1/1:0,13:13:39:530,39,0	1/1:0,3:3:9:122,9,0	1/1:0,5:5:15:204,15,0	1/1:0,5:5:15:204,15,0	1/1:0,2:2:6:82,6,0
3	233568236	.	G	A	817.34	AC=12;AF=0.667;AN=18;DP=30;ExcessHet=0.0098;FS=0.000;MLEAC=14;MLEAF=0.778;MQ=47.03;QD=35.54;SOR=6.358;ANN=A|upstream_gene_variant|MODIFIER|EXON_3_233490151_233492931|AAEL002835|transcript|AAEL002835-RD|protein_coding||c.-44833C>T|||||4721|,A|upstream_gene_variant|MODIFIER|EXON_3_233490151_233492931|AAEL002835|transcript|AAEL002835-RB|protein_coding||c.-5173C>T|||||4720|,A|intron_variant|MODIFIER|…	GT:AD:DP:GQ:PL	1/1:0,5:5:15:173,15,0	1/1:0,2:2:6:50,6,0	./.:1,0:1	1/1:0,3:3:9:122,9,0	./.:1,0:1	0/0:2,0:2:6:0,6,78	0/0:1,0:1:3:0,3,37	0/0:1,0:1:3:0,3,41	./.:0,0:0	./.:0,0:0	1/1:0,7:7:21:281,21,0	1/1:0,2:2:6:82,6,0	./.:0,0:0	./.:1,0:1	1/1:0,4:4:12:159,12,0
3	233686777	.	A	G	719.98	AC=10;AF=0.625;AN=16;DP=20;ExcessHet=0.0152;FS=0.000;MLEAC=12;MLEAF=0.750;MQ=50.00;QD=42.35;SOR=5.784;ANN=G|synonymous_variant|LOW|EXON_3_233683279_233685747|AAEL002850|transcript|AAEL002850-RA|protein_coding|6/7|c.2745T>C|p.Ile915Ile|3942/6678|2745/3732|915/1243||	GT:AD:DP:GQ:PGT:PID:PL	1/1:0,2:2:6:1|1:233686777_A_G:90,6,0	./.:0,0:0	./.:0,0:0	./.:0,0:0	1/1:0,2:2:6:1|1:233686777_A_G:90,6,0	0/0:1,0:1:3:.:.:0,3,37	0/0:1,0:1:3:.:.:0,3,37	0/0:1,0:1:3:.:.:0,3,37	./.:0,0:0	./.:0,0:0	1/1:0,7:7:21:1|1:233686777_A_G:315,21,0	1/1:0,3:3:9:1|1:233686777_A_G:135,9,0	./.:0,0:0	1/1:0,3:3:9:1|1:233686777_A_G:135,9,0	./.:0,0:0
3	234074300	.	A	T	246	AC=6;AF=0.500;AN=12;DP=14;ExcessHet=0.0473;FS=0.000;MLEAC=7;MLEAF=0.583;MQ=41.83;QD=35.14;SOR=4.174;ANN=T|intron_variant|MODIFIER|EXON_3_234040030_234041904|AAEL018288|transcript|AAEL018288-RAX|protein_coding|32/37|c.26200+2484T>A||||||,T|intron_variant|MODIFIER|EXON_3_234040030_234041904|AAEL018288|transcript|AAEL018288-RH|protein_coding|13/16|c.11644+3531T>A||||||,T|intron_variant|MODIFIER|EXON…	GT:AD:DP:GQ:PL	1/1:0,2:2:6:82,6,0	./.:1,0:1	./.:0,0:0	./.:1,0:1	./.:0,0:0	0/0:2,0:2:6:0,6,67	0/0:1,0:1:3:0,3,41	0/0:1,0:1:3:0,3,41	./.:0,0:0	./.:0,0:0	1/1:0,3:3:9:122,9,0	./.:0,0:0	./.:0,0:0	1/1:0,2:2:6:82,6,0	./.:1,0:1
3	234332693	.	A	T	444.58	AC=8;AF=0.571;AN=14;DP=18;ExcessHet=0.0254;FS=0.000;MLEAC=10;MLEAF=0.714;MQ=46.29;QD=37.05;SOR=2.670;ANN=T|5_prime_UTR_variant|MODIFIER|EXON_3_234040030_234041904|AAEL018288|transcript|AAEL018288-RAX|protein_coding|2/38|c.-276T>A|||||276|,T|5_prime_UTR_variant|MODIFIER|EXON_3_234040030_234041904|AAEL018288|transcript|AAEL018288-RW|protein_coding|2/26|c.-276T>A|||||276|,T|5_prime_UTR_variant|MODIF…	GT:AD:DP:GQ:PL	1/1:0,3:3:9:122,9,0	./.:0,0:0	./.:0,0:0	1/1:0,3:3:9:122,9,0	./.:0,0:0	0/0:2,0:2:6:0,6,78	./.:0,0:0	0/0:1,0:1:3:0,3,32	./.:0,0:0	0/0:1,0:1:3:0,3,37	1/1:0,4:4:12:163,12,0	./.:1,0:1	./.:0,0:0	1/1:0,2:2:6:82,6,0	./.:1,0:1
3	234609251	.	A	G	325.05	AC=8;AF=0.571;AN=14;DP=15;ExcessHet=0.0254;FS=0.000;MLEAC=9;MLEAF=0.643;MQ=45.23;QD=36.12;SOR=4.615;ANN=G|5_prime_UTR_variant|MODIFIER|EXON_3_234040030_234041904|AAEL018288|transcript|AAEL018288-RL|protein_coding|2/38|c.-1132T>C|||||1132|,G|5_prime_UTR_variant|MODIFIER|EXON_3_234040030_234041904|AAEL018288|transcript|AAEL018288-RAD|protein_coding|2/34|c.-1132T>C|||||1132|,G|5_prime_UTR_variant|MO…	GT:AD:DP:GQ:PL	1/1:0,2:2:6:82,6,0	./.:0,0:0	./.:0,0:0	./.:0,0:0	1/1:0,2:2:6:82,6,0	0/0:2,0:2:6:0,6,82	./.:0,0:0	0/0:1,0:1:3:0,3,41	0/0:1,0:1:3:0,3,41	./.:0,0:0	1/1:0,3:3:9:122,9,0	./.:0,0:0	./.:1,0:1	./.:1,0:1	1/1:0,2:2:6:82,6,0
3	234609337	.	T	A	124.4	AC=4;AF=0.500;AN=8;DP=10;ExcessHet=0.1902;FS=0.000;MLEAC=5;MLEAF=0.625;MQ=35.36;QD=31.10;SOR=3.258;ANN=A|5_prime_UTR_variant|MODIFIER|EXON_3_234040030_234041904|AAEL018288|transcript|AAEL018288-RL|protein_coding|2/38|c.-1218A>T|||||1218|,A|5_prime_UTR_variant|MODIFIER|EXON_3_234040030_234041904|AAEL018288|transcript|AAEL018288-RAD|protein_coding|2/34|c.-1218A>T|||||1218|,A|5_prime_UTR_variant|MOD…	GT:AD:DP:GQ:PL	1/1:0,2:2:6:74,6,0	./.:0,0:0	./.:1,0:1	./.:1,0:1	./.:0,0:0	0/0:1,0:1:3:0,3,37	./.:0,0:0	0/0:1,0:1:3:0,3,37	./.:0,0:0	./.:0,0:0	1/1:0,2:2:6:82,6,0	./.:0,0:0	./.:0,0:0	./.:1,0:1	./.:1,0:1
3	234609348	.	T	C	243.72	AC=6;AF=0.600;AN=10;DP=14;ExcessHet=0.1047;FS=0.000;MLEAC=7;MLEAF=0.700;MQ=38.19;QD=40.62;SOR=4.174;ANN=C|5_prime_UTR_variant|MODIFIER|EXON_3_234040030_234041904|AAEL018288|transcript|AAEL018288-RL|protein_coding|2/38|c.-1229A>G|||||1229|,C|5_prime_UTR_variant|MODIFIER|EXON_3_234040030_234041904|AAEL018288|transcript|AAEL018288-RAD|protein_coding|2/34|c.-1229A>G|||||1229|,C|5_prime_UTR_variant|MO…	GT:AD:DP:GQ:PL	1/1:0,4:4:12:159,12,0	./.:1,0:1	1/1:0,1:1:3:41,3,0	./.:1,0:1	./.:0,0:0	0/0:1,0:1:3:0,3,37	./.:0,0:0	0/0:1,0:1:3:0,3,37	./.:0,0:0	./.:0,0:0	1/1:0,2:2:6:78,6,0	./.:0,0:0	./.:0,0:0	./.:2,0:2	./.:1,0:1
3	234784513	.	T	A	331.43	AC=6;AF=0.500;AN=12;DP=23;ExcessHet=0.3218;FS=0.000;MLEAC=8;MLEAF=0.667;MQ=38.73;QD=36.83;SOR=4.615;ANN=A|missense_variant|MODERATE|EXON_3_234750283_234751367|AAEL002820|transcript|AAEL002820-RA|protein_coding|5/7|c.1783T>A|p.Leu595Met|2908/4808|1783/3318|595/1105||	GT:AD:DP:GQ:PL	1/1:0,4:4:12:163,12,0	1/1:0,2:2:6:82,6,0	./.:1,0:1	./.:2,0:2	./.:0,0:0	0/0:4,0:4:0:0,0,82	0/0:1,0:1:3:0,3,41	./.:0,0:0	./.:0,0:0	0/0:3,0:3:0:0,0,41	1/1:0,3:3:9:122,9,0	./.:1,0:1	./.:1,0:1	./.:0,0:0	./.:1,0:1
3	236668095	.	G	A	283.63	AC=8;AF=0.667;AN=12;DP=11;ExcessHet=0.0663;FS=0.000;MLEAC=9;MLEAF=0.750;MQ=47.14;QD=35.45;SOR=4.407;ANN=A|downstream_gene_variant|MODIFIER|EXON_3_236665832_236666794|AAEL026537|transcript|AAEL026537-RA|pseudogene||n.*736G>A|||||736|,A|intron_variant|MODIFIER|EXON_3_236662627_236663197|AAEL008862|transcript|AAEL008862-RA|protein_coding|4/7|c.1666-2694C>T||||||	GT:AD:DP:GQ:PL	1/1:0,2:2:6:78,6,0	1/1:0,2:2:6:78,6,0	./.:0,0:0	./.:0,0:0	./.:1,0:1	0/0:1,0:1:3:0,3,37	./.:0,0:0	0/0:1,0:1:3:0,3,37	./.:0,0:0	./.:0,0:0	1/1:0,2:2:6:82,6,0	./.:0,0:0	./.:0,0:0	1/1:0,2:2:6:82,6,0	./.:0,0:0
3	239148608	.	T	A	184.31	AC=6;AF=0.500;AN=12;DP=20;ExcessHet=0.0473;FS=0.000;MLEAC=5;MLEAF=0.417;MQ=40.82;QD=30.72;SOR=3.912;ANN=A|3_prime_UTR_variant|MODIFIER|EXON_3_239019061_239020398|AAEL011231|transcript|AAEL011231-RA|protein_coding|3/3|c.*1652T>A|||||1652|	GT:AD:DP:GQ:PL	1/1:0,2:2:6:67,6,0	./.:0,0:0	./.:1,0:1	./.:0,0:0	./.:1,0:1	0/0:5,0:5:15:0,15,200	./.:0,0:0	0/0:4,0:4:12:0,12,159	./.:0,0:0	0/0:2,0:2:6:0,6,67	1/1:0,2:2:6:81,6,0	./.:0,0:0	1/1:0,2:2:6:81,6,0	./.:1,0:1	./.:0,0:0
3	239148752	.	C	T	204.98	AC=6;AF=0.600;AN=10;DP=12;ExcessHet=0.3218;FS=0.000;MLEAC=7;MLEAF=0.700;MQ=50.00;QD=34.16;SOR=3.912;ANN=T|3_prime_UTR_variant|MODIFIER|EXON_3_239019061_239020398|AAEL011231|transcript|AAEL011231-RA|protein_coding|3/3|c.*1796C>T|||||1796|	GT:AD:DP:GQ:PL	1/1:0,2:2:6:78,6,0	./.:0,0:0	1/1:0,2:2:6:78,6,0	./.:0,0:0	./.:0,0:0	0/0:4,0:4:3:0,3,45	0/0:2,0:2:0:0,0,15	./.:0,0:0	./.:0,0:0	./.:0,0:0	1/1:0,2:2:6:81,6,0	./.:0,0:0	./.:0,0:0	./.:0,0:0	./.:0,0:0
3	241562756	.	T	C	493.33	AC=8;AF=0.667;AN=12;DP=18;ExcessHet=0.0663;FS=0.000;MLEAC=10;MLEAF=0.833;MQ=45.07;QD=37.95;SOR=5.283;ANN=C|3_prime_UTR_variant|MODIFIER|EXON_3_241562657_241563503|AAEL024883|transcript|AAEL024883-RA|protein_coding|3/3|c.*316A>G|||||316|,C|intron_variant|MODIFIER|EXON_3_241156042_241156110|AAEL019697|transcript|AAEL019697-RA|protein_coding|6/13|c.1206+18957T>C||||||,C|intron_variant|MODIFIER|EXON_…	GT:AD:DP:GQ:PL	1/1:0,2:2:6:82,6,0	./.:1,0:1	./.:0,0:0	./.:1,0:1	./.:0,0:0	0/0:1,0:1:3:0,3,37	./.:0,0:0	0/0:1,0:1:3:0,3,37	./.:0,0:0	./.:0,0:0	1/1:0,6:6:18:245,18,0	./.:1,0:1	1/1:0,3:3:9:122,9,0	1/1:0,2:2:6:82,6,0	./.:0,0:0
3	241576606	.	G	T	256.15	AC=6;AF=0.600;AN=10;DP=12;ExcessHet=0.1047;FS=0.000;MLEAC=7;MLEAF=0.700;MQ=41.83;QD=36.59;SOR=4.174;ANN=T|upstream_gene_variant|MODIFIER|EXON_3_241562657_241563503|AAEL024883|transcript|AAEL024883-RA|protein_coding||c.-4509C>A|||||4426|,T|intron_variant|MODIFIER|EXON_3_241156042_241156110|AAEL019697|transcript|AAEL019697-RA|protein_coding|6/13|c.1206+32807G>T||||||,T|intron_variant|MODIFIER|EXON_…	GT:AD:DP:GQ:PGT:PID:PL	1/1:0,2:2:6:.:.:82,6,0	./.:0,0:0	./.:1,0:1	./.:0,0:0	./.:1,0:1	0/0:1,0:1:3:.:.:0,3,37	./.:0,0:0	./.:0,0:0	./.:0,0:0	0/0:1,0:1:3:.:.:0,3,37	1/1:0,3:3:9:1|1:241576582_T_C:127,9,0	1/1:0,2:2:6:.:.:82,6,0	./.:0,0:0	./.:0,0:0	./.:1,0:1
3	241896059	.	T	C	1458.76	AC=12;AF=0.545;AN=22;BaseQRankSum=-0.000;ClippingRankSum=-0.000;DP=56;ExcessHet=0.1849;FS=0.000;InbreedingCoeff=0.2620;MLEAC=15;MLEAF=0.682;MQ=47.87;MQRankSum=-0.000;QD=34.73;ReadPosRankSum=1.043;SOR=4.615;ANN=C|synonymous_variant|LOW|EXON_3_241799530_241800062|AAEL006774|transcript|AAEL006774-RA|protein_coding|6/9|c.918T>C|p.Val306Val|2000/3471|918/1593|306/530||	GT:AD:DP:GQ:PL	1/1:0,5:5:15:199,15,0	./.:1,0:1	./.:1,0:1	0/0:1,0:1:3:0,3,19	1/1:0,3:3:9:117,9,0	0/0:5,0:5:0:0,0,118	0/0:1,0:1:3:0,3,41	./.:0,0:0	./.:2,0:2	0/0:1,0:1:3:0,3,37	1/1:1,14:15:5:528,5,0	1/1:0,6:6:18:241,18,0	1/1:0,6:6:18:245,18,0	0/1:1,3:4:28:111,0,28	0/1:1,2:3:32:73,0,32
3	243413259	.	T	C	128.4	AC=4;AF=0.500;AN=8;DP=9;ExcessHet=0.1902;FS=0.000;MLEAC=5;MLEAF=0.625;MQ=37.80;QD=32.10;SOR=1.609;ANN=C|upstream_gene_variant|MODIFIER|EXON_3_243413361_243414414|AAEL000769|transcript|AAEL000769-RA|protein_coding||c.-340T>C|||||102|,C|intergenic_region|MODIFIER|EXON_3_243186204_243186376-EXON_3_243413361_243414414|AAEL027137-AAEL000769|intergenic_region|AAEL027137-AAEL000769|||n.243413259T>C||||||	GT:AD:DP:GQ:PL	1/1:0,2:2:6:82,6,0	./.:0,0:0	./.:1,0:1	./.:0,0:0	./.:1,0:1	0/0:1,0:1:3:0,3,37	./.:0,0:0	./.:0,0:0	0/0:1,0:1:3:0,3,37	./.:0,0:0	1/1:0,2:2:6:78,6,0	./.:0,0:0	./.:1,0:1	./.:0,0:0	./.:0,0:0
3	244002863	.	G	T	380.94	AC=8;AF=0.667;AN=12;DP=16;ExcessHet=0.0663;FS=0.000;MLEAC=9;MLEAF=0.750;MQ=42.26;QD=38.09;SOR=4.804;ANN=T|intron_variant|MODIFIER|EXON_3_243908818_243910220|AAEL021817|transcript|AAEL021817-RA|protein_coding|1/2|c.207+92643G>T||||||	GT:AD:DP:GQ:PGT:PID:PL	1/1:0,4:4:12:1|1:244002854_T_A:176,12,0	./.:1,0:1	./.:1,0:1	./.:0,0:0	1/1:0,2:2:6:1|1:244002854_T_A:90,6,0	0/0:1,0:1:3:.:.:0,3,37	./.:0,0:0	./.:0,0:0	./.:0,0:0	0/0:1,0:1:3:.:.:0,3,37	1/1:0,2:2:6:.:.:78,6,0	./.:0,0:0	./.:1,0:1	./.:1,0:1	1/1:0,2:2:6:.:.:74,6,0
3	244003904	.	A	T	905.69	AC=14;AF=0.778;AN=18;DP=26;ExcessHet=0.0256;FS=0.000;MLEAC=16;MLEAF=0.889;MQ=50.00;QD=37.74;SOR=6.439;ANN=T|intron_variant|MODIFIER|EXON_3_243908818_243910220|AAEL021817|transcript|AAEL021817-RA|protein_coding|1/2|c.207+93684A>T||||||	GT:AD:DP:GQ:PL	1/1:0,3:3:9:91,9,0	./.:0,0:0	1/1:0,2:2:6:82,6,0	./.:0,0:0	./.:0,0:0	0/0:1,0:1:3:0,3,37	./.:0,0:0	./.:0,0:0	0/0:1,0:1:3:0,3,37	./.:0,0:0	1/1:0,7:7:21:285,21,0	1/1:0,2:2:6:82,6,0	1/1:0,4:4:12:163,12,0	1/1:0,4:4:12:163,12,0	1/1:0,2:2:6:82,6,0
3	244003931	.	A	G	896.94	AC=14;AF=0.778;AN=18;DP=25;ExcessHet=0.0256;FS=0.000;MLEAC=16;MLEAF=0.889;MQ=50.00;QD=39.00;SOR=6.358;ANN=G|intron_variant|MODIFIER|EXON_3_243908818_243910220|AAEL021817|transcript|AAEL021817-RA|protein_coding|1/2|c.207+93711A>G||||||	GT:AD:DP:GQ:PL	1/1:0,2:2:6:82,6,0	./.:0,0:0	1/1:0,2:2:6:82,6,0	./.:0,0:0	./.:0,0:0	0/0:1,0:1:3:0,3,37	./.:0,0:0	./.:0,0:0	0/0:1,0:1:3:0,3,37	./.:0,0:0	1/1:0,7:7:21:285,21,0	1/1:0,2:2:6:82,6,0	1/1:0,4:4:12:163,12,0	1/1:0,4:4:12:163,12,0	1/1:0,2:2:6:82,6,0
3	244313152	.	G	A	215.06	AC=6;AF=0.500;AN=12;DP=14;ExcessHet=0.0473;FS=0.000;MLEAC=7;MLEAF=0.583;MQ=41.83;QD=30.72;SOR=4.174;ANN=A|5_prime_UTR_variant|MODIFIER|EXON_3_244312533_244313590|AAEL000788|transcript|AAEL000788-RB|protein_coding|1/7|c.-734G>A|||||564112|,A|5_prime_UTR_variant|MODIFIER|EXON_3_244312533_244313590|AAEL000788|transcript|AAEL000788-RC|protein_coding|1/6|c.-667G>A|||||564112|	GT:AD:DP:GQ:PL	1/1:0,2:2:6:82,6,0	./.:0,0:0	./.:0,0:0	1/1:0,2:2:6:82,6,0	./.:0,0:0	0/0:2,0:2:6:0,6,59	./.:0,0:0	./.:0,0:0	0/0:1,0:1:3:0,3,37	0/0:1,0:1:3:0,3,19	1/1:0,3:3:9:91,9,0	./.:1,0:1	./.:1,0:1	./.:0,0:0	./.:1,0:1
3	245073037	.	A	G	689.89	AC=10;AF=0.714;AN=14;DP=28;ExcessHet=0.0458;FS=0.000;MLEAC=11;MLEAF=0.786;MQ=43.30;QD=38.33;SOR=4.407;ANN=G|synonymous_variant|LOW|EXON_3_245058048_245058315|AAEL022945|transcript|AAEL022945-RA|protein_coding|4/13|c.909T>C|p.Phe303Phe|1550/3653|909/2739|303/912||,G|synonymous_variant|LOW|EXON_3_245058048_245058315|AAEL022945|transcript|AAEL022945-RC|protein_coding|4/13|c.828T>C|p.Phe276Phe|1410/3…	GT:AD:DP:GQ:PL	1/1:0,6:6:18:245,18,0	1/1:0,3:3:9:122,9,0	./.:1,0:1	./.:1,0:1	./.:1,0:1	0/0:2,0:2:6:0,6,74	./.:1,0:1	./.:0,0:0	./.:0,0:0	0/0:2,0:2:6:0,6,74	1/1:0,4:4:12:163,12,0	1/1:0,3:3:9:122,9,0	1/1:0,2:2:6:82,6,0	./.:1,0:1	./.:1,0:1
3	245115044	.	C	T	192.66	AC=4;AF=0.500;AN=8;DP=11;ExcessHet=0.1902;FS=0.000;MLEAC=5;MLEAF=0.625;MQ=37.27;QD=38.53;SOR=3.611;ANN=T|5_prime_UTR_variant|MODIFIER|EXON_3_245058048_245058315|AAEL022945|transcript|AAEL022945-RC|protein_coding|2/13|c.-17G>A|||||17|,T|intron_variant|MODIFIER|EXON_3_245058048_245058315|AAEL022945|transcript|AAEL022945-RA|protein_coding|1/12|c.120-55G>A||||||,T|intron_variant|MODIFIER|EXON_3_24505…	GT:AD:DP:GQ:PGT:PID:PL	1/1:0,3:3:9:1|1:245115044_C_T:135,9,0	./.:1,0:1	./.:0,0:0	./.:1,0:1	./.:0,0:0	0/0:1,0:1:3:.:.:0,3,37	./.:0,0:0	./.:0,0:0	./.:0,0:0	0/0:1,0:1:3:.:.:0,3,37	1/1:0,2:2:6:1|1:245115044_C_T:90,6,0	./.:1,0:1	./.:1,0:1	./.:0,0:0	./.:0,0:0
3	245115049	.	A	G	192.66	AC=4;AF=0.500;AN=8;DP=12;ExcessHet=0.1902;FS=0.000;MLEAC=5;MLEAF=0.625;MQ=35.36;QD=38.53;SOR=3.611;ANN=G|5_prime_UTR_variant|MODIFIER|EXON_3_245058048_245058315|AAEL022945|transcript|AAEL022945-RC|protein_coding|2/13|c.-22T>C|||||22|,G|intron_variant|MODIFIER|EXON_3_245058048_245058315|AAEL022945|transcript|AAEL022945-RA|protein_coding|1/12|c.120-60T>C||||||,G|intron_variant|MODIFIER|EXON_3_24505…	GT:AD:DP:GQ:PGT:PID:PL	1/1:0,3:3:9:1|1:245115044_C_T:135,9,0	./.:1,0:1	./.:0,0:0	./.:1,0:1	./.:1,0:1	0/0:1,0:1:3:.:.:0,3,37	./.:0,0:0	./.:0,0:0	./.:0,0:0	0/0:1,0:1:3:.:.:0,3,37	1/1:0,2:2:6:1|1:245115044_C_T:90,6,0	./.:1,0:1	./.:1,0:1	./.:0,0:0	./.:0,0:0
3	246986167	.	C	T	411.27	AC=10;AF=0.714;AN=14;DP=17;ExcessHet=0.0458;FS=0.000;MLEAC=11;MLEAF=0.786;MQ=42.82;QD=45.70;SOR=4.977;ANN=T|synonymous_variant|LOW|EXON_3_246721330_246721573|AAEL004669|transcript|AAEL004669-RH|protein_coding|2/13|c.552C>T|p.His184His|612/3768|552/2394|184/797||,T|synonymous_variant|LOW|EXON_3_246721330_246721573|AAEL004669|transcript|AAEL004669-RB|protein_coding|5/16|c.216C>T|p.His72His|597/3783…	GT:AD:DP:GQ:PGT:PID:PL	1/1:0,4:4:12:.:.:163,12,0	./.:1,0:1	./.:1,0:1	1/1:0,1:1:3:1|1:246986167_C_T:41,3,0	1/1:0,1:1:3:1|1:246986167_C_T:41,3,0	0/0:1,0:1:3:.:.:0,3,41	./.:0,0:0	./.:0,0:0	0/0:1,0:1:3:.:.:0,3,41	./.:0,0:0	1/1:0,3:3:9:.:.:122,9,0	./.:1,0:1	./.:0,0:0	./.:1,0:1	1/1:0,2:2:6:.:.:82,6,0
3	246986182	.	A	T	743.29	AC=10;AF=0.714;AN=14;DP=25;ExcessHet=0.0458;FS=0.000;MLEAC=12;MLEAF=0.857;MQ=45.44;QD=39.12;SOR=5.994;ANN=T|synonymous_variant|LOW|EXON_3_246721330_246721573|AAEL004669|transcript|AAEL004669-RH|protein_coding|2/13|c.567A>T|p.Ile189Ile|627/3768|567/2394|189/797||,T|synonymous_variant|LOW|EXON_3_246721330_246721573|AAEL004669|transcript|AAEL004669-RB|protein_coding|5/16|c.231A>T|p.Ile77Ile|612/3783…	GT:AD:DP:GQ:PGT:PID:PL	1/1:0,8:8:24:.:.:326,24,0	./.:1,0:1	./.:1,0:1	1/1:0,4:4:12:1|1:246986167_C_T:167,12,0	1/1:0,2:2:6:1|1:246986167_C_T:86,6,0	0/0:1,0:1:3:.:.:0,3,41	./.:0,0:0	./.:0,0:0	0/0:1,0:1:3:.:.:0,3,41	./.:0,0:0	1/1:0,3:3:9:.:.:122,9,0	./.:1,0:1	./.:0,0:0	./.:1,0:1	1/1:0,2:2:6:.:.:82,6,0
3	246986494	.	C	A	1580.31	AC=16;AF=0.727;AN=22;DP=49;ExcessHet=0.0048;FS=0.000;InbreedingCoeff=0.7102;MLEAC=18;MLEAF=0.818;MQ=48.82;QD=38.54;SOR=7.476;ANN=A|synonymous_variant|LOW|EXON_3_246721330_246721573|AAEL004669|transcript|AAEL004669-RH|protein_coding|3/13|c.825C>A|p.Ala275Ala|885/3768|825/2394|275/797||,A|synonymous_variant|LOW|EXON_3_246721330_246721573|AAEL004669|transcript|AAEL004669-RB|protein_coding|6/16|c.489…	GT:AD:DP:GQ:PL	1/1:0,9:9:27:359,27,0	1/1:0,2:2:6:82,6,0	1/1:0,3:3:9:114,9,0	1/1:0,4:4:12:163,12,0	./.:1,0:1	0/0:3,0:3:9:0,9,122	./.:0,0:0	./.:0,0:0	0/0:1,0:1:3:0,3,41	0/0:2,0:2:6:0,6,82	1/1:0,11:11:33:440,33,0	1/1:0,3:3:9:117,9,0	./.:1,0:1	1/1:0,6:6:18:241,18,0	1/1:0,3:3:9:122,9,0
3	246986551	.	T	G	3333.63	AC=16;AF=0.667;AN=24;BaseQRankSum=0.000;ClippingRankSum=0.000;DP=103;ExcessHet=0.2470;FS=0.000;InbreedingCoeff=0.3703;MLEAC=18;MLEAF=0.750;MQ=48.94;MQRankSum=0.000;QD=37.04;ReadPosRankSum=-1.107;SOR=6.207;ANN=G|synonymous_variant|LOW|EXON_3_246721330_246721573|AAEL004669|transcript|AAEL004669-RH|protein_coding|3/13|c.882T>G|p.Val294Val|942/3768|882/2394|294/797||,G|synonymous_variant|LOW|EXON_3_2…	GT:AD:DP:GQ:PL	1/1:1,23:24:31:873,31,0	1/1:0,5:5:15:197,15,0	1/1:0,8:8:24:313,24,0	0/1:1,10:11:8:371,0,8	0/1:1,10:11:8:375,0,8	0/0:5,0:5:0:0,0,100	0/0:2,0:2:6:0,6,74	./.:0,0:0	./.:2,0:2	0/0:1,0:1:3:0,3,19	1/1:0,15:15:45:593,45,0	1/1:0,7:7:21:273,21,0	1/1:0,1:1:3:34,3,0	1/1:0,9:9:27:361,27,0	./.:2,0:2
3	246986569	.	C	T	3393.51	AC=16;AF=0.667;AN=24;BaseQRankSum=-0.000;ClippingRankSum=-0.000;DP=110;ExcessHet=0.0975;FS=0.000;InbreedingCoeff=0.4091;MLEAC=17;MLEAF=0.708;MQ=49.50;MQRankSum=-0.000;QD=34.28;ReadPosRankSum=-0.157;SOR=4.659;ANN=T|synonymous_variant|LOW|EXON_3_246721330_246721573|AAEL004669|transcript|AAEL004669-RH|protein_coding|3/13|c.900C>T|p.Asp300Asp|960/3768|900/2394|300/797||,T|synonymous_variant|LOW|EXON_…	GT:AD:DP:GQ:PL	1/1:2,25:27:31:960,31,0	1/1:1,5:6:8:194,8,0	1/1:1,7:8:14:276,14,0	0/1:1,11:12:5:412,0,5	1/1:1,15:16:7:562,7,0	0/0:5,0:5:12:0,12,180	0/0:2,0:2:6:0,6,74	./.:0,0:0	0/0:2,0:2:6:0,6,78	./.:1,0:1	1/1:1,13:14:1:489,1,0	0/1:1,5:6:23:186,0,23	./.:1,0:1	1/1:0,8:8:24:295,24,0	1/1:0,2:2:6:82,6,0
3	246987440	.	A	T	1244.13	AC=12;AF=0.750;AN=16;DP=42;ExcessHet=0.1703;FS=0.000;MLEAC=14;MLEAF=0.875;MQ=45.88;QD=38.88;SOR=6.994;ANN=T|synonymous_variant|LOW|EXON_3_246721330_246721573|AAEL004669|transcript|AAEL004669-RH|protein_coding|6/13|c.1572A>T|p.Leu524Leu|1632/3768|1572/2394|524/797||,T|synonymous_variant|LOW|EXON_3_246721330_246721573|AAEL004669|transcript|AAEL004669-RB|protein_coding|9/16|c.1236A>T|p.Leu412Leu|161…	GT:AD:DP:GQ:PL	1/1:0,9:9:27:363,27,0	1/1:0,4:4:12:159,12,0	./.:1,0:1	1/1:0,4:4:12:163,12,0	1/1:0,4:4:12:159,12,0	0/0:3,0:3:0:0,0,41	./.:0,0:0	0/0:1,0:1:3:0,3,41	./.:2,0:2	./.:0,0:0	1/1:0,7:7:21:281,21,0	./.:2,0:2	1/1:0,4:4:12:159,12,0	./.:0,0:0	./.:1,0:1
3	247020820	.	G	A	359.13	AC=8;AF=0.571;AN=14;DP=18;ExcessHet=0.0254;FS=0.000;MLEAC=9;MLEAF=0.643;MQ=44.32;QD=32.65;SOR=4.977;ANN=A|3_prime_UTR_variant|MODIFIER|EXON_3_246721330_246721573|AAEL004669|transcript|AAEL004669-RH|protein_coding|13/13|c.*437G>A|||||628|,A|3_prime_UTR_variant|MODIFIER|EXON_3_246721330_246721573|AAEL004669|transcript|AAEL004669-RB|protein_coding|16/16|c.*467G>A|||||628|,A|3_prime_UTR_variant|MODIF…	GT:AD:DP:GQ:PL	1/1:0,3:3:9:103,9,0	./.:0,0:0	1/1:0,2:2:6:63,6,0	./.:1,0:1	./.:0,0:0	0/0:2,0:2:6:0,6,82	0/0:1,0:1:3:0,3,41	./.:0,0:0	./.:0,0:0	0/0:1,0:1:3:0,3,41	1/1:0,4:4:12:159,12,0	./.:1,0:1	./.:0,0:0	1/1:0,2:2:6:78,6,0	./.:1,0:1
3	247021253	.	C	A	368.18	AC=8;AF=0.667;AN=12;DP=13;ExcessHet=0.0663;FS=0.000;MLEAC=9;MLEAF=0.750;MQ=45.23;QD=40.91;SOR=4.615;ANN=A|3_prime_UTR_variant|MODIFIER|EXON_3_246721330_246721573|AAEL004669|transcript|AAEL004669-RH|protein_coding|13/13|c.*870C>A|||||1061|,A|3_prime_UTR_variant|MODIFIER|EXON_3_246721330_246721573|AAEL004669|transcript|AAEL004669-RB|protein_coding|16/16|c.*900C>A|||||1061|,A|3_prime_UTR_variant|MOD…	GT:AD:DP:GQ:PGT:PID:PL	1/1:0,3:3:9:1|1:247021253_C_A:135,9,0	1/1:0,2:2:6:1|1:247021253_C_A:90,6,0	1/1:0,2:2:6:1|1:247021253_C_A:90,6,0	./.:0,0:0	./.:0,0:0	0/0:1,0:1:3:.:.:0,3,41	./.:0,0:0	0/0:1,0:1:3:.:.:0,3,41	./.:0,0:0	./.:0,0:0	1/1:0,2:2:6:1|1:247021253_C_A:90,6,0	./.:1,0:1	./.:0,0:0	./.:1,0:1	./.:0,0:0
3	247021255	.	T	C	368.18	AC=8;AF=0.667;AN=12;DP=13;ExcessHet=0.0663;FS=0.000;MLEAC=9;MLEAF=0.750;MQ=45.23;QD=40.91;SOR=4.615;ANN=C|3_prime_UTR_variant|MODIFIER|EXON_3_246721330_246721573|AAEL004669|transcript|AAEL004669-RH|protein_coding|13/13|c.*872T>C|||||1063|,C|3_prime_UTR_variant|MODIFIER|EXON_3_246721330_246721573|AAEL004669|transcript|AAEL004669-RB|protein_coding|16/16|c.*902T>C|||||1063|,C|3_prime_UTR_variant|MOD…	GT:AD:DP:GQ:PGT:PID:PL	1/1:0,3:3:9:1|1:247021253_C_A:135,9,0	1/1:0,2:2:6:1|1:247021253_C_A:90,6,0	1/1:0,2:2:6:1|1:247021253_C_A:90,6,0	./.:0,0:0	./.:0,0:0	0/0:1,0:1:3:.:.:0,3,41	./.:0,0:0	0/0:1,0:1:3:.:.:0,3,41	./.:0,0:0	./.:0,0:0	1/1:0,2:2:6:1|1:247021253_C_A:90,6,0	./.:1,0:1	./.:0,0:0	./.:1,0:1	./.:0,0:0
3	247491975	.	C	G	336.05	AC=8;AF=0.667;AN=12;DP=16;ExcessHet=0.0663;FS=0.000;MLEAC=9;MLEAF=0.750;MQ=45.64;QD=33.60;SOR=2.303;ANN=G|synonymous_variant|LOW|EXON_3_247489897_247492761|AAEL004678|transcript|AAEL004678-RC|protein_coding|1/6|c.1575C>G|p.Val525Val|2078/4605|1575/3930|525/1309||,G|synonymous_variant|LOW|EXON_3_247489897_247492761|AAEL004678|transcript|AAEL004678-RB|protein_coding|1/6|c.1575C>G|p.Val525Val|2079/4…	GT:AD:DP:GQ:PL	1/1:0,3:3:9:122,9,0	1/1:0,2:2:6:82,6,0	./.:0,0:0	./.:0,0:0	./.:1,0:1	0/0:2,0:2:6:0,6,67	./.:0,0:0	./.:0,0:0	./.:0,0:0	0/0:2,0:2:6:0,6,67	1/1:0,3:3:9:91,9,0	./.:0,0:0	./.:0,0:0	1/1:0,2:2:6:82,6,0	./.:1,0:1
3	247492173	.	T	C	207.22	AC=8;AF=0.571;AN=14;DP=9;ExcessHet=0.0254;FS=0.000;MLEAC=9;MLEAF=0.643;MQ=50.00;QD=51.81;SOR=3.912;ANN=C|synonymous_variant|LOW|EXON_3_247489897_247492761|AAEL004678|transcript|AAEL004678-RC|protein_coding|1/6|c.1773T>C|p.Phe591Phe|2276/4605|1773/3930|591/1309||,C|synonymous_variant|LOW|EXON_3_247489897_247492761|AAEL004678|transcript|AAEL004678-RB|protein_coding|1/6|c.1773T>C|p.Phe591Phe|2277/45…	GT:AD:DP:GQ:PGT:PID:PL	1/1:0,1:1:3:.:.:41,3,0	0/0:1,0:1:3:.:.:0,3,41	./.:0,0:0	1/1:0,1:1:3:1|1:247492173_T_C:41,3,0	./.:0,0:0	0/0:1,0:1:3:.:.:0,3,41	./.:0,0:0	./.:0,0:0	0/0:1,0:1:3:.:.:0,3,41	./.:0,0:0	1/1:0,2:2:6:.:.:82,6,0	./.:0,0:0	./.:0,0:0	./.:0,0:0	1/1:0,2:2:6:.:.:82,6,0
3	247492189	.	A	C	333.05	AC=8;AF=0.571;AN=14;DP=15;ExcessHet=0.0254;FS=0.000;MLEAC=9;MLEAF=0.643;MQ=45.23;QD=37.01;SOR=4.615;ANN=C|synonymous_variant|LOW|EXON_3_247489897_247492761|AAEL004678|transcript|AAEL004678-RC|protein_coding|1/6|c.1789A>C|p.Arg597Arg|2292/4605|1789/3930|597/1309||,C|synonymous_variant|LOW|EXON_3_247489897_247492761|AAEL004678|transcript|AAEL004678-RB|protein_coding|1/6|c.1789A>C|p.Arg597Arg|2293/4…	GT:AD:DP:GQ:PGT:PID:PL	1/1:0,2:2:6:.:.:86,6,0	./.:1,0:1	./.:0,0:0	1/1:0,2:2:6:1|1:247492173_T_C:86,6,0	./.:0,0:0	0/0:2,0:2:6:.:.:0,6,82	./.:0,0:0	0/0:1,0:1:3:.:.:0,3,37	0/0:1,0:1:3:.:.:0,3,41	./.:0,0:0	1/1:0,3:3:9:.:.:122,9,0	./.:1,0:1	./.:0,0:0	./.:0,0:0	1/1:0,2:2:6:.:.:82,6,0
3	247534713	.	A	G	1027.62	AC=12;AF=0.600;AN=20;BaseQRankSum=1.282;ClippingRankSum=-0.000;DP=46;ExcessHet=0.0473;FS=0.000;InbreedingCoeff=0.4636;MLEAC=14;MLEAF=0.700;MQ=48.36;MQRankSum=-0.000;QD=35.44;ReadPosRankSum=-0.319;SOR=4.479;ANN=G|missense_variant|MODERATE|EXON_3_247533071_247533570|AAEL004673|transcript|AAEL004673-RA|protein_coding|6/9|c.3065T>C|p.Leu1022Ser|3899/4876|3065/3582|1022/1193||,G|missense_variant|MODER…	GT:AD:DP:GQ:PL	1/1:1,4:5:5:154,5,0	1/1:1,3:4:2:113,2,0	./.:1,0:1	./.:0,0:0	./.:0,0:0	0/0:7,0:7:0:0,0,200	0/0:1,0:1:3:0,3,37	0/0:3,0:3:6:0,6,90	./.:0,0:0	0/0:4,0:4:0:0,0,78	1/1:0,10:10:30:404,30,0	./.:1,0:1	1/1:0,2:2:6:82,6,0	1/1:0,3:3:9:119,9,0	1/1:0,5:5:15:204,15,0
3	249796965	.	T	A	967.78	AC=9;AF=0.562;AN=16;BaseQRankSum=-0.000;ClippingRankSum=-0.000;DP=41;ExcessHet=0.1076;FS=0.000;MLEAC=10;MLEAF=0.625;MQ=45.37;MQRankSum=-0.000;QD=35.84;ReadPosRankSum=0.210;SOR=3.180;ANN=A|intron_variant|MODIFIER|EXON_3_249771039_249771606|AAEL027342|transcript|AAEL027342-RA|protein_coding|6/6|c.914+1585T>A||||||WARNING_TRANSCRIPT_MULTIPLE_STOP_CODONS	GT:AD:DP:GQ:PGT:PID:PL	1/1:1,5:6:12:1|1:249796960_GA_G:220,12,0	1/1:1,3:4:6:1|1:249796960_GA_G:130,6,0	./.:1,0:1	./.:0,0:0	./.:1,0:1	0/0:4,0:4:6:.:.:0,6,90	./.:0,0:0	0/0:2,0:2:6:.:.:0,6,78	./.:0,0:0	0/0:1,0:1:3:.:.:0,3,41	1/1:0,7:7:24:1|1:249796960_GA_G:343,24,0	./.:2,0:2	0/1:2,4:6:63:.:.:145,0,63	./.:2,0:2	1/1:0,4:4:12:1|1:249796960_GA_G:180,12,0
3	250213973	.	C	T	128.4	AC=4;AF=0.500;AN=8;DP=9;ExcessHet=0.1902;FS=0.000;MLEAC=5;MLEAF=0.625;MQ=37.80;QD=32.10;SOR=3.258;ANN=T|synonymous_variant|LOW|EXON_3_249847266_249848386|AAEL008269|transcript|AAEL008269-RB|protein_coding|8/8|c.1611C>T|p.Arg537Arg|3331/5096|1611/2988|537/995||,T|synonymous_variant|LOW|EXON_3_249847266_249848386|AAEL008269|transcript|AAEL008269-RD|protein_coding|6/6|c.1125C>T|p.Arg375Arg|2276/4041…	GT:AD:DP:GQ:PL	1/1:0,2:2:6:82,6,0	./.:1,0:1	./.:0,0:0	./.:0,0:0	./.:0,0:0	0/0:1,0:1:3:0,3,37	./.:0,0:0	./.:0,0:0	0/0:1,0:1:3:0,3,37	./.:0,0:0	1/1:0,2:2:6:78,6,0	./.:1,0:1	./.:1,0:1	./.:0,0:0	./.:0,0:0
3	250531136	.	C	A	4899.12	AC=20;AF=0.769;AN=26;DP=126;ExcessHet=0.0027;FS=0.000;InbreedingCoeff=0.7496;MLEAC=23;MLEAF=0.885;MQ=50.00;QD=39.83;SOR=9.641;ANN=A|missense_variant|MODERATE|EXON_3_250530052_250531673|AAEL008280|transcript|AAEL008280-RA|protein_coding|1/1|c.557C>A|p.Pro186Gln|1085/1622|557/909|186/302||	GT:AD:DP:GQ:PL	1/1:0,20:20:60:800,60,0	1/1:0,11:11:33:445,33,0	1/1:0,10:10:30:403,30,0	1/1:0,8:8:24:321,24,0	1/1:0,13:13:39:523,39,0	0/0:1,0:1:3:0,3,41	./.:0,0:0	0/0:1,0:1:3:0,3,37	./.:0,0:0	0/0:1,0:1:3:0,3,41	1/1:0,19:19:57:766,57,0	1/1:0,8:8:24:323,24,0	1/1:0,12:12:36:485,36,0	1/1:0,12:12:36:481,36,0	1/1:0,10:10:30:408,30,0
3	251327540	.	C	T	1053.24	AC=14;AF=0.778;AN=18;DP=34;ExcessHet=0.1472;FS=0.000;MLEAC=17;MLEAF=0.944;MQ=48.36;QD=36.32;SOR=6.804;ANN=T|downstream_gene_variant|MODIFIER|EXON_3_251327584_251327921|AAEL009554|transcript|AAEL009554-RA|protein_coding||c.*196G>A|||||44|,T|intergenic_region|MODIFIER|EXON_3_251302885_251303156-EXON_3_251327584_251327921|AAEL022908-AAEL009554|intergenic_region|AAEL022908-AAEL009554|||n.251327540C>T…	GT:AD:DP:GQ:PL	1/1:0,5:5:15:173,15,0	1/1:0,2:2:6:50,6,0	1/1:0,3:3:9:113,9,0	./.:0,0:0	./.:1,0:1	0/0:2,0:2:0:0,0,4	./.:0,0:0	./.:0,0:0	./.:1,0:1	0/0:1,0:1:3:0,3,37	1/1:0,8:8:24:318,24,0	1/1:0,3:3:9:122,9,0	1/1:0,5:5:15:196,15,0	1/1:0,3:3:9:118,9,0	./.:0,0:0
3	252159159	.	T	C	406.61	AC=8;AF=0.571;AN=14;DP=18;ExcessHet=0.0254;FS=0.000;MLEAC=9;MLEAF=0.643;MQ=44.32;QD=36.96;SOR=3.442;ANN=C|intergenic_region|MODIFIER|TOLL10-EXON_3_252291257_252291501|AAEL004000-AAEL027280|intergenic_region|AAEL004000-AAEL027280|||n.252159159T>C||||||	GT:AD:DP:GQ:PL	1/1:0,5:5:15:204,15,0	./.:1,0:1	./.:1,0:1	1/1:0,2:2:6:82,6,0	./.:1,0:1	0/0:2,0:2:6:0,6,63	0/0:1,0:1:3:0,3,19	0/0:1,0:1:3:0,3,37	./.:0,0:0	./.:0,0:0	1/1:0,2:2:6:82,6,0	./.:0,0:0	./.:0,0:0	1/1:0,2:2:6:82,6,0	./.:0,0:0
3	253726830	.	T	A	179.96	AC=4;AF=0.500;AN=8;DP=14;ExcessHet=0.1902;FS=0.000;MLEAC=5;MLEAF=0.625;MQ=35.36;QD=29.99;SOR=3.912;ANN=A|3_prime_UTR_variant|MODIFIER|EXON_3_253614254_253615143|AAEL003996|transcript|AAEL003996-RB|protein_coding|11/11|c.*640T>A|||||640|,A|3_prime_UTR_variant|MODIFIER|EXON_3_253614254_253615143|AAEL003996|transcript|AAEL003996-RD|protein_coding|11/11|c.*640T>A|||||640|,A|3_prime_UTR_variant|MODIFI…	GT:AD:DP:GQ:PL	1/1:0,3:3:9:122,9,0	./.:1,0:1	./.:0,0:0	./.:1,0:1	./.:1,0:1	0/0:1,0:1:3:0,3,37	./.:0,0:0	0/0:1,0:1:3:0,3,37	./.:0,0:0	./.:0,0:0	1/1:0,3:3:9:91,9,0	./.:1,0:1	./.:1,0:1	./.:1,0:1	./.:0,0:0
3	253903196	.	A	T	191.76	AC=6;AF=0.500;AN=12;DP=12;ExcessHet=0.0473;FS=0.000;MLEAC=7;MLEAF=0.583;MQ=43.30;QD=31.96;SOR=3.912;ANN=T|downstream_gene_variant|MODIFIER|EXON_3_253906065_253906086|AAEL003990|transcript|AAEL003990-RE|protein_coding||c.*3912T>A|||||3350|,T|downstream_gene_variant|MODIFIER|EXON_3_253906065_253906086|AAEL003990|transcript|AAEL003990-RF|protein_coding||c.*3912T>A|||||2869|,T|intergenic_region|MODIF…	GT:AD:DP:GQ:PL	1/1:0,2:2:6:67,6,0	./.:0,0:0	./.:1,0:1	./.:1,0:1	./.:0,0:0	0/0:2,0:2:6:0,6,63	./.:0,0:0	./.:0,0:0	0/0:1,0:1:3:0,3,37	0/0:1,0:1:3:0,3,26	1/1:0,2:2:6:82,6,0	./.:0,0:0	./.:0,0:0	1/1:0,2:2:6:82,6,0	./.:0,0:0
3	254023064	.	T	A	374.45	AC=8;AF=0.667;AN=12;DP=18;ExcessHet=0.2482;FS=0.000;MLEAC=10;MLEAF=0.833;MQ=40.82;QD=37.44;SOR=4.804;ANN=A|intron_variant|MODIFIER|EXON_3_254017555_254017762|AAEL003993|transcript|AAEL003993-RA|protein_coding|1/1|c.89-3250T>A||||||	GT:AD:DP:GQ:PL	1/1:0,2:2:6:82,6,0	./.:0,0:0	./.:1,0:1	./.:1,0:1	./.:0,0:0	0/0:2,0:2:0:0,0,15	./.:0,0:0	0/0:1,0:1:3:0,3,41	./.:1,0:1	./.:1,0:1	1/1:0,4:4:12:163,12,0	./.:0,0:0	1/1:0,2:2:6:82,6,0	./.:1,0:1	1/1:0,2:2:6:82,6,0
3	254350059	.	G	A	718.94	AC=10;AF=0.556;AN=18;DP=28;ExcessHet=0.0063;FS=0.000;MLEAC=12;MLEAF=0.667;MQ=48.73;QD=37.84;SOR=5.994;ANN=A|intron_variant|MODIFIER|EXON_3_254284853_254286209|AAEL013729|transcript|AAEL013729-RC|protein_coding|4/21|c.53-10966C>T||||||,A|intron_variant|MODIFIER|EXON_3_254284853_254286209|AAEL013729|transcript|AAEL013729-RH|protein_coding|3/21|c.53-10966C>T||||||,A|intron_variant|MODIFIER|EXON_3_25…	GT:AD:DP:GQ:PL	1/1:0,4:4:12:163,12,0	./.:0,0:0	./.:0,0:0	./.:0,0:0	1/1:0,4:4:12:163,12,0	0/0:4,0:4:12:0,12,154	0/0:1,0:1:3:0,3,37	0/0:1,0:1:3:0,3,32	./.:0,0:0	0/0:2,0:2:6:0,6,78	1/1:0,6:6:18:245,18,0	./.:0,0:0	1/1:0,3:3:9:122,9,0	./.:1,0:1	1/1:0,2:2:6:82,6,0
3	254361110	.	G	C	124.05	AC=4;AF=0.500;AN=8;DP=13;ExcessHet=0.1902;FS=0.000;MLEAC=4;MLEAF=0.500;MQ=37.80;QD=31.01;SOR=3.258;ANN=C|intron_variant|MODIFIER|EXON_3_254284853_254286209|AAEL013729|transcript|AAEL013729-RC|protein_coding|4/21|c.52+4735C>G||||||,C|intron_variant|MODIFIER|EXON_3_254284853_254286209|AAEL013729|transcript|AAEL013729-RH|protein_coding|3/21|c.52+4735C>G||||||,C|intron_variant|MODIFIER|EXON_3_2542848…	GT:AD:DP:GQ:PL	1/1:0,2:2:6:78,6,0	./.:1,0:1	./.:0,0:0	./.:0,0:0	./.:0,0:0	0/0:3,0:3:9:0,9,118	./.:0,0:0	0/0:3,0:3:9:0,9,118	./.:0,0:0	./.:0,0:0	1/1:0,2:2:6:82,6,0	./.:1,0:1	./.:1,0:1	./.:0,0:0	./.:0,0:0
3	254461088	.	A	C	636.67	AC=8;AF=0.571;AN=14;DP=29;ExcessHet=0.0254;FS=0.000;MLEAC=9;MLEAF=0.643;MQ=46.10;QD=37.45;SOR=2.179;ANN=C|5_prime_UTR_premature_start_codon_gain_variant|LOW|EXON_3_254284853_254286209|AAEL013729|transcript|AAEL013729-RH|protein_coding|1/22|c.-1227T>G||||||,C|5_prime_UTR_premature_start_codon_gain_variant|LOW|EXON_3_254284853_254286209|AAEL013729|transcript|AAEL013729-RG|protein_coding|2/22|c.-122…	GT:AD:DP:GQ:PL	1/1:0,5:5:15:204,15,0	./.:0,0:0	./.:1,0:1	1/1:0,3:3:9:122,9,0	./.:1,0:1	0/0:4,0:4:12:0,12,163	./.:0,0:0	./.:0,0:0	0/0:2,0:2:6:0,6,82	0/0:3,0:3:9:0,9,122	1/1:0,5:5:15:200,15,0	./.:1,0:1	./.:0,0:0	1/1:0,4:4:12:163,12,0	./.:0,0:0
3	254489847	.	A	C	221.39	AC=6;AF=0.600;AN=10;DP=11;ExcessHet=0.1047;FS=0.000;MLEAC=7;MLEAF=0.700;MQ=50.00;QD=24.60;SOR=4.615;ANN=C|3_prime_UTR_variant|MODIFIER|EXON_3_254489768_254490989|AAEL013730|transcript|AAEL013730-RB|protein_coding|2/2|c.*80T>G|||||80|	GT:AD:DP:GQ:PL	1/1:0,4:4:11:97,11,0	1/1:0,3:3:9:87,9,0	./.:0,0:0	./.:0,0:0	./.:0,0:0	0/0:1,0:1:3:0,3,41	./.:0,0:0	./.:0,0:0	0/0:1,0:1:3:0,3,41	./.:0,0:0	1/1:0,2:2:6:73,6,0	./.:0,0:0	./.:0,0:0	./.:0,0:0	./.:0,0:0
3	255401213	.	A	G	401.89	AC=6;AF=0.600;AN=10;DP=21;ExcessHet=0.3218;FS=0.000;MLEAC=8;MLEAF=0.800;MQ=40.22;QD=36.54;SOR=4.977;ANN=G|3_prime_UTR_variant|MODIFIER|EXON_3_255400979_255401744|AAEL017004|transcript|AAEL017004-RB|protein_coding|5/5|c.*424T>C|||||424|	GT:AD:DP:GQ:PL	1/1:0,3:3:9:118,9,0	./.:1,0:1	./.:1,0:1	./.:0,0:0	./.:1,0:1	0/0:3,0:3:0:0,0,45	./.:1,0:1	./.:0,0:0	./.:0,0:0	0/0:1,0:1:3:0,3,41	1/1:0,5:5:15:196,15,0	1/1:0,3:3:9:122,9,0	./.:1,0:1	./.:0,0:0	./.:1,0:1
3	256073662	.	C	T	126.88	AC=4;AF=0.400;AN=10;DP=14;ExcessHet=0.1047;FS=0.000;MLEAC=4;MLEAF=0.400;MQ=35.36;QD=31.72;SOR=3.258;ANN=T|missense_variant|MODERATE|EXON_3_255693667_255694303|AAEL018146|transcript|AAEL018146-RD|protein_coding|1/16|c.97G>A|p.Gly33Arg|355/4983|97/4365|33/1454||,T|missense_variant|MODERATE|EXON_3_255693667_255694303|AAEL018146|transcript|AAEL018146-RE|protein_coding|1/15|c.97G>A|p.Gly33Arg|352/4503…	GT:AD:DP:GQ:PL	1/1:0,2:2:6:82,6,0	./.:0,0:0	./.:1,0:1	./.:1,0:1	./.:0,0:0	0/0:3,0:3:9:0,9,122	./.:0,0:0	0/0:1,0:1:3:0,3,37	./.:0,0:0	0/0:2,0:2:6:0,6,82	1/1:0,2:2:6:82,6,0	./.:0,0:0	./.:1,0:1	./.:0,0:0	./.:1,0:1
3	257062017	.	T	C	719.01	AC=12;AF=0.667;AN=18;DP=25;ExcessHet=0.0098;FS=0.000;MLEAC=14;MLEAF=0.778;MQ=47.56;QD=37.84;SOR=5.994;ANN=C|3_prime_UTR_variant|MODIFIER|OBP15|AAEL002598|transcript|AAEL002598-RA|protein_coding|4/4|c.*162A>G|||||162|	GT:AD:DP:GQ:PL	1/1:0,5:5:15:204,15,0	./.:1,0:1	./.:0,0:0	1/1:0,3:3:9:122,9,0	1/1:0,2:2:6:82,6,0	0/0:2,0:2:6:0,6,82	./.:0,0:0	./.:0,0:0	0/0:1,0:1:3:0,3,37	0/0:1,0:1:3:0,3,41	1/1:0,5:5:15:200,15,0	./.:1,0:1	1/1:0,2:2:6:78,6,0	1/1:0,2:2:6:82,6,0	./.:0,0:0
3	259701399	.	A	C	136.4	AC=4;AF=0.500;AN=8;DP=11;ExcessHet=0.1902;FS=0.000;MLEAC=5;MLEAF=0.625;MQ=33.33;QD=34.10;SOR=3.258;ANN=C|non_coding_transcript_exon_variant|MODIFIER|EXON_3_259700434_259700558|AAEL020752|transcript|AAEL020752-RB|pseudogene|3/3|n.518A>C||||||,C|non_coding_transcript_exon_variant|MODIFIER|EXON_3_259700434_259700558|AAEL020752|transcript|AAEL020752-RA|pseudogene|3/3|n.480A>C||||||	GT:AD:DP:GQ:PGT:PID:PL	1/1:0,2:2:6:.:.:82,6,0	./.:0,0:0	./.:1,0:1	./.:0,0:0	./.:1,0:1	0/0:1,0:1:3:.:.:0,3,41	./.:0,0:0	0/0:1,0:1:3:.:.:0,3,41	./.:0,0:0	./.:0,0:0	1/1:0,2:2:6:1|1:259701399_A_C:86,6,0	./.:1,0:1	./.:0,0:0	./.:0,0:0	./.:2,0:2
3	259701415	.	G	T	90.23	AC=4;AF=0.400;AN=10;DP=9;ExcessHet=0.1047;FS=0.000;MLEAC=4;MLEAF=0.400;MQ=35.36;QD=45.12;SOR=2.833;ANN=T|non_coding_transcript_exon_variant|MODIFIER|EXON_3_259700434_259700558|AAEL020752|transcript|AAEL020752-RB|pseudogene|3/3|n.534G>T||||||,T|non_coding_transcript_exon_variant|MODIFIER|EXON_3_259700434_259700558|AAEL020752|transcript|AAEL020752-RA|pseudogene|3/3|n.496G>T||||||	GT:AD:DP:GQ:PGT:PID:PL	1/1:0,2:2:6:.:.:82,6,0	./.:0,0:0	./.:1,0:1	./.:0,0:0	./.:1,0:1	0/0:1,0:1:3:.:.:0,3,41	./.:0,0:0	0/0:1,0:1:3:.:.:0,3,41	./.:0,0:0	./.:0,0:0	1/1:0,1:1:3:1|1:259701399_A_C:41,3,0	./.:1,0:1	./.:0,0:0	./.:0,0:0	0/0:1,0:1:3:.:.:0,3,37
3	261179112	.	C	A	445.96	AC=8;AF=0.571;AN=14;DP=18;ExcessHet=0.0254;FS=0.000;MLEAC=9;MLEAF=0.643;MQ=46.29;QD=37.16;SOR=2.670;ANN=A|intron_variant|MODIFIER|EXON_3_261134014_261134293|AAEL001526|transcript|AAEL001526-RC|protein_coding|2/11|c.127-13252C>A||||||,A|intron_variant|MODIFIER|EXON_3_261134014_261134293|AAEL001526|transcript|AAEL001526-RB|protein_coding|2/11|c.127-13252C>A||||||,A|intron_variant|MODIFIER|EXON_3_26…	GT:AD:DP:GQ:PL	1/1:0,5:5:15:204,15,0	1/1:0,2:2:6:82,6,0	./.:0,0:0	./.:0,0:0	1/1:0,3:3:9:122,9,0	0/0:2,0:2:6:0,6,67	0/0:1,0:1:3:0,3,37	./.:0,0:0	./.:0,0:0	0/0:1,0:1:3:0,3,37	1/1:0,2:2:6:82,6,0	./.:1,0:1	./.:0,0:0	./.:1,0:1	./.:0,0:0
3	261441612	.	T	C	635.32	AC=10;AF=0.625;AN=16;DP=30;ExcessHet=0.0458;FS=0.000;MLEAC=12;MLEAF=0.750;MQ=44.99;QD=37.37;SOR=5.784;ANN=C|synonymous_variant|LOW|EXON_3_261440892_261441855|AAEL001533|transcript|AAEL001533-RA|protein_coding|3/3|c.894A>G|p.Ser298Ser|1109/1829|894/1533|298/510||,C|intron_variant|MODIFIER|EXON_3_261239076_261239178|AAEL001532|transcript|AAEL001532-RC|protein_coding|1/4|c.-311-87580T>C||||||,C|intr…	GT:AD:DP:GQ:PL	1/1:0,6:6:18:237,18,0	1/1:0,2:2:6:82,6,0	./.:1,0:1	./.:1,0:1	1/1:0,2:2:6:78,6,0	0/0:5,0:5:0:0,0,122	./.:0,0:0	./.:0,0:0	0/0:2,0:2:6:0,6,78	0/0:2,0:2:6:0,6,67	1/1:0,4:4:12:163,12,0	./.:0,0:0	./.:1,0:1	./.:1,0:1	1/1:0,3:3:9:122,9,0
3	261516067	.	C	T	503.62	AC=10;AF=0.556;AN=18;DP=26;ExcessHet=0.0063;FS=0.000;MLEAC=11;MLEAF=0.611;MQ=45.37;QD=35.97;SOR=5.421;ANN=T|5_prime_UTR_variant|MODIFIER|EXON_3_261239076_261239178|AAEL001532|transcript|AAEL001532-RD|protein_coding|1/5|c.-463C>T|||||13436|,T|upstream_gene_variant|MODIFIER|EXON_3_261239076_261239178|AAEL001532|transcript|AAEL001532-RE|protein_coding||c.-13436C>T|||||180|,T|intron_variant|MODIFIER|…	GT:AD:DP:GQ:PL	1/1:0,5:5:15:204,15,0	1/1:0,3:3:9:107,9,0	1/1:0,2:2:6:82,6,0	./.:1,0:1	1/1:0,2:2:6:82,6,0	0/0:4,0:4:9:0,9,135	0/0:1,0:1:3:0,3,37	./.:0,0:0	0/0:1,0:1:3:0,3,41	0/0:3,0:3:6:0,6,90	1/1:0,2:2:6:82,6,0	./.:1,0:1	./.:1,0:1	./.:0,0:0	./.:0,0:0
3	261604605	.	G	T	614.88	AC=8;AF=0.500;AN=16;DP=24;ExcessHet=0.0118;FS=0.000;MLEAC=9;MLEAF=0.562;MQ=46.77;QD=43.92;SOR=5.421;ANN=T|missense_variant|MODERATE|EXON_3_261603366_261603970|AAEL022364|transcript|AAEL022364-RA|protein_coding|5/8|c.1408C>A|p.Leu470Ile|1951/3005|1408/2445|470/814||,T|missense_variant|MODERATE|EXON_3_261603366_261603970|AAEL022364|transcript|AAEL022364-RB|protein_coding|5/9|c.1408C>A|p.Leu470Ile|1…	GT:AD:DP:GQ:PGT:PID:PL	1/1:0,2:2:9:1|1:261604603_T_A:127,9,0	./.:0,0:0	./.:2,0:2	./.:0,0:0	./.:0,0:0	0/0:4,0:4:12:.:.:0,12,163	0/0:1,0:1:3:.:.:0,3,41	./.:0,0:0	0/0:2,0:2:6:.:.:0,6,82	0/0:1,0:1:3:.:.:0,3,41	1/1:0,6:6:18:1|1:261604603_T_A:270,18,0	./.:0,0:0	1/1:0,4:4:12:1|1:261604603_T_A:180,12,0	1/1:0,2:2:6:1|1:261604603_T_A:90,6,0	./.:0,0:0
3	264082146	.	A	G	420.39	AC=8;AF=0.667;AN=12;DP=17;ExcessHet=0.0663;FS=0.000;MLEAC=10;MLEAF=0.833;MQ=44.72;QD=35.03;SOR=5.136;ANN=G|intergenic_region|MODIFIER|EXON_3_264058541_264059476-EXON_3_264090581_264091328|AAEL003544-AAEL003535|intergenic_region|AAEL003544-AAEL003535|||n.264082146A>G||||||	GT:AD:DP:GQ:PL	1/1:0,2:2:6:50,6,0	./.:0,0:0	./.:1,0:1	./.:0,0:0	./.:1,0:1	0/0:1,0:1:3:0,3,37	./.:0,0:0	./.:0,0:0	0/0:1,0:1:3:0,3,37	./.:0,0:0	1/1:0,5:5:15:204,15,0	./.:0,0:0	./.:1,0:1	1/1:0,2:2:6:82,6,0	1/1:0,3:3:9:122,9,0
3	265679918	.	C	T	294.81	AC=6;AF=0.429;AN=14;DP=21;ExcessHet=0.0254;FS=0.000;MLEAC=7;MLEAF=0.500;MQ=36.51;QD=36.85;SOR=4.407;ANN=T|synonymous_variant|LOW|EXON_3_265679702_265680056|AAEL000292|transcript|AAEL000292-RB|protein_coding|1/5|c.78C>T|p.Tyr26Tyr|217/1707|78/1542|26/513||,T|synonymous_variant|LOW|EXON_3_265679702_265680056|AAEL000292|transcript|AAEL000292-RC|protein_coding|1/4|c.78C>T|p.Tyr26Tyr|217/1747|78/1542|…	GT:AD:DP:GQ:PGT:PID:PL	1/1:0,2:2:6:1|1:265679894_A_G:90,6,0	./.:0,0:0	./.:1,0:1	./.:0,0:0	./.:1,0:1	0/0:3,0:3:9:.:.:0,9,107	./.:0,0:0	0/0:1,0:1:3:.:.:0,3,26	0/0:1,0:1:3:.:.:0,3,41	0/0:1,0:1:3:.:.:0,3,37	1/1:0,4:4:12:1|1:265679894_A_G:167,12,0	1/1:0,2:2:6:.:.:82,6,0	./.:1,0:1	./.:2,0:2	./.:2,0:2
3	265680203	.	C	T	2077.77	AC=20;AF=0.667;AN=30;DP=80;ExcessHet=0.0002;FS=0.000;InbreedingCoeff=0.8296;MLEAC=21;MLEAF=0.700;MQ=50.00;QD=37.10;SOR=8.086;ANN=T|synonymous_variant|LOW|EXON_3_265679702_265680056|AAEL000292|transcript|AAEL000292-RB|protein_coding|2/5|c.303C>T|p.Cys101Cys|442/1707|303/1542|101/513||,T|synonymous_variant|LOW|EXON_3_265679702_265680056|AAEL000292|transcript|AAEL000292-RC|protein_coding|2/4|c.303C>…	GT:AD:DP:GQ:PL	1/1:0,11:11:33:417,33,0	1/1:0,5:5:14:141,14,0	1/1:0,3:3:9:122,9,0	1/1:0,2:2:6:82,6,0	1/1:0,4:4:12:163,12,0	0/0:12,0:12:33:0,33,495	0/0:2,0:2:6:0,6,74	0/0:4,0:4:12:0,12,163	0/0:2,0:2:6:0,6,82	0/0:4,0:4:12:0,12,163	1/1:0,12:12:36:485,36,0	1/1:0,3:3:9:107,9,0	1/1:0,5:5:15:204,15,0	1/1:0,4:4:12:159,12,0	1/1:0,7:7:21:285,21,0
3	265682119	.	A	G	777.18	AC=10;AF=0.500;AN=20;DP=33;ExcessHet=0.0030;FS=0.000;InbreedingCoeff=0.6520;MLEAC=11;MLEAF=0.550;MQ=46.77;QD=40.90;SOR=5.994;ANN=G|3_prime_UTR_variant|MODIFIER|EXON_3_265679702_265680056|AAEL000292|transcript|AAEL000292-RC|protein_coding|4/4|c.*37A>G|||||37|,G|intron_variant|MODIFIER|EXON_3_265679702_265680056|AAEL000292|transcript|AAEL000292-RB|protein_coding|4/4|c.*8+29A>G||||||	GT:AD:DP:GQ:PGT:PID:PL	1/1:0,3:3:9:1|1:265682119_A_G:126,9,0	1/1:0,2:2:6:1|1:265682119_A_G:81,6,0	./.:0,0:0	./.:0,0:0	./.:1,0:1	0/0:3,0:3:9:.:.:0,9,122	0/0:1,0:1:3:.:.:0,3,37	0/0:1,0:1:3:.:.:0,3,41	0/0:2,0:2:6:.:.:0,6,67	0/0:2,0:2:6:.:.:0,6,82	1/1:0,7:7:21:1|1:265682119_A_G:315,21,0	./.:1,0:1	1/1:0,5:5:15:1|1:265682119_A_G:225,15,0	1/1:0,2:2:6:1|1:265682119_A_G:90,6,0	./.:1,0:1
3	265682120	.	A	C	777.18	AC=10;AF=0.500;AN=20;DP=31;ExcessHet=0.0030;FS=0.000;InbreedingCoeff=0.6520;MLEAC=11;MLEAF=0.550;MQ=46.47;QD=48.57;SOR=5.784;ANN=C|3_prime_UTR_variant|MODIFIER|EXON_3_265679702_265680056|AAEL000292|transcript|AAEL000292-RC|protein_coding|4/4|c.*38A>C|||||38|,C|intron_variant|MODIFIER|EXON_3_265679702_265680056|AAEL000292|transcript|AAEL000292-RB|protein_coding|4/4|c.*8+30A>C||||||	GT:AD:DP:GQ:PGT:PID:PL	1/1:0,2:2:9:1|1:265682119_A_G:126,9,0	1/1:0,1:1:6:1|1:265682119_A_G:81,6,0	./.:0,0:0	./.:0,0:0	./.:1,0:1	0/0:3,0:3:9:.:.:0,9,122	0/0:1,0:1:3:.:.:0,3,37	0/0:1,0:1:3:.:.:0,3,41	0/0:2,0:2:6:.:.:0,6,67	0/0:2,0:2:6:.:.:0,6,82	1/1:0,7:7:21:1|1:265682119_A_G:315,21,0	./.:1,0:1	1/1:0,5:5:15:1|1:265682119_A_G:225,15,0	1/1:0,2:2:6:1|1:265682119_A_G:90,6,0	./.:1,0:1
3	265687987	.	A	G	5433.47	AC=20;AF=0.667;AN=30;DP=182;ExcessHet=0.0002;FS=0.000;InbreedingCoeff=0.9512;MLEAC=21;MLEAF=0.700;MQ=50.00;QD=39.66;SOR=9.855;ANN=G|3_prime_UTR_variant|MODIFIER|EXON_3_265687602_265688317|AAEL027755|transcript|AAEL027755-RB|protein_coding|7/7|c.*22T>C|||||22|,G|3_prime_UTR_variant|MODIFIER|EXON_3_265687602_265688317|AAEL027755|transcript|AAEL027755-RE|protein_coding|7/7|c.*22T>C|||||22|,G|3_prime…	GT:AD:DP:GQ:PL	1/1:0,23:23:68:870,68,0	1/1:0,14:14:42:548,42,0	1/1:0,12:12:36:502,36,0	1/1:0,7:7:21:250,21,0	1/1:0,8:8:24:326,24,0	0/0:20,0:20:39:0,39,585	0/0:4,0:4:6:0,6,90	0/0:7,0:7:12:0,12,180	0/0:6,0:6:15:0,15,225	0/0:8,0:8:18:0,18,270	1/1:0,27:27:81:1126,81,0	1/1:0,11:11:33:448,33,0	1/1:0,11:11:33:470,33,0	1/1:0,10:10:30:408,30,0	1/1:0,14:14:42:579,42,0
3	266928351	.	A	T	211.23	AC=8;AF=0.667;AN=12;DP=13;ExcessHet=0.0663;FS=0.000;MLEAC=9;MLEAF=0.750;MQ=36.93;QD=52.81;SOR=3.912;ANN=T|downstream_gene_variant|MODIFIER|EXON_3_266908142_266908355|AAEL003959|transcript|AAEL003959-RA|protein_coding||c.*1725A>T|||||1076|,T|downstream_gene_variant|MODIFIER|EXON_3_266908142_266908355|AAEL003959|transcript|AAEL003959-RB|protein_coding||c.*1725A>T|||||1076|,T|downstream_gene_variant…	GT:AD:DP:GQ:PL	1/1:0,2:2:6:82,6,0	./.:1,0:1	./.:0,0:0	./.:1,0:1	1/1:0,2:2:6:82,6,0	0/0:1,0:1:3:0,3,37	./.:0,0:0	./.:0,0:0	./.:0,0:0	0/0:1,0:1:3:0,3,37	1/1:0,1:1:3:41,3,0	./.:1,0:1	./.:1,0:1	1/1:0,1:1:3:41,3,0	./.:1,0:1
3	268221205	.	T	A	1000.42	AC=12;AF=0.600;AN=20;DP=40;ExcessHet=0.0335;FS=0.000;InbreedingCoeff=0.5029;MLEAC=15;MLEAF=0.750;MQ=49.16;QD=34.50;SOR=4.479;ANN=A|5_prime_UTR_variant|MODIFIER|EXON_3_268189833_268190897|AAEL003973|transcript|AAEL003973-RB|protein_coding|1/6|c.-534A>T|||||534|,A|5_prime_UTR_variant|MODIFIER|EXON_3_268189833_268190897|AAEL003973|transcript|AAEL003973-RA|protein_coding|1/6|c.-534A>T|||||534|,A|non_…	GT:AD:DP:GQ:PL	1/1:0,4:4:12:159,12,0	./.:0,0:0	./.:0,0:0	./.:1,0:1	1/1:0,3:3:9:118,9,0	0/0:5,0:5:0:0,0,118	0/0:1,0:1:3:0,3,37	0/0:3,0:3:0:0,0,37	0/0:1,0:1:3:0,3,41	./.:0,0:0	1/1:0,11:11:32:386,32,0	./.:0,0:0	1/1:0,2:2:6:50,6,0	1/1:0,7:7:21:254,21,0	1/1:0,2:2:6:82,6,0
3	269068285	.	C	T	128.4	AC=4;AF=0.500;AN=8;DP=8;ExcessHet=0.1902;FS=0.000;MLEAC=5;MLEAF=0.625;MQ=40.82;QD=32.10;SOR=3.258;ANN=T|intergenic_region|MODIFIER|EXON_3_268349399_268349592-EXON_3_269101509_269102349|AAEL025268-AAEL009658|intergenic_region|AAEL025268-AAEL009658|||n.269068285C>T||||||	GT:AD:DP:GQ:PL	1/1:0,2:2:6:82,6,0	./.:0,0:0	./.:0,0:0	./.:1,0:1	./.:0,0:0	0/0:1,0:1:3:0,3,37	./.:0,0:0	./.:0,0:0	./.:0,0:0	0/0:1,0:1:3:0,3,37	1/1:0,2:2:6:78,6,0	./.:0,0:0	./.:1,0:1	./.:0,0:0	./.:0,0:0
3	269587069	.	C	G	408.21	AC=8;AF=0.444;AN=18;DP=35;ExcessHet=0.0063;FS=0.000;MLEAC=8;MLEAF=0.444;MQ=45.07;QD=31.40;SOR=5.283;ANN=G|3_prime_UTR_variant|MODIFIER|EXON_3_269569741_269569940|AAEL003127|transcript|AAEL003127-RB|protein_coding|3/3|c.*20C>G|||||20|,G|downstream_gene_variant|MODIFIER|EXON_3_269587378_269587804|AAEL003136|transcript|AAEL003136-RA|protein_coding||c.*602G>C|||||309|	GT:AD:DP:GQ:PL	1/1:0,2:2:6:82,6,0	1/1:0,2:2:6:82,6,0	./.:0,0:0	./.:0,0:0	./.:0,0:0	0/0:7,0:7:18:0,18,270	0/0:2,0:2:6:0,6,78	0/0:2,0:2:6:0,6,78	0/0:3,0:3:9:0,9,114	0/0:5,0:5:12:0,12,180	1/1:0,6:6:18:213,18,0	./.:1,0:1	1/1:0,3:3:9:91,9,0	./.:1,0:1	./.:1,0:1
3	269587088	.	C	T	476.33	AC=8;AF=0.444;AN=18;DP=26;ExcessHet=0.0063;FS=0.000;MLEAC=9;MLEAF=0.500;MQ=45.07;QD=36.64;SOR=5.283;ANN=T|3_prime_UTR_variant|MODIFIER|EXON_3_269569741_269569940|AAEL003127|transcript|AAEL003127-RB|protein_coding|3/3|c.*39C>T|||||39|,T|downstream_gene_variant|MODIFIER|EXON_3_269587378_269587804|AAEL003136|transcript|AAEL003136-RA|protein_coding||c.*583G>A|||||290|	GT:AD:DP:GQ:PL	1/1:0,2:2:6:82,6,0	1/1:0,2:2:6:82,6,0	./.:0,0:0	./.:0,0:0	./.:0,0:0	0/0:3,0:3:9:0,9,122	0/0:2,0:2:3:0,3,45	0/0:2,0:2:6:0,6,78	0/0:2,0:2:6:0,6,82	0/0:1,0:1:3:0,3,41	1/1:0,6:6:18:245,18,0	./.:1,0:1	1/1:0,3:3:9:122,9,0	./.:1,0:1	./.:1,0:1
3	270969770	.	A	C	457.89	AC=12;AF=0.750;AN=16;DP=18;ExcessHet=0.0335;FS=0.000;MLEAC=14;MLEAF=0.875;MQ=46.77;QD=32.71;SOR=5.421;ANN=C|downstream_gene_variant|MODIFIER|EXON_3_270957578_270957756|AAEL003130|transcript|AAEL003130-RC|protein_coding||c.*657A>C|||||255|,C|downstream_gene_variant|MODIFIER|EXON_3_270957578_270957756|AAEL003130|transcript|AAEL003130-RD|protein_coding||c.*657A>C|||||255|,C|downstream_gene_variant|M…	GT:AD:DP:GQ:PL	1/1:0,3:3:9:91,9,0	./.:0,0:0	./.:0,0:0	1/1:0,2:2:6:50,6,0	1/1:0,2:2:6:82,6,0	0/0:1,0:1:3:0,3,37	0/0:1,0:1:3:0,3,37	./.:0,0:0	./.:0,0:0	./.:0,0:0	1/1:0,3:3:9:117,9,0	./.:1,0:1	1/1:0,2:2:6:76,6,0	1/1:0,2:2:6:82,6,0	./.:1,0:1
3	271724617	.	C	T	916.56	AC=12;AF=0.750;AN=16;DP=27;ExcessHet=0.0335;FS=0.000;MLEAC=14;MLEAF=0.875;MQ=48.99;QD=38.19;SOR=6.439;ANN=T|downstream_gene_variant|MODIFIER|EXON_3_271717632_271718012|AAEL022621|transcript|AAEL022621-RB|pseudogene||n.*4233C>T|||||4233|,T|downstream_gene_variant|MODIFIER|EXON_3_271717632_271718012|AAEL022621|transcript|AAEL022621-RA|pseudogene||n.*951C>T|||||951|,T|intergenic_region|MODIFIER|EXON…	GT:AD:DP:GQ:PL	1/1:0,4:4:12:159,12,0	1/1:0,2:2:6:77,6,0	./.:0,0:0	1/1:0,3:3:9:118,9,0	./.:0,0:0	0/0:1,0:1:3:0,3,41	./.:0,0:0	./.:0,0:0	./.:0,0:0	0/0:1,0:1:3:0,3,41	1/1:0,7:7:21:281,21,0	1/1:0,2:2:6:82,6,0	1/1:0,6:6:18:241,18,0	./.:0,0:0	./.:1,0:1
3	274281519	.	C	T	711.16	AC=12;AF=0.750;AN=16;DP=27;ExcessHet=0.0335;FS=0.000;MLEAC=13;MLEAF=0.812;MQ=48.80;QD=35.56;SOR=6.091;ANN=T|3_prime_UTR_variant|MODIFIER|EXON_3_274281139_274283197|AAEL027393|transcript|AAEL027393-RC|protein_coding|21/21|c.*1570G>A|||||1570|,T|3_prime_UTR_variant|MODIFIER|EXON_3_274281139_274283197|AAEL027393|transcript|AAEL027393-RA|protein_coding|20/20|c.*1570G>A|||||1570|,T|3_prime_UTR_variant…	GT:AD:DP:GQ:PL	1/1:0,5:5:15:197,15,0	./.:0,0:0	1/1:0,2:2:6:75,6,0	1/1:0,4:4:12:152,12,0	1/1:0,2:2:6:75,6,0	0/0:3,0:3:9:0,9,114	./.:0,0:0	./.:0,0:0	0/0:3,0:3:9:0,9,114	./.:0,0:0	1/1:0,4:4:12:151,12,0	./.:0,0:0	./.:1,0:1	1/1:0,3:3:9:110,9,0	./.:0,0:0
3	274292761	.	A	G	129.84	AC=4;AF=0.400;AN=10;DP=14;ExcessHet=0.1047;FS=0.000;MLEAC=5;MLEAF=0.500;MQ=30.15;QD=32.46;SOR=3.258;ANN=G|synonymous_variant|LOW|EXON_3_274281139_274283197|AAEL027393|transcript|AAEL027393-RC|protein_coding|14/21|c.2679T>C|p.Arg893Arg|3043/7471|2679/5157|893/1718||,G|synonymous_variant|LOW|EXON_3_274281139_274283197|AAEL027393|transcript|AAEL027393-RA|protein_coding|13/20|c.2676T>C|p.Arg892Arg|30…	GT:AD:DP:GQ:PL	1/1:0,2:2:6:82,6,0	./.:1,0:1	./.:1,0:1	./.:2,0:2	./.:0,0:0	0/0:1,0:1:3:0,3,37	./.:0,0:0	./.:0,0:0	0/0:1,0:1:3:0,3,37	0/0:1,0:1:3:0,3,37	1/1:0,2:2:6:82,6,0	./.:1,0:1	./.:0,0:0	./.:1,0:1	./.:1,0:1
3	274331897	.	A	T	165.04	AC=4;AF=0.333;AN=12;DP=16;ExcessHet=0.0663;FS=0.000;MLEAC=5;MLEAF=0.417;MQ=37.27;QD=33.01;SOR=3.611;ANN=T|synonymous_variant|LOW|EXON_3_274281139_274283197|AAEL027393|transcript|AAEL027393-RC|protein_coding|4/21|c.831T>A|p.Thr277Thr|1195/7471|831/5157|277/1718||,T|synonymous_variant|LOW|EXON_3_274281139_274283197|AAEL027393|transcript|AAEL027393-RA|protein_coding|4/20|c.831T>A|p.Thr277Thr|1195/74…	GT:AD:DP:GQ:PL	1/1:0,2:2:6:82,6,0	./.:1,0:1	./.:0,0:0	./.:0,0:0	./.:0,0:0	0/0:4,0:4:9:0,9,135	./.:0,0:0	0/0:1,0:1:3:0,3,37	0/0:1,0:1:3:0,3,37	0/0:1,0:1:3:0,3,37	1/1:0,3:3:9:122,9,0	./.:0,0:0	./.:0,0:0	./.:2,0:2	./.:1,0:1
3	274793428	.	T	A	128.67	AC=4;AF=0.400;AN=10;DP=12;ExcessHet=0.1047;FS=0.000;MLEAC=4;MLEAF=0.400;MQ=35.36;QD=32.17;SOR=3.258;ANN=A|missense_variant|MODERATE|EXON_3_274787634_274789306|AAEL004819|transcript|AAEL004819-RA|protein_coding|16/19|c.4439A>T|p.Gln1480Leu|4670/6731|4439/4914|1480/1637||	GT:AD:DP:GQ:PGT:PID:PL	1/1:0,2:2:6:.:.:78,6,0	./.:0,0:0	./.:0,0:0	./.:1,0:1	./.:1,0:1	0/0:2,0:2:6:.:.:0,6,78	0/0:1,0:1:3:.:.:0,3,37	./.:0,0:0	0/0:1,0:1:3:.:.:0,3,37	./.:0,0:0	1/1:0,2:2:6:1|1:274793428_T_A:86,6,0	./.:0,0:0	./.:1,0:1	./.:0,0:0	./.:1,0:1
3	274793451	.	A	G	128.74	AC=4;AF=0.333;AN=12;DP=14;ExcessHet=0.1047;FS=0.000;MLEAC=5;MLEAF=0.417;MQ=37.80;QD=42.91;SOR=3.258;ANN=G|synonymous_variant|LOW|EXON_3_274787634_274789306|AAEL004819|transcript|AAEL004819-RA|protein_coding|16/19|c.4416T>C|p.Ile1472Ile|4647/6731|4416/4914|1472/1637||	GT:AD:DP:GQ:PGT:PID:PL	1/1:0,3:3:9:.:.:122,9,0	./.:1,0:1	./.:0,0:0	./.:1,0:1	./.:0,0:0	0/0:4,0:4:0:.:.:0,0,82	0/0:1,0:1:3:.:.:0,3,32	0/0:1,0:1:3:.:.:0,3,37	0/0:1,0:1:3:.:.:0,3,41	./.:0,0:0	1/1:0,1:1:3:1|1:274793428_T_A:41,3,0	./.:0,0:0	./.:1,0:1	./.:0,0:0	./.:0,0:0
3	274987379	.	C	T	815.25	AC=14;AF=0.778;AN=18;DP=25;ExcessHet=0.0256;FS=0.000;MLEAC=16;MLEAF=0.889;MQ=47.78;QD=38.82;SOR=6.184;ANN=T|5_prime_UTR_variant|MODIFIER|EXON_3_274905712_274907525|AAEL004810|transcript|AAEL004810-RA|protein_coding|1/5|c.-424G>A|||||76588|	GT:AD:DP:GQ:PL	1/1:0,3:3:9:122,9,0	1/1:0,2:2:6:82,6,0	./.:0,0:0	1/1:0,3:3:9:122,9,0	./.:1,0:1	0/0:1,0:1:3:0,3,37	./.:0,0:0	./.:0,0:0	0/0:1,0:1:3:0,3,19	./.:0,0:0	1/1:0,6:6:18:245,18,0	1/1:0,2:2:6:82,6,0	1/1:0,3:3:9:122,9,0	./.:1,0:1	1/1:0,2:2:6:82,6,0
3	275395915	.	G	A	428.01	AC=10;AF=0.714;AN=14;DP=17;ExcessHet=0.0458;FS=0.000;MLEAC=12;MLEAF=0.857;MQ=46.55;QD=32.92;SOR=5.283;ANN=A|intron_variant|MODIFIER|EXON_3_275250428_275250702|AAEL013856|transcript|AAEL013856-RA|protein_coding|1/1|c.-5-534G>A||||||	GT:AD:DP:GQ:PL	1/1:0,2:2:6:50,6,0	./.:0,0:0	./.:0,0:0	1/1:0,2:2:6:50,6,0	./.:1,0:1	0/0:1,0:1:3:0,3,37	0/0:1,0:1:3:0,3,37	./.:0,0:0	./.:0,0:0	./.:0,0:0	1/1:0,4:4:12:163,12,0	./.:1,0:1	./.:0,0:0	1/1:0,3:3:9:122,9,0	1/1:0,2:2:6:82,6,0
3	275821278	.	A	T	723.17	AC=10;AF=0.625;AN=16;DP=25;ExcessHet=0.0152;FS=0.000;MLEAC=12;MLEAF=0.750;MQ=47.56;QD=38.06;SOR=5.994;ANN=T|synonymous_variant|LOW|EXON_3_275800637_275801116|AAEL012881|transcript|AAEL012881-RA|protein_coding|3/4|c.429A>T|p.Val143Val|839/1347|429/708|143/235||	GT:AD:DP:GQ:PL	1/1:0,5:5:15:204,15,0	./.:0,0:0	./.:0,0:0	1/1:0,2:2:6:82,6,0	1/1:0,3:3:9:122,9,0	0/0:2,0:2:6:0,6,67	./.:0,0:0	0/0:1,0:1:3:0,3,41	0/0:1,0:1:3:0,3,37	./.:0,0:0	1/1:0,5:5:15:200,15,0	1/1:0,4:4:12:163,12,0	./.:0,0:0	./.:1,0:1	./.:1,0:1
3	275825407	.	C	T	952.66	AC=15;AF=0.750;AN=20;BaseQRankSum=-0.000;ClippingRankSum=-0.000;DP=32;ExcessHet=0.1020;FS=0.000;InbreedingCoeff=0.4280;MLEAC=16;MLEAF=0.800;MQ=48.18;MQRankSum=-0.000;QD=36.64;ReadPosRankSum=-0.000;SOR=5.136;ANN=T|3_prime_UTR_variant|MODIFIER|EXON_3_275800637_275801116|AAEL012881|transcript|AAEL012881-RA|protein_coding|4/4|c.*42C>T|||||42|	GT:AD:DP:GQ:PL	1/1:0,6:6:18:241,18,0	1/1:0,2:2:6:82,6,0	./.:1,0:1	0/1:1,2:3:32:73,0,32	1/1:0,3:3:9:118,9,0	0/0:2,0:2:6:0,6,82	./.:0,0:0	./.:0,0:0	./.:0,0:0	0/0:2,0:2:6:0,6,82	1/1:0,5:5:15:204,15,0	1/1:0,3:3:9:122,9,0	1/1:0,2:2:6:82,6,0	./.:1,0:1	1/1:0,2:2:6:82,6,0
3	275876958	.	A	G	407.51	AC=8;AF=0.667;AN=12;DP=16;ExcessHet=0.0663;FS=0.000;MLEAC=9;MLEAF=0.750;MQ=44.32;QD=37.05;SOR=4.977;ANN=G|downstream_gene_variant|MODIFIER|EXON_3_275876965_275877874|AAEL012875|transcript|AAEL012875-RA|protein_coding||c.*722T>C|||||7|,G|intergenic_region|MODIFIER|EXON_3_275871256_275871448-EXON_3_275876965_275877874|AAEL025710-AAEL012875|intergenic_region|AAEL025710-AAEL012875|||n.275876958A>G|||…	GT:AD:DP:GQ:PL	1/1:0,4:4:12:163,12,0	1/1:0,2:2:6:82,6,0	1/1:0,2:2:6:82,6,0	./.:0,0:0	./.:0,0:0	0/0:1,0:1:3:0,3,37	./.:0,0:0	0/0:1,0:1:3:0,3,37	./.:0,0:0	./.:0,0:0	1/1:0,3:3:9:118,9,0	./.:1,0:1	./.:0,0:0	./.:1,0:1	./.:1,0:1
3	276164880	.	C	G	936.52	AC=14;AF=0.778;AN=18;DP=29;ExcessHet=0.0256;FS=0.000;MLEAC=16;MLEAF=0.889;MQ=47.14;QD=39.02;SOR=6.439;ANN=G|intron_variant|MODIFIER|EXON_3_276075465_276075628|AAEL009387|transcript|AAEL009387-RC|protein_coding|7/8|c.875+4866C>G||||||,G|intron_variant|MODIFIER|EXON_3_276075465_276075628|AAEL009387|transcript|AAEL009387-RF|protein_coding|7/8|c.842+4866C>G||||||,G|intron_variant|MODIFIER|EXON_3_2760…	GT:AD:DP:GQ:PL	1/1:0,6:6:18:245,18,0	./.:0,0:0	1/1:0,3:3:9:122,9,0	1/1:0,3:3:9:122,9,0	1/1:0,2:2:6:82,6,0	0/0:1,0:1:3:0,3,37	./.:0,0:0	0/0:1,0:1:3:0,3,37	./.:0,0:0	./.:0,0:0	1/1:0,5:5:15:204,15,0	1/1:0,2:2:6:82,6,0	./.:2,0:2	1/1:0,3:3:9:122,9,0	./.:1,0:1
3	276271117	.	G	A	482.58	AC=8;AF=0.571;AN=14;DP=22;ExcessHet=0.0254;FS=0.000;MLEAC=9;MLEAF=0.643;MQ=45.07;QD=37.12;SOR=5.283;ANN=A|intron_variant|MODIFIER|EXON_3_276232246_276232418|AAEL019965|transcript|AAEL019965-RA|protein_coding|12/13|c.2822+1454G>A||||||,A|intron_variant|MODIFIER|EXON_3_276232246_276232418|AAEL019965|transcript|AAEL019965-RF|protein_coding|10/11|c.2261+1454G>A||||||,A|intron_variant|MODIFIER|EXON_3_…	GT:AD:DP:GQ:PL	1/1:0,2:2:6:82,6,0	./.:0,0:0	./.:1,0:1	./.:0,0:0	./.:1,0:1	0/0:3,0:3:9:0,9,118	./.:0,0:0	0/0:2,0:2:6:0,6,78	0/0:1,0:1:3:0,3,37	./.:0,0:0	1/1:0,5:5:15:204,15,0	./.:0,0:0	1/1:0,3:3:9:122,9,0	./.:1,0:1	1/1:0,3:3:9:122,9,0
3	276276486	.	T	A	993.9	AC=16;AF=0.800;AN=20;DP=29;ExcessHet=0.0202;FS=0.000;InbreedingCoeff=0.4897;MLEAC=18;MLEAF=0.900;MQ=49.07;QD=38.23;SOR=6.593;ANN=A|intron_variant|MODIFIER|EXON_3_276232246_276232418|AAEL019965|transcript|AAEL019965-RA|protein_coding|12/13|c.2822+6823T>A||||||,A|intron_variant|MODIFIER|EXON_3_276232246_276232418|AAEL019965|transcript|AAEL019965-RF|protein_coding|10/11|c.2261+6823T>A||||||,A|intron…	GT:AD:DP:GQ:PL	1/1:0,4:4:12:159,12,0	./.:1,0:1	./.:0,0:0	1/1:0,2:2:6:82,6,0	1/1:0,2:2:6:77,6,0	0/0:1,0:1:3:0,3,41	0/0:1,0:1:3:0,3,37	./.:0,0:0	./.:0,0:0	./.:0,0:0	1/1:0,8:8:24:326,24,0	1/1:0,2:2:6:82,6,0	1/1:0,3:3:9:107,9,0	1/1:0,3:3:9:122,9,0	1/1:0,2:2:6:82,6,0
3	277381050	.	T	G	882.97	AC=10;AF=0.714;AN=14;DP=27;ExcessHet=0.0458;FS=0.000;MLEAC=12;MLEAF=0.857;MQ=47.96;QD=38.39;SOR=6.358;ANN=G|3_prime_UTR_variant|MODIFIER|EXON_3_277380727_277382812|AAEL003115|transcript|AAEL003115-RA|protein_coding|6/6|c.*742A>C|||||742|,G|3_prime_UTR_variant|MODIFIER|EXON_3_277380727_277382812|AAEL003115|transcript|AAEL003115-RB|protein_coding|7/7|c.*742A>C|||||742|,G|3_prime_UTR_variant|MODIFIE…	GT:AD:DP:GQ:PL	1/1:0,2:2:6:82,6,0	./.:0,0:0	./.:2,0:2	./.:0,0:0	./.:0,0:0	0/0:1,0:1:3:0,3,37	0/0:1,0:1:3:0,3,37	./.:0,0:0	./.:0,0:0	./.:0,0:0	1/1:0,9:9:27:363,27,0	1/1:0,4:4:12:159,12,0	1/1:0,6:6:18:237,18,0	./.:0,0:0	1/1:0,2:2:6:82,6,0
3	277882285	.	C	T	320.51	AC=8;AF=0.500;AN=16;DP=15;ExcessHet=0.0118;FS=0.000;MLEAC=9;MLEAF=0.562;MQ=47.43;QD=35.61;SOR=4.615;ANN=T|5_prime_UTR_variant|MODIFIER|EXON_3_277380727_277382812|AAEL003115|transcript|AAEL003115-RA|protein_coding|1/6|c.-1104G>A|||||480879|,T|5_prime_UTR_variant|MODIFIER|EXON_3_277380727_277382812|AAEL003115|transcript|AAEL003115-RB|protein_coding|1/7|c.-1467G>A|||||480879|,T|5_prime_UTR_variant|M…	GT:AD:DP:GQ:PL	1/1:0,3:3:9:122,9,0	0/0:1,0:1:3:0,3,37	./.:1,0:1	1/1:0,2:2:6:81,6,0	./.:0,0:0	0/0:2,0:2:6:0,6,78	0/0:1,0:1:3:0,3,37	0/0:1,0:1:3:0,3,37	./.:0,0:0	./.:0,0:0	1/1:0,2:2:6:82,6,0	./.:0,0:0	./.:0,0:0	./.:0,0:0	1/1:0,2:2:6:82,6,0
3	278869726	.	T	C	960.89	AC=11;AF=0.550;AN=20;BaseQRankSum=-0.431;ClippingRankSum=-0.000;DP=47;ExcessHet=0.0973;FS=0.000;InbreedingCoeff=0.5192;MLEAC=12;MLEAF=0.600;MQ=45.93;MQRankSum=-0.000;QD=35.59;ReadPosRankSum=-0.431;SOR=5.211;ANN=C|5_prime_UTR_premature_start_codon_gain_variant|LOW|EXON_3_278867203_278867511|AAEL017054|transcript|AAEL017054-RC|protein_coding|2/5|c.-100T>C||||||,C|5_prime_UTR_premature_start_codon_g…	GT:AD:DP:GQ:PL	1/1:0,8:8:24:326,24,0	./.:1,0:1	0/1:1,2:3:32:42,0,32	1/1:0,7:7:21:285,21,0	./.:1,0:1	0/0:7,0:7:0:0,0,200	0/0:2,0:2:6:0,6,78	./.:2,0:2	0/0:4,0:4:12:0,12,159	0/0:2,0:2:6:0,6,78	1/1:0,4:4:12:163,12,0	./.:1,0:1	./.:0,0:0	1/1:0,2:2:6:82,6,0	1/1:0,3:3:9:122,9,0
3	280502781	.	T	G	1211.97	AC=14;AF=0.583;AN=24;DP=43;ExcessHet=0.0009;FS=0.000;InbreedingCoeff=0.6667;MLEAC=17;MLEAF=0.708;MQ=48.55;QD=36.73;SOR=4.112;ANN=G|3_prime_UTR_variant|MODIFIER|EXON_3_280502536_280503508|AAEL019511|transcript|AAEL019511-RB|protein_coding|8/8|c.*391A>C|||||391|,G|3_prime_UTR_variant|MODIFIER|EXON_3_280502536_280503508|AAEL019511|transcript|AAEL019511-RC|protein_coding|7/7|c.*391A>C|||||391|,G|3_pr…	GT:AD:DP:GQ:PL	1/1:0,5:5:15:196,15,0	1/1:0,2:2:6:82,6,0	./.:1,0:1	./.:0,0:0	./.:1,0:1	0/0:3,0:3:9:0,9,118	0/0:1,0:1:3:0,3,37	0/0:1,0:1:3:0,3,37	0/0:2,0:2:6:0,6,78	0/0:1,0:1:3:0,3,37	1/1:0,11:11:33:434,33,0	1/1:0,2:2:6:82,6,0	1/1:0,4:4:12:163,12,0	1/1:0,4:4:12:125,12,0	1/1:0,5:5:15:196,15,0
3	280509170	.	T	A	4431.43	AC=19;AF=0.792;AN=24;BaseQRankSum=-0.000;ClippingRankSum=-0.000;DP=167;ExcessHet=3.6798;FS=0.000;InbreedingCoeff=0.0374;MLEAC=20;MLEAF=0.833;MQ=43.94;MQRankSum=-0.000;QD=39.57;ReadPosRankSum=0.589;SOR=4.117;ANN=A|synonymous_variant|LOW|EXON_3_280502536_280503508|AAEL019511|transcript|AAEL019511-RB|protein_coding|5/8|c.2094A>T|p.Pro698Pro|2994/4866|2094/3330|698/1109||,A|synonymous_variant|LOW|EXO…	GT:AD:DP:GQ:PGT:PID:PL	1/1:0,18:18:54:.:.:803,54,0	./.:11,0:11	./.:9,0:9	1/1:0,6:6:18:.:.:270,18,0	1/1:0,12:12:36:.:.:533,36,0	0/0:22,0:22:0:.:.:0,0,78	0/1:7,3:10:92:.:.:92,0,251	0/1:3,5:8:99:.:.:208,0,104	1/1:0,5:5:18:.:.:266,18,0	./.:13,0:13	1/1:1,19:20:24:1|1:280509170_T_A:857,24,0	1/1:0,8:8:24:1|1:280509170_T_A:360,24,0	1/1:0,10:10:30:1|1:280509170_T_A:450,30,0	1/1:0,6:6:21:.:.:311,21,0	0/1:1,8:9:59:0|1:280509170_T_A:333,0,59
3	281221778	.	A	T	3744.14	AC=17;AF=0.607;AN=28;BaseQRankSum=-0.210;ClippingRankSum=-0.000;DP=121;ExcessHet=0.1057;FS=0.000;InbreedingCoeff=0.4437;MLEAC=19;MLEAF=0.679;MQ=50.00;MQRankSum=-0.000;QD=36.00;ReadPosRankSum=-1.383;SOR=6.014;ANN=T|5_prime_UTR_variant|MODIFIER|EXON_3_281212081_281212575|AAEL011532|transcript|AAEL011532-RA|protein_coding|1/3|c.-135T>A|||||135|	GT:AD:DP:GQ:PL	1/1:1,17:18:13:642,13,0	0/1:1,7:8:17:251,0,17	0/1:1,5:6:23:182,0,23	0/1:1,8:9:14:287,0,14	1/1:0,8:8:24:322,24,0	0/0:9,0:9:15:0,15,225	0/0:2,0:2:6:0,6,59	0/0:3,0:3:6:0,6,90	./.:0,0:0	0/0:3,0:3:6:0,6,90	1/1:0,18:18:54:690,54,0	1/1:0,8:8:24:318,24,0	1/1:0,9:9:27:363,27,0	1/1:0,8:8:24:318,24,0	1/1:0,12:12:36:450,36,0
3	283003332	.	G	A	501.89	AC=10;AF=0.714;AN=14;DP=17;ExcessHet=0.0458;FS=0.000;MLEAC=11;MLEAF=0.786;MQ=44.72;QD=45.63;SOR=2.670;ANN=A|intergenic_region|MODIFIER|EXON_3_282859791_282861490-EXON_3_283033769_283033891|AAEL013882-AAEL012337|intergenic_region|AAEL013882-AAEL012337|||n.283003332G>A||||||	GT:AD:DP:GQ:PGT:PID:PL	1/1:0,2:2:6:1|1:283003323_G_A:90,6,0	1/1:0,2:2:6:1|1:283003323_G_A:90,6,0	./.:1,0:1	./.:0,0:0	./.:0,0:0	0/0:1,0:1:3:.:.:0,3,37	0/0:1,0:1:3:.:.:0,3,37	./.:0,0:0	./.:0,0:0	./.:0,0:0	1/1:0,5:5:15:1|1:283003323_G_A:225,15,0	./.:1,0:1	./.:1,0:1	1/1:0,2:2:6:1|1:283003323_G_A:90,6,0	1/1:0,1:1:3:1|1:283003323_G_A:45,3,0
3	284022052	.	A	G	583.53	AC=12;AF=0.667;AN=18;DP=24;ExcessHet=0.0098;FS=0.000;MLEAC=14;MLEAF=0.778;MQ=46.10;QD=34.33;SOR=5.784;ANN=G|synonymous_variant|LOW|EXON_3_284021744_284022128|AAEL012647|transcript|AAEL012647-RA|protein_coding|1/2|c.267A>G|p.Thr89Thr|309/842|267/783|89/260||,G|downstream_gene_variant|MODIFIER|EXON_3_284020239_284020706|AAEL012644|transcript|AAEL012644-RA|protein_coding||c.*853A>G|||||793|	GT:AD:DP:GQ:PL	1/1:0,5:5:15:173,15,0	1/1:0,2:2:6:82,6,0	./.:1,0:1	1/1:0,2:2:6:50,6,0	1/1:0,2:2:6:82,6,0	0/0:2,0:2:6:0,6,78	0/0:1,0:1:3:0,3,37	0/0:1,0:1:3:0,3,37	./.:0,0:0	./.:0,0:0	1/1:0,4:4:12:163,12,0	./.:1,0:1	./.:0,0:0	1/1:0,2:2:6:82,6,0	./.:1,0:1
3	284224853	.	T	C	923.02	AC=12;AF=0.750;AN=16;DP=27;ExcessHet=0.0335;FS=0.000;MLEAC=14;MLEAF=0.875;MQ=48.99;QD=38.46;SOR=6.439;ANN=C|synonymous_variant|LOW|EXON_3_284223909_284224757|AAEL009750|transcript|AAEL009750-RA|protein_coding|2/3|c.147A>G|p.Gly49Gly|219/1108|147/495|49/164||	GT:AD:DP:GQ:PL	1/1:0,2:2:6:74,6,0	1/1:0,2:2:6:74,6,0	./.:0,0:0	./.:0,0:0	./.:0,0:0	0/0:1,0:1:3:0,3,41	./.:0,0:0	./.:0,0:0	./.:0,0:0	0/0:1,0:1:3:0,3,41	1/1:0,10:10:30:408,30,0	1/1:0,5:5:15:204,15,0	1/1:0,3:3:9:122,9,0	1/1:0,2:2:6:82,6,0	./.:1,0:1
3	284954446	.	G	A	368.33	AC=10;AF=0.500;AN=20;DP=29;ExcessHet=0.0327;FS=0.000;InbreedingCoeff=0.4407;MLEAC=12;MLEAF=0.600;MQ=50.00;QD=40.93;SOR=4.804;ANN=A|synonymous_variant|LOW|EXON_3_284938947_284940063|AAEL020020|transcript|AAEL020020-RA|protein_coding|3/6|c.498C>T|p.Thr166Thr|1000/3489|498/2358|166/785||	GT:AD:DP:GQ:PGT:PID:PL	1/1:0,2:2:6:.:.:82,6,0	1/1:0,2:2:6:.:.:82,6,0	./.:0,0:0	./.:0,0:0	./.:0,0:0	0/0:9,0:9:0:.:.:0,0,281	0/0:3,0:3:6:.:.:0,6,90	0/0:4,0:4:0:.:.:0,0,82	0/0:2,0:2:6:.:.:0,6,73	0/0:1,0:1:3:.:.:0,3,37	1/1:0,3:3:9:1|1:284954446_G_A:131,9,0	1/1:0,1:1:3:.:.:41,3,0	./.:0,0:0	./.:0,0:0	1/1:0,2:2:6:.:.:82,6,0
3	285617910	.	T	A	369.11	AC=8;AF=0.500;AN=16;DP=18;ExcessHet=0.0118;FS=0.000;MLEAC=9;MLEAF=0.562;MQ=47.67;QD=36.91;SOR=4.804;ANN=A|3_prime_UTR_variant|MODIFIER|EXON_3_285617239_285618307|AAEL010926|transcript|AAEL010926-RC|protein_coding|4/4|c.*165A>T|||||165|,A|3_prime_UTR_variant|MODIFIER|EXON_3_285617239_285618307|AAEL010926|transcript|AAEL010926-RB|protein_coding|5/5|c.*165A>T|||||165|,A|3_prime_UTR_variant|MODIFIER|…	GT:AD:DP:GQ:PL	1/1:0,2:2:6:86,6,0	./.:0,0:0	1/1:0,2:2:6:86,6,0	./.:0,0:0	./.:0,0:0	0/0:4,0:4:9:0,9,135	0/0:1,0:1:3:0,3,37	0/0:1,0:1:3:0,3,41	0/0:1,0:1:3:0,3,32	./.:0,0:0	1/1:0,4:4:12:163,12,0	./.:0,0:0	./.:0,0:0	1/1:0,2:2:6:82,6,0	./.:1,0:1
3	285617917	.	A	T	83.23	AC=6;AF=0.429;AN=14;DP=12;ExcessHet=0.0254;FS=0.000;MLEAC=5;MLEAF=0.357;MQ=43.30;QD=27.74;SOR=2.833;ANN=T|3_prime_UTR_variant|MODIFIER|EXON_3_285617239_285618307|AAEL010926|transcript|AAEL010926-RC|protein_coding|4/4|c.*158T>A|||||158|,T|3_prime_UTR_variant|MODIFIER|EXON_3_285617239_285618307|AAEL010926|transcript|AAEL010926-RB|protein_coding|5/5|c.*158T>A|||||158|,T|3_prime_UTR_variant|MODIFIER|…	GT:AD:DP:GQ:PL	1/1:0,1:1:3:41,3,0	./.:0,0:0	1/1:0,1:1:3:41,3,0	./.:0,0:0	./.:0,0:0	0/0:4,0:4:12:0,12,155	0/0:1,0:1:3:0,3,37	0/0:2,0:2:6:0,6,78	0/0:1,0:1:3:0,3,32	./.:0,0:0	1/1:0,1:1:3:41,3,0	./.:0,0:0	./.:0,0:0	./.:0,0:0	./.:1,0:1
3	285666984	.	C	G	1504.24	AC=17;AF=0.654;AN=26;BaseQRankSum=-0.000;ClippingRankSum=-0.000;DP=61;ExcessHet=0.0306;FS=0.000;InbreedingCoeff=0.5408;MLEAC=19;MLEAF=0.731;MQ=48.85;MQRankSum=-0.000;QD=35.82;ReadPosRankSum=-0.000;SOR=5.235;ANN=G|intron_variant|MODIFIER|EXON_3_285617239_285618307|AAEL010926|transcript|AAEL010926-RC|protein_coding|2/3|c.745-45021G>C||||||,G|intron_variant|MODIFIER|EXON_3_285617239_285618307|AAEL01…	GT:AD:DP:GQ:PL	1/1:0,9:9:27:356,27,0	1/1:0,2:2:6:76,6,0	1/1:0,6:6:18:244,18,0	./.:1,0:1	1/1:0,2:2:6:77,6,0	0/0:9,0:9:0:0,0,281	0/0:4,0:4:12:0,12,159	0/0:2,0:2:6:0,6,82	0/0:2,0:2:6:0,6,78	0/1:2,2:4:69:69,0,69	1/1:0,9:9:27:362,27,0	1/1:0,4:4:12:159,12,0	1/1:0,3:3:9:122,9,0	./.:1,0:1	1/1:0,3:3:9:107,9,0
3	287902352	.	T	A	648.99	AC=10;AF=0.625;AN=16;DP=31;ExcessHet=0.0458;FS=0.000;MLEAC=12;MLEAF=0.750;MQ=42.99;QD=38.18;SOR=5.784;ANN=A|5_prime_UTR_variant|MODIFIER|EXON_3_287882493_287882994|AAEL019507|transcript|AAEL019507-RC|protein_coding|2/27|c.-749T>A|||||60537|,A|5_prime_UTR_variant|MODIFIER|EXON_3_287882493_287882994|AAEL019507|transcript|AAEL019507-RM|protein_coding|2/27|c.-749T>A|||||60537|,A|intron_variant|MODIFI…	GT:AD:DP:GQ:PL	1/1:0,4:4:12:163,12,0	./.:0,0:0	1/1:0,2:2:6:82,6,0	./.:1,0:1	./.:1,0:1	0/0:5,0:5:0:0,0,118	./.:2,0:2	./.:1,0:1	0/0:2,0:2:6:0,6,74	0/0:1,0:1:3:0,3,41	1/1:0,5:5:15:204,15,0	1/1:0,4:4:12:163,12,0	1/1:0,2:2:6:82,6,0	./.:0,0:0	./.:1,0:1
3	288904953	.	G	A	327.54	AC=8;AF=0.667;AN=12;DP=14;ExcessHet=0.0663;FS=0.000;MLEAC=9;MLEAF=0.750;MQ=47.43;QD=36.39;SOR=4.615;ANN=A|downstream_gene_variant|MODIFIER|EXON_3_288899983_288900261|AAEL002968|transcript|AAEL002968-RA|protein_coding||c.*1139G>A|||||730|,A|intergenic_region|MODIFIER|EXON_3_288899983_288900261-EXON_3_288921424_288923325|AAEL002968-AAEL002974|intergenic_region|AAEL002968-AAEL002974|||n.288904953G>A…	GT:AD:DP:GQ:PL	1/1:0,2:2:6:82,6,0	1/1:0,2:2:6:82,6,0	./.:0,0:0	./.:0,0:0	./.:0,0:0	0/0:2,0:2:6:0,6,78	./.:0,0:0	./.:0,0:0	0/0:2,0:2:6:0,6,78	./.:0,0:0	1/1:0,3:3:9:122,9,0	./.:0,0:0	./.:1,0:1	1/1:0,2:2:6:82,6,0	./.:0,0:0
3	290874152	.	G	A	493.32	AC=8;AF=0.667;AN=12;DP=19;ExcessHet=0.0663;FS=0.000;MLEAC=10;MLEAF=0.833;MQ=43.72;QD=37.95;SOR=5.283;ANN=A|upstream_gene_variant|MODIFIER|EXON_3_290867449_290867920|AAEL014895|transcript|AAEL014895-RA|protein_coding||c.-3389C>T|||||3239|,A|non_coding_transcript_exon_variant|MODIFIER|EXON_3_290873155_290873174|AAEL024008|transcript|AAEL024008-RB|pseudogene|2/3|n.132G>A||||||,A|non_coding_transcrip…	GT:AD:DP:GQ:PL	1/1:0,2:2:6:82,6,0	./.:1,0:1	./.:0,0:0	./.:0,0:0	./.:1,0:1	0/0:1,0:1:3:0,3,41	./.:0,0:0	./.:0,0:0	./.:0,0:0	0/0:1,0:1:3:0,3,41	1/1:0,6:6:18:245,18,0	1/1:0,2:2:6:82,6,0	./.:1,0:1	./.:1,0:1	1/1:0,3:3:9:122,9,0
3	291670307	.	C	T	215.71	AC=6;AF=0.600;AN=10;DP=11;ExcessHet=0.1047;FS=0.000;MLEAC=7;MLEAF=0.700;MQ=40.82;QD=35.95;SOR=3.912;ANN=T|intron_variant|MODIFIER|EXON_3_291668416_291668757|AAEL010611|transcript|AAEL010611-RC|protein_coding|2/2|c.292-1550G>A||||||,T|intron_variant|MODIFIER|EXON_3_291668416_291668757|AAEL010611|transcript|AAEL010611-RD|protein_coding|2/2|c.280-1550G>A||||||	GT:AD:DP:GQ:PGT:PID:PL	1/1:0,2:2:6:.:.:82,6,0	./.:0,0:0	./.:1,0:1	./.:0,0:0	1/1:0,2:2:6:.:.:82,6,0	0/0:1,0:1:3:.:.:0,3,37	./.:0,0:0	./.:0,0:0	./.:0,0:0	0/0:1,0:1:3:.:.:0,3,37	1/1:0,2:2:6:1|1:291670282_C_T:86,6,0	./.:1,0:1	./.:0,0:0	./.:1,0:1	./.:0,0:0
3	292217253	.	C	G	571.96	AC=10;AF=0.625;AN=16;DP=20;ExcessHet=0.0152;FS=0.000;MLEAC=12;MLEAF=0.750;MQ=46.97;QD=38.13;SOR=5.549;ANN=G|upstream_gene_variant|MODIFIER|EXON_3_292222188_292222756|AAEL027516|transcript|AAEL027516-RA|pseudogene||n.-4935C>G|||||4935|,G|downstream_gene_variant|MODIFIER|EXON_3_292215733_292216209|AAEL027815|transcript|AAEL027815-RA|pseudogene||n.*811C>G|||||811|,G|intergenic_region|MODIFIER|EXON_3…	GT:AD:DP:GQ:PGT:PID:PL	1/1:0,4:4:12:.:.:163,12,0	./.:1,0:1	1/1:0,2:2:6:.:.:82,6,0	./.:0,0:0	1/1:0,2:2:6:.:.:82,6,0	0/0:1,0:1:3:.:.:0,3,37	0/0:1,0:1:3:.:.:0,3,37	./.:0,0:0	./.:0,0:0	./.:0,0:0	1/1:0,4:4:12:.:.:163,12,0	./.:0,0:0	0/0:1,0:1:3:.:.:0,3,37	./.:1,0:1	1/1:0,3:3:9:1|1:292217229_T_C:127,9,0
3	292218306	.	C	T	241.15	AC=6;AF=0.600;AN=10;DP=13;ExcessHet=0.1047;FS=0.000;MLEAC=7;MLEAF=0.700;MQ=39.89;QD=34.45;SOR=4.174;ANN=T|upstream_gene_variant|MODIFIER|EXON_3_292222188_292222756|AAEL027516|transcript|AAEL027516-RA|pseudogene||n.-3882C>T|||||3882|,T|downstream_gene_variant|MODIFIER|EXON_3_292215733_292216209|AAEL027815|transcript|AAEL027815-RA|pseudogene||n.*1864C>T|||||1864|,T|intergenic_region|MODIFIER|EXON_3…	GT:AD:DP:GQ:PL	1/1:0,2:2:6:77,6,0	1/1:0,2:2:6:77,6,0	./.:0,0:0	./.:1,0:1	./.:0,0:0	0/0:1,0:1:3:0,3,37	./.:0,0:0	0/0:1,0:1:3:0,3,37	./.:0,0:0	./.:0,0:0	1/1:0,3:3:9:122,9,0	./.:1,0:1	./.:0,0:0	./.:1,0:1	./.:1,0:1
3	292221129	.	T	C	319.17	AC=8;AF=0.500;AN=16;DP=19;ExcessHet=0.0118;FS=0.000;MLEAC=9;MLEAF=0.562;MQ=47.43;QD=35.46;SOR=0.892;ANN=C|upstream_gene_variant|MODIFIER|EXON_3_292222188_292222756|AAEL027516|transcript|AAEL027516-RA|pseudogene||n.-1059T>C|||||1059|,C|downstream_gene_variant|MODIFIER|EXON_3_292215733_292216209|AAEL027815|transcript|AAEL027815-RA|pseudogene||n.*4687T>C|||||4687|,C|downstream_gene_variant|MODIFIER|…	GT:AD:DP:GQ:PL	1/1:0,2:2:6:82,6,0	./.:0,0:0	1/1:0,2:2:6:82,6,0	0/0:1,0:1:3:0,3,37	./.:0,0:0	0/0:4,0:4:9:0,9,135	./.:0,0:0	0/0:1,0:1:3:0,3,37	./.:0,0:0	0/0:3,0:3:6:0,6,90	1/1:0,3:3:9:122,9,0	./.:1,0:1	./.:0,0:0	./.:0,0:0	1/1:0,2:2:6:82,6,0
3	292239693	.	C	T	608.62	AC=8;AF=0.571;AN=14;DP=25;ExcessHet=0.0663;FS=0.000;MLEAC=10;MLEAF=0.714;MQ=47.14;QD=38.04;SOR=5.670;ANN=T|5_prime_UTR_variant|MODIFIER|EXON_3_292224369_292224981|AAEL025401|transcript|AAEL025401-RB|protein_coding|1/9|c.-35G>A|||||35|,T|5_prime_UTR_variant|MODIFIER|EXON_3_292224369_292224981|AAEL025401|transcript|AAEL025401-RA|protein_coding|1/8|c.-35G>A|||||35|,T|upstream_gene_variant|MODIFIER|E…	GT:AD:DP:GQ:PL	1/1:0,5:5:15:204,15,0	./.:0,0:0	./.:0,0:0	1/1:0,5:5:15:204,15,0	./.:1,0:1	0/0:4,0:4:0:0,0,82	./.:0,0:0	0/0:1,0:1:3:0,3,41	./.:1,0:1	0/0:2,0:2:6:0,6,78	1/1:0,3:3:9:122,9,0	./.:0,0:0	1/1:0,3:3:9:122,9,0	./.:0,0:0	./.:0,0:0
3	293335112	.	T	C	1001.32	AC=12;AF=0.750;AN=16;DP=31;ExcessHet=0.0335;FS=0.000;MLEAC=14;MLEAF=0.875;MQ=47.34;QD=38.51;SOR=6.593;ANN=C|synonymous_variant|LOW|EXON_3_293334290_293334588|AAEL024376|transcript|AAEL024376-RA|protein_coding|2/3|c.678T>C|p.Tyr226Tyr|770/1223|678/1056|226/351||,C|intron_variant|MODIFIER|EXON_3_293281934_293282459|AAEL019901|transcript|AAEL019901-RA|protein_coding|5/10|c.3591-17471A>G||||||	GT:AD:DP:GQ:PL	1/1:0,9:9:27:358,27,0	1/1:0,3:3:9:122,9,0	1/1:0,3:3:9:118,9,0	1/1:0,5:5:15:200,15,0	./.:1,0:1	0/0:1,0:1:3:0,3,37	./.:0,0:0	0/0:1,0:1:3:0,3,37	./.:0,0:0	./.:0,0:0	1/1:0,4:4:12:163,12,0	./.:1,0:1	./.:1,0:1	1/1:0,2:2:6:82,6,0	./.:0,0:0
3	293790433	.	A	G	1121.78	AC=10;AF=0.714;AN=14;DP=27;ExcessHet=0.0458;FS=0.000;MLEAC=12;MLEAF=0.857;MQ=48.99;QD=46.74;SOR=6.439;ANN=G|intergenic_region|MODIFIER|EXON_3_293646596_293647844-EXON_3_293808307_293808401|AAEL021227-AAEL025091|intergenic_region|AAEL021227-AAEL025091|||n.293790433A>G||||||	GT:AD:DP:GQ:PGT:PID:PL	1/1:0,3:3:9:1|1:293790426_C_A:135,9,0	./.:0,0:0	./.:0,0:0	1/1:0,3:3:9:1|1:293790426_C_A:135,9,0	./.:0,0:0	0/0:1,0:1:3:.:.:0,3,41	./.:0,0:0	./.:0,0:0	0/0:1,0:1:3:.:.:0,3,41	./.:0,0:0	1/1:0,9:9:30:1|1:293790426_C_A:446,30,0	./.:0,0:0	1/1:0,2:2:6:1|1:293790426_C_A:90,6,0	1/1:0,7:7:24:1|1:293790426_C_A:356,24,0	./.:1,0:1
3	295730206	.	C	T	451.14	AC=8;AF=0.571;AN=14;DP=18;ExcessHet=0.0254;FS=0.000;MLEAC=9;MLEAF=0.643;MQ=44.32;QD=41.01;SOR=4.977;ANN=T|missense_variant|MODERATE|EXON_3_295712815_295713021|AAEL014700|transcript|AAEL014700-RA|protein_coding|11/11|c.1645C>T|p.Pro549Ser|2011/2055|1645/1674|549/557||	GT:AD:DP:GQ:PGT:PID:PL	1/1:0,3:3:9:1|1:295730199_C_A:135,9,0	./.:1,0:1	1/1:0,2:2:6:1|1:295730199_C_A:90,6,0	./.:1,0:1	./.:0,0:0	0/0:2,0:2:6:.:.:0,6,78	./.:0,0:0	./.:0,0:0	0/0:1,0:1:3:.:.:0,3,41	0/0:1,0:1:3:.:.:0,3,37	1/1:0,4:4:12:1|1:295730199_C_A:180,12,0	./.:0,0:0	./.:1,0:1	1/1:0,2:2:6:1|1:295730199_C_A:90,6,0	./.:0,0:0
3	295957776	.	A	G	48.83	AC=4;AF=0.500;AN=8;DP=7;ExcessHet=0.1902;FS=0.000;MLEAC=4;MLEAF=0.500;MQ=31.62;QD=24.41;SOR=2.303;ANN=G|synonymous_variant|LOW|GPR5HT3|AAEL017272|transcript|AAEL017272-RB|protein_coding|4/6|c.324T>C|p.Tyr108Tyr|1689/3542|324/1251|108/416||	GT:AD:DP:GQ:PL	1/1:0,1:1:3:37,3,0	./.:1,0:1	./.:0,0:0	./.:1,0:1	./.:0,0:0	0/0:1,0:1:3:0,3,37	./.:0,0:0	./.:0,0:0	./.:0,0:0	0/0:1,0:1:3:0,3,37	1/1:0,1:1:3:41,3,0	./.:1,0:1	./.:0,0:0	./.:0,0:0	./.:0,0:0
3	297101864	.	C	T	171.65	AC=6;AF=0.600;AN=10;DP=11;ExcessHet=0.1047;FS=0.000;MLEAC=7;MLEAF=0.700;MQ=42.26;QD=42.91;SOR=3.611;ANN=T|5_prime_UTR_variant|MODIFIER|EXON_3_296999100_296999855|AAEL013575|transcript|AAEL013575-RB|protein_coding|1/6|c.-682G>A|||||682|	GT:AD:DP:GQ:PL	1/1:0,2:2:6:82,6,0	./.:0,0:0	./.:0,0:0	./.:0,0:0	./.:1,0:1	0/0:2,0:2:3:0,3,45	./.:0,0:0	./.:0,0:0	./.:0,0:0	0/0:2,0:2:3:0,3,45	1/1:0,2:2:6:82,6,0	./.:0,0:0	1/1:0,1:1:3:41,3,0	./.:1,0:1	./.:0,0:0
3	298525807	.	A	G	1328.74	AC=14;AF=0.583;AN=24;DP=42;ExcessHet=0.0009;FS=0.000;InbreedingCoeff=0.6592;MLEAC=16;MLEAF=0.667;MQ=48.46;QD=42.86;SOR=4.615;ANN=G|5_prime_UTR_variant|MODIFIER|Arf1|AAEL007065|transcript|AAEL007065-RA|protein_coding|1/5|c.-666A>G|||||30150|,G|upstream_gene_variant|MODIFIER|Arf1|AAEL007065|transcript|AAEL007065-RB|protein_coding||c.-30150A>G|||||10|,G|intron_variant|MODIFIER|Arf1|AAEL007065|transc…	GT:AD:DP:GQ:PGT:PID:PL	1/1:0,8:8:24:1|1:298525793_T_A:360,24,0	1/1:0,7:7:21:1|1:298525793_T_A:315,21,0	./.:1,0:1	0/0:1,0:1:3:.:.:0,3,41	1/1:0,2:2:6:1|1:298525793_T_A:90,6,0	0/0:4,0:4:12:.:.:0,12,159	0/0:1,0:1:3:.:.:0,3,37	0/0:2,0:2:6:.:.:0,6,78	./.:0,0:0	0/0:1,0:1:3:.:.:0,3,37	1/1:0,6:6:18:1|1:298525793_T_A:270,18,0	1/1:0,4:4:12:1|1:298525793_T_A:180,12,0	1/1:0,2:2:6:1|1:298525793_T_A:90,6,0	./.:1,0:1	1/1:0,2:2:6:1|1:298525793_T_A:90,6,0
3	298999077	.	C	A	532.01	AC=10;AF=0.714;AN=14;DP=22;ExcessHet=0.2020;FS=0.000;MLEAC=11;MLEAF=0.786;MQ=45.37;QD=38.00;SOR=5.421;ANN=A|synonymous_variant|LOW|EXON_3_298959530_298961116|AAEL007041|transcript|AAEL007041-RB|protein_coding|4/15|c.2574G>T|p.Pro858Pro|2574/15285|2574/13884|858/4627||WARNING_TRANSCRIPT_NO_START_CODON	GT:AD:DP:GQ:PL	1/1:0,4:4:12:163,12,0	./.:0,0:0	./.:0,0:0	1/1:0,3:3:9:122,9,0	1/1:0,2:2:6:82,6,0	0/0:3,0:3:0:0,0,41	./.:1,0:1	./.:1,0:1	0/0:2,0:2:6:0,6,74	./.:0,0:0	1/1:0,3:3:9:122,9,0	./.:0,0:0	./.:1,0:1	./.:0,0:0	1/1:0,2:2:6:82,6,0
3	301438139	.	G	A	219.35	AC=6;AF=0.429;AN=14;DP=17;ExcessHet=0.0254;FS=0.000;MLEAC=7;MLEAF=0.500;MQ=41.83;QD=31.34;SOR=4.174;ANN=A|synonymous_variant|LOW|EXON_3_301437219_301438230|AAEL003617|transcript|AAEL003617-RA|protein_coding|2/2|c.201C>T|p.Cys67Cys|1063/1983|201/996|67/331||,A|intron_variant|MODIFIER|EXON_3_301416817_301417870|AAEL003624|transcript|AAEL003624-RA|protein_coding|3/3|c.1612+1243G>A||||||	GT:AD:DP:GQ:PL	1/1:0,3:3:9:118,9,0	1/1:0,2:2:6:78,6,0	./.:1,0:1	./.:0,0:0	./.:0,0:0	0/0:4,0:4:9:0,9,135	0/0:1,0:1:3:0,3,37	0/0:1,0:1:3:0,3,37	./.:0,0:0	0/0:1,0:1:3:0,3,37	1/1:0,2:2:6:67,6,0	./.:1,0:1	./.:0,0:0	./.:0,0:0	./.:1,0:1
3	301606895	.	A	T	1339.3	AC=18;AF=0.692;AN=26;DP=49;ExcessHet=0.0063;FS=0.000;InbreedingCoeff=0.5271;MLEAC=21;MLEAF=0.808;MQ=47.99;QD=39.39;SOR=7.168;ANN=T|synonymous_variant|LOW|EXON_3_301564432_301566045|AAEL014203|transcript|AAEL014203-RB|protein_coding|3/10|c.378T>A|p.Ala126Ala|1100/4040|378/1848|126/615||,T|synonymous_variant|LOW|EXON_3_301564432_301566045|AAEL014203|transcript|AAEL014203-RC|protein_coding|3/10|c.37…	GT:AD:DP:GQ:PL	1/1:0,8:8:24:295,24,0	1/1:0,1:1:3:41,3,0	./.:1,0:1	1/1:0,2:2:6:82,6,0	1/1:0,3:3:9:122,9,0	0/0:7,0:7:0:0,0,204	./.:2,0:2	0/0:1,0:1:3:0,3,41	0/0:1,0:1:3:0,3,37	0/0:2,0:2:6:0,6,78	1/1:0,10:10:30:408,30,0	1/1:0,4:4:12:163,12,0	1/1:0,2:2:6:82,6,0	1/1:0,2:2:6:82,6,0	1/1:0,3:3:9:122,9,0
3	301606922	.	A	G	906.95	AC=14;AF=0.636;AN=22;DP=35;ExcessHet=0.0067;FS=0.000;InbreedingCoeff=0.5044;MLEAC=17;MLEAF=0.773;MQ=47.14;QD=37.79;SOR=6.439;ANN=G|synonymous_variant|LOW|EXON_3_301564432_301566045|AAEL014203|transcript|AAEL014203-RB|protein_coding|3/10|c.351T>C|p.Pro117Pro|1073/4040|351/1848|117/615||,G|synonymous_variant|LOW|EXON_3_301564432_301566045|AAEL014203|transcript|AAEL014203-RC|protein_coding|3/10|c.35…	GT:AD:DP:GQ:PL	1/1:0,6:6:18:232,18,0	./.:0,0:0	./.:0,0:0	1/1:0,2:2:6:82,6,0	1/1:0,2:2:6:82,6,0	0/0:5,0:5:0:0,0,122	./.:2,0:2	0/0:1,0:1:3:0,3,37	0/0:1,0:1:3:0,3,37	0/0:1,0:1:3:0,3,41	1/1:0,7:7:21:281,21,0	1/1:0,3:3:9:118,9,0	1/1:0,2:2:6:82,6,0	1/1:0,2:2:6:82,6,0	./.:1,0:1
3	303805505	.	C	A	4748.39	AC=20;AF=0.769;AN=26;DP=131;ExcessHet=0.0135;FS=0.000;InbreedingCoeff=0.7394;MLEAC=23;MLEAF=0.885;MQ=49.80;QD=38.60;SOR=9.641;ANN=A|synonymous_variant|LOW|EXON_3_303681419_303682886|AAEL019756|transcript|AAEL019756-RA|protein_coding|1/5|c.576G>T|p.Thr192Thr|1388/3493|576/1752|192/583||	GT:AD:DP:GQ:PL	1/1:0,20:20:60:790,60,0	1/1:0,12:12:36:464,36,0	1/1:0,11:11:33:427,33,0	1/1:0,8:8:24:305,24,0	1/1:0,13:13:39:508,39,0	0/0:4,0:4:0:0,0,82	./.:1,0:1	./.:0,0:0	0/0:2,0:2:6:0,6,67	0/0:1,0:1:3:0,3,37	1/1:0,20:20:60:794,60,0	1/1:0,11:11:33:431,33,0	1/1:0,7:7:21:268,21,0	1/1:0,11:11:33:431,33,0	1/1:0,10:10:30:386,30,0
3	307277549	.	T	C	3113.2	AC=16;AF=0.800;AN=20;DP=86;ExcessHet=0.1296;FS=0.000;InbreedingCoeff=0.5627;MLEAC=18;MLEAF=0.900;MQ=49.69;QD=38.43;SOR=8.814;ANN=C|synonymous_variant|LOW|EXON_3_307276596_307278447|AAEL006093|transcript|AAEL006093-RA|protein_coding|1/1|c.888A>G|p.Ser296Ser|899/1852|888/1605|296/534||	GT:AD:DP:GQ:PL	1/1:0,4:4:12:128,12,0	./.:0,0:0	./.:0,0:0	1/1:0,2:2:6:82,6,0	1/1:0,2:2:6:46,6,0	0/0:3,0:3:0:0,0,41	./.:0,0:0	./.:0,0:0	0/0:1,0:1:3:0,3,37	./.:1,0:1	1/1:0,26:26:78:1022,78,0	1/1:0,10:10:30:374,30,0	1/1:0,12:12:36:485,36,0	1/1:0,17:17:51:692,51,0	1/1:0,8:8:24:326,24,0
3	308628640	.	A	G	426.92	AC=8;AF=0.667;AN=12;DP=35;ExcessHet=0.2482;FS=0.000;MLEAC=10;MLEAF=0.833;MQ=47.60;QD=35.58;SOR=5.136;ANN=G|intron_variant|MODIFIER|EXON_3_308627360_308628625|AAEL005303|transcript|AAEL005303-RA|protein_coding|1/3|c.1120+15A>G||||||	GT:AD:DP:GQ:PL	1/1:0,4:4:12:148,12,0	./.:1,0:1	./.:0,0:0	./.:0,0:0	./.:0,0:0	0/0:2,0:2:0:0,0,4	./.:0,0:0	./.:1,0:1	./.:0,0:0	0/0:1,0:1:3:0,3,41	1/1:0,4:4:12:156,12,0	1/1:0,2:2:6:82,6,0	./.:1,0:1	./.:0,0:0	1/1:0,2:2:6:74,6,0
3	309385613	.	T	A	11733.46	AC=18;AF=0.600;AN=30;BaseQRankSum=-0.123;ClippingRankSum=0.000;DP=489;ExcessHet=0.0138;FS=0.000;InbreedingCoeff=0.6875;MLEAC=18;MLEAF=0.600;MQ=50.00;MQRankSum=0.000;QD=37.01;ReadPosRankSum=-0.937;SOR=2.083;ANN=A|synonymous_variant|LOW|EXON_3_309371862_309372079|AAEL005308|transcript|AAEL005308-RB|protein_coding|3/3|c.966T>A|p.Gly322Gly|1195/1876|966/1269|322/422||,A|synonymous_variant|LOW|EXON_3_…	GT:AD:DP:GQ:PL	1/1:3,45:48:22:1709,22,0	0/1:3,25:28:38:924,0,38	0/1:3,22:25:47:818,0,47	1/1:2,19:21:12:712,12,0	1/1:2,27:29:6:1019,6,0	0/0:46,0:46:99:0,104,1665	0/0:30,0:30:81:0,81,1215	0/0:37,0:37:99:0,99,1485	0/0:22,0:22:60:0,60,900	0/0:37,0:37:99:0,99,1485	1/1:1,50:51:99:1995,113,0	1/1:1,34:35:65:1332,65,0	1/1:0,25:25:75:1015,75,0	1/1:0,30:30:93:1289,93,0	1/1:0,25:25:75:1016,75,0
3	309385987	.	A	T	10465.84	AC=18;AF=0.600;AN=30;BaseQRankSum=0.000;ClippingRankSum=0.000;DP=428;ExcessHet=0.0138;FS=0.000;InbreedingCoeff=0.7189;MLEAC=18;MLEAF=0.600;MQ=50.00;MQRankSum=0.000;QD=38.62;ReadPosRankSum=0.482;SOR=2.324;ANN=T|3_prime_UTR_variant|MODIFIER|EXON_3_309371862_309372079|AAEL005308|transcript|AAEL005308-RB|protein_coding|3/3|c.*71A>T|||||71|,T|3_prime_UTR_variant|MODIFIER|EXON_3_309371862_309372079|AAE…	GT:AD:DP:GQ:PL	1/1:2,38:40:39:1517,39,0	0/1:4,21:25:80:811,0,80	0/1:4,21:25:88:801,0,88	1/1:0,26:26:78:1067,78,0	1/1:1,18:19:16:705,16,0	0/0:43,0:43:99:0,99,1485	0/0:25,0:25:63:0,63,945	0/0:32,0:32:87:0,87,1305	0/0:25,0:25:34:0,34,938	0/0:32,0:32:81:0,81,1215	1/1:0,41:41:99:1704,123,0	1/1:0,26:26:78:1097,78,0	1/1:0,22:22:66:905,66,0	1/1:0,21:21:63:877,63,0	1/1:0,26:26:78:1079,78,0
3	309386558	.	A	G	3263.74	AC=17;AF=0.607;AN=28;BaseQRankSum=0.000;ClippingRankSum=-0.000;DP=98;ExcessHet=0.1057;FS=0.000;InbreedingCoeff=0.3837;MLEAC=19;MLEAF=0.679;MQ=50.00;MQRankSum=-0.000;QD=36.26;ReadPosRankSum=1.441;SOR=5.716;ANN=G|synonymous_variant|LOW|EXON_3_309386171_309386606|AAEL024012|transcript|AAEL024012-RA|protein_coding|6/6|c.1362T>C|p.Tyr454Tyr|1742/2129|1362/1563|454/520||,G|downstream_gene_variant|MODIF…	GT:AD:DP:GQ:PGT:PID:PL	1/1:0,15:15:45:.:.:580,45,0	0/1:1,7:8:17:.:.:230,0,17	1/1:0,5:5:15:.:.:204,15,0	1/1:0,7:7:21:.:.:285,21,0	1/1:0,4:4:12:1|1:309386558_A_G:167,12,0	0/0:4,0:4:12:.:.:0,12,159	0/0:1,0:1:3:.:.:0,3,37	0/0:2,0:2:6:.:.:0,6,74	0/0:1,0:1:3:.:.:0,3,37	./.:0,0:0	1/1:1,17:18:13:.:.:650,13,0	0/1:1,5:6:23:.:.:184,0,23	1/1:0,10:10:30:1|1:309386558_A_G:420,30,0	1/1:0,7:7:21:.:.:285,21,0	0/1:1,9:10:11:.:.:333,0,11
3	309402085	.	C	T	480.75	AC=12;AF=0.667;AN=18;DP=23;ExcessHet=0.0098;FS=0.000;MLEAC=14;MLEAF=0.778;MQ=48.51;QD=30.05;SOR=5.670;ANN=T|synonymous_variant|LOW|EXON_3_309386171_309386606|AAEL024012|transcript|AAEL024012-RA|protein_coding|4/6|c.1029G>A|p.Lys343Lys|1409/2129|1029/1563|343/520||	GT:AD:DP:GQ:PL	1/1:0,2:2:6:43,6,0	./.:0,0:0	1/1:0,2:2:6:43,6,0	./.:0,0:0	./.:0,0:0	0/0:3,0:3:6:0,6,90	./.:0,0:0	0/0:2,0:2:3:0,3,45	./.:0,0:0	0/0:1,0:1:3:0,3,41	1/1:0,5:5:15:188,15,0	1/1:0,2:2:6:74,6,0	1/1:0,3:3:9:111,9,0	./.:1,0:1	1/1:0,2:2:6:70,6,0
3	309413476	.	A	G	126.88	AC=4;AF=0.400;AN=10;DP=14;ExcessHet=0.1047;FS=0.000;MLEAC=4;MLEAF=0.400;MQ=35.36;QD=31.72;SOR=3.258;ANN=G|synonymous_variant|LOW|EXON_3_309386171_309386606|AAEL024012|transcript|AAEL024012-RA|protein_coding|1/6|c.186T>C|p.Arg62Arg|566/2129|186/1563|62/520||	GT:AD:DP:GQ:PL	1/1:0,2:2:6:82,6,0	./.:1,0:1	./.:0,0:0	./.:0,0:0	./.:1,0:1	0/0:3,0:3:9:0,9,118	./.:0,0:0	0/0:2,0:2:6:0,6,78	./.:0,0:0	0/0:1,0:1:3:0,3,41	1/1:0,2:2:6:82,6,0	./.:1,0:1	./.:0,0:0	./.:1,0:1	./.:0,0:0
3	309462750	.	G	A	111.94	AC=8;AF=0.571;AN=14;DP=12;ExcessHet=0.0254;FS=0.000;MLEAC=6;MLEAF=0.429;MQ=50.00;QD=27.99;SOR=3.258;ANN=A|synonymous_variant|LOW|EXON_3_309462199_309462517|AAEL013912|transcript|AAEL013912-RA|protein_coding|2/4|c.375G>A|p.Leu125Leu|490/1714|375/1533|125/510||	GT:AD:DP:GQ:PL	1/1:0,1:1:3:40,3,0	./.:0,0:0	./.:0,0:0	./.:0,0:0	./.:0,0:0	0/0:4,0:4:12:0,12,148	./.:0,0:0	0/0:2,0:2:6:0,6,78	./.:0,0:0	0/0:2,0:2:6:0,6,67	1/1:0,1:1:3:37,3,0	1/1:0,1:1:3:37,3,0	./.:0,0:0	1/1:0,1:1:3:40,3,0	./.:0,0:0
3	309462774	.	C	G	454.96	AC=8;AF=0.571;AN=14;DP=23;ExcessHet=0.0254;FS=0.000;MLEAC=9;MLEAF=0.643;MQ=40.82;QD=37.91;SOR=3.611;ANN=G|synonymous_variant|LOW|EXON_3_309462199_309462517|AAEL013912|transcript|AAEL013912-RA|protein_coding|2/4|c.399C>G|p.Thr133Thr|514/1714|399/1533|133/510||	GT:AD:DP:GQ:PL	1/1:0,2:2:6:86,6,0	./.:0,0:0	./.:1,0:1	./.:1,0:1	./.:1,0:1	0/0:3,0:3:6:0,6,90	./.:0,0:0	0/0:1,0:1:3:0,3,41	0/0:1,0:1:3:0,3,32	./.:1,0:1	1/1:0,5:5:15:204,15,0	1/1:0,2:2:6:82,6,0	./.:1,0:1	1/1:0,3:3:9:127,9,0	./.:1,0:1
3	309462849	.	A	T	1907.05	AC=20;AF=0.714;AN=28;DP=62;ExcessHet=0.0007;FS=0.000;InbreedingCoeff=0.7385;MLEAC=22;MLEAF=0.786;MQ=50.00;QD=38.92;SOR=7.824;ANN=T|synonymous_variant|LOW|EXON_3_309462199_309462517|AAEL013912|transcript|AAEL013912-RA|protein_coding|2/4|c.474A>T|p.Thr158Thr|589/1714|474/1533|158/510||	GT:AD:DP:GQ:PL	1/1:0,7:7:21:285,21,0	1/1:0,2:2:6:82,6,0	1/1:0,2:2:6:82,6,0	1/1:0,5:5:15:204,15,0	1/1:0,2:2:6:82,6,0	0/0:6,0:6:15:0,15,225	0/0:1,0:1:3:0,3,37	./.:0,0:0	0/0:2,0:2:6:0,6,82	0/0:4,0:4:9:0,9,135	1/1:0,13:13:39:530,39,0	1/1:0,4:4:12:159,12,0	1/1:0,4:4:12:163,12,0	1/1:0,6:6:18:245,18,0	1/1:0,4:4:12:148,12,0
3	309463771	.	C	T	271.46	AC=8;AF=0.571;AN=14;DP=17;ExcessHet=0.0254;FS=0.000;MLEAC=9;MLEAF=0.643;MQ=45.64;QD=27.15;SOR=4.804;ANN=T|synonymous_variant|LOW|EXON_3_309462199_309462517|AAEL013912|transcript|AAEL013912-RA|protein_coding|4/4|c.1272C>T|p.His424His|1387/1714|1272/1533|424/510||	GT:AD:DP:GQ:PL	1/1:0,3:3:9:107,9,0	1/1:0,2:2:6:67,6,0	./.:0,0:0	./.:1,0:1	./.:0,0:0	0/0:3,0:3:6:0,6,90	./.:0,0:0	0/0:1,0:1:3:0,3,37	./.:0,0:0	0/0:1,0:1:3:0,3,41	1/1:0,3:3:9:91,9,0	./.:0,0:0	./.:1,0:1	./.:0,0:0	1/1:0,2:2:6:50,6,0
3	309463783	.	T	C	244.81	AC=6;AF=0.429;AN=14;DP=18;ExcessHet=0.0254;FS=0.000;MLEAC=7;MLEAF=0.500;MQ=40.82;QD=30.60;SOR=4.407;ANN=C|synonymous_variant|LOW|EXON_3_309462199_309462517|AAEL013912|transcript|AAEL013912-RA|protein_coding|4/4|c.1284T>C|p.Ala428Ala|1399/1714|1284/1533|428/510||	GT:AD:DP:GQ:PL	1/1:0,2:2:6:82,6,0	./.:1,0:1	./.:0,0:0	./.:1,0:1	./.:0,0:0	0/0:3,0:3:9:0,9,107	0/0:1,0:1:3:0,3,37	0/0:1,0:1:3:0,3,37	./.:0,0:0	0/0:1,0:1:3:0,3,26	1/1:0,4:4:12:144,12,0	./.:1,0:1	./.:1,0:1	./.:0,0:0	1/1:0,2:2:6:63,6,0
3	309586849	.	C	T	12731.13	AC=19;AF=0.633;AN=30;BaseQRankSum=-0.557;ClippingRankSum=0.000;DP=509;ExcessHet=0.0024;FS=0.000;InbreedingCoeff=0.8451;MLEAC=19;MLEAF=0.633;MQ=50.00;MQRankSum=0.000;QD=37.33;ReadPosRankSum=1.018;SOR=3.424;ANN=T|5_prime_UTR_variant|MODIFIER|EXON_3_309586609_309587120|AAEL005290|transcript|AAEL005290-RB|protein_coding|1/6|c.-53C>T|||||53|,T|5_prime_UTR_variant|MODIFIER|EXON_3_309586609_309587120|AA…	GT:AD:DP:GQ:PL	1/1:3,42:45:13:1568,13,0	1/1:2,33:35:24:1252,24,0	0/1:4,24:28:79:856,0,79	1/1:0,28:28:84:1138,84,0	1/1:2,30:32:15:1120,15,0	0/0:37,0:37:99:0,99,1485	0/0:27,0:27:72:0,72,1080	0/0:37,0:37:90:0,90,1350	0/0:30,0:30:72:0,72,1080	0/0:37,0:37:93:0,93,1395	1/1:0,50:50:99:1999,150,0	1/1:0,30:30:90:1215,90,0	1/1:0,26:26:78:1024,78,0	1/1:0,37:37:99:1500,111,0	1/1:0,30:30:89:1157,89,0
3	310504140	.	G	A	15930.78	AC=19;AF=0.633;AN=30;BaseQRankSum=-0.261;ClippingRankSum=0.000;DP=603;ExcessHet=0.0024;FS=0.000;InbreedingCoeff=0.8537;MLEAC=19;MLEAF=0.633;MQ=50.00;MQRankSum=0.000;QD=38.76;ReadPosRankSum=0.431;SOR=4.712;ANN=A|synonymous_variant|LOW|EXON_3_310492268_310492586|AAEL013052|transcript|AAEL013052-RA|protein_coding|3/3|c.546G>A|p.Gly182Gly|829/1255|546/687|182/228||	GT:AD:DP:GQ:PGT:PID:PL	1/1:4,55:59:18:.:.:2241,18,0	1/1:2,34:36:27:1|1:310504140_G_A:1389,27,0	0/1:5,30:35:98:.:.:1179,0,98	1/1:1,37:38:74:1|1:310504140_G_A:1552,74,0	1/1:1,31:32:59:1|1:310504140_G_A:1353,59,0	0/0:45,0:45:99:.:.:0,108,1665	0/0:38,0:38:99:.:.:0,99,1485	0/0:40,0:40:99:.:.:0,108,1620	0/0:30,0:30:90:.:.:0,90,1223	0/0:39,0:39:99:.:.:0,102,1530	1/1:2,57:59:99:.:.:2445,102,0	1/1:2,35:37:30:.:.:1396,30,0	1/1:2,39:41:46:.:.:1606,46,0	1/1:2,36:38:35:.:.:1478,35,0	1/1:2,34:36:30:.:.:1390,30,0
3	310515418	.	A	G	3634.35	AC=20;AF=0.769;AN=26;DP=108;ExcessHet=0.0027;FS=0.000;InbreedingCoeff=0.9253;MLEAC=21;MLEAF=0.808;MQ=49.73;QD=39.50;SOR=6.826;ANN=G|synonymous_variant|LOW|EXON_3_310514909_310516771|AAEL013046|transcript|AAEL013046-RA|protein_coding|1/1|c.1224T>C|p.Val408Val|1354/1863|1224/1713|408/570||	GT:AD:DP:GQ:PL	1/1:0,13:13:39:527,39,0	1/1:0,7:7:21:282,21,0	1/1:0,8:8:24:323,24,0	1/1:0,7:7:21:285,21,0	1/1:0,9:9:27:363,27,0	0/0:8,0:8:18:0,18,270	./.:0,0:0	0/0:4,0:4:12:0,12,148	0/0:3,0:3:6:0,6,90	./.:1,0:1	1/1:0,17:17:51:686,51,0	1/1:0,9:9:27:363,27,0	1/1:0,5:5:15:191,15,0	1/1:0,8:8:24:322,24,0	1/1:0,9:9:27:363,27,0
3	310515592	.	C	T	286.57	AC=6;AF=0.500;AN=12;DP=16;ExcessHet=0.0473;FS=0.000;MLEAC=7;MLEAF=0.583;MQ=40.82;QD=35.82;SOR=4.407;ANN=T|synonymous_variant|LOW|EXON_3_310514909_310516771|AAEL013046|transcript|AAEL013046-RA|protein_coding|1/1|c.1050G>A|p.Glu350Glu|1180/1863|1050/1713|350/570||	GT:AD:DP:GQ:PL	1/1:0,4:4:12:163,12,0	1/1:0,2:2:6:82,6,0	./.:1,0:1	./.:1,0:1	./.:1,0:1	0/0:2,0:2:6:0,6,82	0/0:1,0:1:3:0,3,37	0/0:1,0:1:3:0,3,37	./.:0,0:0	./.:0,0:0	1/1:0,2:2:6:82,6,0	./.:0,0:0	./.:0,0:0	./.:1,0:1	./.:0,0:0
3	310667942	.	C	G	605.64	AC=12;AF=0.750;AN=16;DP=19;ExcessHet=0.0335;FS=0.000;MLEAC=14;MLEAF=0.875;MQ=48.51;QD=37.85;SOR=5.670;ANN=G|3_prime_UTR_variant|MODIFIER|EXON_3_310667812_310668380|AAEL019629|transcript|AAEL019629-RA|protein_coding|5/5|c.*190G>C|||||190|,G|3_prime_UTR_variant|MODIFIER|EXON_3_310667812_310668380|AAEL019629|transcript|AAEL019629-RB|protein_coding|5/5|c.*190G>C|||||190|	GT:AD:DP:GQ:PL	1/1:0,3:3:9:118,9,0	1/1:0,2:2:6:82,6,0	./.:0,0:0	./.:1,0:1	./.:0,0:0	0/0:1,0:1:3:0,3,37	0/0:1,0:1:3:0,3,37	./.:0,0:0	./.:0,0:0	./.:0,0:0	1/1:0,5:5:15:204,15,0	1/1:0,2:2:6:82,6,0	1/1:0,2:2:6:82,6,0	./.:0,0:0	1/1:0,2:2:6:78,6,0
3	310669512	.	G	A	4081.11	AC=17;AF=0.708;AN=24;BaseQRankSum=0.000;ClippingRankSum=-0.000;DP=127;ExcessHet=0.4720;FS=0.000;InbreedingCoeff=0.4336;MLEAC=17;MLEAF=0.708;MQ=49.78;MQRankSum=-0.000;QD=36.12;ReadPosRankSum=0.494;SOR=5.802;ANN=A|synonymous_variant|LOW|EXON_3_310667812_310668380|AAEL019629|transcript|AAEL019629-RA|protein_coding|3/5|c.1596C>T|p.Asn532Asn|2068/3645|1596/2853|532/950||,A|synonymous_variant|LOW|EXON_…	GT:AD:DP:GQ:PL	1/1:1,18:19:16:685,16,0	1/1:0,3:3:9:122,9,0	1/1:0,6:6:18:245,18,0	1/1:0,8:8:24:322,24,0	0/1:1,8:9:14:295,0,14	0/0:7,0:7:18:0,18,270	0/0:6,0:6:18:0,18,222	./.:0,0:0	./.:0,0:0	./.:1,0:1	1/1:1,25:26:37:946,37,0	0/1:1,8:9:14:298,0,14	1/1:0,11:11:33:417,33,0	1/1:0,9:9:27:367,27,0	0/1:1,12:13:2:450,0,2
3	310669602	.	G	A	5428.52	AC=19;AF=0.633;AN=30;BaseQRankSum=-0.177;ClippingRankSum=0.000;DP=164;ExcessHet=0.0024;FS=0.000;InbreedingCoeff=0.7711;MLEAC=20;MLEAF=0.667;MQ=50.00;MQRankSum=0.000;QD=37.96;ReadPosRankSum=0.965;SOR=6.666;ANN=A|synonymous_variant|LOW|EXON_3_310667812_310668380|AAEL019629|transcript|AAEL019629-RA|protein_coding|3/5|c.1506C>T|p.Leu502Leu|1978/3645|1506/2853|502/950||,A|synonymous_variant|LOW|EXON_3…	GT:AD:DP:GQ:PL	1/1:0,19:19:57:769,57,0	1/1:0,11:11:33:444,33,0	1/1:0,8:8:24:324,24,0	1/1:0,5:5:15:203,15,0	0/1:3,4:7:99:138,0,100	0/0:9,0:9:27:0,27,341	0/0:4,0:4:12:0,12,151	0/0:2,0:2:6:0,6,78	0/0:3,0:3:9:0,9,114	0/0:3,0:3:9:0,9,118	1/1:0,35:35:99:1405,105,0	1/1:0,14:14:42:558,42,0	1/1:0,12:12:36:484,36,0	1/1:0,14:14:42:554,42,0	1/1:1,17:18:13:640,13,0
3	310669938	.	A	G	2277.19	AC=16;AF=0.727;AN=22;DP=66;ExcessHet=0.0048;FS=0.000;InbreedingCoeff=0.7871;MLEAC=18;MLEAF=0.818;MQ=49.16;QD=39.26;SOR=8.155;ANN=G|synonymous_variant|LOW|EXON_3_310667812_310668380|AAEL019629|transcript|AAEL019629-RA|protein_coding|3/5|c.1170T>C|p.Asn390Asn|1642/3645|1170/2853|390/950||,G|synonymous_variant|LOW|EXON_3_310667812_310668380|AAEL019629|transcript|AAEL019629-RB|protein_coding|3/5|c.11…	GT:AD:DP:GQ:PL	1/1:0,10:10:30:408,30,0	1/1:0,4:4:12:163,12,0	./.:1,0:1	1/1:0,6:6:18:245,18,0	./.:1,0:1	0/0:3,0:3:9:0,9,122	0/0:2,0:2:6:0,6,82	./.:0,0:0	./.:0,0:0	0/0:1,0:1:3:0,3,37	1/1:0,17:17:51:678,51,0	1/1:0,6:6:18:241,18,0	1/1:0,5:5:15:204,15,0	1/1:0,7:7:21:284,21,0	1/1:0,3:3:9:113,9,0
3	310670190	.	C	T	3177.86	AC=17;AF=0.567;AN=30;BaseQRankSum=1.491;ClippingRankSum=-0.000;DP=101;ExcessHet=0.0036;FS=0.000;InbreedingCoeff=0.6107;MLEAC=20;MLEAF=0.667;MQ=50.00;MQRankSum=-0.000;QD=36.95;ReadPosRankSum=1.651;SOR=6.689;ANN=T|synonymous_variant|LOW|EXON_3_310667812_310668380|AAEL019629|transcript|AAEL019629-RA|protein_coding|3/5|c.918G>A|p.Gln306Gln|1390/3645|918/2853|306/950||,T|synonymous_variant|LOW|EXON_3_…	GT:AD:DP:GQ:PL	1/1:1,13:14:8:472,8,0	0/0:3,0:3:0:0,0,41	1/1:0,6:6:18:234,18,0	1/1:0,4:4:12:163,12,0	0/1:1,6:7:13:203,0,13	0/0:6,0:6:18:0,18,241	0/0:2,0:2:6:0,6,74	0/0:2,0:2:6:0,6,78	0/0:1,0:1:3:0,3,37	0/0:1,0:1:3:0,3,41	1/1:0,19:19:57:749,57,0	1/1:0,6:6:18:245,18,0	1/1:0,12:12:36:480,36,0	1/1:0,8:8:24:322,24,0	1/1:0,10:10:30:390,30,0
3	310670700	.	C	T	2458.57	AC=20;AF=0.769;AN=26;DP=71;ExcessHet=0.0027;FS=0.000;InbreedingCoeff=0.7470;MLEAC=22;MLEAF=0.846;MQ=50.00;QD=38.42;SOR=5.010;ANN=T|synonymous_variant|LOW|EXON_3_310667812_310668380|AAEL019629|transcript|AAEL019629-RA|protein_coding|3/5|c.408G>A|p.Glu136Glu|880/3645|408/2853|136/950||,T|synonymous_variant|LOW|EXON_3_310667812_310668380|AAEL019629|transcript|AAEL019629-RB|protein_coding|3/5|c.381G>…	GT:AD:DP:GQ:PL	1/1:0,13:13:39:525,39,0	1/1:0,6:6:18:240,18,0	1/1:0,2:2:6:82,6,0	1/1:0,5:5:15:204,15,0	1/1:0,6:6:18:245,18,0	0/0:4,0:4:9:0,9,135	./.:0,0:0	0/0:2,0:2:6:0,6,78	./.:0,0:0	0/0:1,0:1:3:0,3,37	1/1:0,14:14:42:535,42,0	1/1:0,4:4:12:163,12,0	1/1:0,3:3:9:118,9,0	1/1:0,4:4:12:163,12,0	1/1:0,7:7:21:245,21,0
3	310670817	.	G	T	2112.22	AC=20;AF=0.769;AN=26;DP=63;ExcessHet=0.0027;FS=0.000;InbreedingCoeff=0.7309;MLEAC=21;MLEAF=0.808;MQ=50.00;QD=39.12;SOR=8.051;ANN=T|synonymous_variant|LOW|EXON_3_310667812_310668380|AAEL019629|transcript|AAEL019629-RA|protein_coding|3/5|c.291C>A|p.Ser97Ser|763/3645|291/2853|97/950||,T|synonymous_variant|LOW|EXON_3_310667812_310668380|AAEL019629|transcript|AAEL019629-RB|protein_coding|3/5|c.264C>A|…	GT:AD:DP:GQ:PL	1/1:0,7:7:21:278,21,0	1/1:0,3:3:9:116,9,0	1/1:0,3:3:9:120,9,0	1/1:0,1:1:3:41,3,0	1/1:0,4:4:12:157,12,0	0/0:4,0:4:12:0,12,148	./.:0,0:0	0/0:3,0:3:9:0,9,107	./.:0,0:0	0/0:1,0:1:3:0,3,37	1/1:0,15:15:45:592,45,0	1/1:0,6:6:18:239,18,0	1/1:0,6:6:18:235,18,0	1/1:0,3:3:9:122,9,0	1/1:0,7:7:21:276,21,0
3	312684161	.	G	A	7975.3	AC=19;AF=0.633;AN=30;BaseQRankSum=0.000;ClippingRankSum=0.000;DP=307;ExcessHet=0.0024;FS=0.000;InbreedingCoeff=0.8933;MLEAC=19;MLEAF=0.633;MQ=50.00;MQRankSum=0.000;QD=39.09;ReadPosRankSum=0.741;SOR=7.388;ANN=A|synonymous_variant|LOW|EXON_3_312683737_312684902|AAEL026672|transcript|AAEL026672-RA|protein_coding|2/2|c.960C>T|p.Ile320Ile|1081/1505|960/1329|320/442||,A|upstream_gene_variant|MODIFIER|E…	GT:AD:DP:GQ:PGT:PID:PL	1/1:2,30:32:15:.:.:1133,15,0	1/1:1,16:17:10:.:.:611,10,0	0/1:1,12:13:2:.:.:446,0,2	1/1:0,19:19:57:.:.:763,57,0	1/1:0,14:14:42:.:.:571,42,0	0/0:37,0:37:90:.:.:0,90,1350	0/0:15,0:15:36:.:.:0,36,540	0/0:20,0:20:48:.:.:0,48,720	0/0:14,0:14:39:.:.:0,39,585	0/0:17,0:17:42:.:.:0,42,630	1/1:0,35:35:99:1|1:312684116_A_G:1494,108,0	1/1:0,19:19:57:.:.:804,57,0	1/1:0,19:19:57:.:.:764,57,0	1/1:0,16:16:48:.:.:657,48,0	1/1:0,20:20:60:.:.:828,60,0
3	312684566	.	C	T	4697	AC=19;AF=0.633;AN=30;BaseQRankSum=1.068;ClippingRankSum=-0.000;DP=183;ExcessHet=0.0024;FS=0.000;InbreedingCoeff=0.8467;MLEAC=19;MLEAF=0.633;MQ=50.00;MQRankSum=-0.000;QD=38.82;ReadPosRankSum=1.465;SOR=5.977;ANN=T|synonymous_variant|LOW|EXON_3_312683737_312684902|AAEL026672|transcript|AAEL026672-RA|protein_coding|2/2|c.555G>A|p.Ser185Ser|676/1505|555/1329|185/442||,T|upstream_gene_variant|MODIFIER|…	GT:AD:DP:GQ:PGT:PID:PL	1/1:0,25:25:75:.:.:973,75,0	0/1:1,6:7:15:.:.:220,0,15	1/1:0,11:11:33:.:.:444,33,0	1/1:0,9:9:27:.:.:336,27,0	1/1:0,8:8:24:1|1:312684566_C_T:325,24,0	0/0:26,0:26:72:.:.:0,72,1080	0/0:7,0:7:21:.:.:0,21,250	0/0:10,0:10:27:.:.:0,27,405	0/0:4,0:4:12:.:.:0,12,159	0/0:15,0:15:42:.:.:0,42,630	1/1:0,26:26:78:.:.:1056,78,0	1/1:0,11:11:33:.:.:444,33,0	1/1:0,9:9:27:.:.:367,27,0	1/1:0,9:9:27:.:.:367,27,0	1/1:0,6:6:18:1|1:312684566_C_T:262,18,0
3	312684581	.	T	A	4764.76	AC=19;AF=0.633;AN=30;BaseQRankSum=2.552;ClippingRankSum=-0.000;DP=185;ExcessHet=0.0024;FS=0.000;InbreedingCoeff=0.8591;MLEAC=19;MLEAF=0.633;MQ=50.00;MQRankSum=-0.000;QD=39.06;ReadPosRankSum=1.827;SOR=5.170;ANN=A|missense_variant|MODERATE|EXON_3_312683737_312684902|AAEL026672|transcript|AAEL026672-RA|protein_coding|2/2|c.540A>T|p.Gln180His|661/1505|540/1329|180/442||,A|upstream_gene_variant|MODIFI…	GT:AD:DP:GQ:PGT:PID:PL	1/1:0,24:24:72:.:.:959,72,0	1/1:0,6:6:18:.:.:245,18,0	1/1:0,10:10:30:.:.:389,30,0	1/1:0,9:9:27:.:.:362,27,0	1/1:0,7:7:24:1|1:312684566_C_T:328,24,0	0/0:26,0:26:54:.:.:0,54,810	0/0:7,0:7:12:.:.:0,12,180	0/0:9,0:9:12:.:.:0,12,180	0/0:5,0:5:12:.:.:0,12,180	0/0:16,0:16:36:.:.:0,36,540	1/1:1,27:28:49:.:.:1062,49,0	0/1:1,9:10:5:.:.:332,0,5	1/1:0,10:10:30:.:.:403,30,0	1/1:0,8:8:24:.:.:326,24,0	1/1:0,10:10:33:1|1:312684566_C_T:453,33,0
3	312702964	.	A	G	414.14	AC=8;AF=0.571;AN=14;DP=19;ExcessHet=0.0254;FS=0.000;MLEAC=9;MLEAF=0.643;MQ=42.82;QD=37.65;SOR=4.977;ANN=G|upstream_gene_variant|MODIFIER|EXON_3_312683737_312684902|AAEL026672|transcript|AAEL026672-RA|protein_coding||c.-359T>C|||||238|,G|intergenic_region|MODIFIER|EXON_3_312683737_312684902-EXON_3_312756172_312756560|AAEL026672-AAEL013453|intergenic_region|AAEL026672-AAEL013453|||n.312702964A>G|||…	GT:AD:DP:GQ:PL	1/1:0,3:3:9:122,9,0	./.:1,0:1	./.:0,0:0	./.:1,0:1	1/1:0,2:2:6:82,6,0	0/0:2,0:2:6:0,6,82	0/0:1,0:1:3:0,3,41	0/0:1,0:1:3:0,3,32	./.:0,0:0	./.:0,0:0	1/1:0,4:4:12:172,12,0	./.:0,0:0	1/1:0,2:2:6:82,6,0	./.:1,0:1	./.:1,0:1
3	312717494	.	G	C	4391.31	AC=19;AF=0.633;AN=30;BaseQRankSum=-0.204;ClippingRankSum=-0.000;DP=180;ExcessHet=0.0024;FS=0.000;InbreedingCoeff=0.7884;MLEAC=19;MLEAF=0.633;MQ=50.00;MQRankSum=-0.000;QD=36.90;ReadPosRankSum=-0.333;SOR=4.531;ANN=C|intergenic_region|MODIFIER|EXON_3_312683737_312684902-EXON_3_312756172_312756560|AAEL026672-AAEL013453|intergenic_region|AAEL026672-AAEL013453|||n.312717494G>C||||||	GT:AD:DP:GQ:PL	1/1:1,20:21:22:754,22,0	0/1:1,5:6:23:184,0,23	1/1:0,6:6:18:240,18,0	1/1:0,7:7:21:281,21,0	1/1:1,13:14:1:475,1,0	0/0:23,0:23:57:0,57,855	0/0:11,0:11:33:0,33,426	0/0:7,0:7:18:0,18,270	0/0:7,0:7:21:0,21,285	0/0:12,0:12:24:0,24,360	1/1:0,21:21:63:841,63,0	1/1:0,10:10:30:391,30,0	1/1:0,13:13:39:520,39,0	1/1:0,11:11:33:408,33,0	1/1:0,10:10:30:392,30,0
3	312756686	.	A	C	11978.94	AC=19;AF=0.633;AN=30;BaseQRankSum=-0.508;ClippingRankSum=0.000;DP=422;ExcessHet=0.0024;FS=0.000;InbreedingCoeff=0.8499;MLEAC=19;MLEAF=0.633;MQ=50.00;MQRankSum=0.000;QD=38.03;ReadPosRankSum=-1.589;SOR=7.308;ANN=C|synonymous_variant|LOW|EXON_3_312756172_312756560|AAEL013453|transcript|AAEL013453-RA|protein_coding|6/7|c.969T>G|p.Val323Val|1086/1534|969/1200|323/399||	GT:AD:DP:GQ:PL	1/1:3,42:45:13:1566,13,0	1/1:1,27:28:58:1027,58,0	0/1:3,22:25:47:806,0,47	1/1:0,24:24:72:943,72,0	1/1:0,25:25:75:1003,75,0	0/0:38,0:38:99:0,102,1530	0/0:16,0:16:45:0,45,675	0/0:18,0:18:51:0,51,765	0/0:16,0:16:48:0,48,604	0/0:19,0:19:51:0,51,765	1/1:0,48:48:99:1926,144,0	1/1:0,26:26:78:1033,78,0	1/1:0,33:33:99:1314,99,0	1/1:0,27:27:81:1101,81,0	1/1:0,34:34:99:1358,102,0
3	313415584	.	T	A	6312.06	AC=20;AF=0.667;AN=30;BaseQRankSum=-0.196;ClippingRankSum=0.000;DP=242;ExcessHet=0.0002;FS=0.000;InbreedingCoeff=0.8507;MLEAC=20;MLEAF=0.667;MQ=50.00;MQRankSum=0.000;QD=37.35;ReadPosRankSum=0.125;SOR=7.006;ANN=A|missense_variant|MODERATE|EXON_3_313404101_313404153|AAEL014515|transcript|AAEL014515-RA|protein_coding|2/3|c.157T>A|p.Leu53Met|405/1437|157/798|53/265||,A|missense_variant|MODERATE|EXON_3…	GT:AD:DP:GQ:PL	1/1:1,26:27:40:1001,40,0	1/1:0,13:13:39:501,39,0	1/1:1,16:17:10:606,10,0	1/1:0,16:16:48:638,48,0	1/1:1,13:14:1:475,1,0	0/0:26,0:26:60:0,60,900	0/0:3,0:3:6:0,6,90	0/0:12,0:12:30:0,30,450	0/0:17,0:17:42:0,42,630	0/0:15,0:15:39:0,39,585	1/1:0,27:27:81:1090,81,0	1/1:1,14:15:4:519,4,0	1/1:0,18:18:54:692,54,0	1/1:0,8:8:24:316,24,0	1/1:0,14:14:42:565,42,0
3	313968111	.	G	A	3363.27	AC=20;AF=0.667;AN=30;DP=185;ExcessHet=0.0066;FS=0.000;InbreedingCoeff=0.7473;MLEAC=22;MLEAF=0.733;MQ=50.00;QD=40.04;SOR=5.574;ANN=A|missense_variant|MODERATE|EXON_3_313952175_313953289|AAEL024186|transcript|AAEL024186-RI|protein_coding|8/13|c.1895C>T|p.Thr632Met|2344/4875|1895/3702|632/1233||,A|missense_variant|MODERATE|EXON_3_313952175_313953289|AAEL024186|transcript|AAEL024186-RA|protein_coding…	GT:AD:DP:GQ:PGT:PID:PL	1/1:0,17:17:51:.:.:718,51,0	1/1:0,6:6:18:1|1:313968092_G_A:270,18,0	1/1:0,2:2:6:.:.:82,6,0	1/1:0,5:5:15:.:.:173,15,0	1/1:0,9:9:27:.:.:367,27,0	0/0:35,0:35:24:.:.:0,24,1247	0/0:19,0:19:0:.:.:0,0,603	0/0:15,0:15:4:.:.:0,4,526	0/0:12,0:12:0:.:.:0,0,408	0/0:20,0:20:54:.:.:0,54,810	1/1:0,18:18:54:.:.:734,54,0	1/1:0,7:7:21:.:.:289,21,0	1/1:0,9:9:27:.:.:363,27,0	1/1:0,5:5:15:.:.:204,15,0	1/1:0,6:6:18:.:.:241,18,0
3	313968144	.	T	A	1136.98	AC=10;AF=0.500;AN=20;DP=112;ExcessHet=0.0030;FS=0.000;InbreedingCoeff=0.9456;MLEAC=10;MLEAF=0.500;MQ=50.00;QD=37.90;SOR=5.421;ANN=A|missense_variant|MODERATE|EXON_3_313952175_313953289|AAEL024186|transcript|AAEL024186-RI|protein_coding|8/13|c.1862A>T|p.Gln621Leu|2311/4875|1862/3702|621/1233||,A|missense_variant|MODERATE|EXON_3_313952175_313953289|AAEL024186|transcript|AAEL024186-RA|protein_coding…	GT:AD:DP:GQ:PL	1/1:0,8:8:24:320,24,0	./.:0,0:0	./.:0,0:0	./.:0,0:0	1/1:0,6:6:18:242,18,0	0/0:29,0:29:60:0,60,900	0/0:16,0:16:30:0,30,450	0/0:12,0:12:21:0,21,315	0/0:9,0:9:21:0,21,315	0/0:16,0:16:27:0,27,405	1/1:0,9:9:27:364,27,0	./.:0,0:0	1/1:0,5:5:15:203,15,0	1/1:0,2:2:6:82,6,0	./.:0,0:0
3	314091231	.	T	G	1149.92	AC=12;AF=0.667;AN=18;DP=43;ExcessHet=0.0098;FS=0.000;MLEAC=12;MLEAF=0.667;MQ=49.13;QD=41.07;SOR=6.736;ANN=G|5_prime_UTR_variant|MODIFIER|EXON_3_314090916_314093944|AAEL010451|transcript|AAEL010451-RA|protein_coding|1/2|c.-8T>G|||||8|	GT:AD:DP:GQ:PGT:PID:PL	1/1:0,11:11:33:1|1:314091231_T_G:478,33,0	1/1:0,5:5:15:1|1:314091231_T_G:208,15,0	1/1:0,6:6:18:1|1:314091231_T_G:262,18,0	1/1:0,2:2:6:1|1:314091231_T_G:90,6,0	1/1:0,2:2:6:1|1:314091231_T_G:90,6,0	0/0:7,0:7:21:.:.:0,21,281	./.:0,0:0	0/0:4,0:4:12:.:.:0,12,163	0/0:3,0:3:9:.:.:0,9,103	./.:0,0:0	1/1:0,2:2:6:1|1:314091231_T_G:82,6,0	./.:0,0:0	./.:1,0:1	./.:0,0:0	./.:0,0:0
3	314091235	.	G	T	1005.06	AC=12;AF=0.667;AN=18;DP=37;ExcessHet=0.0098;FS=0.000;MLEAC=12;MLEAF=0.667;MQ=48.90;QD=47.86;SOR=6.273;ANN=T|5_prime_UTR_variant|MODIFIER|EXON_3_314090916_314093944|AAEL010451|transcript|AAEL010451-RA|protein_coding|1/2|c.-4G>T|||||4|	GT:AD:DP:GQ:PGT:PID:PL	1/1:0,9:9:30:1|1:314091231_T_G:442,30,0	1/1:0,3:3:12:1|1:314091231_T_G:172,12,0	1/1:0,5:5:15:1|1:314091231_T_G:225,15,0	1/1:0,2:2:6:1|1:314091231_T_G:90,6,0	1/1:0,2:2:6:1|1:314091231_T_G:90,6,0	0/0:7,0:7:21:.:.:0,21,281	./.:0,0:0	0/0:4,0:4:12:.:.:0,12,163	0/0:3,0:3:9:.:.:0,9,118	./.:0,0:0	1/1:0,1:1:3:1|1:314091231_T_G:45,3,0	./.:0,0:0	./.:1,0:1	./.:0,0:0	./.:0,0:0
3	314091346	.	G	A	3926.58	AC=20;AF=0.667;AN=30;DP=169;ExcessHet=0.0002;FS=0.000;InbreedingCoeff=0.9359;MLEAC=20;MLEAF=0.667;MQ=50.00;QD=37.76;SOR=9.308;ANN=A|synonymous_variant|LOW|EXON_3_314090916_314093944|AAEL010451|transcript|AAEL010451-RA|protein_coding|1/2|c.108G>A|p.Gly36Gly|431/4227|108/3015|36/1004||	GT:AD:DP:GQ:PL	1/1:0,25:25:74:952,74,0	1/1:0,12:12:36:489,36,0	1/1:0,11:11:33:413,33,0	1/1:0,15:15:45:607,45,0	1/1:0,16:16:48:617,48,0	0/0:22,0:22:60:0,60,900	0/0:11,0:11:33:0,33,444	0/0:12,0:12:36:0,36,466	0/0:10,0:10:27:0,27,405	0/0:10,0:10:30:0,30,366	1/1:0,12:12:36:454,36,0	1/1:0,3:3:9:87,9,0	1/1:0,4:4:12:163,12,0	1/1:0,2:2:6:78,6,0	1/1:0,4:4:12:163,12,0
3	314091511	.	A	G	437.19	AC=10;AF=0.556;AN=18;DP=23;ExcessHet=0.0063;FS=0.000;MLEAC=10;MLEAF=0.556;MQ=46.29;QD=39.74;SOR=5.136;ANN=G|synonymous_variant|LOW|EXON_3_314090916_314093944|AAEL010451|transcript|AAEL010451-RA|protein_coding|1/2|c.273A>G|p.Gly91Gly|596/4227|273/3015|91/1004||	GT:AD:DP:GQ:PL	1/1:0,5:5:15:204,15,0	./.:1,0:1	1/1:0,2:2:6:82,6,0	1/1:0,2:2:6:82,6,0	./.:1,0:1	0/0:4,0:4:12:0,12,145	./.:0,0:0	0/0:1,0:1:3:0,3,41	0/0:2,0:2:6:0,6,73	0/0:2,0:2:6:0,6,57	1/1:0,2:2:6:82,6,0	1/1:0,1:1:3:41,3,0	./.:0,0:0	./.:0,0:0	./.:0,0:0
3	314209140	.	A	T	950.65	AC=8;AF=0.571;AN=14;DP=39;ExcessHet=0.2340;FS=0.000;MLEAC=11;MLEAF=0.786;MQ=48.11;QD=38.03;SOR=6.518;ANN=T|intergenic_region|MODIFIER|EXON_3_314177319_314179922-EXON_3_314253218_314253536|AAEL023001-AAEL027447|intergenic_region|AAEL023001-AAEL027447|||n.314209140A>T||||||	GT:AD:DP:GQ:PL	1/1:0,6:6:18:245,18,0	./.:0,0:0	./.:1,0:1	1/1:0,6:6:18:245,18,0	./.:0,0:0	0/0:6,0:6:0:0,0,163	./.:0,0:0	./.:0,0:0	0/0:5,0:5:0:0,0,122	0/0:1,0:1:3:0,3,41	1/1:0,7:7:21:271,21,0	./.:1,0:1	./.:0,0:0	1/1:0,6:6:18:230,18,0	./.:0,0:0
3	314210120	.	G	T	272.65	AC=6;AF=0.500;AN=12;DP=20;ExcessHet=0.0473;FS=0.000;MLEAC=6;MLEAF=0.500;MQ=44.72;QD=34.08;SOR=4.407;ANN=T|intergenic_region|MODIFIER|EXON_3_314177319_314179922-EXON_3_314253218_314253536|AAEL023001-AAEL027447|intergenic_region|AAEL023001-AAEL027447|||n.314210120G>T||||||	GT:AD:DP:GQ:PL	1/1:0,2:2:6:82,6,0	./.:1,0:1	./.:0,0:0	./.:1,0:1	./.:0,0:0	0/0:5,0:5:15:0,15,182	./.:0,0:0	0/0:1,0:1:3:0,3,37	0/0:4,0:4:12:0,12,141	./.:0,0:0	1/1:0,3:3:9:118,9,0	./.:0,0:0	./.:0,0:0	1/1:0,3:3:9:118,9,0	./.:0,0:0
3	314210778	.	T	C	287.54	AC=8;AF=0.500;AN=16;DP=20;ExcessHet=0.0663;FS=0.000;MLEAC=10;MLEAF=0.625;MQ=50.00;QD=35.94;SOR=4.407;ANN=C|intergenic_region|MODIFIER|EXON_3_314177319_314179922-EXON_3_314253218_314253536|AAEL023001-AAEL027447|intergenic_region|AAEL023001-AAEL027447|||n.314210778T>C||||||	GT:AD:DP:GQ:PL	1/1:0,2:2:6:82,6,0	./.:0,0:0	./.:0,0:0	1/1:0,2:2:6:82,6,0	./.:0,0:0	0/0:6,0:6:0:0,0,148	./.:0,0:0	0/0:2,0:2:3:0,3,45	0/0:3,0:3:0:0,0,26	0/0:1,0:1:3:0,3,37	1/1:0,2:2:6:82,6,0	./.:0,0:0	./.:0,0:0	1/1:0,2:2:6:82,6,0	./.:0,0:0
3	314214534	.	C	G	4241.79	AC=20;AF=0.667;AN=30;DP=182;ExcessHet=0.0016;FS=0.000;InbreedingCoeff=0.9123;MLEAC=21;MLEAF=0.700;MQ=50.00;QD=38.21;SOR=9.437;ANN=G|intergenic_region|MODIFIER|EXON_3_314177319_314179922-EXON_3_314253218_314253536|AAEL023001-AAEL027447|intergenic_region|AAEL023001-AAEL027447|||n.314214534C>G||||||	GT:AD:DP:GQ:PL	1/1:0,25:25:75:957,75,0	1/1:0,14:14:42:533,42,0	1/1:0,10:10:30:398,30,0	1/1:0,8:8:24:307,24,0	1/1:0,5:5:15:200,15,0	0/0:24,0:24:72:0,72,892	0/0:9,0:9:24:0,24,360	0/0:16,0:16:45:0,45,675	0/0:7,0:7:0:0,0,204	0/0:15,0:15:36:0,36,540	1/1:0,20:20:60:795,60,0	1/1:0,6:6:18:241,18,0	1/1:0,7:7:21:273,21,0	1/1:0,8:8:24:317,24,0	1/1:0,8:8:24:312,24,0
3	314216672	.	C	A	14752.38	AC=20;AF=0.667;AN=30;DP=476;ExcessHet=0.0066;FS=0.000;InbreedingCoeff=0.8386;MLEAC=22;MLEAF=0.733;MQ=50.00;QD=45.53;SOR=11.568;ANN=A|intergenic_region|MODIFIER|EXON_3_314177319_314179922-EXON_3_314253218_314253536|AAEL023001-AAEL027447|intergenic_region|AAEL023001-AAEL027447|||n.314216672C>A||||||	GT:AD:DP:GQ:PGT:PID:PL	1/1:0,45:45:99:1|1:314216672_C_A:2066,138,0	1/1:0,36:36:99:1|1:314216672_C_A:1661,111,0	1/1:0,31:31:96:1|1:314216672_C_A:1436,96,0	1/1:0,23:23:72:1|1:314216672_C_A:1076,72,0	1/1:0,29:29:87:1|1:314216672_C_A:1305,87,0	0/0:45,0:45:54:.:.:0,54,1630	0/0:21,0:21:0:.:.:0,0,689	0/0:33,0:33:18:.:.:0,18,1145	0/0:23,0:23:0:.:.:0,0,775	0/0:30,0:30:84:.:.:0,84,1260	1/1:0,46:46:99:1|1:314216672_C_A:2111,141,0	1/1:0,22:22:66:1|1:314216672_C_A:990,66,0	1/1:0,33:33:99:1|1:314216672_C_A:1526,102,0	1/1:0,29:29:87:1|1:314216672_C_A:1305,87,0	1/1:0,30:30:93:1|1:314216672_C_A:1360,93,0
3	314216673	.	C	A	14737.25	AC=20;AF=0.667;AN=30;DP=478;ExcessHet=0.0002;FS=0.000;InbreedingCoeff=1.0000;MLEAC=20;MLEAF=0.667;MQ=50.00;QD=44.52;SOR=11.610;ANN=A|intergenic_region|MODIFIER|EXON_3_314177319_314179922-EXON_3_314253218_314253536|AAEL023001-AAEL027447|intergenic_region|AAEL023001-AAEL027447|||n.314216673C>A||||||	GT:AD:DP:GQ:PGT:PID:PL	1/1:0,46:46:99:1|1:314216672_C_A:2066,138,0	1/1:0,37:37:99:1|1:314216672_C_A:1661,111,0	1/1:0,32:32:96:1|1:314216672_C_A:1436,96,0	1/1:0,24:24:72:1|1:314216672_C_A:1076,72,0	1/1:0,29:29:87:1|1:314216672_C_A:1305,87,0	0/0:40,0:40:99:.:.:0,99,1485	0/0:20,0:20:60:.:.:0,60,812	0/0:34,0:34:99:.:.:0,99,1485	0/0:23,0:23:63:.:.:0,63,945	0/0:30,0:30:84:.:.:0,84,1260	1/1:0,47:47:99:1|1:314216672_C_A:2111,141,0	1/1:0,22:22:66:1|1:314216672_C_A:990,66,0	1/1:0,34:34:99:1|1:314216672_C_A:1526,102,0	1/1:0,29:29:87:1|1:314216672_C_A:1305,87,0	1/1:0,31:31:93:1|1:314216672_C_A:1360,93,0
3	314216751	.	T	A	6967.17	AC=20;AF=0.667;AN=30;BaseQRankSum=0.513;ClippingRankSum=0.000;DP=261;ExcessHet=0.0222;FS=0.000;InbreedingCoeff=0.6573;MLEAC=21;MLEAF=0.700;MQ=50.00;MQRankSum=0.000;QD=42.74;ReadPosRankSum=0.832;SOR=0.826;ANN=A|intergenic_region|MODIFIER|EXON_3_314177319_314179922-EXON_3_314253218_314253536|AAEL023001-AAEL027447|intergenic_region|AAEL023001-AAEL027447|||n.314216751T>A||||||	GT:AD:DP:GQ:PGT:PID:PL	1/1:1,25:26:42:.:.:1193,42,0	1/1:0,13:13:42:.:.:620,42,0	1/1:0,14:14:45:1|1:314216751_T_A:657,45,0	1/1:0,12:12:39:.:.:575,39,0	0/1:1,10:11:12:0|1:314216751_T_A:403,0,12	0/0:33,2:35:18:0|1:314216751_T_A:0,18,2537	0/0:15,0:15:4:.:.:0,4,526	0/0:23,0:23:60:.:.:0,60,900	0/1:9,5:14:99:0|1:314216751_T_A:183,0,610	0/0:21,0:21:60:.:.:0,60,885	1/1:0,23:23:75:.:.:1077,75,0	1/1:0,14:14:45:1|1:314216751_T_A:657,45,0	1/1:0,14:14:48:1|1:314216751_T_A:681,48,0	1/1:0,13:13:39:.:.:577,39,0	1/1:0,9:9:30:1|1:314216751_T_A:432,30,0
3	314216902	.	T	G	4575.6	AC=20;AF=0.667;AN=30;DP=244;ExcessHet=0.0002;FS=0.000;InbreedingCoeff=0.9900;MLEAC=20;MLEAF=0.667;MQ=50.00;QD=39.11;SOR=9.541;ANN=G|intergenic_region|MODIFIER|EXON_3_314177319_314179922-EXON_3_314253218_314253536|AAEL023001-AAEL027447|intergenic_region|AAEL023001-AAEL027447|||n.314216902T>G||||||	GT:AD:DP:GQ:PL	1/1:0,25:25:75:1003,75,0	1/1:0,12:12:36:485,36,0	1/1:0,12:12:36:477,36,0	1/1:0,6:6:18:241,18,0	1/1:0,10:10:30:399,30,0	0/0:41,0:41:83:0,83,1550	0/0:22,0:22:54:0,54,810	0/0:23,0:23:28:0,28,818	0/0:13,0:13:36:0,36,540	0/0:28,0:28:44:0,44,1028	1/1:0,20:20:60:798,60,0	1/1:0,11:11:33:440,33,0	1/1:0,10:10:30:399,30,0	1/1:0,6:6:18:232,18,0	1/1:0,5:5:15:200,15,0
3	314217249	.	T	A	3659.17	AC=20;AF=0.667;AN=30;DP=229;ExcessHet=0.0016;FS=0.000;InbreedingCoeff=0.8979;MLEAC=21;MLEAF=0.700;MQ=50.00;QD=45.17;SOR=8.814;ANN=A|intergenic_region|MODIFIER|EXON_3_314177319_314179922-EXON_3_314253218_314253536|AAEL023001-AAEL027447|intergenic_region|AAEL023001-AAEL027447|||n.314217249T>A||||||	GT:AD:DP:GQ:PGT:PID:PL	1/1:0,16:16:45:.:.:730,45,0	1/1:0,7:7:24:1|1:314217242_G_GA:345,24,0	1/1:0,6:6:18:1|1:314217242_G_GA:260,18,0	1/1:0,6:6:21:1|1:314217242_G_GA:265,21,0	1/1:0,6:6:21:1|1:314217242_G_GA:290,21,0	0/0:40,0:40:99:.:.:0,99,1485	0/0:23,0:23:60:.:.:0,60,900	0/0:31,0:31:90:.:.:0,90,1350	0/0:25,0:25:0:.:.:0,0,848	0/0:29,0:29:81:.:.:0,81,1182	1/1:0,15:15:48:1|1:314217242_G_GA:704,48,0	1/1:0,3:3:9:1|1:314217242_G_GA:136,9,0	1/1:0,8:8:24:1|1:314217242_G_GA:360,24,0	1/1:0,8:8:27:1|1:314217242_G_GA:390,27,0	1/1:0,6:6:18:1|1:314217242_G_GA:270,18,0
3	314217466	.	G	C	4141.14	AC=20;AF=0.667;AN=30;BaseQRankSum=0.842;ClippingRankSum=-0.000;DP=172;ExcessHet=0.0575;FS=0.000;InbreedingCoeff=0.6333;MLEAC=21;MLEAF=0.700;MQ=50.00;MQRankSum=-0.000;QD=34.22;ReadPosRankSum=1.645;SOR=5.084;ANN=C|intergenic_region|MODIFIER|EXON_3_314177319_314179922-EXON_3_314253218_314253536|AAEL023001-AAEL027447|intergenic_region|AAEL023001-AAEL027447|||n.314217466G>C||||||	GT:AD:DP:GQ:PL	1/1:0,16:16:47:602,47,0	1/1:0,10:10:29:358,29,0	1/1:0,9:9:27:333,27,0	1/1:0,6:6:18:235,18,0	0/1:1,9:10:6:293,0,6	0/0:18,0:18:33:0,33,495	0/1:7,2:9:54:54,0,229	0/0:14,0:14:24:0,24,360	0/0:7,0:7:0:0,0,192	0/0:12,0:12:18:0,18,270	1/1:0,19:19:57:757,57,0	1/1:0,12:12:36:450,36,0	1/1:0,10:10:30:395,30,0	1/1:0,6:6:18:222,18,0	1/1:0,14:14:41:526,41,0
3	314217590	.	T	A	2632.34	AC=20;AF=0.667;AN=30;DP=119;ExcessHet=0.0002;FS=0.000;InbreedingCoeff=0.9435;MLEAC=20;MLEAF=0.667;MQ=50.00;QD=43.15;SOR=5.994;ANN=A|intergenic_region|MODIFIER|EXON_3_314177319_314179922-EXON_3_314253218_314253536|AAEL023001-AAEL027447|intergenic_region|AAEL023001-AAEL027447|||n.314217590T>A||||||	GT:AD:DP:GQ:PGT:PID:PL	1/1:0,9:9:27:1|1:314217590_T_A:405,27,0	1/1:0,6:6:18:1|1:314217590_T_A:270,18,0	1/1:0,4:4:12:1|1:314217590_T_A:180,12,0	1/1:0,3:3:9:1|1:314217590_T_A:135,9,0	1/1:0,4:4:12:1|1:314217590_T_A:180,12,0	0/0:20,0:20:60:.:.:0,60,815	0/0:7,0:7:21:.:.:0,21,270	0/0:13,0:13:39:.:.:0,39,526	0/0:9,0:9:27:.:.:0,27,367	0/0:9,0:9:27:.:.:0,27,367	1/1:0,12:12:36:1|1:314217590_T_A:532,36,0	1/1:0,5:5:15:1|1:314217590_T_A:221,15,0	1/1:0,5:5:15:1|1:314217590_T_A:225,15,0	1/1:0,4:4:12:1|1:314217590_T_A:180,12,0	1/1:0,9:9:27:1|1:314217590_T_A:401,27,0
3	314217641	.	A	G	1220.44	AC=16;AF=0.615;AN=26;DP=141;ExcessHet=0.0005;FS=0.000;InbreedingCoeff=0.8535;MLEAC=15;MLEAF=0.577;MQ=48.36;QD=42.08;SOR=6.804;ANN=G|intergenic_region|MODIFIER|EXON_3_314177319_314179922-EXON_3_314253218_314253536|AAEL023001-AAEL027447|intergenic_region|AAEL023001-AAEL027447|||n.314217641A>G||||||	GT:AD:DP:GQ:PGT:PID:PL	1/1:0,5:5:15:1|1:314217641_A_G:225,15,0	1/1:0,3:3:9:1|1:314217641_A_G:135,9,0	1/1:0,2:2:6:1|1:314217641_A_G:90,6,0	./.:1,0:1	1/1:0,2:2:6:1|1:314217641_A_G:90,6,0	0/0:35,0:35:69:.:.:0,69,1345	0/0:15,0:15:45:.:.:0,45,589	0/0:23,0:23:32:.:.:0,32,852	0/0:16,0:16:11:.:.:0,11,567	0/0:21,0:21:60:.:.:0,60,875	1/1:0,6:6:18:1|1:314217641_A_G:270,18,0	./.:1,0:1	1/1:0,5:5:15:1|1:314217641_A_G:225,15,0	1/1:0,2:2:6:1|1:314217641_A_G:90,6,0	1/1:0,4:4:12:1|1:314217641_A_G:180,12,0
3	314217660	.	T	C	1219.6	AC=16;AF=0.615;AN=26;DP=129;ExcessHet=0.0005;FS=0.000;InbreedingCoeff=0.8648;MLEAC=15;MLEAF=0.577;MQ=48.36;QD=42.06;SOR=6.804;ANN=C|intergenic_region|MODIFIER|EXON_3_314177319_314179922-EXON_3_314253218_314253536|AAEL023001-AAEL027447|intergenic_region|AAEL023001-AAEL027447|||n.314217660T>C||||||	GT:AD:DP:GQ:PGT:PID:PL	1/1:0,5:5:15:1|1:314217641_A_G:225,15,0	1/1:0,3:3:9:1|1:314217641_A_G:135,9,0	1/1:0,2:2:6:1|1:314217641_A_G:90,6,0	./.:1,0:1	1/1:0,2:2:6:1|1:314217641_A_G:90,6,0	0/0:29,0:29:60:.:.:0,60,900	0/0:16,0:16:33:.:.:0,33,495	0/0:20,0:20:39:.:.:0,39,585	0/0:11,0:11:24:.:.:0,24,360	0/0:22,0:22:48:.:.:0,48,720	1/1:0,6:6:18:1|1:314217641_A_G:270,18,0	./.:1,0:1	1/1:0,5:5:15:1|1:314217641_A_G:225,15,0	1/1:0,2:2:6:1|1:314217641_A_G:90,6,0	1/1:0,4:4:12:1|1:314217641_A_G:180,12,0
3	314217684	.	T	G	2055.56	AC=14;AF=0.583;AN=24;DP=111;ExcessHet=0.0559;FS=0.000;InbreedingCoeff=0.5907;MLEAC=17;MLEAF=0.708;MQ=46.22;QD=43.74;SOR=6.316;ANN=G|intergenic_region|MODIFIER|EXON_3_314177319_314179922-EXON_3_314253218_314253536|AAEL023001-AAEL027447|intergenic_region|AAEL023001-AAEL027447|||n.314217684T>G||||||	GT:AD:DP:GQ:PGT:PID:PL	1/1:0,10:10:30:1|1:314217684_T_G:450,30,0	1/1:0,5:5:15:1|1:314217684_T_G:225,15,0	1/1:0,6:6:18:1|1:314217684_T_G:270,18,0	./.:1,0:1	1/1:0,3:3:9:1|1:314217684_T_G:135,9,0	0/0:19,0:19:0:.:.:0,0,490	0/0:7,0:7:21:.:.:0,21,285	0/0:9,0:9:0:.:.:0,0,186	0/0:7,0:7:0:.:.:0,0,204	0/0:14,0:14:1:.:.:0,1,467	1/1:0,12:12:36:1|1:314217684_T_G:540,36,0	./.:4,0:4	./.:3,0:3	1/1:0,3:3:9:1|1:314217684_T_G:135,9,0	1/1:0,8:8:24:1|1:314217684_T_G:360,24,0
3	314217688	.	C	T	2213.63	AC=14;AF=0.583;AN=24;DP=117;ExcessHet=0.0559;FS=0.000;InbreedingCoeff=0.6282;MLEAC=17;MLEAF=0.708;MQ=46.10;QD=43.40;SOR=6.479;ANN=T|intergenic_region|MODIFIER|EXON_3_314177319_314179922-EXON_3_314253218_314253536|AAEL023001-AAEL027447|intergenic_region|AAEL023001-AAEL027447|||n.314217688C>T||||||	GT:AD:DP:GQ:PGT:PID:PL	1/1:0,11:11:33:1|1:314217684_T_G:490,33,0	1/1:0,5:5:15:1|1:314217684_T_G:225,15,0	1/1:0,7:7:21:1|1:314217684_T_G:310,21,0	./.:1,0:1	1/1:0,3:3:9:1|1:314217684_T_G:135,9,0	0/0:19,0:19:0:.:.:0,0,604	0/0:7,0:7:15:.:.:0,15,225	0/0:9,0:9:0:.:.:0,0,281	0/0:7,0:7:0:.:.:0,0,182	0/0:15,0:15:4:.:.:0,4,522	1/1:0,13:13:39:1|1:314217684_T_G:580,39,0	./.:4,0:4	./.:4,0:4	1/1:0,4:4:12:1|1:314217684_T_G:175,12,0	1/1:0,8:8:24:1|1:314217684_T_G:360,24,0
3	314217771	.	G	A	11626.48	AC=20;AF=0.667;AN=30;DP=391;ExcessHet=0.0002;FS=0.000;InbreedingCoeff=0.9981;MLEAC=20;MLEAF=0.667;MQ=50.00;QD=44.21;SOR=11.152;ANN=A|intergenic_region|MODIFIER|EXON_3_314177319_314179922-EXON_3_314253218_314253536|AAEL023001-AAEL027447|intergenic_region|AAEL023001-AAEL027447|||n.314217771G>A||||||	GT:AD:DP:GQ:PGT:PID:PL	1/1:0,36:36:99:1|1:314217771_G_A:1601,108,0	1/1:0,24:24:72:1|1:314217771_G_A:1061,72,0	1/1:0,27:27:81:1|1:314217771_G_A:1215,81,0	1/1:0,19:19:57:1|1:314217771_G_A:847,57,0	1/1:0,20:20:60:1|1:314217771_G_A:890,60,0	0/0:37,0:37:99:.:.:0,99,1485	0/0:20,0:20:19:.:.:0,19,704	0/0:26,0:26:37:.:.:0,37,974	0/0:20,0:20:57:.:.:0,57,855	0/0:23,0:23:60:.:.:0,60,900	1/1:0,40:40:99:1|1:314217771_G_A:1773,120,0	1/1:0,21:21:63:1|1:314217771_G_A:945,63,0	1/1:0,28:28:84:1|1:314217771_G_A:1241,84,0	1/1:0,23:23:69:1|1:314217771_G_A:1027,69,0	1/1:0,25:25:75:1|1:314217771_G_A:1125,75,0
3	314217775	.	T	A	11454.7	AC=20;AF=0.667;AN=30;DP=371;ExcessHet=0.0002;FS=0.000;InbreedingCoeff=0.9963;MLEAC=20;MLEAF=0.667;MQ=50.00;QD=45.64;SOR=11.059;ANN=A|intergenic_region|MODIFIER|EXON_3_314177319_314179922-EXON_3_314253218_314253536|AAEL023001-AAEL027447|intergenic_region|AAEL023001-AAEL027447|||n.314217775T>A||||||	GT:AD:DP:GQ:PGT:PID:PL	1/1:0,34:34:99:1|1:314217771_G_A:1567,105,0	1/1:0,22:22:69:1|1:314217771_G_A:1027,69,0	1/1:0,27:27:81:1|1:314217771_G_A:1215,81,0	1/1:0,18:18:57:1|1:314217771_G_A:847,57,0	1/1:0,19:19:57:1|1:314217771_G_A:855,57,0	0/0:34,0:34:93:.:.:0,93,1395	0/0:19,0:19:16:.:.:0,16,689	0/0:25,0:25:34:.:.:0,34,923	0/0:17,0:17:51:.:.:0,51,671	0/0:23,0:23:60:.:.:0,60,900	1/1:0,37:37:99:1|1:314217771_G_A:1738,117,0	1/1:0,21:21:63:1|1:314217771_G_A:945,63,0	1/1:0,26:26:81:1|1:314217771_G_A:1207,81,0	1/1:0,22:22:69:1|1:314217771_G_A:1027,69,0	1/1:0,25:25:75:1|1:314217771_G_A:1125,75,0
3	314253523	.	G	T	4169.39	AC=20;AF=0.667;AN=30;DP=179;ExcessHet=0.0016;FS=0.000;InbreedingCoeff=0.9055;MLEAC=21;MLEAF=0.700;MQ=50.00;QD=39.71;SOR=9.327;ANN=T|synonymous_variant|LOW|EXON_3_314253218_314253536|AAEL027447|transcript|AAEL027447-RA|protein_coding|1/2|c.135G>T|p.Ala45Ala|306/1700|135/510|45/169||	GT:AD:DP:GQ:PL	1/1:0,23:23:69:933,69,0	1/1:0,9:9:27:362,27,0	1/1:0,11:11:33:444,33,0	1/1:0,8:8:24:322,24,0	1/1:0,11:11:33:448,33,0	0/0:28,0:28:44:0,44,1048	0/0:8,0:8:15:0,15,225	0/0:15,0:15:36:0,36,540	0/0:9,0:9:0:0,0,246	0/0:14,0:14:36:0,36,540	1/1:0,19:19:57:774,57,0	1/1:0,5:5:15:203,15,0	1/1:0,5:5:15:204,15,0	1/1:0,7:7:21:285,21,0	1/1:0,7:7:21:285,21,0
3	314279862	.	T	C	720.67	AC=12;AF=0.545;AN=22;DP=75;ExcessHet=0.0097;FS=0.000;InbreedingCoeff=0.8112;MLEAC=12;MLEAF=0.545;MQ=50.00;QD=32.76;SOR=6.273;ANN=C|synonymous_variant|LOW|EXON_3_314253218_314253536|AAEL027447|transcript|AAEL027447-RA|protein_coding|2/2|c.258T>C|p.Cys86Cys|429/1700|258/510|86/169||	GT:AD:DP:GQ:PL	1/1:0,5:5:15:186,15,0	1/1:0,4:4:12:151,12,0	1/1:0,3:3:9:114,9,0	1/1:0,4:4:12:145,12,0	1/1:0,3:3:9:114,9,0	0/0:22,0:22:29:0,29,795	0/0:8,0:8:24:0,24,304	0/0:9,0:9:0:0,0,273	0/0:5,0:5:15:0,15,204	0/0:9,0:9:21:0,21,315	1/1:0,3:3:9:83,9,0	./.:0,0:0	./.:0,0:0	./.:0,0:0	./.:0,0:0
3	314279907	.	G	A	391.46	AC=10;AF=0.500;AN=20;DP=45;ExcessHet=0.0063;FS=0.000;InbreedingCoeff=0.5767;MLEAC=10;MLEAF=0.500;MQ=45.99;QD=43.50;SOR=4.977;ANN=A|synonymous_variant|LOW|EXON_3_314253218_314253536|AAEL027447|transcript|AAEL027447-RA|protein_coding|2/2|c.303G>A|p.Glu101Glu|474/1700|303/510|101/169||	GT:AD:DP:GQ:PL	1/1:0,3:3:9:122,9,0	./.:0,0:0	1/1:0,1:1:3:41,3,0	./.:1,0:1	1/1:0,1:1:3:41,3,0	0/0:15,0:15:4:0,4,518	0/0:6,0:6:0:0,0,155	0/0:3,0:3:9:0,9,118	0/0:2,0:2:6:0,6,78	0/0:6,0:6:18:0,18,245	1/1:0,3:3:9:122,9,0	./.:1,0:1	./.:0,0:0	1/1:0,3:3:9:122,9,0	./.:0,0:0
3	314280777	.	T	A	4846.26	AC=21;AF=0.700;AN=30;BaseQRankSum=-0.000;ClippingRankSum=-0.000;DP=178;ExcessHet=0.0954;FS=0.000;InbreedingCoeff=0.5517;MLEAC=24;MLEAF=0.800;MQ=50.00;MQRankSum=-0.000;QD=37.86;ReadPosRankSum=-0.842;SOR=3.196;ANN=A|3_prime_UTR_variant|MODIFIER|EXON_3_314253218_314253536|AAEL027447|transcript|AAEL027447-RA|protein_coding|2/2|c.*663T>A|||||663|	GT:AD:DP:GQ:PL	1/1:0,25:25:75:1003,75,0	1/1:0,9:9:27:352,27,0	1/1:0,11:11:33:447,33,0	1/1:0,10:10:30:408,30,0	1/1:0,9:9:27:363,27,0	0/0:20,0:20:0:0,0,648	0/0:8,0:8:0:0,0,245	0/0:12,0:12:0:0,0,408	0/1:4,3:7:99:101,0,142	0/0:10,0:10:30:0,30,408	1/1:0,21:21:63:838,63,0	1/1:0,8:8:24:326,24,0	1/1:0,10:10:30:368,30,0	1/1:0,6:6:18:232,18,0	1/1:0,12:12:36:476,36,0
3	314280813	.	A	G	5011.17	AC=21;AF=0.700;AN=30;BaseQRankSum=-0.000;ClippingRankSum=-0.000;DP=222;ExcessHet=0.0046;FS=0.000;InbreedingCoeff=0.8066;MLEAC=21;MLEAF=0.700;MQ=50.00;MQRankSum=-0.000;QD=37.12;ReadPosRankSum=0.812;SOR=2.376;ANN=G|3_prime_UTR_variant|MODIFIER|EXON_3_314253218_314253536|AAEL027447|transcript|AAEL027447-RA|protein_coding|2/2|c.*699A>G|||||699|	GT:AD:DP:GQ:PL	1/1:0,26:26:78:1034,78,0	1/1:0,8:8:24:322,24,0	1/1:0,12:12:36:475,36,0	1/1:0,12:12:36:481,36,0	1/1:0,10:10:30:400,30,0	0/0:33,0:33:18:0,18,1156	0/0:16,0:16:11:0,11,553	0/0:17,0:17:10:0,10,608	0/1:7,3:10:92:92,0,255	0/0:21,0:21:60:0,60,900	1/1:0,21:21:63:848,63,0	1/1:0,8:8:24:318,24,0	1/1:0,10:10:30:404,30,0	1/1:0,6:6:18:245,18,0	1/1:0,12:12:36:481,36,0
3	314681605	.	A	G	1025.69	AC=12;AF=0.545;AN=22;DP=93;ExcessHet=0.1759;FS=0.000;InbreedingCoeff=0.5282;MLEAC=16;MLEAF=0.727;MQ=50.00;QD=37.99;SOR=6.666;ANN=G|synonymous_variant|LOW|EXON_3_314664216_314664428|AAEL024841|transcript|AAEL024841-RB|protein_coding|2/15|c.678A>G|p.Glu226Glu|872/3822|678/2844|226/947||,G|synonymous_variant|LOW|EXON_3_314664216_314664428|AAEL024841|transcript|AAEL024841-RA|protein_coding|2/14|c.678…	GT:AD:DP:GQ:PGT:PID:PL	1/1:0,5:5:15:1|1:314681605_A_G:202,15,0	./.:0,0:0	1/1:0,4:4:12:1|1:314681605_A_G:169,12,0	./.:0,0:0	./.:0,0:0	0/0:21,0:21:0:.:.:0,0,608	0/0:10,0:10:0:.:.:0,0,318	0/0:10,0:10:0:.:.:0,0,159	0/0:9,0:9:0:.:.:0,0,277	0/0:15,0:15:8:.:.:0,8,522	1/1:0,6:6:18:1|1:314681605_A_G:236,18,0	1/1:0,4:4:12:1|1:314681605_A_G:157,12,0	./.:0,0:0	1/1:0,4:4:12:1|1:314681605_A_G:158,12,0	1/1:0,4:4:12:1|1:314681605_A_G:157,12,0
3	314681608	.	G	A	808.78	AC=12;AF=0.545;AN=22;DP=56;ExcessHet=0.0097;FS=0.000;InbreedingCoeff=0.7735;MLEAC=13;MLEAF=0.591;MQ=50.00;QD=53.92;SOR=5.549;ANN=A|synonymous_variant|LOW|EXON_3_314664216_314664428|AAEL024841|transcript|AAEL024841-RB|protein_coding|2/15|c.681G>A|p.Gly227Gly|875/3822|681/2844|227/947||,A|synonymous_variant|LOW|EXON_3_314664216_314664428|AAEL024841|transcript|AAEL024841-RA|protein_coding|2/14|c.681…	GT:AD:DP:GQ:PGT:PID:PL	1/1:0,3:3:12:1|1:314681605_A_G:169,12,0	./.:0,0:0	1/1:0,3:3:9:1|1:314681605_A_G:135,9,0	./.:0,0:0	./.:0,0:0	0/0:18,0:18:17:.:.:0,17,622	0/0:4,0:4:12:.:.:0,12,163	0/0:7,0:7:0:.:.:0,0,174	0/0:3,0:3:9:.:.:0,9,118	0/0:9,0:9:24:.:.:0,24,360	1/1:0,3:3:15:1|1:314681605_A_G:203,15,0	1/1:0,2:2:9:1|1:314681605_A_G:124,9,0	./.:0,0:0	1/1:0,2:2:9:1|1:314681605_A_G:124,9,0	1/1:0,2:2:9:1|1:314681605_A_G:124,9,0
3	314681722	.	G	A	8331.26	AC=20;AF=0.667;AN=30;BaseQRankSum=2.921;ClippingRankSum=0.000;DP=344;ExcessHet=0.0002;FS=0.000;InbreedingCoeff=0.9998;MLEAC=20;MLEAF=0.667;MQ=50.00;MQRankSum=0.000;QD=43.17;ReadPosRankSum=0.307;SOR=9.139;ANN=A|synonymous_variant|LOW|EXON_3_314664216_314664428|AAEL024841|transcript|AAEL024841-RB|protein_coding|2/15|c.795G>A|p.Thr265Thr|989/3822|795/2844|265/947||,A|synonymous_variant|LOW|EXON_3_31…	GT:AD:DP:GQ:PGT:PID:PL	1/1:0,30:30:90:.:.:1316,90,0	1/1:0,23:23:69:.:.:1010,69,0	1/1:0,19:19:57:.:.:842,57,0	1/1:0,13:13:39:.:.:572,39,0	1/1:0,18:18:54:.:.:780,54,0	0/0:33,0:33:99:.:.:0,99,1319	0/0:24,0:24:72:.:.:0,72,974	0/0:34,0:34:99:.:.:0,99,1485	0/0:24,0:24:66:.:.:0,66,990	0/0:33,0:33:99:.:.:0,99,1337	1/1:0,27:27:81:1|1:314681713_G_A:1193,81,0	1/1:1,16:17:29:1|1:314681713_G_A:685,29,0	1/1:0,15:15:45:1|1:314681713_G_A:671,45,0	1/1:0,16:16:48:1|1:314681713_G_A:703,48,0	1/1:0,15:15:45:1|1:314681713_G_A:658,45,0
3	315007128	.	C	T	4202.35	AC=20;AF=0.667;AN=30;DP=161;ExcessHet=0.0002;FS=0.000;InbreedingCoeff=0.9721;MLEAC=20;MLEAF=0.667;MQ=50.00;QD=39.64;SOR=7.112;ANN=T|synonymous_variant|LOW|EXON_3_314752556_314753096|AAEL006035|transcript|AAEL006035-RB|protein_coding|4/13|c.222C>T|p.Asn74Asn|1122/7509|222/2274|74/757||,T|synonymous_variant|LOW|EXON_3_314752556_314753096|AAEL006035|transcript|AAEL006035-RK|protein_coding|3/10|c.222…	GT:AD:DP:GQ:PL	1/1:0,18:18:54:729,54,0	1/1:0,7:7:21:285,21,0	1/1:0,5:5:15:204,15,0	1/1:0,11:11:33:444,33,0	1/1:0,7:7:21:285,21,0	0/0:19,0:19:57:0,57,767	0/0:11,0:11:33:0,33,444	0/0:9,0:9:27:0,27,345	0/0:9,0:9:27:0,27,363	0/0:7,0:7:21:0,21,281	1/1:0,25:25:75:1015,75,0	1/1:0,6:6:18:241,18,0	1/1:0,3:3:9:122,9,0	1/1:0,14:14:42:567,42,0	1/1:0,10:10:30:408,30,0
3	315007140	.	C	G	5916.35	AC=20;AF=0.667;AN=30;DP=229;ExcessHet=0.0002;FS=0.000;InbreedingCoeff=0.9971;MLEAC=20;MLEAF=0.667;MQ=50.00;QD=39.71;SOR=6.750;ANN=G|synonymous_variant|LOW|EXON_3_314752556_314753096|AAEL006035|transcript|AAEL006035-RB|protein_coding|4/13|c.234C>G|p.Val78Val|1134/7509|234/2274|78/757||,G|synonymous_variant|LOW|EXON_3_314752556_314753096|AAEL006035|transcript|AAEL006035-RK|protein_coding|3/10|c.234…	GT:AD:DP:GQ:PL	1/1:0,26:26:78:1050,78,0	1/1:0,12:12:36:485,36,0	1/1:0,9:9:27:366,27,0	1/1:0,16:16:48:647,48,0	1/1:0,12:12:36:484,36,0	0/0:24,0:24:72:0,72,969	0/0:17,0:17:48:0,48,720	0/0:14,0:14:42:0,42,549	0/0:13,0:13:39:0,39,530	0/0:12,0:12:36:0,36,489	1/1:0,28:28:84:1127,84,0	1/1:0,12:12:36:481,36,0	1/1:0,6:6:18:244,18,0	1/1:0,17:17:51:683,51,0	1/1:0,11:11:33:448,33,0
3	315049956	.	G	A	10939.14	AC=20;AF=0.667;AN=30;DP=396;ExcessHet=0.0002;FS=0.000;InbreedingCoeff=0.9926;MLEAC=20;MLEAF=0.667;MQ=50.00;QD=39.92;SOR=11.234;ANN=A|missense_variant|MODERATE|EXON_3_314752556_314753096|AAEL006035|transcript|AAEL006035-RB|protein_coding|5/13|c.569G>A|p.Ser190Asn|1469/7509|569/2274|190/757||,A|missense_variant|MODERATE|EXON_3_314752556_314753096|AAEL006035|transcript|AAEL006035-RK|protein_coding|4…	GT:AD:DP:GQ:PL	1/1:0,44:44:99:1781,132,0	1/1:0,27:27:81:1065,81,0	1/1:0,19:19:57:771,57,0	1/1:0,29:29:87:1178,87,0	1/1:0,31:31:93:1251,93,0	0/0:37,0:37:71:0,71,1393	0/0:19,0:19:16:0,16,689	0/0:20,0:20:60:0,60,811	0/0:19,0:19:16:0,16,676	0/0:26,0:26:37:0,37,966	1/1:0,38:38:99:1537,114,0	1/1:0,20:20:60:780,60,0	1/1:0,16:16:48:652,48,0	1/1:0,29:29:87:1170,87,0	1/1:0,21:21:63:852,63,0
3	315052611	.	C	T	2495.21	AC=20;AF=0.667;AN=30;DP=125;ExcessHet=0.0016;FS=0.000;InbreedingCoeff=0.8619;MLEAC=21;MLEAF=0.700;MQ=50.00;QD=37.81;SOR=8.410;ANN=T|synonymous_variant|LOW|EXON_3_314752556_314753096|AAEL006035|transcript|AAEL006035-RB|protein_coding|10/13|c.1782C>T|p.Ser594Ser|2682/7509|1782/2274|594/757||,T|synonymous_variant|LOW|EXON_3_314752556_314753096|AAEL006035|transcript|AAEL006035-RK|protein_coding|7/10|…	GT:AD:DP:GQ:PL	1/1:0,13:13:39:522,39,0	1/1:0,3:3:9:122,9,0	1/1:0,5:5:15:200,15,0	1/1:0,7:7:21:277,21,0	1/1:0,6:6:18:241,18,0	0/0:23,0:23:28:0,28,848	0/0:9,0:9:15:0,15,225	0/0:13,0:13:33:0,33,495	0/0:5,0:5:15:0,15,200	0/0:9,0:9:0:0,0,285	1/1:0,12:12:36:450,36,0	1/1:0,3:3:9:87,9,0	1/1:0,5:5:15:204,15,0	1/1:0,5:5:15:204,15,0	1/1:0,7:7:21:277,21,0
3	315053212	.	C	T	5497.07	AC=20;AF=0.667;AN=30;DP=217;ExcessHet=0.0066;FS=0.000;InbreedingCoeff=0.8397;MLEAC=22;MLEAF=0.733;MQ=50.00;QD=39.55;SOR=9.883;ANN=T|synonymous_variant|LOW|EXON_3_314752556_314753096|AAEL006035|transcript|AAEL006035-RB|protein_coding|11/13|c.2013C>T|p.His671His|2913/7509|2013/2274|671/757||,T|synonymous_variant|LOW|EXON_3_314752556_314753096|AAEL006035|transcript|AAEL006035-RK|protein_coding|8/10|…	GT:AD:DP:GQ:PL	1/1:0,23:23:69:933,69,0	1/1:0,10:10:30:407,30,0	1/1:0,9:9:27:366,27,0	1/1:0,14:14:42:563,42,0	1/1:0,12:12:36:489,36,0	0/0:28,0:28:81:0,81,1215	0/0:11,0:11:33:0,33,426	0/0:11,0:11:0:0,0,352	0/0:12,0:12:0:0,0,396	0/0:16,0:16:48:0,48,617	1/1:0,25:25:75:1019,75,0	1/1:0,15:15:45:607,45,0	1/1:0,8:8:24:326,24,0	1/1:0,14:14:42:567,42,0	1/1:0,9:9:26:304,26,0
3	315053263	.	G	A	9116.43	AC=21;AF=0.700;AN=30;BaseQRankSum=0.720;ClippingRankSum=0.000;DP=348;ExcessHet=0.0438;FS=0.000;InbreedingCoeff=0.6588;MLEAC=23;MLEAF=0.767;MQ=50.00;MQRankSum=0.000;QD=37.83;ReadPosRankSum=-1.619;SOR=5.593;ANN=A|synonymous_variant|LOW|EXON_3_314752556_314753096|AAEL006035|transcript|AAEL006035-RB|protein_coding|11/13|c.2064G>A|p.Leu688Leu|2964/7509|2064/2274|688/757||,A|synonymous_variant|LOW|EXON…	GT:AD:DP:GQ:PL	1/1:0,35:35:99:1418,105,0	1/1:0,15:15:45:607,45,0	1/1:0,19:19:57:774,57,0	1/1:0,18:18:54:726,54,0	1/1:0,19:19:57:770,57,0	0/0:40,0:40:0:0,0,1374	0/0:18,0:18:45:0,45,675	0/0:23,0:23:28:0,28,819	0/1:13,2:15:36:36,0,477	0/0:26,0:26:0:0,0,885	1/1:0,42:42:99:1704,126,0	1/1:0,17:17:51:684,51,0	1/1:0,18:18:54:730,54,0	1/1:0,22:22:66:893,66,0	1/1:0,21:21:63:851,63,0
3	315065992	.	C	G	996.58	AC=14;AF=0.700;AN=20;DP=35;ExcessHet=0.0067;FS=0.000;InbreedingCoeff=0.6093;MLEAC=16;MLEAF=0.800;MQ=47.52;QD=35.59;SOR=6.736;ANN=G|intergenic_region|MODIFIER|EXON_3_314752556_314753096-EXON_3_315115609_315115876|AAEL006035-AAEL006027|intergenic_region|AAEL006035-AAEL006027|||n.315065992C>G||||||	GT:AD:DP:GQ:PL	1/1:0,6:6:18:213,18,0	1/1:0,3:3:9:122,9,0	./.:1,0:1	./.:1,0:1	./.:1,0:1	0/0:2,0:2:6:0,6,82	0/0:1,0:1:3:0,3,37	./.:0,0:0	./.:0,0:0	0/0:1,0:1:3:0,3,37	1/1:0,9:9:27:336,27,0	1/1:0,2:2:6:82,6,0	1/1:0,3:3:9:122,9,0	1/1:0,3:3:9:91,9,0	1/1:0,2:2:6:82,6,0
3	315066061	.	T	C	1740.9	AC=16;AF=0.615;AN=26;DP=69;ExcessHet=0.0015;FS=0.000;InbreedingCoeff=0.7653;MLEAC=17;MLEAF=0.654;MQ=49.45;QD=38.69;SOR=5.376;ANN=C|intergenic_region|MODIFIER|EXON_3_314752556_314753096-EXON_3_315115609_315115876|AAEL006035-AAEL006027|intergenic_region|AAEL006035-AAEL006027|||n.315066061T>C||||||	GT:AD:DP:GQ:PL	1/1:0,11:11:33:444,33,0	1/1:0,5:5:15:199,15,0	1/1:0,2:2:6:82,6,0	1/1:0,4:4:12:163,12,0	./.:1,0:1	0/0:11,0:11:33:0,33,426	0/0:2,0:2:6:0,6,78	0/0:3,0:3:0:0,0,37	0/0:4,0:4:12:0,12,159	0/0:3,0:3:9:0,9,118	1/1:0,11:11:33:444,33,0	1/1:0,2:2:6:82,6,0	1/1:0,5:5:15:204,15,0	1/1:0,5:5:15:199,15,0	./.:0,0:0
3	315066172	.	G	A	532.92	AC=8;AF=0.667;AN=12;DP=20;ExcessHet=0.0663;FS=0.000;MLEAC=10;MLEAF=0.833;MQ=44.10;QD=38.07;SOR=5.421;ANN=A|intergenic_region|MODIFIER|EXON_3_314752556_314753096-EXON_3_315115609_315115876|AAEL006035-AAEL006027|intergenic_region|AAEL006035-AAEL006027|||n.315066172G>A||||||	GT:AD:DP:GQ:PL	1/1:0,3:3:9:122,9,0	./.:0,0:0	./.:1,0:1	1/1:0,2:2:6:82,6,0	./.:1,0:1	0/0:1,0:1:3:0,3,41	./.:0,0:0	0/0:1,0:1:3:0,3,41	./.:0,0:0	./.:0,0:0	1/1:0,6:6:18:245,18,0	./.:1,0:1	./.:0,0:0	1/1:0,3:3:9:122,9,0	./.:1,0:1
3	315075222	.	C	T	1311.19	AC=16;AF=0.615;AN=26;DP=48;ExcessHet=0.0005;FS=0.000;InbreedingCoeff=0.7441;MLEAC=18;MLEAF=0.692;MQ=49.28;QD=38.56;SOR=7.112;ANN=T|intergenic_region|MODIFIER|EXON_3_314752556_314753096-EXON_3_315115609_315115876|AAEL006035-AAEL006027|intergenic_region|AAEL006035-AAEL006027|||n.315075222C>T||||||	GT:AD:DP:GQ:PL	1/1:0,5:5:15:204,15,0	1/1:0,3:3:9:122,9,0	./.:1,0:1	1/1:0,4:4:12:163,12,0	./.:0,0:0	0/0:5,0:5:15:0,15,195	0/0:1,0:1:3:0,3,41	0/0:1,0:1:3:0,3,41	0/0:3,0:3:9:0,9,113	0/0:3,0:3:9:0,9,118	1/1:0,9:9:27:367,27,0	1/1:0,2:2:6:82,6,0	1/1:0,3:3:9:122,9,0	1/1:0,4:4:12:163,12,0	1/1:0,4:4:12:163,12,0
3	315115827	.	T	C	1578.03	AC=16;AF=0.727;AN=22;DP=48;ExcessHet=0.0202;FS=0.000;InbreedingCoeff=0.5573;MLEAC=19;MLEAF=0.864;MQ=49.42;QD=37.57;SOR=7.523;ANN=C|synonymous_variant|LOW|EXON_3_315115609_315115876|AAEL006027|transcript|AAEL006027-RC|protein_coding|1/2|c.12T>C|p.Asn4Asn|179/1376|12/1152|4/383||,C|synonymous_variant|LOW|EXON_3_315115609_315115876|AAEL006027|transcript|AAEL006027-RB|protein_coding|1/2|c.12T>C|p.Asn…	GT:AD:DP:GQ:PL	1/1:0,14:14:42:539,42,0	1/1:0,4:4:12:163,12,0	1/1:0,3:3:9:122,9,0	1/1:0,2:2:6:46,6,0	1/1:0,7:7:21:285,21,0	0/0:3,0:3:0:0,0,37	./.:0,0:0	0/0:1,0:1:3:0,3,32	0/0:1,0:1:3:0,3,37	./.:1,0:1	1/1:0,6:6:18:236,18,0	1/1:0,4:4:12:155,12,0	./.:0,0:0	1/1:0,2:2:6:81,6,0	./.:0,0:0
3	315132934	.	G	A	3754.52	AC=20;AF=0.714;AN=28;DP=119;ExcessHet=0.0147;FS=0.000;InbreedingCoeff=0.7013;MLEAC=23;MLEAF=0.821;MQ=50.00;QD=38.31;SOR=5.892;ANN=A|synonymous_variant|LOW|EXON_3_315115609_315115876|AAEL006027|transcript|AAEL006027-RC|protein_coding|2/2|c.375G>A|p.Arg125Arg|542/1376|375/1152|125/383||,A|intron_variant|MODIFIER|EXON_3_315115609_315115876|AAEL006027|transcript|AAEL006027-RB|protein_coding|1/1|c.62-…	GT:AD:DP:GQ:PL	1/1:0,17:17:51:681,51,0	1/1:0,9:9:27:363,27,0	1/1:0,9:9:27:363,27,0	1/1:0,8:8:23:255,23,0	1/1:0,10:10:30:399,30,0	0/0:10,0:10:0:0,0,318	0/0:5,0:5:0:0,0,126	./.:0,0:0	0/0:1,0:1:3:0,3,37	0/0:5,0:5:12:0,12,180	1/1:0,18:18:54:726,54,0	1/1:0,8:8:24:295,24,0	1/1:0,3:3:9:118,9,0	1/1:0,9:9:27:367,27,0	1/1:0,7:7:21:251,21,0
3	315133183	.	C	T	4956.7	AC=20;AF=0.667;AN=30;DP=191;ExcessHet=0.0193;FS=0.000;InbreedingCoeff=0.7435;MLEAC=23;MLEAF=0.767;MQ=50.00;QD=39.34;SOR=7.460;ANN=T|synonymous_variant|LOW|EXON_3_315115609_315115876|AAEL006027|transcript|AAEL006027-RC|protein_coding|2/2|c.624C>T|p.Asn208Asn|791/1376|624/1152|208/383||,T|intron_variant|MODIFIER|EXON_3_315115609_315115876|AAEL006027|transcript|AAEL006027-RB|protein_coding|1/1|c.62-…	GT:AD:DP:GQ:PL	1/1:0,27:27:81:1078,81,0	1/1:0,12:12:36:454,36,0	1/1:0,11:11:33:444,33,0	1/1:0,9:9:27:361,27,0	1/1:0,11:11:33:440,33,0	0/0:24,0:24:0:0,0,811	0/0:10,0:10:0:0,0,304	0/0:10,0:10:0:0,0,326	0/0:6,0:6:18:0,18,222	0/0:15,0:15:45:0,45,599	1/1:0,23:23:69:926,69,0	1/1:0,6:6:18:245,18,0	1/1:0,10:10:30:395,30,0	1/1:0,12:12:36:485,36,0	1/1:0,5:5:15:204,15,0
3	315133327	.	C	T	2365.97	AC=20;AF=0.833;AN=24;DP=71;ExcessHet=0.0135;FS=0.000;InbreedingCoeff=0.7789;MLEAC=21;MLEAF=0.875;MQ=50.00;QD=39.43;SOR=8.255;ANN=T|synonymous_variant|LOW|EXON_3_315115609_315115876|AAEL006027|transcript|AAEL006027-RC|protein_coding|2/2|c.768C>T|p.Phe256Phe|935/1376|768/1152|256/383||,T|intron_variant|MODIFIER|EXON_3_315115609_315115876|AAEL006027|transcript|AAEL006027-RB|protein_coding|1/1|c.62-8…	GT:AD:DP:GQ:PL	1/1:0,15:15:45:592,45,0	1/1:0,9:9:27:352,27,0	1/1:0,4:4:12:159,12,0	1/1:0,1:1:3:41,3,0	1/1:0,3:3:9:118,9,0	0/0:5,0:5:12:0,12,180	./.:0,0:0	0/0:5,0:5:12:0,12,180	./.:0,0:0	./.:0,0:0	1/1:0,11:11:33:438,33,0	1/1:0,6:6:18:240,18,0	1/1:0,4:4:12:158,12,0	1/1:0,4:4:12:163,12,0	1/1:0,4:4:12:163,12,0
3	315142573	.	A	G	2408.39	AC=18;AF=0.643;AN=28;DP=109;ExcessHet=0.0268;FS=0.000;InbreedingCoeff=0.6701;MLEAC=21;MLEAF=0.750;MQ=49.60;QD=38.85;SOR=8.287;ANN=G|synonymous_variant|LOW|EXON_3_315115609_315115876|AAEL006027|transcript|AAEL006027-RB|protein_coding|2/2|c.462A>G|p.Glu154Glu|669/1557|462/1137|154/378||	GT:AD:DP:GQ:PL	1/1:0,10:10:30:408,30,0	1/1:0,6:6:18:245,18,0	1/1:0,7:7:21:285,21,0	1/1:0,2:2:6:82,6,0	./.:1,0:1	0/0:19,0:19:0:0,0,608	0/0:7,0:7:0:0,0,200	0/0:7,0:7:0:0,0,204	0/0:5,0:5:15:0,15,189	0/0:8,0:8:24:0,24,326	1/1:0,17:17:51:670,51,0	1/1:0,6:6:18:241,18,0	1/1:0,2:2:6:82,6,0	1/1:0,6:6:18:241,18,0	1/1:0,6:6:18:225,18,0
3	315142597	.	G	T	588.23	AC=10;AF=0.500;AN=20;DP=55;ExcessHet=0.0171;FS=0.000;InbreedingCoeff=0.7305;MLEAC=10;MLEAF=0.500;MQ=50.00;QD=34.60;SOR=5.784;ANN=T|synonymous_variant|LOW|EXON_3_315115609_315115876|AAEL006027|transcript|AAEL006027-RB|protein_coding|2/2|c.486G>T|p.Ala162Ala|693/1557|486/1137|162/378||	GT:AD:DP:GQ:PL	1/1:0,3:3:9:114,9,0	./.:0,0:0	1/1:0,2:2:6:78,6,0	./.:0,0:0	./.:0,0:0	0/0:15,0:15:8:0,8,526	0/0:7,0:7:0:0,0,196	0/0:7,0:7:18:0,18,270	0/0:4,0:4:9:0,9,135	0/0:5,0:5:15:0,15,204	1/1:0,6:6:18:228,18,0	./.:0,0:0	./.:0,0:0	1/1:0,3:3:9:118,9,0	1/1:0,3:3:9:114,9,0
3	315142636	.	C	T	1553.11	AC=18;AF=0.692;AN=26;DP=64;ExcessHet=0.0063;FS=0.000;InbreedingCoeff=0.6971;MLEAC=19;MLEAF=0.731;MQ=48.22;QD=38.83;SOR=7.428;ANN=T|synonymous_variant|LOW|EXON_3_315115609_315115876|AAEL006027|transcript|AAEL006027-RB|protein_coding|2/2|c.525C>T|p.Ala175Ala|732/1557|525/1137|175/378||	GT:AD:DP:GQ:PL	1/1:0,9:9:27:363,27,0	./.:1,0:1	1/1:0,2:2:6:82,6,0	1/1:0,7:7:21:281,21,0	1/1:0,3:3:9:122,9,0	0/0:10,0:10:0:0,0,322	0/0:2,0:2:6:0,6,59	0/0:5,0:5:15:0,15,185	./.:2,0:2	0/0:4,0:4:12:0,12,163	1/1:0,8:8:24:326,24,0	1/1:0,4:4:12:163,12,0	1/1:0,2:2:6:82,6,0	1/1:0,3:3:9:122,9,0	1/1:0,2:2:6:81,6,0
3	315153109	.	T	C	5186.46	AC=20;AF=0.667;AN=30;DP=152;ExcessHet=0.0165;FS=0.000;InbreedingCoeff=0.6754;MLEAC=24;MLEAF=0.800;MQ=50.00;QD=42.51;SOR=6.341;ANN=C|synonymous_variant|LOW|EXON_3_315152265_315152759|AAEL006013|transcript|AAEL006013-RB|protein_coding|5/6|c.6996A>G|p.Gln2332Gln|7278/8052|6996/7455|2332/2484||	GT:AD:DP:GQ:PGT:PID:PL	1/1:0,19:19:57:1|1:315153091_G_A:805,57,0	1/1:0,10:10:30:1|1:315153091_G_A:425,30,0	1/1:0,8:8:24:1|1:315153091_G_A:352,24,0	1/1:0,8:8:24:1|1:315153091_G_A:308,24,0	1/1:0,9:9:27:1|1:315153091_G_A:380,27,0	0/0:10,0:10:0:.:.:0,0,233	0/0:1,0:1:3:.:.:0,3,37	0/0:9,0:9:0:.:.:0,0,273	0/0:5,0:5:0:.:.:0,0,37	0/0:5,0:5:15:.:.:0,15,192	1/1:0,25:25:78:1|1:315153091_G_A:1111,78,0	1/1:0,4:4:12:1|1:315153091_G_A:172,12,0	1/1:0,14:14:42:1|1:315153091_G_A:595,42,0	1/1:0,11:11:33:1|1:315153091_G_A:474,33,0	1/1:0,14:14:45:1|1:315153091_G_A:633,45,0
3	315153199	.	G	A	4322.88	AC=18;AF=0.643;AN=28;DP=164;ExcessHet=0.0010;FS=0.000;InbreedingCoeff=0.9161;MLEAC=19;MLEAF=0.679;MQ=48.62;QD=41.57;SOR=9.308;ANN=A|synonymous_variant|LOW|EXON_3_315152265_315152759|AAEL006013|transcript|AAEL006013-RB|protein_coding|5/6|c.6906C>T|p.Ile2302Ile|7188/8052|6906/7455|2302/2484||	GT:AD:DP:GQ:PGT:PID:PL	1/1:0,21:21:63:1|1:315153199_G_A:885,63,0	./.:6,0:6	1/1:0,12:12:36:1|1:315153199_G_A:506,36,0	1/1:0,12:12:36:1|1:315153199_G_A:510,36,0	1/1:0,8:8:24:1|1:315153199_G_A:347,24,0	0/0:19,0:19:51:.:.:0,51,765	0/0:9,0:9:27:.:.:0,27,341	0/0:12,0:12:33:.:.:0,33,495	0/0:5,0:5:0:.:.:0,0,122	0/0:9,0:9:24:.:.:0,24,360	1/1:0,19:19:57:1|1:315153199_G_A:808,57,0	1/1:0,8:8:24:1|1:315153199_G_A:339,24,0	1/1:0,8:8:24:1|1:315153199_G_A:338,24,0	1/1:0,8:8:24:.:.:326,24,0	1/1:0,8:8:24:1|1:315153199_G_A:352,24,0
3	315163002	.	G	A	520.68	AC=10;AF=0.714;AN=14;DP=23;ExcessHet=0.0458;FS=0.000;MLEAC=10;MLEAF=0.714;MQ=45.37;QD=37.19;SOR=5.421;ANN=A|synonymous_variant|LOW|EXON_3_315152265_315152759|AAEL006013|transcript|AAEL006013-RB|protein_coding|4/6|c.6505C>T|p.Leu2169Leu|6787/8052|6505/7455|2169/2484||	GT:AD:DP:GQ:PL	1/1:0,3:3:9:122,9,0	./.:0,0:0	./.:0,0:0	1/1:0,2:2:6:82,6,0	./.:1,0:1	0/0:3,0:3:9:0,9,118	./.:0,0:0	./.:0,0:0	0/0:3,0:3:9:0,9,118	./.:0,0:0	1/1:0,4:4:12:163,12,0	./.:1,0:1	1/1:0,3:3:9:122,9,0	./.:1,0:1	1/1:0,2:2:6:78,6,0
3	315163626	.	G	A	8567.93	AC=20;AF=0.667;AN=30;DP=322;ExcessHet=0.0002;FS=0.000;InbreedingCoeff=0.9941;MLEAC=20;MLEAF=0.667;MQ=50.00;QD=40.04;SOR=10.741;ANN=A|synonymous_variant|LOW|EXON_3_315152265_315152759|AAEL006013|transcript|AAEL006013-RB|protein_coding|3/6|c.5946C>T|p.Phe1982Phe|6228/8052|5946/7455|1982/2484||	GT:AD:DP:GQ:PL	1/1:0,34:34:99:1382,102,0	1/1:0,17:17:51:689,51,0	1/1:0,23:23:69:930,69,0	1/1:0,11:11:33:448,33,0	1/1:0,15:15:45:604,45,0	0/0:38,0:38:78:0,78,1455	0/0:15,0:15:45:0,45,612	0/0:21,0:21:57:0,57,855	0/0:17,0:17:14:0,14,612	0/0:17,0:17:42:0,42,630	1/1:0,40:40:99:1615,120,0	1/1:0,19:19:57:775,57,0	1/1:0,15:15:45:608,45,0	1/1:0,15:15:45:604,45,0	1/1:0,25:25:75:1011,75,0
3	315164346	.	C	T	10870.43	AC=21;AF=0.700;AN=30;BaseQRankSum=2.444;ClippingRankSum=0.000;DP=397;ExcessHet=0.0046;FS=3.509;InbreedingCoeff=0.7468;MLEAC=23;MLEAF=0.767;MQ=50.00;MQRankSum=0.000;QD=37.10;ReadPosRankSum=1.727;SOR=2.342;ANN=T|synonymous_variant|LOW|EXON_3_315152265_315152759|AAEL006013|transcript|AAEL006013-RB|protein_coding|3/6|c.5226G>A|p.Thr1742Thr|5508/8052|5226/7455|1742/2484||	GT:AD:DP:GQ:PL	1/1:0,44:44:99:1785,132,0	1/1:0,24:24:72:974,72,0	1/1:0,21:21:63:852,63,0	1/1:0,22:22:66:892,66,0	1/1:0,24:24:72:970,72,0	0/0:41,3:44:10:0,10,1509	0/0:16,0:16:7:0,7,571	0/0:15,0:15:4:0,4,530	0/1:17,2:19:24:24,0,627	0/0:29,0:29:72:0,72,1080	1/1:1,46:47:99:1826,105,0	1/1:0,22:22:66:884,66,0	1/1:0,22:22:66:884,66,0	1/1:1,27:28:48:1047,48,0	1/1:0,20:20:60:815,60,0
3	315165096	.	G	C	4304.79	AC=20;AF=0.714;AN=28;DP=114;ExcessHet=0.0147;FS=0.000;InbreedingCoeff=0.6441;MLEAC=24;MLEAF=0.857;MQ=49.49;QD=44.38;SOR=6.932;ANN=C|synonymous_variant|LOW|EXON_3_315152265_315152759|AAEL006013|transcript|AAEL006013-RB|protein_coding|3/6|c.4476C>G|p.Thr1492Thr|4758/8052|4476/7455|1492/2484||	GT:AD:DP:GQ:PGT:PID:PL	1/1:0,21:21:66:1|1:315165096_G_C:965,66,0	1/1:0,9:9:30:1|1:315165096_G_C:433,30,0	1/1:0,7:7:21:1|1:315165096_G_C:307,21,0	1/1:0,11:11:33:1|1:315165096_G_C:482,33,0	1/1:0,8:8:24:1|1:315165096_G_C:347,24,0	0/0:8,0:8:0:.:.:0,0,233	./.:2,0:2	0/0:1,0:1:3:.:.:0,3,41	0/0:1,0:1:3:.:.:0,3,37	0/0:5,0:5:0:.:.:0,0,110	1/1:0,14:14:42:1|1:315165096_G_C:622,42,0	1/1:0,4:4:12:1|1:315165096_G_C:180,12,0	1/1:0,9:9:27:1|1:315165096_G_C:397,27,0	1/1:0,8:8:24:1|1:315165096_G_C:360,24,0	1/1:0,6:6:18:1|1:315165096_G_C:270,18,0
3	315165462	.	C	T	5247.45	AC=20;AF=0.667;AN=30;DP=238;ExcessHet=0.0002;FS=0.000;InbreedingCoeff=0.9338;MLEAC=21;MLEAF=0.700;MQ=50.00;QD=39.75;SOR=7.554;ANN=T|synonymous_variant|LOW|EXON_3_315152265_315152759|AAEL006013|transcript|AAEL006013-RB|protein_coding|3/6|c.4110G>A|p.Ser1370Ser|4392/8052|4110/7455|1370/2484||	GT:AD:DP:GQ:PL	1/1:0,20:20:60:811,60,0	1/1:0,10:10:30:408,30,0	1/1:0,11:11:33:444,33,0	1/1:0,8:8:24:326,24,0	1/1:0,12:12:36:485,36,0	0/0:35,0:35:65:0,65,1337	0/0:16,0:16:7:0,7,571	0/0:17,0:17:10:0,10,608	0/0:16,0:16:7:0,7,563	0/0:22,0:22:60:0,60,900	1/1:0,22:22:66:882,66,0	1/1:0,14:14:42:571,42,0	1/1:0,15:15:45:597,45,0	1/1:0,9:9:27:367,27,0	1/1:0,11:11:33:448,33,0
3	315165582	.	G	T	6230.66	AC=22;AF=0.733;AN=30;BaseQRankSum=4.250;ClippingRankSum=0.000;DP=249;ExcessHet=0.0458;FS=0.000;InbreedingCoeff=0.5754;MLEAC=23;MLEAF=0.767;MQ=50.00;MQRankSum=0.000;QD=32.97;ReadPosRankSum=1.330;SOR=3.395;ANN=T|synonymous_variant|LOW|EXON_3_315152265_315152759|AAEL006013|transcript|AAEL006013-RB|protein_coding|3/6|c.3990C>A|p.Ile1330Ile|4272/8052|3990/7455|1330/2484||	GT:AD:DP:GQ:PL	1/1:0,20:20:60:815,60,0	1/1:0,15:15:45:611,45,0	1/1:0,13:13:39:530,39,0	1/1:0,13:13:39:530,39,0	1/1:0,14:14:42:571,42,0	0/0:28,0:28:3:0,3,951	0/1:15,2:17:30:30,0,537	0/1:12,3:15:77:77,0,434	0/0:18,0:18:13:0,13,644	0/0:14,0:14:30:0,30,450	1/1:1,24:25:38:937,38,0	1/1:0,13:13:39:529,39,0	1/1:1,16:17:14:611,14,0	1/1:0,17:17:51:692,51,0	1/1:0,10:10:30:376,30,0
3	315165729	.	A	G	3046.96	AC=20;AF=0.667;AN=30;DP=169;ExcessHet=0.0066;FS=0.000;InbreedingCoeff=0.8091;MLEAC=22;MLEAF=0.733;MQ=50.00;QD=39.06;SOR=8.739;ANN=G|synonymous_variant|LOW|EXON_3_315152265_315152759|AAEL006013|transcript|AAEL006013-RB|protein_coding|3/6|c.3843T>C|p.Ile1281Ile|4125/8052|3843/7455|1281/2484||	GT:AD:DP:GQ:PL	1/1:0,13:13:39:526,39,0	1/1:0,8:8:24:322,24,0	1/1:0,5:5:15:173,15,0	1/1:0,8:8:24:326,24,0	1/1:0,5:5:15:200,15,0	0/0:35,0:35:24:0,24,1215	0/0:13,0:13:0:0,0,429	0/0:12,0:12:0:0,0,385	0/0:15,0:15:42:0,42,630	0/0:16,0:16:45:0,45,675	1/1:0,15:15:45:608,45,0	1/1:0,6:6:18:245,18,0	1/1:0,6:6:18:241,18,0	1/1:0,9:9:27:367,27,0	1/1:0,3:3:9:122,9,0
3	315165746	.	T	C	1872.13	AC=20;AF=0.667;AN=30;DP=138;ExcessHet=0.0016;FS=0.000;InbreedingCoeff=0.7550;MLEAC=21;MLEAF=0.700;MQ=50.00;QD=38.21;SOR=7.824;ANN=C|missense_variant|MODERATE|EXON_3_315152265_315152759|AAEL006013|transcript|AAEL006013-RB|protein_coding|3/6|c.3826A>G|p.Ile1276Val|4108/8052|3826/7455|1276/2484||	GT:AD:DP:GQ:PL	1/1:0,8:8:24:324,24,0	1/1:0,4:4:12:163,12,0	1/1:0,5:5:15:202,15,0	1/1:0,6:6:18:243,18,0	1/1:0,2:2:6:80,6,0	0/0:35,0:35:24:0,24,1223	0/0:14,0:14:1:0,1,463	0/0:12,0:12:0:0,0,386	0/0:14,0:14:42:0,42,549	0/0:14,0:14:42:0,42,563	1/1:0,9:9:27:365,27,0	1/1:0,4:4:12:132,12,0	1/1:0,4:4:12:161,12,0	1/1:0,5:5:15:202,15,0	1/1:0,2:2:6:82,6,0
3	315165945	.	T	G	6967.67	AC=20;AF=0.667;AN=30;DP=253;ExcessHet=0.0016;FS=0.000;InbreedingCoeff=0.8962;MLEAC=21;MLEAF=0.700;MQ=50.00;QD=39.59;SOR=10.352;ANN=G|synonymous_variant|LOW|EXON_3_315152265_315152759|AAEL006013|transcript|AAEL006013-RB|protein_coding|3/6|c.3627A>C|p.Ala1209Ala|3909/8052|3627/7455|1209/2484||	GT:AD:DP:GQ:PL	1/1:0,26:26:78:1060,78,0	1/1:0,16:16:48:652,48,0	1/1:0,14:14:42:571,42,0	1/1:0,15:15:45:612,45,0	1/1:0,14:14:42:571,42,0	0/0:31,0:31:12:0,12,1063	0/0:6,0:6:18:0,18,222	0/0:13,0:13:0:0,0,422	0/0:10,0:10:30:0,30,404	0/0:17,0:17:10:0,10,604	1/1:0,29:29:87:1171,87,0	1/1:0,16:16:48:652,48,0	1/1:0,13:13:38:436,38,0	1/1:0,18:18:54:727,54,0	1/1:0,15:15:45:604,45,0
3	315166095	.	C	G	4493.98	AC=21;AF=0.700;AN=30;BaseQRankSum=0.612;ClippingRankSum=0.000;DP=184;ExcessHet=0.0046;FS=0.000;InbreedingCoeff=0.8290;MLEAC=21;MLEAF=0.700;MQ=50.00;MQRankSum=0.000;QD=36.24;ReadPosRankSum=-0.823;SOR=4.338;ANN=G|synonymous_variant|LOW|EXON_3_315152265_315152759|AAEL006013|transcript|AAEL006013-RB|protein_coding|3/6|c.3477G>C|p.Thr1159Thr|3759/8052|3477/7455|1159/2484||	GT:AD:DP:GQ:PGT:PID:PL	1/1:0,18:18:54:1|1:315166076_A_T:756,54,0	1/1:0,10:10:30:1|1:315166076_A_T:416,30,0	1/1:0,9:9:27:.:.:355,27,0	1/1:0,7:7:21:.:.:281,21,0	1/1:0,9:9:27:1|1:315166076_A_T:375,27,0	0/0:27,0:27:40:.:.:0,40,1011	0/0:9,0:9:24:.:.:0,24,360	0/0:10,0:10:24:.:.:0,24,360	0/1:12,2:14:39:.:.:39,0,489	0/0:14,0:14:36:.:.:0,36,540	1/1:0,19:19:57:1|1:315166076_A_T:788,57,0	1/1:0,11:11:33:1|1:315166076_A_T:457,33,0	1/1:0,4:4:12:1|1:315166076_A_T:172,12,0	1/1:0,10:10:30:.:.:404,30,0	1/1:0,13:13:39:1|1:315166076_A_T:543,39,0
3	315166887	.	C	T	555.71	AC=10;AF=0.500;AN=20;DP=55;ExcessHet=0.0030;FS=0.000;InbreedingCoeff=0.8312;MLEAC=9;MLEAF=0.450;MQ=48.30;QD=39.69;SOR=5.421;ANN=T|synonymous_variant|LOW|EXON_3_315152265_315152759|AAEL006013|transcript|AAEL006013-RB|protein_coding|3/6|c.2685G>A|p.Leu895Leu|2967/8052|2685/7455|895/2484||	GT:AD:DP:GQ:PGT:PID:PL	1/1:0,4:4:12:1|1:315166887_C_T:174,12,0	./.:0,0:0	./.:1,0:1	1/1:0,2:2:6:1|1:315166887_C_T:90,6,0	1/1:0,2:2:6:1|1:315166887_C_T:90,6,0	0/0:16,0:16:39:.:.:0,39,585	0/0:8,0:8:21:.:.:0,21,315	0/0:4,0:4:12:.:.:0,12,159	0/0:6,0:6:12:.:.:0,12,180	0/0:6,0:6:15:.:.:0,15,225	1/1:0,3:3:9:1|1:315166887_C_T:135,9,0	./.:0,0:0	./.:0,0:0	./.:0,0:0	1/1:0,3:3:9:1|1:315166887_C_T:135,9,0
3	315167160	.	A	C	7342.13	AC=20;AF=0.667;AN=30;DP=228;ExcessHet=0.0002;FS=0.000;InbreedingCoeff=0.8908;MLEAC=22;MLEAF=0.733;MQ=50.00;QD=39.26;SOR=10.473;ANN=C|synonymous_variant|LOW|EXON_3_315152265_315152759|AAEL006013|transcript|AAEL006013-RB|protein_coding|3/6|c.2412T>G|p.Ser804Ser|2694/8052|2412/7455|804/2484||	GT:AD:DP:GQ:PL	1/1:0,32:32:96:1297,96,0	1/1:0,16:16:48:650,48,0	1/1:0,13:13:39:520,39,0	1/1:0,21:21:63:813,63,0	1/1:0,15:15:45:572,45,0	0/0:19,0:19:45:0,45,675	0/0:1,0:1:3:0,3,41	0/0:2,0:2:3:0,3,45	0/0:6,0:6:15:0,15,225	0/0:11,0:11:27:0,27,405	1/1:0,30:30:90:1209,90,0	1/1:0,14:14:42:556,42,0	1/1:0,12:12:36:479,36,0	1/1:0,18:18:54:692,54,0	1/1:0,16:16:48:642,48,0
3	315167227	.	G	A	6343.76	AC=22;AF=0.733;AN=30;BaseQRankSum=0.282;ClippingRankSum=0.000;DP=218;ExcessHet=0.1073;FS=0.000;InbreedingCoeff=0.5538;MLEAC=23;MLEAF=0.767;MQ=50.00;MQRankSum=0.000;QD=38.92;ReadPosRankSum=1.186;SOR=3.767;ANN=A|missense_variant|MODERATE|EXON_3_315152265_315152759|AAEL006013|transcript|AAEL006013-RB|protein_coding|3/6|c.2345C>T|p.Pro782Leu|2627/8052|2345/7455|782/2484||	GT:AD:DP:GQ:PGT:PID:PL	1/1:0,26:26:81:1|1:315167227_G_A:1207,81,0	1/1:0,10:10:30:1|1:315167227_G_A:450,30,0	1/1:0,10:10:30:1|1:315167227_G_A:450,30,0	1/1:0,12:12:36:1|1:315167227_G_A:536,36,0	1/1:0,16:16:51:1|1:315167227_G_A:761,51,0	0/0:31,0:31:0:.:.:0,0,981	0/0:9,0:9:27:.:.:0,27,348	0/1:7,2:9:54:.:.:54,0,249	0/1:14,2:16:42:0|1:315167227_G_A:42,0,582	0/0:14,0:14:42:.:.:0,42,563	1/1:0,22:22:69:1|1:315167227_G_A:1018,69,0	1/1:0,9:9:27:1|1:315167227_G_A:397,27,0	1/1:0,8:8:24:1|1:315167227_G_A:352,24,0	1/1:0,16:16:48:1|1:315167227_G_A:712,48,0	1/1:0,9:9:30:1|1:315167227_G_A:442,30,0
3	315167240	.	C	T	5881.47	AC=21;AF=0.700;AN=30;BaseQRankSum=0.567;ClippingRankSum=0.000;DP=225;ExcessHet=0.0438;FS=0.000;InbreedingCoeff=0.6556;MLEAC=23;MLEAF=0.767;MQ=50.00;MQRankSum=0.000;QD=39.74;ReadPosRankSum=-0.080;SOR=4.407;ANN=T|missense_variant|MODERATE|EXON_3_315152265_315152759|AAEL006013|transcript|AAEL006013-RB|protein_coding|3/6|c.2332G>A|p.Val778Ile|2614/8052|2332/7455|778/2484||	GT:AD:DP:GQ:PGT:PID:PL	1/1:0,26:26:78:1|1:315167227_G_A:1166,78,0	1/1:0,10:10:30:1|1:315167227_G_A:450,30,0	1/1:0,10:10:30:1|1:315167227_G_A:450,30,0	1/1:0,11:11:33:1|1:315167227_G_A:495,33,0	1/1:0,17:17:51:1|1:315167227_G_A:761,51,0	0/0:36,0:36:0:.:.:0,0,1214	0/0:12,0:12:36:.:.:0,36,459	0/0:12,0:12:0:.:.:0,0,408	0/1:14,2:16:42:0|1:315167227_G_A:42,0,582	0/0:16,0:16:45:.:.:0,45,675	1/1:0,21:21:63:1|1:315167227_G_A:937,63,0	1/1:0,8:8:24:1|1:315167227_G_A:356,24,0	1/1:0,6:6:18:1|1:315167227_G_A:270,18,0	1/1:0,14:14:42:1|1:315167227_G_A:630,42,0	1/1:0,9:9:27:1|1:315167227_G_A:401,27,0
3	315167311	.	G	A	3172.01	AC=14;AF=0.583;AN=24;DP=188;ExcessHet=0.0058;FS=0.000;InbreedingCoeff=0.8037;MLEAC=16;MLEAF=0.667;MQ=44.54;QD=43.45;SOR=8.608;ANN=A|missense_variant|MODERATE|EXON_3_315152265_315152759|AAEL006013|transcript|AAEL006013-RB|protein_coding|3/6|c.2261C>T|p.Pro754Leu|2543/8052|2261/7455|754/2484||	GT:AD:DP:GQ:PGT:PID:PL	1/1:0,18:18:54:1|1:315167307_A_G:802,54,0	1/1:0,7:7:21:1|1:315167307_A_G:315,21,0	1/1:0,5:5:15:1|1:315167307_A_G:217,15,0	1/1:0,11:11:33:1|1:315167307_A_G:487,33,0	1/1:0,12:12:36:1|1:315167307_A_G:540,36,0	0/0:35,0:35:0:.:.:0,0,1134	0/0:13,0:13:39:.:.:0,39,508	0/0:14,0:14:5:.:.:0,5,493	0/0:15,0:15:4:.:.:0,4,504	0/0:19,0:19:16:.:.:0,16,663	1/1:0,14:14:42:1|1:315167307_A_G:622,42,0	./.:6,0:6	./.:4,0:4	./.:9,0:9	1/1:0,6:6:18:1|1:315167307_A_G:262,18,0
3	315167477	.	G	T	3634.86	AC=20;AF=0.667;AN=30;DP=141;ExcessHet=0.0193;FS=0.000;InbreedingCoeff=0.6913;MLEAC=23;MLEAF=0.767;MQ=50.00;QD=39.08;SOR=9.087;ANN=T|synonymous_variant|LOW|EXON_3_315152265_315152759|AAEL006013|transcript|AAEL006013-RB|protein_coding|3/6|c.2095C>A|p.Arg699Arg|2377/8052|2095/7455|699/2484||	GT:AD:DP:GQ:PL	1/1:0,17:17:51:684,51,0	1/1:0,8:8:24:317,24,0	1/1:0,2:2:6:82,6,0	1/1:0,8:8:24:326,24,0	1/1:0,9:9:27:367,27,0	0/0:20,0:20:0:0,0,526	0/0:3,0:3:9:0,9,118	0/0:6,0:6:0:0,0,159	0/0:12,0:12:0:0,0,278	0/0:7,0:7:21:0,21,285	1/1:0,18:18:54:703,54,0	1/1:0,8:8:24:326,24,0	1/1:0,4:4:12:163,12,0	1/1:0,12:12:36:454,36,0	1/1:0,7:7:21:285,21,0
3	315167530	.	A	G	2066.68	AC=16;AF=0.615;AN=26;DP=85;ExcessHet=0.0036;FS=0.000;InbreedingCoeff=0.7980;MLEAC=18;MLEAF=0.692;MQ=48.90;QD=46.97;SOR=7.614;ANN=G|missense_variant|MODERATE|EXON_3_315152265_315152759|AAEL006013|transcript|AAEL006013-RB|protein_coding|3/6|c.2042T>C|p.Val681Ala|2324/8052|2042/7455|681/2484||	GT:AD:DP:GQ:PGT:PID:PL	1/1:0,8:8:27:1|1:315167530_A_G:401,27,0	1/1:0,4:4:12:1|1:315167530_A_G:180,12,0	./.:1,0:1	1/1:0,6:6:18:1|1:315167530_A_G:270,18,0	1/1:0,5:5:18:1|1:315167530_A_G:266,18,0	0/0:18,0:18:13:.:.:0,13,618	0/0:3,0:3:9:.:.:0,9,107	0/0:6,0:6:0:.:.:0,0,163	0/0:3,0:3:6:.:.:0,6,90	0/0:9,0:9:27:.:.:0,27,363	1/1:0,10:10:33:1|1:315167530_A_G:491,33,0	1/1:0,5:5:15:1|1:315167530_A_G:225,15,0	./.:1,0:1	1/1:0,2:2:6:1|1:315167530_A_G:90,6,0	1/1:0,4:4:15:1|1:315167530_A_G:221,15,0
3	315167551	.	G	C	2633.85	AC=16;AF=0.615;AN=26;DP=107;ExcessHet=0.0036;FS=0.000;InbreedingCoeff=0.8591;MLEAC=17;MLEAF=0.654;MQ=49.21;QD=42.48;SOR=8.287;ANN=C|missense_variant|MODERATE|EXON_3_315152265_315152759|AAEL006013|transcript|AAEL006013-RB|protein_coding|3/6|c.2021C>G|p.Thr674Arg|2303/8052|2021/7455|674/2484||	GT:AD:DP:GQ:PGT:PID:PL	1/1:0,13:13:39:1|1:315167530_A_G:564,39,0	1/1:0,5:5:15:1|1:315167530_A_G:221,15,0	./.:1,0:1	1/1:0,8:8:24:1|1:315167530_A_G:352,24,0	1/1:0,8:8:24:1|1:315167530_A_G:347,24,0	0/0:19,0:19:16:.:.:0,16,685	0/0:3,0:3:9:.:.:0,9,118	0/0:6,0:6:0:.:.:0,0,163	0/0:5,0:5:15:.:.:0,15,196	0/0:10,0:10:30:.:.:0,30,386	1/1:0,13:13:39:1|1:315167530_A_G:572,39,0	1/1:0,6:6:18:1|1:315167530_A_G:266,18,0	./.:1,0:1	1/1:0,3:3:9:1|1:315167530_A_G:131,9,0	1/1:0,6:6:18:1|1:315167530_A_G:262,18,0
3	315167645	.	T	G	2705.96	AC=20;AF=0.667;AN=30;DP=95;ExcessHet=0.0002;FS=0.000;InbreedingCoeff=0.8399;MLEAC=21;MLEAF=0.700;MQ=50.00;QD=39.22;SOR=8.497;ANN=G|missense_variant|MODERATE|EXON_3_315152265_315152759|AAEL006013|transcript|AAEL006013-RB|protein_coding|3/6|c.1927A>C|p.Lys643Gln|2209/8052|1927/7455|643/2484||	GT:AD:DP:GQ:PL	1/1:0,12:12:36:489,36,0	1/1:0,5:5:15:204,15,0	1/1:0,5:5:15:200,15,0	1/1:0,4:4:12:163,12,0	1/1:0,2:2:6:82,6,0	0/0:13,0:13:36:0,36,540	0/0:5,0:5:15:0,15,189	0/0:3,0:3:9:0,9,107	0/0:2,0:2:3:0,3,45	0/0:3,0:3:9:0,9,114	1/1:0,16:16:48:644,48,0	1/1:0,3:3:9:122,9,0	1/1:0,5:5:15:204,15,0	1/1:0,10:10:30:400,30,0	1/1:0,7:7:21:285,21,0
3	315167981	.	T	C	2558.75	AC=14;AF=0.583;AN=24;DP=94;ExcessHet=0.0132;FS=0.000;InbreedingCoeff=0.7520;MLEAC=16;MLEAF=0.667;MQ=49.63;QD=38.77;SOR=8.410;ANN=C|missense_variant|MODERATE|EXON_3_315152265_315152759|AAEL006013|transcript|AAEL006013-RB|protein_coding|3/6|c.1591A>G|p.Thr531Ala|1873/8052|1591/7455|531/2484||	GT:AD:DP:GQ:PL	1/1:0,18:18:54:717,54,0	1/1:0,7:7:21:277,21,0	./.:1,0:1	1/1:0,5:5:15:195,15,0	1/1:0,11:11:33:440,33,0	0/0:11,0:11:0:0,0,341	0/0:6,0:6:0:0,0,137	0/0:3,0:3:9:0,9,118	0/0:3,0:3:9:0,9,118	0/0:4,0:4:12:0,12,163	1/1:0,12:12:36:481,36,0	1/1:0,4:4:12:159,12,0	./.:0,0:0	1/1:0,9:9:27:359,27,0	./.:0,0:0
3	315168065	.	C	T	6229.87	AC=21;AF=0.700;AN=30;BaseQRankSum=1.925;ClippingRankSum=-0.000;DP=230;ExcessHet=0.0046;FS=18.423;InbreedingCoeff=0.8079;MLEAC=22;MLEAF=0.733;MQ=50.00;MQRankSum=-0.000;QD=36.86;ReadPosRankSum=1.448;SOR=5.981;ANN=T|missense_variant|MODERATE|EXON_3_315152265_315152759|AAEL006013|transcript|AAEL006013-RB|protein_coding|3/6|c.1507G>A|p.Val503Ile|1789/8052|1507/7455|503/2484||	GT:AD:DP:GQ:PL	1/1:0,28:28:84:1106,84,0	1/1:0,15:15:45:572,45,0	1/1:0,8:8:24:326,24,0	1/1:0,20:20:60:815,60,0	1/1:0,16:16:48:621,48,0	0/0:24,0:24:31:0,31,889	0/1:7,2:9:54:54,0,250	0/0:6,0:6:18:0,18,245	0/0:16,0:16:7:0,7,567	0/0:15,0:15:42:0,42,630	1/1:1,25:26:64:988,64,0	1/1:0,13:13:39:517,39,0	1/1:0,8:8:24:326,24,0	1/1:0,14:14:42:570,42,0	1/1:1,11:12:22:424,22,0
3	315168103	.	G	T	1993.28	AC=17;AF=0.654;AN=26;BaseQRankSum=-0.674;ClippingRankSum=-0.000;DP=84;ExcessHet=0.0090;FS=0.000;InbreedingCoeff=0.6218;MLEAC=18;MLEAF=0.692;MQ=49.11;MQRankSum=-0.000;QD=36.24;ReadPosRankSum=0.674;SOR=4.370;ANN=T|missense_variant|MODERATE|EXON_3_315152265_315152759|AAEL006013|transcript|AAEL006013-RB|protein_coding|3/6|c.1469C>A|p.Thr490Lys|1751/8052|1469/7455|490/2484||	GT:AD:DP:GQ:PL	1/1:0,16:16:48:632,48,0	1/1:0,8:8:24:311,24,0	1/1:0,3:3:9:122,9,0	1/1:0,8:8:24:289,24,0	1/1:0,5:5:15:198,15,0	0/0:14,0:14:1:0,1,480	0/1:2,2:4:65:65,0,69	0/0:2,0:2:6:0,6,73	0/0:7,0:7:18:0,18,270	0/0:4,0:4:12:0,12,163	1/1:0,6:6:18:245,18,0	./.:1,0:1	1/1:0,2:2:6:82,6,0	./.:1,0:1	1/1:0,3:3:9:122,9,0
3	315168456	.	A	G	3545.17	AC=20;AF=0.667;AN=30;DP=128;ExcessHet=0.0016;FS=0.000;InbreedingCoeff=0.8033;MLEAC=22;MLEAF=0.733;MQ=50.00;QD=44.88;SOR=8.764;ANN=G|synonymous_variant|LOW|EXON_3_315152265_315152759|AAEL006013|transcript|AAEL006013-RB|protein_coding|3/6|c.1116T>C|p.Phe372Phe|1398/8052|1116/7455|372/2484||	GT:AD:DP:GQ:PGT:PID:PL	1/1:0,18:18:57:1|1:315168435_T_C:847,57,0	1/1:0,6:6:21:1|1:315168435_T_C:311,21,0	1/1:0,2:2:6:1|1:315168435_T_C:90,6,0	1/1:0,9:9:27:1|1:315168435_T_C:405,27,0	1/1:0,10:10:30:1|1:315168435_T_C:446,30,0	0/0:21,0:21:22:.:.:0,22,752	0/0:7,0:7:9:.:.:0,9,135	0/0:4,0:4:6:.:.:0,6,90	0/0:7,0:7:0:.:.:0,0,204	0/0:10,0:10:27:.:.:0,27,405	1/1:0,14:14:42:1|1:315168435_T_C:630,42,0	1/1:0,6:6:18:1|1:315168435_T_C:270,18,0	1/1:0,2:2:6:1|1:315168435_T_C:90,6,0	1/1:0,7:7:21:1|1:315168435_T_C:315,21,0	1/1:0,5:5:15:1|1:315168435_T_C:225,15,0
3	315168507	.	A	G	1567.34	AC=18;AF=0.643;AN=28;DP=63;ExcessHet=0.0063;FS=0.000;InbreedingCoeff=0.6839;MLEAC=20;MLEAF=0.714;MQ=49.40;QD=38.23;SOR=7.476;ANN=G|synonymous_variant|LOW|EXON_3_315152265_315152759|AAEL006013|transcript|AAEL006013-RB|protein_coding|3/6|c.1065T>C|p.Phe355Phe|1347/8052|1065/7455|355/2484||	GT:AD:DP:GQ:PL	1/1:0,9:9:27:367,27,0	1/1:0,3:3:9:122,9,0	1/1:0,2:2:6:82,6,0	1/1:0,3:3:9:122,9,0	1/1:0,5:5:15:204,15,0	0/0:7,0:7:0:0,0,204	0/0:3,0:3:9:0,9,113	0/0:3,0:3:9:0,9,122	0/0:4,0:4:0:0,0,82	0/0:4,0:4:12:0,12,159	1/1:0,8:8:24:326,24,0	./.:1,0:1	1/1:0,3:3:9:122,9,0	1/1:0,4:4:12:163,12,0	1/1:0,4:4:12:132,12,0
3	315168999	.	A	G	853.73	AC=14;AF=0.583;AN=24;DP=33;ExcessHet=0.0009;FS=0.000;InbreedingCoeff=0.6297;MLEAC=16;MLEAF=0.667;MQ=48.95;QD=37.12;SOR=6.358;ANN=G|synonymous_variant|LOW|EXON_3_315152265_315152759|AAEL006013|transcript|AAEL006013-RB|protein_coding|3/6|c.573T>C|p.Asp191Asp|855/8052|573/7455|191/2484||	GT:AD:DP:GQ:PL	1/1:0,5:5:15:196,15,0	1/1:0,3:3:9:114,9,0	./.:0,0:0	1/1:0,2:2:6:82,6,0	1/1:0,2:2:6:82,6,0	0/0:4,0:4:12:0,12,155	0/0:1,0:1:3:0,3,41	0/0:2,0:2:6:0,6,74	0/0:1,0:1:3:0,3,37	0/0:1,0:1:3:0,3,37	1/1:0,6:6:18:241,18,0	./.:0,0:0	1/1:0,3:3:9:122,9,0	./.:1,0:1	1/1:0,2:2:6:82,6,0
3	315204387	.	T	C	1627.09	AC=18;AF=0.692;AN=26;DP=60;ExcessHet=0.0036;FS=0.000;InbreedingCoeff=0.7258;MLEAC=19;MLEAF=0.731;MQ=49.43;QD=37.84;SOR=7.569;ANN=C|5_prime_UTR_variant|MODIFIER|EXON_3_315204259_315204772|AAEL006016|transcript|AAEL006016-RA|protein_coding|1/4|c.-338T>C|||||338|	GT:AD:DP:GQ:PL	1/1:0,11:11:33:443,33,0	1/1:0,3:3:9:122,9,0	1/1:0,7:7:21:280,21,0	1/1:0,3:3:9:84,9,0	1/1:0,4:4:12:163,12,0	0/0:6,0:6:18:0,18,245	./.:0,0:0	0/0:4,0:4:0:0,0,82	0/0:2,0:2:6:0,6,82	0/0:4,0:4:12:0,12,163	1/1:0,6:6:18:241,18,0	./.:1,0:1	1/1:0,2:2:6:82,6,0	1/1:0,5:5:15:200,15,0	1/1:0,2:2:6:82,6,0
3	315204506	.	T	A	1564.66	AC=20;AF=0.667;AN=30;DP=94;ExcessHet=0.0016;FS=0.000;InbreedingCoeff=0.8148;MLEAC=21;MLEAF=0.700;MQ=50.00;QD=36.39;SOR=7.569;ANN=A|5_prime_UTR_variant|MODIFIER|EXON_3_315204259_315204772|AAEL006016|transcript|AAEL006016-RA|protein_coding|1/4|c.-219T>A|||||219|	GT:AD:DP:GQ:PL	1/1:0,5:5:15:191,15,0	1/1:0,3:3:9:113,9,0	1/1:0,3:3:9:114,9,0	1/1:0,3:3:9:114,9,0	1/1:0,5:5:15:191,15,0	0/0:20,0:20:19:0,19,722	0/0:7,0:7:15:0,15,225	0/0:7,0:7:21:0,21,281	0/0:6,0:6:0:0,0,163	0/0:11,0:11:27:0,27,405	1/1:0,6:6:18:232,18,0	1/1:0,5:5:15:192,15,0	1/1:0,2:2:6:78,6,0	1/1:0,5:5:15:196,15,0	1/1:0,6:6:18:231,18,0
3	315204557	.	T	C	372.59	AC=10;AF=0.500;AN=20;DP=39;ExcessHet=0.0327;FS=0.000;InbreedingCoeff=0.5591;MLEAC=11;MLEAF=0.550;MQ=43.30;QD=31.05;SOR=5.136;ANN=C|5_prime_UTR_variant|MODIFIER|EXON_3_315204259_315204772|AAEL006016|transcript|AAEL006016-RA|protein_coding|1/4|c.-168T>C|||||168|	GT:AD:DP:GQ:PL	1/1:0,3:3:9:91,9,0	1/1:0,2:2:6:82,6,0	./.:1,0:1	1/1:0,3:3:9:91,9,0	./.:1,0:1	0/0:10,0:10:0:0,0,322	0/0:3,0:3:9:0,9,118	0/0:2,0:2:6:0,6,69	0/0:4,0:4:0:0,0,82	0/0:4,0:4:12:0,12,159	1/1:0,2:2:6:82,6,0	./.:1,0:1	1/1:0,2:2:6:82,6,0	./.:1,0:1	./.:0,0:0
3	315204677	.	A	T	5269.22	AC=20;AF=0.667;AN=30;DP=203;ExcessHet=0.0193;FS=0.000;InbreedingCoeff=0.7515;MLEAC=23;MLEAF=0.767;MQ=50.00;QD=38.46;SOR=9.855;ANN=T|5_prime_UTR_variant|MODIFIER|EXON_3_315204259_315204772|AAEL006016|transcript|AAEL006016-RA|protein_coding|1/4|c.-48A>T|||||48|	GT:AD:DP:GQ:PL	1/1:0,19:19:57:751,57,0	1/1:0,8:8:24:295,24,0	1/1:0,7:7:21:285,21,0	1/1:0,14:14:42:527,42,0	1/1:0,11:11:33:421,33,0	0/0:23,0:23:28:0,28,848	0/0:9,0:9:0:0,0,285	0/0:13,0:13:0:0,0,444	0/0:8,0:8:0:0,0,241	0/0:13,0:13:33:0,33,495	1/1:0,26:26:78:1013,78,0	1/1:0,15:15:45:600,45,0	1/1:0,12:12:36:481,36,0	1/1:0,13:13:39:495,39,0	1/1:0,12:12:36:477,36,0
3	315216956	.	C	T	4473.22	AC=19;AF=0.633;AN=30;BaseQRankSum=-0.000;ClippingRankSum=-0.000;DP=188;ExcessHet=0.0024;FS=0.000;InbreedingCoeff=0.8560;MLEAC=19;MLEAF=0.633;MQ=50.00;MQRankSum=-0.000;QD=38.56;ReadPosRankSum=-0.282;SOR=7.293;ANN=T|synonymous_variant|LOW|EXON_3_315204259_315204772|AAEL006016|transcript|AAEL006016-RA|protein_coding|2/4|c.87C>T|p.Leu29Leu|553/2288|87/1515|29/504||	GT:AD:DP:GQ:PL	1/1:0,17:17:51:693,51,0	1/1:0,7:7:21:285,21,0	1/1:0,10:10:30:408,30,0	1/1:0,10:10:30:408,30,0	1/1:0,9:9:27:367,27,0	0/0:28,0:28:78:0,78,1170	0/0:11,0:11:30:0,30,450	0/0:8,0:8:21:0,21,315	0/0:7,0:7:21:0,21,263	0/0:18,0:18:54:0,54,711	1/1:1,21:22:25:815,25,0	1/1:0,12:12:36:485,36,0	0/1:1,8:9:14:299,0,14	1/1:0,13:13:39:526,39,0	1/1:0,7:7:21:285,21,0
3	315216980	.	A	G	3160.51	AC=19;AF=0.633;AN=30;BaseQRankSum=-0.000;ClippingRankSum=0.000;DP=157;ExcessHet=0.0622;FS=0.000;InbreedingCoeff=0.5277;MLEAC=21;MLEAF=0.700;MQ=50.00;MQRankSum=0.000;QD=38.08;ReadPosRankSum=0.824;SOR=2.303;ANN=G|synonymous_variant|LOW|EXON_3_315204259_315204772|AAEL006016|transcript|AAEL006016-RA|protein_coding|2/4|c.111A>G|p.Gly37Gly|577/2288|111/1515|37/504||	GT:AD:DP:GQ:PL	1/1:0,12:12:36:489,36,0	1/1:0,5:5:15:204,15,0	1/1:0,9:9:27:367,27,0	1/1:0,7:7:21:285,21,0	1/1:0,6:6:18:245,18,0	0/0:25,2:27:0:0,0,930	0/0:12,0:12:36:0,36,467	0/0:11,0:11:0:0,0,363	0/0:7,0:7:0:0,0,200	0/0:17,0:17:10:0,10,608	1/1:1,13:14:1:489,1,0	1/1:0,9:9:27:367,27,0	0/1:1,6:7:20:224,0,20	1/1:0,10:10:30:400,30,0	1/1:0,4:4:12:163,12,0
3	315217421	.	C	T	2395.79	AC=20;AF=0.667;AN=30;DP=131;ExcessHet=0.0016;FS=0.000;InbreedingCoeff=0.8802;MLEAC=21;MLEAF=0.700;MQ=50.00;QD=36.86;SOR=8.380;ANN=T|synonymous_variant|LOW|EXON_3_315204259_315204772|AAEL006016|transcript|AAEL006016-RA|protein_coding|2/4|c.552C>T|p.Phe184Phe|1018/2288|552/1515|184/504||	GT:AD:DP:GQ:PL	1/1:0,11:11:33:421,33,0	1/1:0,6:6:18:218,18,0	1/1:0,6:6:18:225,18,0	1/1:0,5:5:15:200,15,0	1/1:0,8:8:24:310,24,0	0/0:22,0:22:60:0,60,900	0/0:12,0:12:0:0,0,404	0/0:11,0:11:30:0,30,450	0/0:12,0:12:36:0,36,441	0/0:9,0:9:24:0,24,360	1/1:0,11:11:33:421,33,0	1/1:0,3:3:9:118,9,0	1/1:0,6:6:18:226,18,0	1/1:0,4:4:12:155,12,0	1/1:0,5:5:15:192,15,0
3	315217526	.	T	C	557.01	AC=12;AF=0.600;AN=20;DP=30;ExcessHet=0.0036;FS=0.000;InbreedingCoeff=0.6695;MLEAC=11;MLEAF=0.550;MQ=47.87;QD=69.63;SOR=4.977;ANN=C|synonymous_variant|LOW|EXON_3_315204259_315204772|AAEL006016|transcript|AAEL006016-RA|protein_coding|2/4|c.657T>C|p.Asp219Asp|1123/2288|657/1515|219/504||	GT:AD:DP:GQ:PGT:PID:PL	1/1:0,4:4:15:1|1:315217526_T_C:221,15,0	1/1:0,1:1:3:1|1:315217526_T_C:45,3,0	./.:0,0:0	1/1:0,1:1:3:1|1:315217526_T_C:45,3,0	1/1:0,2:2:9:1|1:315217526_T_C:131,9,0	0/0:9,0:9:24:.:.:0,24,360	./.:0,0:0	0/0:4,0:4:12:.:.:0,12,159	0/0:2,0:2:6:.:.:0,6,73	0/0:3,0:3:9:.:.:0,9,122	1/1:0,2:2:9:1|1:315217526_T_C:131,9,0	1/1:0,1:1:3:1|1:315217526_T_C:45,3,0	./.:0,0:0	./.:1,0:1	./.:0,0:0
3	315217535	.	A	G	878.1	AC=12;AF=0.600;AN=20;DP=46;ExcessHet=0.0036;FS=0.000;InbreedingCoeff=0.8043;MLEAC=12;MLEAF=0.600;MQ=46.90;QD=39.91;SOR=6.273;ANN=G|synonymous_variant|LOW|EXON_3_315204259_315204772|AAEL006016|transcript|AAEL006016-RA|protein_coding|2/4|c.666A>G|p.Glu222Glu|1132/2288|666/1515|222/504||	GT:AD:DP:GQ:PGT:PID:PL	1/1:0,8:8:24:1|1:315217526_T_C:343,24,0	1/1:0,2:2:6:1|1:315217526_T_C:86,6,0	./.:0,0:0	1/1:0,2:2:6:1|1:315217526_T_C:86,6,0	1/1:0,4:4:12:1|1:315217526_T_C:172,12,0	0/0:10,0:10:30:.:.:0,30,408	./.:0,0:0	0/0:4,0:4:12:.:.:0,12,159	0/0:3,0:3:9:.:.:0,9,118	0/0:4,0:4:12:.:.:0,12,163	1/1:0,4:4:12:1|1:315217526_T_C:172,12,0	1/1:0,2:2:6:1|1:315217526_T_C:86,6,0	./.:1,0:1	./.:1,0:1	./.:1,0:1
3	315217695	.	T	G	6108.32	AC=20;AF=0.667;AN=30;DP=266;ExcessHet=0.0002;FS=0.000;InbreedingCoeff=0.9985;MLEAC=20;MLEAF=0.667;MQ=50.00;QD=39.16;SOR=6.843;ANN=G|synonymous_variant|LOW|EXON_3_315204259_315204772|AAEL006016|transcript|AAEL006016-RA|protein_coding|3/4|c.768T>G|p.Ala256Ala|1234/2288|768/1515|256/504||	GT:AD:DP:GQ:PL	1/1:0,25:25:75:1000,75,0	1/1:0,16:16:48:637,48,0	1/1:0,13:13:39:495,39,0	1/1:0,8:8:24:326,24,0	1/1:0,8:8:24:326,24,0	0/0:33,0:33:90:0,90,1350	0/0:15,0:15:42:0,42,630	0/0:23,0:23:60:0,60,900	0/0:17,0:17:51:0,51,667	0/0:22,0:22:29:0,29,804	1/1:0,30:30:90:1197,90,0	1/1:0,12:12:36:476,36,0	1/1:0,15:15:45:603,45,0	1/1:0,15:15:45:593,45,0	1/1:0,14:14:42:554,42,0
3	315217764	.	G	A	8318.26	AC=20;AF=0.667;AN=30;DP=304;ExcessHet=0.0002;FS=0.000;InbreedingCoeff=0.9999;MLEAC=20;MLEAF=0.667;MQ=50.00;QD=39.80;SOR=10.694;ANN=A|synonymous_variant|LOW|EXON_3_315204259_315204772|AAEL006016|transcript|AAEL006016-RA|protein_coding|3/4|c.837G>A|p.Ser279Ser|1303/2288|837/1515|279/504||	GT:AD:DP:GQ:PL	1/1:0,34:34:99:1354,102,0	1/1:0,15:15:45:611,45,0	1/1:0,21:21:63:824,63,0	1/1:0,19:19:57:775,57,0	1/1:0,17:17:51:693,51,0	0/0:28,0:28:81:0,81,1138	0/0:15,0:15:39:0,39,585	0/0:17,0:17:42:0,42,630	0/0:17,0:17:39:0,39,585	0/0:18,0:18:39:0,39,585	1/1:0,36:36:99:1455,108,0	1/1:0,16:16:48:640,48,0	1/1:0,19:19:57:774,57,0	1/1:0,17:17:51:693,51,0	1/1:0,15:15:45:598,45,0
3	315218342	.	G	A	3716.91	AC=20;AF=0.667;AN=30;DP=160;ExcessHet=0.0002;FS=0.000;InbreedingCoeff=0.9779;MLEAC=20;MLEAF=0.667;MQ=50.00;QD=37.54;SOR=9.210;ANN=A|synonymous_variant|LOW|EXON_3_315204259_315204772|AAEL006016|transcript|AAEL006016-RA|protein_coding|4/4|c.1356G>A|p.Lys452Lys|1822/2288|1356/1515|452/504||	GT:AD:DP:GQ:PL	1/1:0,17:17:51:669,51,0	1/1:0,7:7:21:285,21,0	1/1:0,7:7:21:278,21,0	1/1:0,5:5:15:200,15,0	1/1:0,8:8:24:282,24,0	0/0:26,0:26:60:0,60,900	0/0:5,0:5:12:0,12,180	0/0:13,0:13:24:0,24,360	0/0:8,0:8:21:0,21,315	0/0:9,0:9:24:0,24,360	1/1:0,21:21:63:811,63,0	1/1:0,10:10:30:399,30,0	1/1:0,8:8:24:282,24,0	1/1:0,6:6:18:245,18,0	1/1:0,10:10:30:363,30,0
3	315218414	.	C	T	13675.25	AC=20;AF=0.667;AN=30;DP=469;ExcessHet=0.0002;FS=0.000;InbreedingCoeff=1.0000;MLEAC=20;MLEAF=0.667;MQ=50.00;QD=39.75;SOR=11.687;ANN=T|synonymous_variant|LOW|EXON_3_315204259_315204772|AAEL006016|transcript|AAEL006016-RA|protein_coding|4/4|c.1428C>T|p.Arg476Arg|1894/2288|1428/1515|476/504||	GT:AD:DP:GQ:PL	1/1:0,45:45:99:1814,135,0	1/1:0,29:29:87:1174,87,0	1/1:0,31:31:93:1244,93,0	1/1:0,25:25:75:961,75,0	1/1:0,27:27:81:1096,81,0	0/0:35,0:35:99:0,99,1485	0/0:21,0:21:60:0,60,900	0/0:23,0:23:60:0,60,900	0/0:21,0:21:60:0,60,900	0/0:25,0:25:72:0,72,1080	1/1:0,52:52:99:2096,157,0	1/1:0,35:35:99:1409,105,0	1/1:0,31:31:93:1253,93,0	1/1:0,35:35:99:1389,105,0	1/1:0,34:34:99:1338,102,0
3	315218477	.	C	T	6407.56	AC=20;AF=0.667;AN=30;DP=200;ExcessHet=0.0002;FS=0.000;InbreedingCoeff=0.9637;MLEAC=21;MLEAF=0.700;MQ=50.00;QD=38.83;SOR=10.224;ANN=T|synonymous_variant|LOW|EXON_3_315204259_315204772|AAEL006016|transcript|AAEL006016-RA|protein_coding|4/4|c.1491C>T|p.Asn497Asn|1957/2288|1491/1515|497/504||	GT:AD:DP:GQ:PL	1/1:0,24:24:72:945,72,0	1/1:0,11:11:33:431,33,0	1/1:0,17:17:51:676,51,0	1/1:0,12:12:36:468,36,0	1/1:0,16:16:48:622,48,0	0/0:13,0:13:30:0,30,450	0/0:6,0:6:12:0,12,180	0/0:6,0:6:12:0,12,180	0/0:6,0:6:12:0,12,180	0/0:4,0:4:12:0,12,163	1/1:0,25:25:75:1002,75,0	1/1:0,15:15:45:594,45,0	1/1:0,17:17:51:676,51,0	1/1:0,13:13:39:494,39,0	1/1:0,15:15:45:594,45,0
3	315218756	.	A	G	4894.58	AC=20;AF=0.667;AN=30;DP=164;ExcessHet=0.0002;FS=0.000;InbreedingCoeff=0.9635;MLEAC=20;MLEAF=0.667;MQ=50.00;QD=39.16;SOR=9.673;ANN=G|3_prime_UTR_variant|MODIFIER|EXON_3_315204259_315204772|AAEL006016|transcript|AAEL006016-RA|protein_coding|4/4|c.*255A>G|||||255|	GT:AD:DP:GQ:PL	1/1:0,19:19:57:763,57,0	1/1:0,12:12:36:450,36,0	1/1:0,9:9:27:367,27,0	1/1:0,10:10:30:400,30,0	1/1:0,4:4:12:163,12,0	0/0:15,0:15:45:0,45,608	0/0:8,0:8:24:0,24,322	0/0:4,0:4:12:0,12,163	0/0:3,0:3:9:0,9,109	0/0:9,0:9:27:0,27,359	1/1:0,26:26:78:1056,78,0	1/1:0,11:11:33:440,33,0	1/1:0,12:12:36:489,36,0	1/1:0,10:10:30:404,30,0	1/1:0,12:12:36:458,36,0
3	315233325	.	C	T	6510.39	AC=20;AF=0.667;AN=30;DP=228;ExcessHet=0.0002;FS=0.000;InbreedingCoeff=0.9988;MLEAC=20;MLEAF=0.667;MQ=50.00;QD=39.70;SOR=10.212;ANN=T|3_prime_UTR_variant|MODIFIER|EXON_3_315233282_315233670|AAEL020113|transcript|AAEL020113-RA|protein_coding|4/4|c.*158G>A|||||158|	GT:AD:DP:GQ:PL	1/1:0,26:26:78:1060,78,0	1/1:0,17:17:51:693,51,0	1/1:0,18:18:54:734,54,0	1/1:0,14:14:42:571,42,0	1/1:0,11:11:33:433,33,0	0/0:19,0:19:57:0,57,759	0/0:8,0:8:24:0,24,296	0/0:10,0:10:30:0,30,382	0/0:9,0:9:27:0,27,341	0/0:18,0:18:54:0,54,708	1/1:0,24:24:72:970,72,0	1/1:0,12:12:36:458,36,0	1/1:0,13:13:39:526,39,0	1/1:0,15:15:45:597,45,0	1/1:0,14:14:42:567,42,0
3	315233524	.	G	A	14538.25	AC=20;AF=0.667;AN=30;DP=515;ExcessHet=0.0002;FS=0.000;InbreedingCoeff=1.0000;MLEAC=20;MLEAF=0.667;MQ=50.00;QD=39.61;SOR=9.608;ANN=A|synonymous_variant|LOW|EXON_3_315233282_315233670|AAEL020113|transcript|AAEL020113-RA|protein_coding|4/4|c.1105C>T|p.Leu369Leu|1206/1448|1105/1146|369/381||	GT:AD:DP:GQ:PL	1/1:0,50:50:99:2014,150,0	1/1:0,33:33:99:1301,99,0	1/1:0,34:34:99:1303,101,0	1/1:0,33:33:99:1302,99,0	1/1:0,28:28:84:1133,84,0	0/0:37,0:37:99:0,99,1485	0/0:24,0:24:54:0,54,810	0/0:24,0:24:63:0,63,945	0/0:30,0:30:66:0,66,990	0/0:33,0:33:81:0,81,1215	1/1:0,56:56:99:2243,169,0	1/1:0,29:29:87:1170,87,0	1/1:0,35:35:99:1406,105,0	1/1:0,33:33:99:1314,99,0	1/1:0,36:36:99:1451,108,0
3	315233585	.	T	C	12211.26	AC=20;AF=0.667;AN=30;DP=446;ExcessHet=0.0002;FS=0.000;InbreedingCoeff=1.0000;MLEAC=20;MLEAF=0.667;MQ=50.00;QD=39.65;SOR=9.257;ANN=C|synonymous_variant|LOW|EXON_3_315233282_315233670|AAEL020113|transcript|AAEL020113-RA|protein_coding|4/4|c.1044A>G|p.Leu348Leu|1145/1448|1044/1146|348/381||	GT:AD:DP:GQ:PL	1/1:0,44:44:99:1752,132,0	1/1:0,25:25:75:1011,75,0	1/1:0,26:26:78:1058,78,0	1/1:0,30:30:90:1175,90,0	1/1:0,25:25:75:983,75,0	0/0:42,0:42:99:0,105,1575	0/0:20,0:20:48:0,48,720	0/0:22,0:22:57:0,57,855	0/0:27,0:27:72:0,72,1080	0/0:26,0:26:60:0,60,900	1/1:0,45:45:99:1789,135,0	1/1:0,27:27:81:1089,81,0	1/1:0,30:30:90:1221,90,0	1/1:0,28:28:84:1134,84,0	1/1:0,28:28:84:1098,84,0
3	315246663	.	C	G	39059.25	AC=20;AF=0.667;AN=30;DP=1428;ExcessHet=0.0002;FS=0.000;InbreedingCoeff=1.0000;MLEAC=20;MLEAF=0.667;MQ=50.00;QD=40.23;SOR=2.305;ANN=G|synonymous_variant|LOW|RpL27|AAEL011587|transcript|AAEL011587-RC|protein_coding|2/3|c.126C>G|p.Leu42Leu|255/657|126/411|42/136||,G|downstream_gene_variant|MODIFIER|EXON_3_315242411_315242433|AAEL026164|transcript|AAEL026164-RA|pseudogene||n.*3343C>G|||||3343|	GT:AD:DP:GQ:PL	1/1:0,109:109:99:4407,328,0	1/1:0,104:104:99:4188,313,0	1/1:0,91:91:99:3678,274,0	1/1:0,84:84:99:3367,252,0	1/1:0,82:82:99:3316,247,0	0/0:109,0:109:99:0,120,1800	0/0:83,0:83:99:0,120,1800	0/0:88,0:88:99:0,120,1800	0/0:88,0:88:99:0,120,1800	0/0:89,0:89:99:0,120,1800	1/1:0,114:114:99:4603,343,0	1/1:0,89:89:99:3587,268,0	1/1:0,87:87:99:3516,262,0	1/1:0,109:109:99:4368,328,0	1/1:0,102:102:99:4128,307,0
3	315384368	.	G	A	331.32	AC=6;AF=0.600;AN=10;DP=15;ExcessHet=0.1047;FS=0.000;MLEAC=7;MLEAF=0.700;MQ=41.60;QD=36.81;SOR=4.615;ANN=A|synonymous_variant|LOW|EXON_3_315381682_315384126|AAEL006017|transcript|AAEL006017-RA|protein_coding|2/2|c.1047G>A|p.Arg349Arg|2559/3065|1047/1467|349/488||,A|intron_variant|MODIFIER|HPX1|AAEL006014|transcript|AAEL006014-RA|protein_coding|1/5|c.-1+47248C>T||||||	GT:AD:DP:GQ:PL	1/1:0,4:4:12:163,12,0	./.:0,0:0	./.:1,0:1	./.:1,0:1	./.:1,0:1	0/0:1,0:1:3:0,3,37	./.:0,0:0	./.:0,0:0	./.:0,0:0	0/0:1,0:1:3:0,3,37	1/1:0,3:3:9:122,9,0	1/1:0,2:2:6:82,6,0	./.:0,0:0	./.:0,0:0	./.:1,0:1
3	315501745	.	G	A	1003.28	AC=16;AF=0.615;AN=26;DP=52;ExcessHet=0.0005;FS=0.000;InbreedingCoeff=0.7728;MLEAC=16;MLEAF=0.615;MQ=50.00;QD=37.16;SOR=6.666;ANN=A|missense_variant|MODERATE|EXON_3_315501434_315502190|AAEL002696|transcript|AAEL002696-RA|protein_coding|2/2|c.2258C>T|p.Thr753Ile|2296/2607|2258/2487|753/828||	GT:AD:DP:GQ:PL	1/1:0,5:5:15:202,15,0	1/1:0,3:3:9:121,9,0	./.:0,0:0	1/1:0,3:3:9:117,9,0	1/1:0,2:2:6:82,6,0	0/0:11,0:11:33:0,33,426	0/0:2,0:2:6:0,6,82	0/0:3,0:3:9:0,9,122	0/0:2,0:2:6:0,6,74	0/0:7,0:7:21:0,21,281	1/1:0,6:6:18:239,18,0	1/1:0,3:3:9:117,9,0	./.:0,0:0	1/1:0,3:3:9:122,9,0	1/1:0,2:2:6:82,6,0
3	315501939	.	C	T	1190.21	AC=14;AF=0.583;AN=24;DP=61;ExcessHet=0.0009;FS=0.000;InbreedingCoeff=0.7059;MLEAC=15;MLEAF=0.625;MQ=50.00;QD=42.51;SOR=6.736;ANN=T|synonymous_variant|LOW|EXON_3_315501434_315502190|AAEL002696|transcript|AAEL002696-RA|protein_coding|2/2|c.2064G>A|p.Glu688Glu|2102/2607|2064/2487|688/828||	GT:AD:DP:GQ:PGT:PID:PL	1/1:0,8:8:24:1|1:315501936_T_C:360,24,0	./.:0,0:0	1/1:0,4:4:12:1|1:315501936_T_C:180,12,0	1/1:0,2:2:6:1|1:315501936_T_C:90,6,0	1/1:0,2:2:6:1|1:315501936_T_C:90,6,0	0/0:14,0:14:18:.:.:0,18,270	0/0:7,0:7:6:.:.:0,6,90	0/0:7,0:7:9:.:.:0,9,135	0/0:2,0:2:3:.:.:0,3,45	0/0:3,0:3:3:.:.:0,3,45	1/1:0,6:6:18:1|1:315501936_T_C:270,18,0	1/1:0,3:3:9:1|1:315501936_T_C:135,9,0	./.:0,0:0	./.:0,0:0	1/1:0,3:3:9:1|1:315501936_T_C:135,9,0
3	315503091	.	T	C	1130.35	AC=16;AF=0.615;AN=26;DP=119;ExcessHet=0.0005;FS=0.000;InbreedingCoeff=0.8492;MLEAC=15;MLEAF=0.577;MQ=50.00;QD=41.86;SOR=6.666;ANN=C|synonymous_variant|LOW|EXON_3_315501434_315502190|AAEL002696|transcript|AAEL002696-RA|protein_coding|1/2|c.966A>G|p.Gly322Gly|1004/2607|966/2487|322/828||	GT:AD:DP:GQ:PGT:PID:PL	1/1:0,7:7:21:1|1:315503091_T_C:315,21,0	1/1:0,4:4:12:1|1:315503091_T_C:180,12,0	1/1:0,2:2:6:1|1:315503091_T_C:90,6,0	1/1:0,3:3:9:1|1:315503091_T_C:135,9,0	1/1:0,4:4:12:1|1:315503091_T_C:180,12,0	0/0:31,0:31:78:.:.:0,78,1170	0/0:20,0:20:60:.:.:0,60,803	0/0:14,0:14:27:.:.:0,27,405	0/0:11,0:11:30:.:.:0,30,450	0/0:16,0:16:42:.:.:0,42,630	1/1:0,3:3:9:1|1:315503091_T_C:135,9,0	./.:0,0:0	./.:0,0:0	1/1:0,2:2:6:1|1:315503091_T_C:90,6,0	1/1:0,2:2:6:1|1:315503091_T_C:90,6,0
[truncated: 1,414 more rows]
