# Supplementary material for: Transcriptomic and proteomic analysis of pyrethroid resistance in the CKR strain of Aedes aegypti
Source: PLoS Negl Trop Dis. 2021 Nov 1;15(11):e0009871. doi: 10.1371/journal.pntd.0009871 (PMC8559961; doi:10.1371/journal.pntd.0009871)
Supplement: S7 Table — Putative transcription regulators are highlighted. CYPs are shown in red. (XLSX) [file pntd.0009871.s007.xlsx]

## Sheet: Sheet1
S7 Table. Homozygous non-synonymous polymorphisms found in both the SP and CKR strains but different from the ROCK and LVP strains. Putative transcription regulators are highlighted. CYPs are shown in red.
Gene_ID	CHROM	POS	Nucleotide	Amino_acid	Gene_name	Start	End	REF	ALT	QUAL	INFO	FORMAT	CKR	CKR1	CKR2	CKR3	CKR4	ROCK	ROCK1	ROCK2	ROCK3	ROCK4	SP	SP1	SP2	SP3	SP4
AAEL013562	2	29254691	c.11C>G	p.Ala4Gly	zinc finger protein, putative	29252535	29254909	G	C	647.83	AC=8;AF=0.571;AN=14;DP=24;ExcessHet=0.0254;FS=0.000;MLEAC=10;MLEAF=0.714;MQ=46.10;QD=38.11;SOR=2.712;ANN=C|missense_variant|MODERATE|EXON_2_29252535_29254528|AAEL013562|transcript|AAEL013562-RA|protein_coding|1/2|c.11C>G|p.Ala4Gly|219/2319|11/1497|4/498||,C|upstream_gene_variant|MODIFIER|EXON_2_29254988_29255247|AAEL013557|transcript|AAEL013557-RA|protein_coding||c.-434G>C|||||297|,C|upstream_gen…	GT:AD:DP:GQ:PL	1/1:0,3:3:9:122,9,0	./.:0,0:0	./.:1,0:1	./.:0,0:0	1/1:0,2:2:6:82,6,0	0/0:2,0:2:6:0,6,78	./.:0,0:0	0/0:1,0:1:3:0,3,37	./.:0,0:0	0/0:1,0:1:3:0,3,41	1/1:0,7:7:21:285,21,0	./.:0,0:0	./.:1,0:1	./.:1,0:1	1/1:0,5:5:15:204,15,0
AAEL007988	2	36420080	c.566G>C	p.Gly189Ala	nuclear transcription factor Y subunit alpha isoform X1	36419063	36429408	G	C	2965.33	AC=19;AF=0.792;AN=24;BaseQRankSum=-0.431;ClippingRankSum=-0.000;DP=116;ExcessHet=0.6070;FS=0.000;InbreedingCoeff=0.3527;MLEAC=21;MLEAF=0.875;MQ=44.20;MQRankSum=-0.000;QD=43.61;ReadPosRankSum=-0.000;SOR=4.804;ANN=C|missense_variant|MODERATE|EXON_2_36419057_36419227|AAEL007988|transcript|AAEL007988-RB|protein_coding|2/2|c.566G>C|p.Gly189Ala|799/1156|566/858|189/285||,C|upstream_gene_variant|MODIFIE…	GT:AD:DP:GQ:PGT:PID:PL	1/1:0,17:17:51:1|1:36420060_C_A:703,51,0	1/1:0,11:11:33:1|1:36420060_C_A:470,33,0	1/1:0,8:8:24:1|1:36420060_C_A:326,24,0	1/1:0,4:4:12:1|1:36420060_C_A:155,12,0	./.:5,0:5	0/0:17,0:17:0:.:.:0,0,212	./.:5,0:5	0/0:12,0:12:0:.:.:0,0,90	./.:9,0:9	0/1:1,2:3:32:.:.:69,0,32	1/1:0,9:9:30:1|1:36420060_C_A:446,30,0	1/1:0,4:4:15:1|1:36420060_C_A:221,15,0	1/1:0,6:6:21:1|1:36420060_C_A:311,21,0	1/1:0,2:2:9:1|1:36420060_C_A:131,9,0	1/1:0,4:4:12:1|1:36420060_C_A:180,12,0
AAEL024750	2	66458992	c.208G>A	p.Ala70Thr	uncharacterized protein LOC110676989	66457815	66459382	C	T	2150.45	AC=14;AF=0.778;AN=18;DP=59;ExcessHet=0.0256;FS=0.000;MLEAC=16;MLEAF=0.889;MQ=49.10;QD=39.82;SOR=8.015;ANN=T|missense_variant|MODERATE|EXON_2_66457815_66458376|AAEL024750|transcript|AAEL024750-RA|protein_coding|1/3|c.208G>A|p.Ala70Thr|391/1193|208/888|70/295||	GT:AD:DP:GQ:PL	1/1:0,4:4:12:163,12,0	./.:0,0:0	1/1:0,2:2:6:82,6,0	./.:1,0:1	./.:1,0:1	0/0:2,0:2:3:0,3,45	./.:0,0:0	./.:0,0:0	./.:0,0:0	0/0:1,0:1:3:0,3,37	1/1:0,19:19:57:771,57,0	1/1:0,12:12:36:489,36,0	1/1:0,5:5:15:204,15,0	1/1:0,5:5:15:204,15,0	1/1:0,7:7:21:281,21,0
AAEL014773	2	161333226	c.892A>G	p.Asn298Asp	protein scabrous	161298204	161455147	T	C	714.91	AC=10;AF=0.714;AN=14;DP=24;ExcessHet=0.0458;FS=0.000;MLEAC=12;MLEAF=0.857;MQ=46.47;QD=37.63;SOR=5.994;ANN=C|missense_variant|MODERATE|EXON_2_161298204_161299625|AAEL014773|transcript|AAEL014773-RB|protein_coding|3/4|c.892A>G|p.Asn298Asp|2192/4051|892/2247|298/748||	GT:AD:DP:GQ:PL	1/1:0,5:5:15:200,15,0	./.:1,0:1	./.:0,0:0	1/1:0,3:3:9:122,9,0	./.:1,0:1	0/0:1,0:1:3:0,3,37	./.:0,0:0	./.:0,0:0	./.:0,0:0	0/0:1,0:1:3:0,3,37	1/1:0,6:6:18:237,18,0	./.:0,0:0	1/1:0,2:2:6:78,6,0	1/1:0,3:3:9:118,9,0	./.:1,0:1
AAEL017311	2	182698667	c.1571C>T	p.Pro524Leu	xanthine dehydrogenase 1	182696261	182707641	G	A	132.4	AC=4;AF=0.500;AN=8;DP=10;ExcessHet=0.1902;FS=0.000;MLEAC=5;MLEAF=0.625;MQ=35.36;QD=33.10;SOR=3.258;ANN=A|missense_variant|MODERATE|EXON_2_182696261_182696428|AAEL017311|transcript|AAEL017311-RA|protein_coding|6/7|c.1571C>T|p.Pro524Leu|1633/3978|1571/3819|524/1272||	GT:AD:DP:GQ:PL	1/1:0,2:2:6:82,6,0	./.:0,0:0	./.:1,0:1	./.:0,0:0	./.:1,0:1	0/0:1,0:1:3:0,3,37	./.:0,0:0	0/0:1,0:1:3:0,3,37	./.:0,0:0	./.:0,0:0	1/1:0,2:2:6:82,6,0	./.:1,0:1	./.:0,0:0	./.:1,0:1	./.:0,0:0
AAEL015456	2	197822002	c.19G>A	p.Ala7Thr	ninjurin a	197796123	197822161	C	T	226.83	AC=4;AF=0.400;AN=10;DP=17;ExcessHet=0.1902;FS=0.000;MLEAC=5;MLEAF=0.500;MQ=35.36;QD=45.37;SOR=3.611;ANN=T|missense_variant|MODERATE|EXON_2_197796123_197796590|AAEL015456|transcript|AAEL015456-RB|protein_coding|1/5|c.19G>A|p.Ala7Thr|160/1241|19/858|7/285||,T|downstream_gene_variant|MODIFIER|EXON_2_197824818_197825313|AAEL003708|transcript|AAEL003708-RA|protein_coding||c.*2937G>A|||||2816|	GT:AD:DP:GQ:PGT:PID:PL	1/1:0,3:3:12:1|1:197822002_C_T:172,12,0	./.:2,0:2	./.:0,0:0	./.:1,0:1	./.:0,0:0	0/0:3,0:3:6:.:.:0,6,90	./.:0,0:0	0/0:3,0:3:0:.:.:0,0,41	0/0:1,0:1:3:.:.:0,3,37	./.:0,0:0	1/1:0,2:2:6:1|1:197822002_C_T:90,6,0	./.:0,0:0	./.:0,0:0	./.:1,0:1	./.:1,0:1
AAEL015456	2	197822010	c.11C>A	p.Pro4His	ninjurin a	197796123	197822161	G	T	307.32	AC=6;AF=0.600;AN=10;DP=22;ExcessHet=0.3218;FS=0.000;MLEAC=7;MLEAF=0.700;MQ=34.30;QD=43.90;SOR=4.407;ANN=T|missense_variant|MODERATE|EXON_2_197796123_197796590|AAEL015456|transcript|AAEL015456-RB|protein_coding|1/5|c.11C>A|p.Pro4His|152/1241|11/858|4/285||,T|downstream_gene_variant|MODIFIER|EXON_2_197824818_197825313|AAEL003708|transcript|AAEL003708-RA|protein_coding||c.*2929C>A|||||2808|	GT:AD:DP:GQ:PGT:PID:PL	1/1:0,4:4:12:1|1:197822002_C_T:172,12,0	./.:1,0:1	./.:1,0:1	1/1:0,1:1:3:.:.:41,3,0	./.:0,0:0	0/0:4,0:4:0:.:.:0,0,82	./.:0,0:0	./.:4,0:4	0/0:1,0:1:3:.:.:0,3,37	./.:0,0:0	1/1:0,3:3:9:1|1:197822002_C_T:127,9,0	./.:0,0:0	./.:1,0:1	./.:1,0:1	./.:1,0:1
AAEL004928	2	260747987	c.317C>T	p.Thr106Ile	uncharacterized protein LOC5565691	260747561	260748780	G	A	332.72	AC=6;AF=0.600;AN=10;DP=16;ExcessHet=0.1047;FS=0.000;MLEAC=7;MLEAF=0.700;MQ=40.09;QD=36.97;SOR=4.615;ANN=A|missense_variant|MODERATE|EXON_2_260747561_260748051|AAEL004928|transcript|AAEL004928-RA|protein_coding|2/2|c.317C>T|p.Thr106Ile|733/1159|317/588|106/195||,A|intron_variant|MODIFIER|EXON_2_260476168_260476294|AAEL019472|transcript|AAEL019472-RA|protein_coding|11/11|c.4359+582G>A||||||	GT:AD:DP:GQ:PL	1/1:0,2:2:6:82,6,0	./.:0,0:0	./.:1,0:1	./.:0,0:0	./.:1,0:1	0/0:1,0:1:3:0,3,26	./.:0,0:0	0/0:1,0:1:3:0,3,26	./.:0,0:0	./.:0,0:0	1/1:0,5:5:15:204,15,0	./.:1,0:1	./.:1,0:1	1/1:0,2:2:6:82,6,0	./.:1,0:1
AAEL013776	2	277570102	c.19A>G	p.Ile7Val	uncharacterized protein LOC5578593	277557386	277787682	A	G	320.68	AC=8;AF=0.444;AN=18;DP=36;ExcessHet=0.0327;FS=0.000;MLEAC=10;MLEAF=0.556;MQ=38.04;QD=29.15;SOR=4.977;ANN=G|missense_variant|MODERATE|EXON_2_277557386_277557482|AAEL013776|transcript|AAEL013776-RB|protein_coding|2/6|c.19A>G|p.Ile7Val|170/2231|19/1104|7/367||,G|missense_variant|MODERATE|EXON_2_277557386_277557482|AAEL013776|transcript|AAEL013776-RC|protein_coding|2/6|c.19A>G|p.Ile7Val|333/2394|19/1…	GT:AD:DP:GQ:PL	1/1:0,4:4:12:132,12,0	./.:0,0:0	./.:2,0:2	1/1:0,2:2:6:35,6,0	./.:2,0:2	0/0:8,0:8:0:0,0,237	0/0:2,0:2:6:0,6,78	0/0:2,0:2:3:0,3,45	./.:2,0:2	0/0:4,0:4:6:0,6,90	1/1:0,3:3:9:122,9,0	1/1:0,2:2:6:82,6,0	./.:1,0:1	./.:1,0:1	0/0:1,0:1:3:0,3,37
AAEL024884	2	319357608	c.2352C>G	p.His784Gln	netrin receptor unc-5	318891017	319363590	C	G	643.71	AC=10;AF=0.625;AN=16;DP=30;ExcessHet=0.0458;FS=0.000;MLEAC=12;MLEAF=0.750;MQ=46.47;QD=33.88;SOR=5.994;ANN=G|missense_variant|MODERATE|EXON_2_318891017_318891585|AAEL024884|transcript|AAEL024884-RA|protein_coding|11/12|c.2352C>G|p.His784Gln|3739/5131|2352/3528|784/1175||	GT:AD:DP:GQ:PL	1/1:0,4:4:12:155,12,0	1/1:0,2:2:6:78,6,0	./.:0,0:0	./.:0,0:0	./.:1,0:1	0/0:5,0:5:0:0,0,118	./.:1,0:1	0/0:1,0:1:3:0,3,41	./.:0,0:0	0/0:2,0:2:6:0,6,78	1/1:0,7:7:21:248,21,0	1/1:0,3:3:9:117,9,0	./.:0,0:0	1/1:0,3:3:9:91,9,0	./.:1,0:1
AAEL019818	2	347343716	c.4624A>G	p.Lys1542Glu	serine/threonine-protein phosphatase 6 regulatory ankyrin repeat subunit B isoform X1	347306680	347582437	T	C	132.4	AC=4;AF=0.500;AN=8;DP=10;ExcessHet=0.1902;FS=0.000;MLEAC=5;MLEAF=0.625;MQ=35.36;QD=33.10;SOR=3.258;ANN=C|missense_variant|MODERATE|EXON_2_347306680_347307387|AAEL019818|transcript|AAEL019818-RD|protein_coding|13/16|c.4624A>G|p.Lys1542Glu|5708/6824|4624/5295|1542/1764||,C|missense_variant|MODERATE|EXON_2_347306680_347307387|AAEL019818|transcript|AAEL019818-RG|protein_coding|10/13|c.4045A>G|p.Lys13…	GT:AD:DP:GQ:PL	1/1:0,2:2:6:82,6,0	./.:0,0:0	./.:0,0:0	./.:1,0:1	./.:1,0:1	0/0:1,0:1:3:0,3,37	./.:0,0:0	./.:0,0:0	0/0:1,0:1:3:0,3,37	./.:0,0:0	1/1:0,2:2:6:82,6,0	./.:1,0:1	./.:0,0:0	./.:1,0:1	./.:0,0:0
AAEL007147	2	420706346	c.250T>C	p.Ser84Pro	uncharacterized protein LOC5568794	420676357	420722668	A	G	243.15	AC=6;AF=0.600;AN=10;DP=13;ExcessHet=0.1047;FS=0.000;MLEAC=7;MLEAF=0.700;MQ=39.89;QD=34.74;SOR=4.174;ANN=G|missense_variant|MODERATE|EXON_2_420676357_420677615|AAEL007147|transcript|AAEL007147-RB|protein_coding|2/5|c.250T>C|p.Ser84Pro|683/2424|250/1905|84/634||,G|missense_variant|MODERATE|EXON_2_420676357_420677615|AAEL007147|transcript|AAEL007147-RC|protein_coding|2/5|c.250T>C|p.Ser84Pro|560/2301…	GT:AD:DP:GQ:PL	1/1:0,2:2:6:78,6,0	./.:0,0:0	./.:1,0:1	./.:1,0:1	./.:0,0:0	0/0:1,0:1:3:0,3,37	0/0:1,0:1:3:0,3,37	./.:0,0:0	./.:0,0:0	./.:0,0:0	1/1:0,3:3:9:122,9,0	./.:0,0:0	./.:1,0:1	1/1:0,2:2:6:78,6,0	./.:1,0:1
AAEL019463	2	455484633	c.696T>A	p.Asp232Glu	ATP-binding cassette sub-family G member 4	455430514	455514073	T	A	2501.69	AC=18;AF=0.692;AN=26;DP=78;ExcessHet=0.0010;FS=0.000;InbreedingCoeff=0.8479;MLEAC=19;MLEAF=0.731;MQ=49.16;QD=43.13;SOR=8.155;ANN=A|missense_variant|MODERATE|EXON_2_455430514_455431877|AAEL019463|transcript|AAEL019463-RA|protein_coding|4/7|c.696T>A|p.Asp232Glu|1678/3532|696/2172|232/723||,A|upstream_gene_variant|MODIFIER|EXON_2_455478288_455479194|AAEL027309|transcript|AAEL027309-RA|protein_coding…	GT:AD:DP:GQ:PL	1/1:0,12:12:36:533,36,0	1/1:0,7:7:21:315,21,0	./.:2,0:2	1/1:0,6:6:18:267,18,0	1/1:0,2:2:6:82,6,0	0/0:9,0:9:27:0,27,345	0/0:3,0:3:9:0,9,118	0/0:3,0:3:9:0,9,122	./.:0,0:0	0/0:3,0:3:9:0,9,107	1/1:0,14:14:42:623,42,0	1/1:0,4:4:12:177,12,0	1/1:0,7:7:21:312,21,0	1/1:0,3:3:9:135,9,0	1/1:0,3:3:9:135,9,0
AAEL018125	3	5856104	c.4550C>T	p.Pro1517Leu	voltage-dependent T-type calcium channel subunit alpha-1G isoform X1	5758845	5872079	C	T	562.03	AC=8;AF=0.571;AN=14;DP=28;ExcessHet=0.0254;FS=0.000;MLEAC=10;MLEAF=0.714;MQ=40.38;QD=37.47;SOR=5.549;ANN=T|missense_variant|MODERATE|EXON_3_5758845_5758956|AAEL018125|transcript|AAEL018125-RD|protein_coding|20/27|c.4550C>T|p.Pro1517Leu|4716/7996|4550/7419|1517/2472||,T|missense_variant|MODERATE|EXON_3_5758845_5758956|AAEL018125|transcript|AAEL018125-RB|protein_coding|19/26|c.4490C>T|p.Pro1497Leu|…	GT:AD:DP:GQ:PL	1/1:0,3:3:9:117,9,0	./.:0,0:0	./.:2,0:2	./.:0,0:0	./.:2,0:2	0/0:3,0:3:6:0,6,90	./.:2,0:2	./.:0,0:0	0/0:1,0:1:3:0,3,41	0/0:1,0:1:3:0,3,41	1/1:0,6:6:18:245,18,0	./.:1,0:1	1/1:0,4:4:12:163,12,0	1/1:0,2:2:6:82,6,0	./.:1,0:1
AAEL012688	3	23978084	c.581C>T	p.Ala194Val	uncharacterized protein LOC5576651	23977452	23979132	C	T	139.29	AC=4;AF=0.500;AN=8;DP=13;ExcessHet=3.0103;FS=0.000;MLEAC=6;MLEAF=0.750;MQ=33.33;QD=34.82;SOR=3.258;ANN=T|missense_variant|MODERATE|EXON_3_23977452_23978517|AAEL012688|transcript|AAEL012688-RA|protein_coding|1/2|c.581C>T|p.Ala194Val|633/1626|581/1461|194/486||,T|intron_variant|MODIFIER|EXON_3_23942979_23943344|AAEL012675|transcript|AAEL012675-RA|protein_coding|2/3|c.732+34095C>T||||||	GT:AD:DP:GQ:PGT:PID:PL	1/1:0,2:2:6:1|1:23978064_G_A:86,6,0	./.:0,0:0	./.:0,0:0	./.:1,0:1	./.:1,0:1	0/0:2,0:2:0:.:.:0,0,22	./.:0,0:0	./.:0,0:0	./.:2,0:2	0/0:2,0:2:0:.:.:0,0,22	1/1:0,2:2:6:.:.:81,6,0	./.:0,0:0	./.:0,0:0	./.:0,0:0	./.:1,0:1
AAEL012688	3	23978317	c.814A>T	p.Thr272Ser	uncharacterized protein LOC5576651	23977452	23979132	A	T	945.18	AC=14;AF=0.778;AN=18;DP=29;ExcessHet=3.0103;FS=0.000;MLEAC=16;MLEAF=0.889;MQ=48.90;QD=42.96;SOR=6.273;ANN=T|missense_variant|MODERATE|EXON_3_23977452_23978517|AAEL012688|transcript|AAEL012688-RA|protein_coding|1/2|c.814A>T|p.Thr272Ser|866/1626|814/1461|272/486||,T|intron_variant|MODIFIER|EXON_3_23942979_23943344|AAEL012675|transcript|AAEL012675-RA|protein_coding|2/3|c.732+34328A>T||||||	GT:AD:DP:GQ:PGT:PID:PL	1/1:0,7:7:21:1|1:23978307_C_T:311,21,0	1/1:0,3:3:9:1|1:23978307_C_T:135,9,0	1/1:0,2:2:6:1|1:23978307_C_T:90,6,0	1/1:0,4:4:12:1|1:23978307_C_T:176,12,0	1/1:0,2:2:6:1|1:23978307_C_T:90,6,0	0/0:3,0:3:0:.:.:0,0,41	./.:1,0:1	0/0:3,0:3:0:.:.:0,0,41	./.:0,0:0	./.:0,0:0	1/1:0,2:2:6:1|1:23978307_C_T:90,6,0	1/1:0,2:2:6:1|1:23978307_C_T:90,6,0	./.:0,0:0	./.:0,0:0	./.:0,0:0
AAEL001047	3	54483055	c.392G>A	p.Arg131Gln	adenylate cyclase	54481583	54495163	C	T	6253.54	AC=19;AF=0.633;AN=30;BaseQRankSum=-0.167;ClippingRankSum=0.000;DP=191;ExcessHet=0.0063;FS=0.000;InbreedingCoeff=0.7037;MLEAC=21;MLEAF=0.700;MQ=50.00;MQRankSum=0.000;QD=38.13;ReadPosRankSum=0.159;SOR=7.403;ANN=T|missense_variant|MODERATE|EXON_3_54481583_54481978|AAEL001047|transcript|AAEL001047-RA|protein_coding|3/5|c.392G>A|p.Arg131Gln|893/2252|392/1479|131/492||	GT:AD:DP:GQ:PL	1/1:1,19:20:19:724,19,0	1/1:0,10:10:30:408,30,0	0/1:2,14:16:34:482,0,34	1/1:0,6:6:18:213,18,0	1/1:0,13:13:39:520,39,0	0/0:12,0:12:30:0,30,450	0/0:4,0:4:0:0,0,82	0/0:5,0:5:12:0,12,180	0/0:1,0:1:3:0,3,37	0/0:5,0:5:12:0,12,180	1/1:0,30:30:90:1209,90,0	1/1:0,20:20:60:802,60,0	1/1:0,18:18:54:734,54,0	1/1:0,11:11:33:444,33,0	1/1:0,20:20:60:802,60,0
AAEL020893	3	83928816	c.1099A>G	p.Asn367Asp	relaxin receptor 2	83814601	84077953	T	C	569.72	AC=10;AF=0.714;AN=14;DP=21;ExcessHet=0.0458;FS=0.000;MLEAC=12;MLEAF=0.857;MQ=44.43;QD=37.98;SOR=5.549;ANN=C|missense_variant|MODERATE|EXON_3_83814601_83814736|AAEL020893|transcript|AAEL020893-RA|protein_coding|12/22|c.1099A>G|p.Asn367Asp|2906/4331|1099/2430|367/809||	GT:AD:DP:GQ:PGT:PID:PL	1/1:0,5:5:15:.:.:204,15,0	./.:0,0:0	./.:2,0:2	./.:1,0:1	1/1:0,2:2:6:.:.:82,6,0	0/0:1,0:1:3:.:.:0,3,37	0/0:1,0:1:3:.:.:0,3,37	./.:0,0:0	./.:0,0:0	./.:0,0:0	1/1:0,4:4:12:.:.:159,12,0	./.:0,0:0	1/1:0,2:2:6:.:.:78,6,0	./.:1,0:1	1/1:0,2:2:6:1|1:83928816_T_C:86,6,0
AAEL012761	3	111632627	c.746A>G	p.Lys249Arg	CYP325T2: cytochrome P450	111623484	111634522	A	G	146.28	AC=4;AF=0.400;AN=10;DP=16;ExcessHet=0.3421;FS=0.000;MLEAC=5;MLEAF=0.500;MQ=40.82;QD=36.57;SOR=3.258;ANN=G|missense_variant|MODERATE|CYP325T2|AAEL012761|transcript|AAEL012761-RA|protein_coding|3/5|c.746A>G|p.Lys249Arg|793/1595|746/1491|249/496||	GT:AD:DP:GQ:PGT:PID:PL	1/1:0,2:2:6:1|1:111632627_A_G:90,6,0	./.:0,0:0	./.:0,0:0	./.:0,0:0	./.:0,0:0	0/0:6,0:6:0:.:.:0,0,163	./.:0,0:0	0/0:3,0:3:6:.:.:0,6,90	0/0:1,0:1:3:.:.:0,3,37	./.:2,0:2	1/1:0,2:2:6:1|1:111632627_A_G:90,6,0	./.:0,0:0	./.:0,0:0	./.:0,0:0	./.:0,0:0
AAEL005596	3	159910858	c.671T>C	p.Phe224Ser	trypsin-epsilon, putative	159909887	159911344	T	C	1202.41	AC=12;AF=0.667;AN=18;DP=41;ExcessHet=0.1703;FS=0.000;MLEAC=15;MLEAF=0.833;MQ=48.46;QD=38.79;SOR=6.932;ANN=C|missense_variant|MODERATE|EXON_3_159909887_159910032|AAEL005596|transcript|AAEL005596-RA|protein_coding|3/4|c.671T>C|p.Phe224Ser|714/1141|671/891|224/296||,C|downstream_gene_variant|MODIFIER|EXON_3_159915380_159915741|AAEL017051|transcript|AAEL017051-RB|protein_coding||c.*4688A>G|||||4522|	GT:AD:DP:GQ:PL	1/1:0,6:6:18:245,18,0	./.:1,0:1	./.:1,0:1	1/1:0,2:2:6:82,6,0	1/1:0,2:2:6:82,6,0	0/0:4,0:4:0:0,0,86	./.:0,0:0	0/0:2,0:2:6:0,6,78	./.:0,0:0	0/0:2,0:2:0:0,0,4	1/1:0,11:11:33:436,33,0	1/1:0,2:2:6:82,6,0	./.:0,0:0	./.:0,0:0	1/1:0,8:8:24:318,24,0
AAEL022918	3	166395487	c.908G>A	p.Arg303Lys	glucose dehydrogenase [FAD, quinone]-like	166394167	166398288	G	A	171.66	AC=4;AF=0.500;AN=8;DP=13;ExcessHet=0.1902;FS=0.000;MLEAC=5;MLEAF=0.625;MQ=33.71;QD=34.33;SOR=3.611;ANN=A|missense_variant|MODERATE|EXON_3_166394167_166398288|AAEL022918|transcript|AAEL022918-RA|protein_coding|1/1|c.908G>A|p.Arg303Lys|1321/4122|908/1548|303/515||,A|intron_variant|MODIFIER|EXON_3_166351710_166351892|AAEL004025|transcript|AAEL004025-RG|protein_coding|2/2|c.292-6328G>A||||||,A|intron…	GT:AD:DP:GQ:PL	1/1:0,3:3:9:122,9,0	./.:0,0:0	./.:1,0:1	./.:0,0:0	./.:1,0:1	0/0:1,0:1:3:0,3,41	./.:0,0:0	0/0:1,0:1:3:0,3,41	./.:0,0:0	./.:0,0:0	1/1:0,2:2:6:82,6,0	./.:2,0:2	./.:0,0:0	./.:2,0:2	./.:0,0:0
AAEL009178	3	176005801	c.925A>G	p.Ile309Val	GNBPB4: Gram-Negative Binding Protein (GNBP) or Beta-1 3-Glucan Binding Protein (BGBP).	176005497	176006888	T	C	221.55	AC=6;AF=0.375;AN=16;DP=22;ExcessHet=0.0152;FS=0.000;MLEAC=5;MLEAF=0.312;MQ=43.30;QD=36.93;SOR=3.912;ANN=C|missense_variant|MODERATE|GNBPB4|AAEL009178|transcript|AAEL009178-RA|protein_coding|3/3|c.925A>G|p.Ile309Val|971/1275|925/1185|309/394||	GT:AD:DP:GQ:PGT:PID:PL	1/1:0,2:2:6:1|1:176005791_T_C:90,6,0	./.:0,0:0	1/1:0,2:2:6:1|1:176005791_T_C:90,6,0	./.:1,0:1	0/0:1,0:1:3:.:.:0,3,41	0/0:6,0:6:18:.:.:0,18,222	0/0:1,0:1:3:.:.:0,3,37	./.:0,0:0	0/0:2,0:2:6:.:.:0,6,78	0/0:4,0:4:12:.:.:0,12,159	1/1:0,2:2:6:1|1:176005791_T_C:90,6,0	./.:1,0:1	./.:0,0:0	./.:0,0:0	./.:0,0:0
AAEL019981	3	219762073	c.59A>C	p.Glu20Ala	proton-coupled amino acid transporter-like protein CG1139 isoform X1	219760463	219762273	T	G	160.78	AC=4;AF=0.286;AN=14;DP=24;ExcessHet=0.0458;FS=0.000;MLEAC=4;MLEAF=0.286;MQ=35.36;QD=32.16;SOR=3.611;ANN=G|missense_variant|MODERATE|EXON_3_219760463_219760951|AAEL019981|transcript|AAEL019981-RA|protein_coding|2/7|c.59A>C|p.Glu20Ala|141/1455|59/1302|20/433||,G|5_prime_UTR_variant|MODIFIER|EXON_3_219760463_219760951|AAEL019981|transcript|AAEL019981-RB|protein_coding|2/7|c.-71A>C|||||130|,G|upstrea…	GT:AD:DP:GQ:PL	1/1:0,3:3:9:122,9,0	./.:0,0:0	./.:1,0:1	./.:1,0:1	./.:1,0:1	0/0:7,0:7:21:0,21,281	0/0:1,0:1:3:0,3,41	0/0:3,0:3:9:0,9,118	0/0:1,0:1:3:0,3,37	0/0:2,0:2:6:0,6,78	1/1:0,2:2:6:82,6,0	./.:0,0:0	./.:1,0:1	./.:0,0:0	./.:1,0:1
AAEL008386	3	224734868	c.25C>T	p.Leu9Phe	ATP-binding cassette sub-family A member 3, putative	224734279	224779573	C	T	738.68	AC=12;AF=0.545;AN=22;DP=33;ExcessHet=0.0016;FS=0.000;InbreedingCoeff=0.6492;MLEAC=14;MLEAF=0.636;MQ=46.63;QD=36.93;SOR=6.091;ANN=T|missense_variant|MODERATE|EXON_3_224734279_224734431|AAEL008386|transcript|AAEL008386-RB|protein_coding|2/9|c.25C>T|p.Leu9Phe|203/5355|25/4992|9/1663||,T|intron_variant|MODIFIER|EXON_3_224734279_224734431|AAEL008386|transcript|AAEL008386-RC|protein_coding|1/7|c.-149+4…	GT:AD:DP:GQ:PL	1/1:0,5:5:15:204,15,0	1/1:0,2:2:6:82,6,0	./.:0,0:0	1/1:0,5:5:15:204,15,0	1/1:0,2:2:6:82,6,0	0/0:4,0:4:12:0,12,159	0/0:1,0:1:3:0,3,37	0/0:1,0:1:3:0,3,41	0/0:1,0:1:3:0,3,41	0/0:3,0:3:9:0,9,118	1/1:0,4:4:12:163,12,0	1/1:0,2:2:6:67,6,0	./.:1,0:1	./.:1,0:1	./.:1,0:1
AAEL020802	3	226735770	c.428A>T	p.Tyr143Phe	uncharacterized protein LOC110679439	226735679	226759280	T	A	253.29	AC=6;AF=0.600;AN=10;DP=16;ExcessHet=0.3218;FS=0.000;MLEAC=7;MLEAF=0.700;MQ=38.19;QD=36.18;SOR=4.174;ANN=A|missense_variant|MODERATE|EXON_3_226735679_226735815|AAEL020802|transcript|AAEL020802-RA|protein_coding|4/4|c.428A>T|p.Tyr143Phe|631/722|428/480|143/159||	GT:AD:DP:GQ:PL	1/1:0,3:3:9:122,9,0	./.:1,0:1	./.:0,0:0	./.:1,0:1	./.:1,0:1	0/0:3,0:3:0:0,0,41	./.:0,0:0	0/0:1,0:1:3:0,3,41	./.:0,0:0	./.:2,0:2	1/1:0,2:2:6:82,6,0	./.:0,0:0	1/1:0,2:2:6:82,6,0	./.:0,0:0	./.:0,0:0
AAEL020902	3	226836824	c.323A>G	p.Glu108Gly	uncharacterized protein LOC110679293	226836479	226843958	T	C	555.48	AC=10;AF=0.714;AN=14;DP=19;ExcessHet=0.0458;FS=0.000;MLEAC=12;MLEAF=0.857;MQ=46.97;QD=37.03;SOR=5.549;ANN=C|missense_variant|MODERATE|EXON_3_226836479_226836684|AAEL020902|transcript|AAEL020902-RA|protein_coding|3/4|c.323A>G|p.Glu108Gly|605/888|323/498|108/165||	GT:AD:DP:GQ:PL	1/1:0,4:4:12:163,12,0	1/1:0,2:2:6:86,6,0	./.:0,0:0	1/1:0,2:2:6:82,6,0	./.:1,0:1	0/0:1,0:1:3:0,3,37	./.:0,0:0	0/0:1,0:1:3:0,3,37	./.:0,0:0	./.:0,0:0	1/1:0,4:4:12:152,12,0	1/1:0,3:3:9:112,9,0	./.:1,0:1	./.:0,0:0	./.:0,0:0
AAEL002820	3	234784513	c.1783T>A	p.Leu595Met	XK-related protein	234750283	234803176	T	A	331.43	AC=6;AF=0.500;AN=12;DP=23;ExcessHet=0.3218;FS=0.000;MLEAC=8;MLEAF=0.667;MQ=38.73;QD=36.83;SOR=4.615;ANN=A|missense_variant|MODERATE|EXON_3_234750283_234751367|AAEL002820|transcript|AAEL002820-RA|protein_coding|5/7|c.1783T>A|p.Leu595Met|2908/4808|1783/3318|595/1105||	GT:AD:DP:GQ:PL	1/1:0,4:4:12:163,12,0	1/1:0,2:2:6:82,6,0	./.:1,0:1	./.:2,0:2	./.:0,0:0	0/0:4,0:4:0:0,0,82	0/0:1,0:1:3:0,3,41	./.:0,0:0	./.:0,0:0	0/0:3,0:3:0:0,0,41	1/1:0,3:3:9:122,9,0	./.:1,0:1	./.:1,0:1	./.:0,0:0	./.:1,0:1
AAEL004673	3	247534713	c.3065T>C	p.Leu1022Ser	uncharacterized protein LOC5565211	247533071	247832685	A	G	1027.62	AC=12;AF=0.600;AN=20;BaseQRankSum=1.282;ClippingRankSum=-0.000;DP=46;ExcessHet=0.0473;FS=0.000;InbreedingCoeff=0.4636;MLEAC=14;MLEAF=0.700;MQ=48.36;MQRankSum=-0.000;QD=35.44;ReadPosRankSum=-0.319;SOR=4.479;ANN=G|missense_variant|MODERATE|EXON_3_247533071_247533570|AAEL004673|transcript|AAEL004673-RA|protein_coding|6/9|c.3065T>C|p.Leu1022Ser|3899/4876|3065/3582|1022/1193||,G|missense_variant|MODER…	GT:AD:DP:GQ:PL	1/1:1,4:5:5:154,5,0	1/1:1,3:4:2:113,2,0	./.:1,0:1	./.:0,0:0	./.:0,0:0	0/0:7,0:7:0:0,0,200	0/0:1,0:1:3:0,3,37	0/0:3,0:3:6:0,6,90	./.:0,0:0	0/0:4,0:4:0:0,0,78	1/1:0,10:10:30:404,30,0	./.:1,0:1	1/1:0,2:2:6:82,6,0	1/1:0,3:3:9:119,9,0	1/1:0,5:5:15:204,15,0
AAEL008280	3	250531136	c.557C>A	p.Pro186Gln	formin-G	250530052	250531673	C	A	4899.12	AC=20;AF=0.769;AN=26;DP=126;ExcessHet=0.0027;FS=0.000;InbreedingCoeff=0.7496;MLEAC=23;MLEAF=0.885;MQ=50.00;QD=39.83;SOR=9.641;ANN=A|missense_variant|MODERATE|EXON_3_250530052_250531673|AAEL008280|transcript|AAEL008280-RA|protein_coding|1/1|c.557C>A|p.Pro186Gln|1085/1622|557/909|186/302||	GT:AD:DP:GQ:PL	1/1:0,20:20:60:800,60,0	1/1:0,11:11:33:445,33,0	1/1:0,10:10:30:403,30,0	1/1:0,8:8:24:321,24,0	1/1:0,13:13:39:523,39,0	0/0:1,0:1:3:0,3,41	./.:0,0:0	0/0:1,0:1:3:0,3,37	./.:0,0:0	0/0:1,0:1:3:0,3,41	1/1:0,19:19:57:766,57,0	1/1:0,8:8:24:323,24,0	1/1:0,12:12:36:485,36,0	1/1:0,12:12:36:481,36,0	1/1:0,10:10:30:408,30,0
AAEL018146	3	256073662	c.97G>A	p.Gly33Arg	uncharacterized protein LOC5569544	255693667	255982103	C	T	126.88	AC=4;AF=0.400;AN=10;DP=14;ExcessHet=0.1047;FS=0.000;MLEAC=4;MLEAF=0.400;MQ=35.36;QD=31.72;SOR=3.258;ANN=T|missense_variant|MODERATE|EXON_3_255693667_255694303|AAEL018146|transcript|AAEL018146-RD|protein_coding|1/16|c.97G>A|p.Gly33Arg|355/4983|97/4365|33/1454||,T|missense_variant|MODERATE|EXON_3_255693667_255694303|AAEL018146|transcript|AAEL018146-RE|protein_coding|1/15|c.97G>A|p.Gly33Arg|352/4503…	GT:AD:DP:GQ:PL	1/1:0,2:2:6:82,6,0	./.:0,0:0	./.:1,0:1	./.:1,0:1	./.:0,0:0	0/0:3,0:3:9:0,9,122	./.:0,0:0	0/0:1,0:1:3:0,3,37	./.:0,0:0	0/0:2,0:2:6:0,6,82	1/1:0,2:2:6:82,6,0	./.:0,0:0	./.:1,0:1	./.:0,0:0	./.:1,0:1
AAEL022364	3	261604605	c.1408C>A	p.Leu470Ile	uncharacterized protein LOC5571112	261603366	261618329	G	T	614.88	AC=8;AF=0.500;AN=16;DP=24;ExcessHet=0.0118;FS=0.000;MLEAC=9;MLEAF=0.562;MQ=46.77;QD=43.92;SOR=5.421;ANN=T|missense_variant|MODERATE|EXON_3_261603366_261603970|AAEL022364|transcript|AAEL022364-RA|protein_coding|5/8|c.1408C>A|p.Leu470Ile|1951/3005|1408/2445|470/814||,T|missense_variant|MODERATE|EXON_3_261603366_261603970|AAEL022364|transcript|AAEL022364-RB|protein_coding|5/9|c.1408C>A|p.Leu470Ile|1…	GT:AD:DP:GQ:PGT:PID:PL	1/1:0,2:2:9:1|1:261604603_T_A:127,9,0	./.:0,0:0	./.:2,0:2	./.:0,0:0	./.:0,0:0	0/0:4,0:4:12:.:.:0,12,163	0/0:1,0:1:3:.:.:0,3,41	./.:0,0:0	0/0:2,0:2:6:.:.:0,6,82	0/0:1,0:1:3:.:.:0,3,41	1/1:0,6:6:18:1|1:261604603_T_A:270,18,0	./.:0,0:0	1/1:0,4:4:12:1|1:261604603_T_A:180,12,0	1/1:0,2:2:6:1|1:261604603_T_A:90,6,0	./.:0,0:0
AAEL004819	3	274793428	c.4439A>T	p.Gln1480Leu	uncharacterized protein LOC5565485	274787634	274864229	T	A	128.67	AC=4;AF=0.400;AN=10;DP=12;ExcessHet=0.1047;FS=0.000;MLEAC=4;MLEAF=0.400;MQ=35.36;QD=32.17;SOR=3.258;ANN=A|missense_variant|MODERATE|EXON_3_274787634_274789306|AAEL004819|transcript|AAEL004819-RA|protein_coding|16/19|c.4439A>T|p.Gln1480Leu|4670/6731|4439/4914|1480/1637||	GT:AD:DP:GQ:PGT:PID:PL	1/1:0,2:2:6:.:.:78,6,0	./.:0,0:0	./.:0,0:0	./.:1,0:1	./.:1,0:1	0/0:2,0:2:6:.:.:0,6,78	0/0:1,0:1:3:.:.:0,3,37	./.:0,0:0	0/0:1,0:1:3:.:.:0,3,37	./.:0,0:0	1/1:0,2:2:6:1|1:274793428_T_A:86,6,0	./.:0,0:0	./.:1,0:1	./.:0,0:0	./.:1,0:1
AAEL014700	3	295730206	c.1645C>T	p.Pro549Ser	sugar transporter	295712815	295730250	C	T	451.14	AC=8;AF=0.571;AN=14;DP=18;ExcessHet=0.0254;FS=0.000;MLEAC=9;MLEAF=0.643;MQ=44.32;QD=41.01;SOR=4.977;ANN=T|missense_variant|MODERATE|EXON_3_295712815_295713021|AAEL014700|transcript|AAEL014700-RA|protein_coding|11/11|c.1645C>T|p.Pro549Ser|2011/2055|1645/1674|549/557||	GT:AD:DP:GQ:PGT:PID:PL	1/1:0,3:3:9:1|1:295730199_C_A:135,9,0	./.:1,0:1	1/1:0,2:2:6:1|1:295730199_C_A:90,6,0	./.:1,0:1	./.:0,0:0	0/0:2,0:2:6:.:.:0,6,78	./.:0,0:0	./.:0,0:0	0/0:1,0:1:3:.:.:0,3,41	0/0:1,0:1:3:.:.:0,3,37	1/1:0,4:4:12:1|1:295730199_C_A:180,12,0	./.:0,0:0	./.:1,0:1	1/1:0,2:2:6:1|1:295730199_C_A:90,6,0	./.:0,0:0
AAEL026672	3	312684581	c.540A>T	p.Gln180His	C2H2-type Zn-finger protein	312683737	312702726	T	A	4764.76	AC=19;AF=0.633;AN=30;BaseQRankSum=2.552;ClippingRankSum=-0.000;DP=185;ExcessHet=0.0024;FS=0.000;InbreedingCoeff=0.8591;MLEAC=19;MLEAF=0.633;MQ=50.00;MQRankSum=-0.000;QD=39.06;ReadPosRankSum=1.827;SOR=5.170;ANN=A|missense_variant|MODERATE|EXON_3_312683737_312684902|AAEL026672|transcript|AAEL026672-RA|protein_coding|2/2|c.540A>T|p.Gln180His|661/1505|540/1329|180/442||,A|upstream_gene_variant|MODIFI…	GT:AD:DP:GQ:PGT:PID:PL	1/1:0,24:24:72:.:.:959,72,0	1/1:0,6:6:18:.:.:245,18,0	1/1:0,10:10:30:.:.:389,30,0	1/1:0,9:9:27:.:.:362,27,0	1/1:0,7:7:24:1|1:312684566_C_T:328,24,0	0/0:26,0:26:54:.:.:0,54,810	0/0:7,0:7:12:.:.:0,12,180	0/0:9,0:9:12:.:.:0,12,180	0/0:5,0:5:12:.:.:0,12,180	0/0:16,0:16:36:.:.:0,36,540	1/1:1,27:28:49:.:.:1062,49,0	0/1:1,9:10:5:.:.:332,0,5	1/1:0,10:10:30:.:.:403,30,0	1/1:0,8:8:24:.:.:326,24,0	1/1:0,10:10:33:1|1:312684566_C_T:453,33,0
AAEL014515	3	313415584	c.157T>A	p.Leu53Met	metalloproteinase, putative	313415116	313416674	T	A	6312.06	AC=20;AF=0.667;AN=30;BaseQRankSum=-0.196;ClippingRankSum=0.000;DP=242;ExcessHet=0.0002;FS=0.000;InbreedingCoeff=0.8507;MLEAC=20;MLEAF=0.667;MQ=50.00;MQRankSum=0.000;QD=37.35;ReadPosRankSum=0.125;SOR=7.006;ANN=A|missense_variant|MODERATE|EXON_3_313404101_313404153|AAEL014515|transcript|AAEL014515-RA|protein_coding|2/3|c.157T>A|p.Leu53Met|405/1437|157/798|53/265||,A|missense_variant|MODERATE|EXON_3…	GT:AD:DP:GQ:PL	1/1:1,26:27:40:1001,40,0	1/1:0,13:13:39:501,39,0	1/1:1,16:17:10:606,10,0	1/1:0,16:16:48:638,48,0	1/1:1,13:14:1:475,1,0	0/0:26,0:26:60:0,60,900	0/0:3,0:3:6:0,6,90	0/0:12,0:12:30:0,30,450	0/0:17,0:17:42:0,42,630	0/0:15,0:15:39:0,39,585	1/1:0,27:27:81:1090,81,0	1/1:1,14:15:4:519,4,0	1/1:0,18:18:54:692,54,0	1/1:0,8:8:24:316,24,0	1/1:0,14:14:42:565,42,0
AAEL024186	3	313968111	c.1895C>T	p.Thr632Met	huntingtin-interacting protein 1 isoform X3	313952175	314003140	G	A	3363.27	AC=20;AF=0.667;AN=30;DP=185;ExcessHet=0.0066;FS=0.000;InbreedingCoeff=0.7473;MLEAC=22;MLEAF=0.733;MQ=50.00;QD=40.04;SOR=5.574;ANN=A|missense_variant|MODERATE|EXON_3_313952175_313953289|AAEL024186|transcript|AAEL024186-RI|protein_coding|8/13|c.1895C>T|p.Thr632Met|2344/4875|1895/3702|632/1233||,A|missense_variant|MODERATE|EXON_3_313952175_313953289|AAEL024186|transcript|AAEL024186-RA|protein_coding…	GT:AD:DP:GQ:PGT:PID:PL	1/1:0,17:17:51:.:.:718,51,0	1/1:0,6:6:18:1|1:313968092_G_A:270,18,0	1/1:0,2:2:6:.:.:82,6,0	1/1:0,5:5:15:.:.:173,15,0	1/1:0,9:9:27:.:.:367,27,0	0/0:35,0:35:24:.:.:0,24,1247	0/0:19,0:19:0:.:.:0,0,603	0/0:15,0:15:4:.:.:0,4,526	0/0:12,0:12:0:.:.:0,0,408	0/0:20,0:20:54:.:.:0,54,810	1/1:0,18:18:54:.:.:734,54,0	1/1:0,7:7:21:.:.:289,21,0	1/1:0,9:9:27:.:.:363,27,0	1/1:0,5:5:15:.:.:204,15,0	1/1:0,6:6:18:.:.:241,18,0
AAEL024186	3	313968144	c.1862A>T	p.Gln621Leu	huntingtin-interacting protein 1 isoform X3	313952175	314003140	T	A	1136.98	AC=10;AF=0.500;AN=20;DP=112;ExcessHet=0.0030;FS=0.000;InbreedingCoeff=0.9456;MLEAC=10;MLEAF=0.500;MQ=50.00;QD=37.90;SOR=5.421;ANN=A|missense_variant|MODERATE|EXON_3_313952175_313953289|AAEL024186|transcript|AAEL024186-RI|protein_coding|8/13|c.1862A>T|p.Gln621Leu|2311/4875|1862/3702|621/1233||,A|missense_variant|MODERATE|EXON_3_313952175_313953289|AAEL024186|transcript|AAEL024186-RA|protein_coding…	GT:AD:DP:GQ:PL	1/1:0,8:8:24:320,24,0	./.:0,0:0	./.:0,0:0	./.:0,0:0	1/1:0,6:6:18:242,18,0	0/0:29,0:29:60:0,60,900	0/0:16,0:16:30:0,30,450	0/0:12,0:12:21:0,21,315	0/0:9,0:9:21:0,21,315	0/0:16,0:16:27:0,27,405	1/1:0,9:9:27:364,27,0	./.:0,0:0	1/1:0,5:5:15:203,15,0	1/1:0,2:2:6:82,6,0	./.:0,0:0
AAEL006035	3	315049956	c.569G>A	p.Ser190Asn	RNA polymerase II elongation factor Ell isoform X1	314752557	315059781	G	A	10939.1	AC=20;AF=0.667;AN=30;DP=396;ExcessHet=0.0002;FS=0.000;InbreedingCoeff=0.9926;MLEAC=20;MLEAF=0.667;MQ=50.00;QD=39.92;SOR=11.234;ANN=A|missense_variant|MODERATE|EXON_3_314752556_314753096|AAEL006035|transcript|AAEL006035-RB|protein_coding|5/13|c.569G>A|p.Ser190Asn|1469/7509|569/2274|190/757||,A|missense_variant|MODERATE|EXON_3_314752556_314753096|AAEL006035|transcript|AAEL006035-RK|protein_coding|4…	GT:AD:DP:GQ:PL	1/1:0,44:44:99:1781,132,0	1/1:0,27:27:81:1065,81,0	1/1:0,19:19:57:771,57,0	1/1:0,29:29:87:1178,87,0	1/1:0,31:31:93:1251,93,0	0/0:37,0:37:71:0,71,1393	0/0:19,0:19:16:0,16,689	0/0:20,0:20:60:0,60,811	0/0:19,0:19:16:0,16,676	0/0:26,0:26:37:0,37,966	1/1:0,38:38:99:1537,114,0	1/1:0,20:20:60:780,60,0	1/1:0,16:16:48:652,48,0	1/1:0,29:29:87:1170,87,0	1/1:0,21:21:63:852,63,0
AAEL006013	3	315165746	c.3826A>G	p.Ile1276Val	huntingtin interacting protein	315152265	315181041	T	C	1872.13	AC=20;AF=0.667;AN=30;DP=138;ExcessHet=0.0016;FS=0.000;InbreedingCoeff=0.7550;MLEAC=21;MLEAF=0.700;MQ=50.00;QD=38.21;SOR=7.824;ANN=C|missense_variant|MODERATE|EXON_3_315152265_315152759|AAEL006013|transcript|AAEL006013-RB|protein_coding|3/6|c.3826A>G|p.Ile1276Val|4108/8052|3826/7455|1276/2484||	GT:AD:DP:GQ:PL	1/1:0,8:8:24:324,24,0	1/1:0,4:4:12:163,12,0	1/1:0,5:5:15:202,15,0	1/1:0,6:6:18:243,18,0	1/1:0,2:2:6:80,6,0	0/0:35,0:35:24:0,24,1223	0/0:14,0:14:1:0,1,463	0/0:12,0:12:0:0,0,386	0/0:14,0:14:42:0,42,549	0/0:14,0:14:42:0,42,563	1/1:0,9:9:27:365,27,0	1/1:0,4:4:12:132,12,0	1/1:0,4:4:12:161,12,0	1/1:0,5:5:15:202,15,0	1/1:0,2:2:6:82,6,0
AAEL006013	3	315167227	c.2345C>T	p.Pro782Leu	huntingtin interacting protein	315152265	315181041	G	A	6343.76	AC=22;AF=0.733;AN=30;BaseQRankSum=0.282;ClippingRankSum=0.000;DP=218;ExcessHet=0.1073;FS=0.000;InbreedingCoeff=0.5538;MLEAC=23;MLEAF=0.767;MQ=50.00;MQRankSum=0.000;QD=38.92;ReadPosRankSum=1.186;SOR=3.767;ANN=A|missense_variant|MODERATE|EXON_3_315152265_315152759|AAEL006013|transcript|AAEL006013-RB|protein_coding|3/6|c.2345C>T|p.Pro782Leu|2627/8052|2345/7455|782/2484||	GT:AD:DP:GQ:PGT:PID:PL	1/1:0,26:26:81:1|1:315167227_G_A:1207,81,0	1/1:0,10:10:30:1|1:315167227_G_A:450,30,0	1/1:0,10:10:30:1|1:315167227_G_A:450,30,0	1/1:0,12:12:36:1|1:315167227_G_A:536,36,0	1/1:0,16:16:51:1|1:315167227_G_A:761,51,0	0/0:31,0:31:0:.:.:0,0,981	0/0:9,0:9:27:.:.:0,27,348	0/1:7,2:9:54:.:.:54,0,249	0/1:14,2:16:42:0|1:315167227_G_A:42,0,582	0/0:14,0:14:42:.:.:0,42,563	1/1:0,22:22:69:1|1:315167227_G_A:1018,69,0	1/1:0,9:9:27:1|1:315167227_G_A:397,27,0	1/1:0,8:8:24:1|1:315167227_G_A:352,24,0	1/1:0,16:16:48:1|1:315167227_G_A:712,48,0	1/1:0,9:9:30:1|1:315167227_G_A:442,30,0
AAEL006013	3	315167240	c.2332G>A	p.Val778Ile	huntingtin interacting protein	315152265	315181041	C	T	5881.47	AC=21;AF=0.700;AN=30;BaseQRankSum=0.567;ClippingRankSum=0.000;DP=225;ExcessHet=0.0438;FS=0.000;InbreedingCoeff=0.6556;MLEAC=23;MLEAF=0.767;MQ=50.00;MQRankSum=0.000;QD=39.74;ReadPosRankSum=-0.080;SOR=4.407;ANN=T|missense_variant|MODERATE|EXON_3_315152265_315152759|AAEL006013|transcript|AAEL006013-RB|protein_coding|3/6|c.2332G>A|p.Val778Ile|2614/8052|2332/7455|778/2484||	GT:AD:DP:GQ:PGT:PID:PL	1/1:0,26:26:78:1|1:315167227_G_A:1166,78,0	1/1:0,10:10:30:1|1:315167227_G_A:450,30,0	1/1:0,10:10:30:1|1:315167227_G_A:450,30,0	1/1:0,11:11:33:1|1:315167227_G_A:495,33,0	1/1:0,17:17:51:1|1:315167227_G_A:761,51,0	0/0:36,0:36:0:.:.:0,0,1214	0/0:12,0:12:36:.:.:0,36,459	0/0:12,0:12:0:.:.:0,0,408	0/1:14,2:16:42:0|1:315167227_G_A:42,0,582	0/0:16,0:16:45:.:.:0,45,675	1/1:0,21:21:63:1|1:315167227_G_A:937,63,0	1/1:0,8:8:24:1|1:315167227_G_A:356,24,0	1/1:0,6:6:18:1|1:315167227_G_A:270,18,0	1/1:0,14:14:42:1|1:315167227_G_A:630,42,0	1/1:0,9:9:27:1|1:315167227_G_A:401,27,0
AAEL006013	3	315167311	c.2261C>T	p.Pro754Leu	huntingtin interacting protein	315152265	315181041	G	A	3172.01	AC=14;AF=0.583;AN=24;DP=188;ExcessHet=0.0058;FS=0.000;InbreedingCoeff=0.8037;MLEAC=16;MLEAF=0.667;MQ=44.54;QD=43.45;SOR=8.608;ANN=A|missense_variant|MODERATE|EXON_3_315152265_315152759|AAEL006013|transcript|AAEL006013-RB|protein_coding|3/6|c.2261C>T|p.Pro754Leu|2543/8052|2261/7455|754/2484||	GT:AD:DP:GQ:PGT:PID:PL	1/1:0,18:18:54:1|1:315167307_A_G:802,54,0	1/1:0,7:7:21:1|1:315167307_A_G:315,21,0	1/1:0,5:5:15:1|1:315167307_A_G:217,15,0	1/1:0,11:11:33:1|1:315167307_A_G:487,33,0	1/1:0,12:12:36:1|1:315167307_A_G:540,36,0	0/0:35,0:35:0:.:.:0,0,1134	0/0:13,0:13:39:.:.:0,39,508	0/0:14,0:14:5:.:.:0,5,493	0/0:15,0:15:4:.:.:0,4,504	0/0:19,0:19:16:.:.:0,16,663	1/1:0,14:14:42:1|1:315167307_A_G:622,42,0	./.:6,0:6	./.:4,0:4	./.:9,0:9	1/1:0,6:6:18:1|1:315167307_A_G:262,18,0
AAEL006013	3	315167530	c.2042T>C	p.Val681Ala	huntingtin interacting protein	315152265	315181041	A	G	2066.68	AC=16;AF=0.615;AN=26;DP=85;ExcessHet=0.0036;FS=0.000;InbreedingCoeff=0.7980;MLEAC=18;MLEAF=0.692;MQ=48.90;QD=46.97;SOR=7.614;ANN=G|missense_variant|MODERATE|EXON_3_315152265_315152759|AAEL006013|transcript|AAEL006013-RB|protein_coding|3/6|c.2042T>C|p.Val681Ala|2324/8052|2042/7455|681/2484||	GT:AD:DP:GQ:PGT:PID:PL	1/1:0,8:8:27:1|1:315167530_A_G:401,27,0	1/1:0,4:4:12:1|1:315167530_A_G:180,12,0	./.:1,0:1	1/1:0,6:6:18:1|1:315167530_A_G:270,18,0	1/1:0,5:5:18:1|1:315167530_A_G:266,18,0	0/0:18,0:18:13:.:.:0,13,618	0/0:3,0:3:9:.:.:0,9,107	0/0:6,0:6:0:.:.:0,0,163	0/0:3,0:3:6:.:.:0,6,90	0/0:9,0:9:27:.:.:0,27,363	1/1:0,10:10:33:1|1:315167530_A_G:491,33,0	1/1:0,5:5:15:1|1:315167530_A_G:225,15,0	./.:1,0:1	1/1:0,2:2:6:1|1:315167530_A_G:90,6,0	1/1:0,4:4:15:1|1:315167530_A_G:221,15,0
AAEL006013	3	315167551	c.2021C>G	p.Thr674Arg	huntingtin interacting protein	315152265	315181041	G	C	2633.85	AC=16;AF=0.615;AN=26;DP=107;ExcessHet=0.0036;FS=0.000;InbreedingCoeff=0.8591;MLEAC=17;MLEAF=0.654;MQ=49.21;QD=42.48;SOR=8.287;ANN=C|missense_variant|MODERATE|EXON_3_315152265_315152759|AAEL006013|transcript|AAEL006013-RB|protein_coding|3/6|c.2021C>G|p.Thr674Arg|2303/8052|2021/7455|674/2484||	GT:AD:DP:GQ:PGT:PID:PL	1/1:0,13:13:39:1|1:315167530_A_G:564,39,0	1/1:0,5:5:15:1|1:315167530_A_G:221,15,0	./.:1,0:1	1/1:0,8:8:24:1|1:315167530_A_G:352,24,0	1/1:0,8:8:24:1|1:315167530_A_G:347,24,0	0/0:19,0:19:16:.:.:0,16,685	0/0:3,0:3:9:.:.:0,9,118	0/0:6,0:6:0:.:.:0,0,163	0/0:5,0:5:15:.:.:0,15,196	0/0:10,0:10:30:.:.:0,30,386	1/1:0,13:13:39:1|1:315167530_A_G:572,39,0	1/1:0,6:6:18:1|1:315167530_A_G:266,18,0	./.:1,0:1	1/1:0,3:3:9:1|1:315167530_A_G:131,9,0	1/1:0,6:6:18:1|1:315167530_A_G:262,18,0
AAEL006013	3	315167645	c.1927A>C	p.Lys643Gln	huntingtin interacting protein	315152265	315181041	T	G	2705.96	AC=20;AF=0.667;AN=30;DP=95;ExcessHet=0.0002;FS=0.000;InbreedingCoeff=0.8399;MLEAC=21;MLEAF=0.700;MQ=50.00;QD=39.22;SOR=8.497;ANN=G|missense_variant|MODERATE|EXON_3_315152265_315152759|AAEL006013|transcript|AAEL006013-RB|protein_coding|3/6|c.1927A>C|p.Lys643Gln|2209/8052|1927/7455|643/2484||	GT:AD:DP:GQ:PL	1/1:0,12:12:36:489,36,0	1/1:0,5:5:15:204,15,0	1/1:0,5:5:15:200,15,0	1/1:0,4:4:12:163,12,0	1/1:0,2:2:6:82,6,0	0/0:13,0:13:36:0,36,540	0/0:5,0:5:15:0,15,189	0/0:3,0:3:9:0,9,107	0/0:2,0:2:3:0,3,45	0/0:3,0:3:9:0,9,114	1/1:0,16:16:48:644,48,0	1/1:0,3:3:9:122,9,0	1/1:0,5:5:15:204,15,0	1/1:0,10:10:30:400,30,0	1/1:0,7:7:21:285,21,0
AAEL006013	3	315167981	c.1591A>G	p.Thr531Ala	huntingtin interacting protein	315152265	315181041	T	C	2558.75	AC=14;AF=0.583;AN=24;DP=94;ExcessHet=0.0132;FS=0.000;InbreedingCoeff=0.7520;MLEAC=16;MLEAF=0.667;MQ=49.63;QD=38.77;SOR=8.410;ANN=C|missense_variant|MODERATE|EXON_3_315152265_315152759|AAEL006013|transcript|AAEL006013-RB|protein_coding|3/6|c.1591A>G|p.Thr531Ala|1873/8052|1591/7455|531/2484||	GT:AD:DP:GQ:PL	1/1:0,18:18:54:717,54,0	1/1:0,7:7:21:277,21,0	./.:1,0:1	1/1:0,5:5:15:195,15,0	1/1:0,11:11:33:440,33,0	0/0:11,0:11:0:0,0,341	0/0:6,0:6:0:0,0,137	0/0:3,0:3:9:0,9,118	0/0:3,0:3:9:0,9,118	0/0:4,0:4:12:0,12,163	1/1:0,12:12:36:481,36,0	1/1:0,4:4:12:159,12,0	./.:0,0:0	1/1:0,9:9:27:359,27,0	./.:0,0:0
AAEL006013	3	315168065	c.1507G>A	p.Val503Ile	huntingtin interacting protein	315152265	315181041	C	T	6229.87	AC=21;AF=0.700;AN=30;BaseQRankSum=1.925;ClippingRankSum=-0.000;DP=230;ExcessHet=0.0046;FS=18.423;InbreedingCoeff=0.8079;MLEAC=22;MLEAF=0.733;MQ=50.00;MQRankSum=-0.000;QD=36.86;ReadPosRankSum=1.448;SOR=5.981;ANN=T|missense_variant|MODERATE|EXON_3_315152265_315152759|AAEL006013|transcript|AAEL006013-RB|protein_coding|3/6|c.1507G>A|p.Val503Ile|1789/8052|1507/7455|503/2484||	GT:AD:DP:GQ:PL	1/1:0,28:28:84:1106,84,0	1/1:0,15:15:45:572,45,0	1/1:0,8:8:24:326,24,0	1/1:0,20:20:60:815,60,0	1/1:0,16:16:48:621,48,0	0/0:24,0:24:31:0,31,889	0/1:7,2:9:54:54,0,250	0/0:6,0:6:18:0,18,245	0/0:16,0:16:7:0,7,567	0/0:15,0:15:42:0,42,630	1/1:1,25:26:64:988,64,0	1/1:0,13:13:39:517,39,0	1/1:0,8:8:24:326,24,0	1/1:0,14:14:42:570,42,0	1/1:1,11:12:22:424,22,0
AAEL006013	3	315168103	c.1469C>A	p.Thr490Lys	huntingtin interacting protein	315152265	315181041	G	T	1993.28	AC=17;AF=0.654;AN=26;BaseQRankSum=-0.674;ClippingRankSum=-0.000;DP=84;ExcessHet=0.0090;FS=0.000;InbreedingCoeff=0.6218;MLEAC=18;MLEAF=0.692;MQ=49.11;MQRankSum=-0.000;QD=36.24;ReadPosRankSum=0.674;SOR=4.370;ANN=T|missense_variant|MODERATE|EXON_3_315152265_315152759|AAEL006013|transcript|AAEL006013-RB|protein_coding|3/6|c.1469C>A|p.Thr490Lys|1751/8052|1469/7455|490/2484||	GT:AD:DP:GQ:PL	1/1:0,16:16:48:632,48,0	1/1:0,8:8:24:311,24,0	1/1:0,3:3:9:122,9,0	1/1:0,8:8:24:289,24,0	1/1:0,5:5:15:198,15,0	0/0:14,0:14:1:0,1,480	0/1:2,2:4:65:65,0,69	0/0:2,0:2:6:0,6,73	0/0:7,0:7:18:0,18,270	0/0:4,0:4:12:0,12,163	1/1:0,6:6:18:245,18,0	./.:1,0:1	1/1:0,2:2:6:82,6,0	./.:1,0:1	1/1:0,3:3:9:122,9,0
AAEL002696	3	315501745	c.2258C>T	p.Thr753Ile	glutamyl aminopeptidase	315501434	315504094	G	A	1003.28	AC=16;AF=0.615;AN=26;DP=52;ExcessHet=0.0005;FS=0.000;InbreedingCoeff=0.7728;MLEAC=16;MLEAF=0.615;MQ=50.00;QD=37.16;SOR=6.666;ANN=A|missense_variant|MODERATE|EXON_3_315501434_315502190|AAEL002696|transcript|AAEL002696-RA|protein_coding|2/2|c.2258C>T|p.Thr753Ile|2296/2607|2258/2487|753/828||	GT:AD:DP:GQ:PL	1/1:0,5:5:15:202,15,0	1/1:0,3:3:9:121,9,0	./.:0,0:0	1/1:0,3:3:9:117,9,0	1/1:0,2:2:6:82,6,0	0/0:11,0:11:33:0,33,426	0/0:2,0:2:6:0,6,82	0/0:3,0:3:9:0,9,122	0/0:2,0:2:6:0,6,74	0/0:7,0:7:21:0,21,281	1/1:0,6:6:18:239,18,0	1/1:0,3:3:9:117,9,0	./.:0,0:0	1/1:0,3:3:9:122,9,0	1/1:0,2:2:6:82,6,0
AAEL006023	3	315544041	c.352G>A	p.Ala118Thr	Vanin-like protein 1 precursor, putative	315542318	315544574	C	T	11390.4	AC=22;AF=0.733;AN=30;BaseQRankSum=0.802;ClippingRankSum=0.000;DP=380;ExcessHet=0.0458;FS=0.000;InbreedingCoeff=0.6593;MLEAC=22;MLEAF=0.733;MQ=50.00;MQRankSum=0.000;QD=39.55;ReadPosRankSum=0.224;SOR=1.918;ANN=T|missense_variant|MODERATE|EXON_3_315542318_315542792|AAEL006023|transcript|AAEL006023-RA|protein_coding|2/4|c.352G>A|p.Ala118Thr|475/2010|352/1581|118/526||	GT:AD:DP:GQ:PGT:PID:PL	1/1:0,36:36:99:1|1:315544038_T_G:1652,111,0	1/1:0,19:19:57:1|1:315544038_T_G:855,57,0	1/1:0,25:25:78:1|1:315544038_T_G:1157,78,0	1/1:0,22:22:66:1|1:315544038_T_G:990,66,0	1/1:0,23:23:72:1|1:315544038_T_G:1076,72,0	0/0:39,0:39:93:.:.:0,93,1395	0/1:15,2:17:30:.:.:30,0,546	0/0:28,0:28:63:.:.:0,63,945	0/1:19,3:22:54:.:.:54,0,673	0/0:25,0:25:54:.:.:0,54,810	1/1:0,37:37:99:1|1:315544038_T_G:1706,114,0	1/1:0,24:24:72:1|1:315544038_T_G:1080,72,0	1/1:0,24:24:72:1|1:315544038_T_G:1080,72,0	1/1:0,18:18:54:1|1:315544038_T_G:810,54,0	1/1:0,21:21:66:1|1:315544038_T_G:986,66,0
AAEL025718	3	315657189	c.1045A>G	p.Ile349Val	vanin-like protein 2	315605531	315658201	A	G	1007.42	AC=14;AF=0.583;AN=24;DP=134;ExcessHet=0.0009;FS=0.000;InbreedingCoeff=0.8820;MLEAC=13;MLEAF=0.542;MQ=47.43;QD=37.31;SOR=6.666;ANN=G|missense_variant|MODERATE|EXON_3_315605020_315605487|AAEL025718|transcript|AAEL025718-RA|protein_coding|6/7|c.1045A>G|p.Ile349Val|1715/2672|1045/1698|349/565||,G|missense_variant|MODERATE|EXON_3_315605020_315605487|AAEL025718|transcript|AAEL025718-RD|protein_coding|6…	GT:AD:DP:GQ:PL	1/1:0,5:5:15:198,15,0	1/1:0,3:3:9:117,9,0	1/1:0,2:2:6:82,6,0	./.:1,0:1	./.:1,0:1	0/0:33,0:33:69:0,69,1035	0/0:18,0:18:33:0,33,495	0/0:17,0:17:33:0,33,495	0/0:15,0:15:24:0,24,360	0/0:21,0:21:39:0,39,585	1/1:0,7:7:21:285,21,0	1/1:0,2:2:6:82,6,0	./.:1,0:1	1/1:0,5:5:15:203,15,0	1/1:0,3:3:9:122,9,0
AAEL006034	3	315667514	c.1222G>A	p.Ala408Thr	Vanin-like protein 1 precursor, putative	315658341	315668048	G	A	285.66	AC=8;AF=0.571;AN=14;DP=14;ExcessHet=0.0254;FS=0.000;MLEAC=9;MLEAF=0.643;MQ=47.43;QD=35.71;SOR=4.407;ANN=A|missense_variant|MODERATE|EXON_3_315658341_315658600|AAEL006034|transcript|AAEL006034-RA|protein_coding|3/4|c.1222G>A|p.Ala408Thr|1281/1744|1222/1641|408/546||	GT:AD:DP:GQ:PL	1/1:0,2:2:6:82,6,0	./.:1,0:1	./.:0,0:0	./.:0,0:0	1/1:0,2:2:6:82,6,0	0/0:2,0:2:6:0,6,78	0/0:1,0:1:3:0,3,37	0/0:1,0:1:3:0,3,37	./.:0,0:0	./.:0,0:0	1/1:0,2:2:6:82,6,0	1/1:0,2:2:6:82,6,0	./.:0,0:0	./.:0,0:0	./.:0,0:0
AAEL021071	3	315762190	c.724G>A	p.Val242Ile	leucine-rich repeat-containing protein 47	315750009	315763297	G	A	485.91	AC=14;AF=0.583;AN=24;DP=117;ExcessHet=0.0009;FS=0.000;InbreedingCoeff=0.7799;MLEAC=12;MLEAF=0.500;MQ=50.00;QD=32.39;SOR=5.549;ANN=A|missense_variant|MODERATE|EXON_3_315750009_315750682|AAEL021071|transcript|AAEL021071-RA|protein_coding|3/4|c.724G>A|p.Val242Ile|915/1990|724/1599|242/532||,A|missense_variant|MODERATE|EXON_3_315750009_315750682|AAEL021071|transcript|AAEL021071-RB|protein_coding|3/3|…	GT:AD:DP:GQ:PL	1/1:0,2:2:6:74,6,0	./.:0,0:0	1/1:0,2:2:6:74,6,0	1/1:0,2:2:6:74,6,0	1/1:0,2:2:6:74,6,0	0/0:33,0:33:93:0,93,1395	0/0:15,0:15:42:0,42,630	0/0:21,0:21:60:0,60,856	0/0:15,0:15:45:0,45,612	0/0:18,0:18:54:0,54,730	1/1:0,3:3:9:114,9,0	1/1:0,2:2:6:78,6,0	1/1:0,2:2:6:74,6,0	./.:0,0:0	./.:0,0:0
AAEL006032	3	315875809	c.485G>A	p.Ser162Asn	uncharacterized protein LOC5567349 (A20-like zinc finger; pfam01754)	315800121	315896611	G	A	2935.36	AC=18;AF=0.643;AN=28;BaseQRankSum=0.490;ClippingRankSum=0.000;DP=165;ExcessHet=0.0003;FS=0.000;InbreedingCoeff=0.8841;MLEAC=19;MLEAF=0.679;MQ=48.86;MQRankSum=0.000;QD=38.12;ReadPosRankSum=-0.797;SOR=2.215;ANN=A|missense_variant|MODERATE|EXON_3_315800121_315800305|AAEL006032|transcript|AAEL006032-RC|protein_coding|4/7|c.485G>A|p.Ser162Asn|1431/4807|485/3090|162/1029||,A|missense_variant|MODERATE|E…	GT:AD:DP:GQ:PGT:PID:PL	1/1:0,17:17:51:1|1:315875809_G_A:672,51,0	1/1:0,7:7:21:.:.:242,21,0	1/1:0,6:6:18:.:.:238,18,0	1/1:0,8:8:24:.:.:307,24,0	./.:5,0:5	0/0:27,2:29:6:.:.:0,6,1007	0/0:11,0:11:33:.:.:0,33,448	0/0:11,0:11:24:.:.:0,24,360	0/0:17,0:17:10:.:.:0,10,604	0/0:15,0:15:4:.:.:0,4,526	1/1:0,15:15:45:1|1:315875809_G_A:597,45,0	1/1:0,5:5:15:1|1:315875809_G_A:208,15,0	1/1:0,5:5:15:.:.:173,15,0	1/1:0,10:10:30:1|1:315875809_G_A:421,30,0	1/1:0,4:4:12:.:.:163,12,0
AAEL023266	3	315984077	c.2953T>C	p.Ser985Pro	Vssc	315926360	316405638	A	G	1199.51	AC=16;AF=0.727;AN=22;DP=40;ExcessHet=0.0048;FS=0.000;InbreedingCoeff=0.6914;MLEAC=17;MLEAF=0.773;MQ=48.41;QD=39.98;SOR=6.869;ANN=G|missense_variant|MODERATE|EXON_3_315926360_315931874|AAEL023266|transcript|AAEL023266-RL|protein_coding|26/38|c.2953T>C|p.Ser985Pro|4669/12646|2953/6411|985/2136||,G|missense_variant|MODERATE|EXON_3_315926360_315931874|AAEL023266|transcript|AAEL023266-RA|protein_codin…	GT:AD:DP:GQ:PGT:PID:PL	1/1:0,4:4:12:1|1:315984077_A_G:172,12,0	1/1:0,2:2:6:.:.:82,6,0	./.:1,0:1	1/1:0,2:2:6:1|1:315984077_A_G:90,6,0	./.:1,0:1	0/0:4,0:4:12:.:.:0,12,159	./.:0,0:0	./.:0,0:0	0/0:1,0:1:3:.:.:0,3,37	0/0:3,0:3:9:.:.:0,9,118	1/1:0,9:9:27:1|1:315984077_A_G:387,27,0	1/1:0,3:3:9:.:.:122,9,0	1/1:0,4:4:12:1|1:315984077_A_G:150,12,0	1/1:0,4:4:12:1|1:315984077_A_G:175,12,0	1/1:0,2:2:6:.:.:81,6,0
AAEL026933	3	317137574	c.1282G>C	p.Val428Leu	sine oculis-binding protein homolog (It carries a zinc-finger of the zf-C2H2 type at the N-terminus)	317029276	317159240	G	C	1156.39	AC=14;AF=0.778;AN=18;DP=38;ExcessHet=0.0256;FS=0.000;MLEAC=16;MLEAF=0.889;MQ=49.26;QD=35.04;SOR=4.743;ANN=C|missense_variant|MODERATE|EXON_3_317029276_317029788|AAEL026933|transcript|AAEL026933-RB|protein_coding|5/5|c.1282G>C|p.Val428Leu|2363/5545|1282/2334|428/777||,C|non_coding_transcript_exon_variant|MODIFIER|EXON_3_317029276_317029788|AAEL026933|transcript|AAEL026933-RA|pseudogene|5/6|n.2363G…	GT:AD:DP:GQ:PL	1/1:0,11:11:32:384,32,0	1/1:0,3:3:9:90,9,0	./.:1,0:1	1/1:0,5:5:15:202,15,0	1/1:0,5:5:15:168,15,0	0/0:2,0:2:6:0,6,82	./.:0,0:0	./.:0,0:0	./.:0,0:0	0/0:2,0:2:6:0,6,82	1/1:0,4:4:12:162,12,0	./.:0,0:0	./.:0,0:0	1/1:0,3:3:9:121,9,0	1/1:0,2:2:6:77,6,0
AAEL026933	3	317138252	c.1960A>G	p.Lys654Glu	sine oculis-binding protein homolog (It carries a zinc-finger of the zf-C2H2 type at the N-terminus)	317029276	317159240	A	G	1917.62	AC=18;AF=0.692;AN=26;DP=71;ExcessHet=0.0010;FS=0.000;InbreedingCoeff=0.7925;MLEAC=19;MLEAF=0.731;MQ=49.52;QD=37.60;SOR=7.903;ANN=G|missense_variant|MODERATE|EXON_3_317029276_317029788|AAEL026933|transcript|AAEL026933-RB|protein_coding|5/5|c.1960A>G|p.Lys654Glu|3041/5545|1960/2334|654/777||,G|non_coding_transcript_exon_variant|MODIFIER|EXON_3_317029276_317029788|AAEL026933|transcript|AAEL026933-RA…	GT:AD:DP:GQ:PL	1/1:0,12:12:36:485,36,0	1/1:0,5:5:15:200,15,0	1/1:0,3:3:9:122,9,0	1/1:0,5:5:15:204,15,0	./.:1,0:1	0/0:9,0:9:18:0,18,270	./.:0,0:0	0/0:4,0:4:9:0,9,135	0/0:5,0:5:9:0,9,135	0/0:1,0:1:3:0,3,41	1/1:0,12:12:36:454,36,0	1/1:0,2:2:6:50,6,0	1/1:0,5:5:15:200,15,0	1/1:0,3:3:9:122,9,0	1/1:0,4:4:12:154,12,0
AAEL004953	3	323414286	c.652G>A	p.Val218Ile	elongase, putative	323413964	323415359	C	T	487.71	AC=10;AF=0.625;AN=16;DP=22;ExcessHet=0.0458;FS=0.000;MLEAC=12;MLEAF=0.750;MQ=45.07;QD=37.52;SOR=5.283;ANN=T|missense_variant|MODERATE|EXON_3_323413964_323414438|AAEL004953|transcript|AAEL004953-RA|protein_coding|3/3|c.652G>A|p.Val218Ile|857/1179|652/804|218/267||	GT:AD:DP:GQ:PL	1/1:0,3:3:9:122,9,0	./.:0,0:0	1/1:0,3:3:9:122,9,0	./.:0,0:0	./.:0,0:0	0/0:4,0:4:0:0,0,82	./.:0,0:0	./.:2,0:2	0/0:1,0:1:3:0,3,37	0/0:1,0:1:3:0,3,37	1/1:0,3:3:9:122,9,0	./.:0,0:0	1/1:0,2:2:6:82,6,0	./.:1,0:1	1/1:0,2:2:6:82,6,0
AAEL026995	3	334033914	c.1378G>A	p.Val460Ile	peroxisome biogenesis factor 1	334014365	334048802	C	T	4267.49	AC=20;AF=0.667;AN=30;DP=163;ExcessHet=0.0016;FS=0.000;InbreedingCoeff=0.9003;MLEAC=21;MLEAF=0.700;MQ=50.00;QD=39.88;SOR=9.364;ANN=T|missense_variant|MODERATE|EXON_3_334014365_334014587|AAEL026995|transcript|AAEL026995-RA|protein_coding|4/11|c.1378G>A|p.Val460Ile|1586/3742|1378/3381|460/1126||	GT:AD:DP:GQ:PL	1/1:0,17:17:51:706,51,0	1/1:0,8:8:24:335,24,0	1/1:0,9:9:27:367,27,0	1/1:0,8:8:24:326,24,0	1/1:0,10:10:30:412,30,0	0/0:20,0:20:19:0,19,726	0/0:10,0:10:30:0,30,366	0/0:8,0:8:24:0,24,296	0/0:7,0:7:21:0,21,281	0/0:11,0:11:0:0,0,363	1/1:0,19:19:57:775,57,0	1/1:0,14:14:42:540,42,0	1/1:0,9:9:27:367,27,0	1/1:0,10:10:30:408,30,0	1/1:0,3:3:9:122,9,0
AAEL000894	3	334633933	c.1607C>T	p.Ala536Val	hunchback protein	334631034	334634862	C	T	181.48	AC=4;AF=0.286;AN=14;DP=25;ExcessHet=0.0458;FS=0.000;MLEAC=4;MLEAF=0.286;MQ=33.71;QD=36.30;SOR=3.611;ANN=T|missense_variant|MODERATE|EXON_3_334631034_334631399|AAEL000894|transcript|AAEL000894-RB|protein_coding|2/2|c.1607C>T|p.Ala536Val|1921/2850|1607/2082|536/693||,T|intron_variant|MODIFIER|EXON_3_334558059_334559089|AAEL019837|transcript|AAEL019837-RD|protein_coding|12/20|c.2002-31029G>A||||||,T…	GT:AD:DP:GQ:PGT:PID:PL	1/1:0,2:2:6:1|1:334633933_C_T:90,6,0	./.:2,0:2	./.:0,0:0	./.:0,0:0	./.:1,0:1	0/0:7,0:7:21:.:.:0,21,263	0/0:1,0:1:3:.:.:0,3,41	0/0:2,0:2:6:.:.:0,6,59	0/0:2,0:2:6:.:.:0,6,78	0/0:2,0:2:6:.:.:0,6,67	1/1:0,3:3:9:1|1:334633933_C_T:135,9,0	./.:1,0:1	./.:1,0:1	./.:0,0:0	./.:1,0:1
AAEL000894	3	334633939	c.1613C>T	p.Pro538Leu	hunchback protein	334631034	334634862	C	T	182.27	AC=4;AF=0.286;AN=14;DP=24;ExcessHet=0.0458;FS=0.000;MLEAC=4;MLEAF=0.286;MQ=33.71;QD=36.45;SOR=3.611;ANN=T|missense_variant|MODERATE|EXON_3_334631034_334631399|AAEL000894|transcript|AAEL000894-RB|protein_coding|2/2|c.1613C>T|p.Pro538Leu|1927/2850|1613/2082|538/693||,T|intron_variant|MODIFIER|EXON_3_334558059_334559089|AAEL019837|transcript|AAEL019837-RD|protein_coding|12/20|c.2002-31035G>A||||||,T…	GT:AD:DP:GQ:PGT:PID:PL	1/1:0,2:2:6:1|1:334633933_C_T:90,6,0	./.:2,0:2	./.:0,0:0	./.:0,0:0	./.:1,0:1	0/0:7,0:7:18:.:.:0,18,270	0/0:1,0:1:3:.:.:0,3,41	0/0:1,0:1:3:.:.:0,3,37	0/0:2,0:2:6:.:.:0,6,82	0/0:2,0:2:6:.:.:0,6,67	1/1:0,3:3:9:1|1:334633933_C_T:135,9,0	./.:1,0:1	./.:1,0:1	./.:0,0:0	./.:1,0:1
AAEL000861	3	335118528	c.845T>C	p.Ile282Thr	uncharacterized protein LOC5567193 isoform X3	335117218	335119173	T	C	4436.63	AC=20;AF=0.667;AN=30;BaseQRankSum=0.000;ClippingRankSum=-0.000;DP=175;ExcessHet=0.5303;FS=0.000;InbreedingCoeff=0.2593;MLEAC=21;MLEAF=0.700;MQ=50.00;MQRankSum=-0.000;QD=32.62;ReadPosRankSum=0.992;SOR=3.816;ANN=C|missense_variant|MODERATE|EXON_3_335107653_335107795|AAEL000861|transcript|AAEL000861-RD|protein_coding|3/4|c.845T>C|p.Ile282Thr|1167/1493|845/1086|282/361||,C|missense_variant|MODERATE|E…	GT:AD:DP:GQ:PL	1/1:1,18:19:16:678,16,0	1/1:0,5:5:15:204,15,0	0/1:1,9:10:11:333,0,11	1/1:0,7:7:21:274,21,0	1/1:0,9:9:27:362,27,0	0/0:20,0:20:0:0,0,648	0/1:4,2:6:63:63,0,145	0/1:8,2:10:51:51,0,296	0/0:7,0:7:15:0,15,225	0/0:12,0:12:27:0,27,405	1/1:1,23:24:31:886,31,0	1/1:0,10:10:30:396,30,0	1/1:0,12:12:36:484,36,0	0/1:1,9:10:11:301,0,11	1/1:1,13:14:1:480,1,0
AAEL000912	3	335445288	c.1208T>C	p.Val403Ala	Fatty acyl-CoA reductase	335445032	335447037	A	G	577.69	AC=12;AF=0.667;AN=18;DP=24;ExcessHet=0.0098;FS=0.000;MLEAC=14;MLEAF=0.778;MQ=48.59;QD=33.98;SOR=5.784;ANN=G|missense_variant|MODERATE|EXON_3_335445032_335445491|AAEL000912|transcript|AAEL000912-RA|protein_coding|3/3|c.1208T>C|p.Val403Ala|1638/1894|1208/1359|403/452||	GT:AD:DP:GQ:PL	1/1:0,6:6:18:226,18,0	1/1:0,2:2:6:63,6,0	1/1:0,2:2:6:82,6,0	./.:1,0:1	1/1:0,2:2:6:82,6,0	0/0:3,0:3:6:0,6,90	./.:0,0:0	./.:0,0:0	0/0:1,0:1:3:0,3,32	0/0:2,0:2:3:0,3,45	1/1:0,3:3:9:91,9,0	./.:0,0:0	./.:0,0:0	./.:0,0:0	1/1:0,2:2:6:82,6,0
AAEL013760	3	336065014	c.100T>A	p.Cys34Ser	homeobox protein nk-2	336020069	336065643	A	T	8689.14	AC=17;AF=0.567;AN=30;BaseQRankSum=-0.430;ClippingRankSum=0.000;DP=340;ExcessHet=0.0559;FS=0.000;InbreedingCoeff=0.5643;MLEAC=17;MLEAF=0.567;MQ=50.00;MQRankSum=0.000;QD=35.76;ReadPosRankSum=0.000;SOR=5.464;ANN=T|missense_variant|MODERATE|EXON_3_336020069_336020936|AAEL013760|transcript|AAEL013760-RB|protein_coding|1/3|c.100T>A|p.Cys34Ser|630/1963|100/1356|34/451||	GT:AD:DP:GQ:PL	1/1:2,36:38:33:1369,33,0	0/1:3,20:23:53:733,0,53	1/1:0,19:19:57:771,57,0	0/1:3,22:25:47:818,0,47	1/1:0,22:22:66:889,66,0	0/0:33,0:33:99:0,99,1333	0/0:16,0:16:48:0,48,625	0/0:16,0:16:48:0,48,640	0/0:13,0:13:39:0,39,522	0/0:19,0:19:57:0,57,755	1/1:2,36:38:33:1370,33,0	1/1:1,15:16:7:563,7,0	1/1:0,22:22:66:885,66,0	1/1:1,15:16:7:571,7,0	0/1:2,22:24:9:813,0,9
AAEL003309	3	340541996	c.3254T>C	p.Ile1085Thr	alkaline phosphatase	340514382	340542206	T	C	1843.13	AC=17;AF=0.773;AN=22;BaseQRankSum=-0.140;ClippingRankSum=-0.000;DP=56;ExcessHet=0.3572;FS=0.000;InbreedingCoeff=0.2676;MLEAC=19;MLEAF=0.864;MQ=50.00;MQRankSum=-0.000;QD=36.14;ReadPosRankSum=-0.589;SOR=5.670;ANN=C|missense_variant|MODERATE|EXON_3_340514382_340515717|AAEL003309|transcript|AAEL003309-RA|protein_coding|4/4|c.3254T>C|p.Ile1085Thr|3360/3570|3254/3357|1085/1118||,C|intron_variant|MODIFI…	GT:AD:DP:GQ:PL	1/1:0,8:8:24:316,24,0	./.:0,0:0	1/1:0,4:4:12:159,12,0	1/1:0,4:4:12:159,12,0	1/1:0,1:1:3:35,3,0	0/0:3,0:3:0:0,0,41	./.:0,0:0	./.:0,0:0	./.:0,0:0	0/0:1,0:1:3:0,3,41	1/1:1,13:14:1:479,1,0	1/1:0,3:3:9:112,9,0	0/1:1,8:9:14:268,0,14	1/1:0,3:3:9:122,9,0	1/1:0,6:6:18:238,18,0
AAEL009497	3	344954118	c.35G>T	p.Ser12Ile	phosphomannomutase	344953186	344954257	C	A	1646.03	AC=18;AF=0.750;AN=24;DP=52;ExcessHet=0.1158;FS=0.000;InbreedingCoeff=0.5379;MLEAC=21;MLEAF=0.875;MQ=50.00;QD=39.19;SOR=5.235;ANN=A|missense_variant|MODERATE|EXON_3_344953186_344954257|AAEL009497|transcript|AAEL009497-RA|protein_coding|1/1|c.35G>T|p.Ser12Ile|140/1072|35/870|12/289||,A|upstream_gene_variant|MODIFIER|EXON_3_344950509_344951415|AAEL009499|transcript|AAEL009499-RA|protein_coding||c.-2…	GT:AD:DP:GQ:PL	1/1:0,10:10:30:404,30,0	1/1:0,2:2:6:82,6,0	1/1:0,3:3:9:122,9,0	1/1:0,2:2:6:78,6,0	1/1:0,5:5:15:204,15,0	0/0:5,0:5:0:0,0,118	./.:0,0:0	./.:0,0:0	0/0:3,0:3:0:0,0,41	0/0:2,0:2:6:0,6,82	1/1:0,9:9:27:362,27,0	1/1:0,4:4:12:163,12,0	1/1:0,4:4:12:159,12,0	./.:0,0:0	1/1:0,3:3:9:122,9,0
AAEL017095	3	352231109	c.3389C>T	p.Ala1130Val	neuroligin-1	351410501	352231239	C	T	278.44	AC=8;AF=0.667;AN=12;DP=14;ExcessHet=0.0663;FS=0.000;MLEAC=10;MLEAF=0.833;MQ=47.87;QD=25.31;SOR=2.494;ANN=T|missense_variant|MODERATE|EXON_3_351410501_351412193|AAEL017095|transcript|AAEL017095-RB|protein_coding|18/18|c.3389C>T|p.Ala1130Val|6504/6634|3389/3441|1130/1146||	GT:AD:DP:GQ:PL	1/1:0,3:3:9:103,9,0	./.:0,0:0	./.:0,0:0	1/1:0,3:3:9:103,9,0	./.:0,0:0	0/0:1,0:1:3:0,3,37	0/0:1,0:1:3:0,3,37	./.:0,0:0	./.:0,0:0	./.:0,0:0	1/1:0,3:3:8:60,8,0	./.:0,0:0	1/1:0,2:2:6:50,6,0	./.:1,0:1	./.:0,0:0
AAEL006703	3	352758746	c.1102C>A	p.Pro368Thr	lumbrokinase-3(1) precursor, putative	352757567	352759137	C	A	881.75	AC=14;AF=0.700;AN=20;DP=27;ExcessHet=0.0067;FS=0.000;InbreedingCoeff=0.5479;MLEAC=16;MLEAF=0.800;MQ=50.00;QD=38.34;SOR=6.358;ANN=A|missense_variant|MODERATE|EXON_3_352757567_352758149|AAEL006703|transcript|AAEL006703-RA|protein_coding|2/2|c.1102C>A|p.Pro368Thr|1126/1517|1102/1182|368/393||,A|downstream_gene_variant|MODIFIER|EXON_3_352736554_352736840|AAEL006700|transcript|AAEL006700-RA|protein_co…	GT:AD:DP:GQ:PL	1/1:0,2:2:6:82,6,0	./.:0,0:0	1/1:0,2:2:6:82,6,0	./.:0,0:0	./.:0,0:0	0/0:2,0:2:6:0,6,67	./.:0,0:0	0/0:1,0:1:3:0,3,41	./.:0,0:0	0/0:1,0:1:3:0,3,37	1/1:0,9:9:27:363,27,0	1/1:0,4:4:12:163,12,0	1/1:0,2:2:6:82,6,0	1/1:0,2:2:6:78,6,0	1/1:0,2:2:6:82,6,0
AAEL022195	3	352854165	c.7A>T	p.Thr3Ser	zinc finger protein 613-like	352852868	352854304	T	A	500.59	AC=8;AF=0.800;AN=10;DP=19;ExcessHet=3.0103;FS=0.000;MLEAC=9;MLEAF=0.900;MQ=45.07;QD=38.51;SOR=5.283;ANN=A|missense_variant|MODERATE|EXON_3_352852868_352853948|AAEL022195|transcript|AAEL022195-RA|protein_coding|1/2|c.7A>T|p.Thr3Ser|140/1382|7/1155|3/384||,A|upstream_gene_variant|MODIFIER|EXON_3_352855451_352855885|AAEL006687|transcript|AAEL006687-RB|protein_coding||c.-1923T>A|||||1286|,A|upstream_…	GT:AD:DP:GQ:PL	1/1:0,4:4:12:163,12,0	./.:0,0:0	1/1:0,2:2:6:82,6,0	./.:0,0:0	./.:0,0:0	0/0:3,0:3:0:0,0,26	./.:0,0:0	./.:0,0:0	./.:2,0:2	./.:0,0:0	1/1:0,4:4:12:163,12,0	./.:1,0:1	./.:0,0:0	./.:0,0:0	1/1:0,3:3:9:122,9,0
AAEL023525	3	353915810	c.1007C>A	p.Ala336Glu	probable serine/threonine-protein kinase kinX isoform X1	353914814	353916892	G	T	1044.61	AC=10;AF=0.714;AN=14;DP=33;ExcessHet=0.0458;FS=0.000;MLEAC=12;MLEAF=0.857;MQ=44.90;QD=41.78;SOR=6.518;ANN=T|missense_variant|MODERATE|EXON_3_353914814_353915068|AAEL023525|transcript|AAEL023525-RA|protein_coding|1/4|c.1007C>A|p.Ala336Glu|1083/1892|1007/1605|336/534||,T|missense_variant|MODERATE|EXON_3_353914814_353915068|AAEL023525|transcript|AAEL023525-RC|protein_coding|1/4|c.1007C>A|p.Ala336Glu…	GT:AD:DP:GQ:PGT:PID:PL	1/1:0,10:10:30:1|1:353915810_G_T:442,30,0	./.:2,0:2	1/1:0,5:5:15:1|1:353915810_G_T:217,15,0	1/1:0,3:3:9:1|1:353915810_G_T:131,9,0	./.:1,0:1	0/0:1,0:1:3:.:.:0,3,37	0/0:1,0:1:3:.:.:0,3,37	./.:0,0:0	./.:0,0:0	./.:0,0:0	1/1:0,5:5:15:1|1:353915810_G_T:217,15,0	./.:2,0:2	./.:0,0:0	1/1:0,2:2:6:.:.:78,6,0	./.:1,0:1
AAEL023525	3	353915835	c.982G>A	p.Asp328Asn	probable serine/threonine-protein kinase kinX isoform X1	353914814	353916892	C	T	800.48	AC=8;AF=0.667;AN=12;DP=28;ExcessHet=0.0663;FS=0.000;MLEAC=10;MLEAF=0.833;MQ=42.74;QD=42.13;SOR=5.994;ANN=T|missense_variant|MODERATE|EXON_3_353914814_353915068|AAEL023525|transcript|AAEL023525-RA|protein_coding|1/4|c.982G>A|p.Asp328Asn|1058/1892|982/1605|328/534||,T|missense_variant|MODERATE|EXON_3_353914814_353915068|AAEL023525|transcript|AAEL023525-RC|protein_coding|1/4|c.982G>A|p.Asp328Asn|105…	GT:AD:DP:GQ:PGT:PID:PL	1/1:0,10:10:30:1|1:353915810_G_T:438,30,0	./.:2,0:2	1/1:0,3:3:9:1|1:353915810_G_T:135,9,0	1/1:0,3:3:9:1|1:353915810_G_T:131,9,0	./.:2,0:2	0/0:1,0:1:3:.:.:0,3,37	0/0:1,0:1:3:.:.:0,3,37	./.:0,0:0	./.:0,0:0	./.:0,0:0	1/1:0,3:3:9:1|1:353915810_G_T:135,9,0	./.:2,0:2	./.:0,0:0	./.:1,0:1	./.:0,0:0
AAEL028048	3	356262677	c.1345A>G	p.Thr449Ala	trithorax group protein osa	356261630	356264561	T	C	957.95	AC=9;AF=0.562;AN=16;BaseQRankSum=-0.282;ClippingRankSum=-0.000;DP=35;ExcessHet=0.1076;FS=0.000;MLEAC=9;MLEAF=0.562;MQ=50.00;MQRankSum=-0.000;QD=38.32;ReadPosRankSum=1.593;SOR=5.058;ANN=C|missense_variant|MODERATE|EXON_3_356261630_356263954|AAEL028048|transcript|AAEL028048-RA|protein_coding|2/2|c.1345A>G|p.Thr449Ala|1743/2790|1345/2337|449/778||	GT:AD:DP:GQ:PGT:PID:PL	1/1:0,9:9:30:1|1:356262668_A_G:446,30,0	1/1:0,2:2:6:1|1:356262668_A_G:90,6,0	./.:0,0:0	./.:0,0:0	0/1:1,8:9:11:0|1:356262668_A_G:291,0,11	0/0:5,0:5:15:.:.:0,15,200	./.:0,0:0	0/0:1,0:1:3:.:.:0,3,37	./.:0,0:0	0/0:4,0:4:12:.:.:0,12,159	1/1:0,3:3:7:1|1:356262668_A_G:93,7,0	1/1:0,2:2:6:1|1:356262668_A_G:90,6,0	./.:0,0:0	./.:0,0:0	./.:0,0:0
AAEL028048	3	356263946	c.76G>A	p.Gly26Ser	trithorax group protein osa	356261630	356264561	C	T	471.98	AC=8;AF=0.667;AN=12;DP=15;ExcessHet=0.0663;FS=0.000;MLEAC=10;MLEAF=0.833;MQ=50.00;QD=36.31;SOR=5.283;ANN=T|missense_variant|MODERATE|EXON_3_356261630_356263954|AAEL028048|transcript|AAEL028048-RA|protein_coding|2/2|c.76G>A|p.Gly26Ser|474/2790|76/2337|26/778||	GT:AD:DP:GQ:PL	1/1:0,5:5:15:194,15,0	./.:0,0:0	./.:0,0:0	./.:0,0:0	1/1:0,3:3:9:117,9,0	0/0:1,0:1:3:0,3,41	./.:0,0:0	0/0:1,0:1:3:0,3,41	./.:0,0:0	./.:0,0:0	1/1:0,3:3:9:117,9,0	./.:0,0:0	./.:0,0:0	./.:0,0:0	1/1:0,2:2:6:82,6,0
AAEL008050	3	359610679	c.833C>G	p.Thr278Ser	uncharacterized protein LOC5569955	359610096	359611575	G	C	3141	AC=14;AF=0.700;AN=20;DP=86;ExcessHet=0.0067;FS=0.000;InbreedingCoeff=0.6457;MLEAC=16;MLEAF=0.800;MQ=49.08;QD=39.76;SOR=8.764;ANN=C|missense_variant|MODERATE|EXON_3_359610096_359611575|AAEL008050|transcript|AAEL008050-RA|protein_coding|1/1|c.833C>G|p.Thr278Ser|897/1480|833/1347|278/448||	GT:AD:DP:GQ:PL	1/1:0,30:30:90:1213,90,0	1/1:0,2:2:6:82,6,0	./.:2,0:2	./.:0,0:0	1/1:0,30:30:90:1213,90,0	0/0:2,0:2:6:0,6,67	0/0:1,0:1:3:0,3,37	./.:0,0:0	0/0:1,0:1:3:0,3,37	./.:0,0:0	1/1:0,8:8:24:322,24,0	1/1:0,3:3:9:118,9,0	1/1:0,4:4:12:163,12,0	./.:1,0:1	1/1:0,2:2:6:82,6,0
AAEL011406	3	365472424	c.80C>T	p.Ala27Val	cytochrome c oxidase polypeptide	365472319	365472846	C	T	168.97	AC=4;AF=0.400;AN=10;DP=13;ExcessHet=0.1047;FS=0.000;MLEAC=5;MLEAF=0.500;MQ=35.36;QD=33.79;SOR=3.611;ANN=T|missense_variant|MODERATE|EXON_3_365472319_365472846|AAEL011406|transcript|AAEL011406-RA|protein_coding|1/1|c.80C>T|p.Ala27Val|106/528|80/459|27/152||	GT:AD:DP:GQ:PL	1/1:0,2:2:6:82,6,0	./.:0,0:0	./.:1,0:1	./.:1,0:1	./.:0,0:0	0/0:1,0:1:3:0,3,41	./.:0,0:0	0/0:1,0:1:3:0,3,19	./.:0,0:0	0/0:1,0:1:3:0,3,41	1/1:0,3:3:9:122,9,0	./.:0,0:0	./.:1,0:1	./.:2,0:2	./.:0,0:0
AAEL014613	3	368587126	c.1075G>A	p.Glu359Lys	CYP9J24: cytochrome P450	368585862	368587982	G	A	2315.92	AC=20;AF=0.833;AN=24;DP=62;ExcessHet=0.0135;FS=0.000;InbreedingCoeff=0.5855;MLEAC=22;MLEAF=0.917;MQ=50.00;QD=38.60;SOR=8.222;ANN=A|missense_variant|MODERATE|CYP9J24|AAEL014613|transcript|AAEL014613-RA|protein_coding|2/2|c.1075G>A|p.Glu359Lys|1202/2058|1075/1611|359/536||,A|upstream_gene_variant|MODIFIER|EXON_3_368588518_368588882|AAEL017366|transcript|AAEL017366-RB|protein_coding||c.-1545G>A|||||…	GT:AD:DP:GQ:PL	1/1:0,16:16:48:618,48,0	1/1:0,3:3:9:91,9,0	1/1:0,4:4:12:163,12,0	1/1:0,5:5:15:196,15,0	1/1:0,7:7:21:285,21,0	0/0:1,0:1:3:0,3,41	./.:0,0:0	./.:0,0:0	0/0:1,0:1:3:0,3,41	./.:0,0:0	1/1:0,11:11:33:445,33,0	1/1:0,7:7:21:285,21,0	1/1:0,3:3:9:119,9,0	1/1:0,2:2:6:82,6,0	1/1:0,2:2:6:78,6,0
AAEL013894	1	17498923	c.751A>C	p.Met251Leu	nose resistant to fluoxetine protein 6	17468083	17560055	T	G	5548.13	AC=20;AF=0.714;AN=28;DP=150;ExcessHet=0.0007;FS=0.000;InbreedingCoeff=0.8125;MLEAC=23;MLEAF=0.821;MQ=50.00;QD=39.07;SOR=2.370;ANN=G|missense_variant|MODERATE|EXON_1_17468083_17468467|AAEL013894|transcript|AAEL013894-RB|protein_coding|2/6|c.751A>C|p.Met251Leu|1048/2710|751/2259|251/752||,G|downstream_gene_variant|MODIFIER|EXON_1_17498053_17498307|AAEL004809|transcript|AAEL004809-RA|protein_coding|…	GT:AD:DP:GQ:PL	1/1:0,16:16:48:612,48,0	1/1:0,5:5:15:200,15,0	1/1:0,6:6:18:245,18,0	1/1:0,6:6:18:213,18,0	1/1:0,7:7:21:276,21,0	0/0:4,0:4:12:0,12,159	0/0:1,0:1:3:0,3,41	./.:0,0:0	0/0:2,0:2:6:0,6,78	0/0:1,0:1:3:0,3,41	1/1:0,40:40:99:1590,120,0	1/1:0,15:15:45:607,45,0	1/1:0,17:17:51:693,51,0	1/1:0,14:14:42:539,42,0	1/1:0,16:16:48:644,48,0
AAEL010853	1	45855140	c.411G>T	p.Met137Ile	AMP dependent ligase	45851236	45855637	C	A	354.75	AC=8;AF=0.667;AN=12;DP=15;ExcessHet=0.0663;FS=0.000;MLEAC=9;MLEAF=0.750;MQ=43.85;QD=35.47;SOR=4.804;ANN=A|missense_variant|MODERATE|EXON_1_45851221_45852229|AAEL010853|transcript|AAEL010853-RA|protein_coding|1/3|c.411G>T|p.Met137Ile|498/1844|411/1668|137/555||,A|missense_variant|MODERATE|EXON_1_45851221_45852229|AAEL010853|transcript|AAEL010853-RB|protein_coding|1/3|c.411G>T|p.Met137Ile|498/1859|…	GT:AD:DP:GQ:PL	1/1:0,3:3:9:118,9,0	./.:0,0:0	1/1:0,2:2:6:78,6,0	./.:0,0:0	./.:2,0:2	0/0:1,0:1:3:0,3,37	./.:0,0:0	0/0:1,0:1:3:0,3,37	./.:0,0:0	./.:0,0:0	1/1:0,3:3:9:118,9,0	./.:1,0:1	./.:0,0:0	1/1:0,2:2:6:78,6,0	./.:0,0:0
AAEL026227	1	57528749	c.2668C>A	p.Pro890Thr	uncharacterized protein LOC5576059	57504772	57545161	C	A	4266.55	AC=20;AF=0.714;AN=28;DP=127;ExcessHet=0.0007;FS=0.000;InbreedingCoeff=0.9099;MLEAC=21;MLEAF=0.750;MQ=50.00;QD=39.51;SOR=9.383;ANN=A|missense_variant|MODERATE|EXON_1_57504772_57505272|AAEL026227|transcript|AAEL026227-RA|protein_coding|5/7|c.2668C>A|p.Pro890Thr|3123/4466|2668/3456|890/1151||	GT:AD:DP:GQ:PL	1/1:0,17:17:51:685,51,0	1/1:0,5:5:15:200,15,0	1/1:0,4:4:12:132,12,0	1/1:0,4:4:12:163,12,0	1/1:0,8:8:24:322,24,0	0/0:9,0:9:27:0,27,345	./.:0,0:0	0/0:2,0:2:6:0,6,73	0/0:3,0:3:9:0,9,118	0/0:5,0:5:15:0,15,204	1/1:0,27:27:81:1097,81,0	1/1:0,7:7:21:285,21,0	1/1:0,14:14:42:575,42,0	1/1:0,12:12:36:485,36,0	1/1:0,10:10:30:404,30,0
AAEL028056	1	59755940	c.632T>C	p.Leu211Ser	adenylate cyclase type 9 isoform X1	59743689	59775514	A	G	1600.82	AC=19;AF=0.633;AN=30;BaseQRankSum=0.967;ClippingRankSum=-0.000;DP=54;ExcessHet=0.3218;FS=0.000;InbreedingCoeff=0.3748;MLEAC=24;MLEAF=0.800;MQ=50.00;MQRankSum=-0.000;QD=38.11;ReadPosRankSum=0.967;SOR=6.091;ANN=G|missense_variant|MODERATE|EXON_1_59743689_59747047|AAEL028056|transcript|AAEL028056-RB|protein_coding|4/6|c.632T>C|p.Leu211Ser|1907/6207|632/4611|211/1536||,G|missense_variant|MODERATE|EXO…	GT:AD:DP:GQ:PL	1/1:0,6:6:18:241,18,0	1/1:0,2:2:6:82,6,0	1/1:0,3:3:9:118,9,0	1/1:0,2:2:6:82,6,0	0/1:1,2:3:28:73,0,28	0/0:4,0:4:0:0,0,8	0/0:1,0:1:3:0,3,41	0/0:2,0:2:0:0,0,4	0/0:2,0:2:0:0,0,4	0/0:3,0:3:0:0,0,45	1/1:0,9:9:27:367,27,0	1/1:0,5:5:15:204,15,0	1/1:0,4:4:12:163,12,0	1/1:0,3:3:9:122,9,0	1/1:0,5:5:15:204,15,0
AAEL013623	1	61829604	c.55C>G	p.Gln19Glu	trypsin	61829530	61831941	C	G	168.92	AC=4;AF=0.400;AN=10;DP=13;ExcessHet=0.1047;FS=0.000;MLEAC=5;MLEAF=0.500;MQ=35.36;QD=33.78;SOR=3.611;ANN=G|missense_variant|MODERATE|EXON_1_61829530_61830032|AAEL013623|transcript|AAEL013623-RA|protein_coding|1/3|c.55C>G|p.Gln19Glu|75/1037|55/978|19/325||	GT:AD:DP:GQ:PL	1/1:0,3:3:9:122,9,0	./.:1,0:1	./.:1,0:1	./.:1,0:1	./.:0,0:0	0/0:1,0:1:3:0,3,41	0/0:1,0:1:3:0,3,41	./.:0,0:0	./.:0,0:0	0/0:1,0:1:3:0,3,37	1/1:0,2:2:6:82,6,0	./.:0,0:0	./.:0,0:0	./.:1,0:1	./.:1,0:1
AAEL008078	1	62040373	c.552G>T	p.Glu184Asp	clk2	61967308	62225067	C	A	519.62	AC=8;AF=0.500;AN=16;DP=24;ExcessHet=0.0118;FS=0.000;MLEAC=9;MLEAF=0.562;MQ=45.37;QD=37.12;SOR=5.421;ANN=A|missense_variant|MODERATE|EXON_1_61967308_61967643|AAEL008078|transcript|AAEL008078-RD|protein_coding|4/13|c.552G>T|p.Glu184Asp|832/4685|552/4194|184/1397||,A|missense_variant|MODERATE|EXON_1_61967308_61967643|AAEL008078|transcript|AAEL008078-RK|protein_coding|2/11|c.450G>T|p.Glu150Asp|465/43…	GT:AD:DP:GQ:PL	1/1:0,4:4:12:163,12,0	./.:0,0:0	1/1:0,3:3:9:122,9,0	./.:0,0:0	./.:1,0:1	0/0:3,0:3:9:0,9,118	0/0:2,0:2:6:0,6,78	0/0:1,0:1:3:0,3,37	0/0:1,0:1:3:0,3,37	./.:0,0:0	1/1:0,5:5:15:204,15,0	./.:1,0:1	1/1:0,2:2:6:82,6,0	./.:1,0:1	./.:0,0:0
AAEL019840	1	64191791	c.11A>G	p.Gln4Arg	transcription factor grauzone	64191564	64193420	A	G	1057.87	AC=15;AF=0.682;AN=22;BaseQRankSum=-0.000;ClippingRankSum=-0.000;DP=39;ExcessHet=0.0975;FS=0.000;InbreedingCoeff=0.3977;MLEAC=17;MLEAF=0.773;MQ=48.30;MQRankSum=-0.000;QD=37.78;ReadPosRankSum=-0.674;SOR=4.407;ANN=G|missense_variant|MODERATE|EXON_1_64191564_64191903|AAEL019840|transcript|AAEL019840-RA|protein_coding|1/2|c.11A>G|p.Gln4Arg|228/1785|11/1509|4/502||	GT:AD:DP:GQ:PGT:PID:PL	1/1:0,5:5:15:1|1:64191789_T_C:216,15,0	./.:0,0:0	1/1:0,2:2:6:1|1:64191789_T_C:90,6,0	./.:0,0:0	1/1:0,3:3:9:1|1:64191789_T_C:126,9,0	0/0:6,0:6:0:.:.:0,0,163	0/0:1,0:1:3:.:.:0,3,37	0/0:2,0:2:6:.:.:0,6,82	./.:0,0:0	0/1:2,2:4:69:.:.:69,0,69	1/1:0,6:6:18:1|1:64191789_T_C:266,18,0	1/1:0,3:3:9:1|1:64191789_T_C:131,9,0	1/1:0,2:2:6:.:.:82,6,0	./.:2,0:2	1/1:0,3:3:9:1|1:64191789_T_C:131,9,0
AAEL024784	1	65032790	c.1588T>A	p.Ser530Thr	uncharacterized protein LOC5571232 isoform X1	65019449	65034634	A	T	511.42	AC=10;AF=0.556;AN=18;DP=30;ExcessHet=0.0693;FS=0.000;MLEAC=13;MLEAF=0.722;MQ=43.72;QD=39.34;SOR=5.283;ANN=T|missense_variant|MODERATE|EXON_1_65019449_65019823|AAEL024784|transcript|AAEL024784-RB|protein_coding|4/8|c.1588T>A|p.Ser530Thr|1650/2712|1588/2526|530/841||,T|missense_variant|MODERATE|EXON_1_65019449_65019823|AAEL024784|transcript|AAEL024784-RA|protein_coding|4/7|c.1588T>A|p.Ser530Thr|166…	GT:AD:DP:GQ:PGT:PID:PL	1/1:0,3:3:9:1|1:65032782_G_C:135,9,0	./.:1,0:1	1/1:0,2:2:6:1|1:65032782_G_C:90,6,0	1/1:0,2:2:6:1|1:65032782_G_C:90,6,0	./.:0,0:0	0/0:6,0:6:0:.:.:0,0,167	./.:0,0:0	0/0:1,0:1:3:.:.:0,3,41	0/0:1,0:1:3:.:.:0,3,41	0/0:5,0:5:0:.:.:0,0,126	1/1:0,4:4:12:1|1:65032782_G_C:163,12,0	./.:1,0:1	./.:1,0:1	1/1:0,2:2:6:.:.:78,6,0	./.:1,0:1
AAEL020614	1	66388525	c.292G>A	p.Ala98Thr	protein gone early	66189175	66595235	G	A	904.33	AC=10;AF=0.714;AN=14;DP=33;ExcessHet=0.0458;FS=0.000;MLEAC=12;MLEAF=0.857;MQ=45.64;QD=36.17;SOR=4.174;ANN=A|missense_variant|MODERATE|EXON_1_66189175_66189849|AAEL020614|transcript|AAEL020614-RA|protein_coding|3/12|c.292G>A|p.Ala98Thr|1955/5633|292/2841|98/946||,A|missense_variant|MODERATE|EXON_1_66189175_66189849|AAEL020614|transcript|AAEL020614-RB|protein_coding|2/11|c.292G>A|p.Ala98Thr|1503/51…	GT:AD:DP:GQ:PL	1/1:0,7:7:21:246,21,0	./.:1,0:1	./.:2,0:2	./.:0,0:0	1/1:0,4:4:12:160,12,0	0/0:2,0:2:3:0,3,45	./.:0,0:0	./.:0,0:0	./.:0,0:0	0/0:1,0:1:3:0,3,41	1/1:0,8:8:24:295,24,0	./.:1,0:1	1/1:0,3:3:9:122,9,0	./.:1,0:1	1/1:0,3:3:9:122,9,0
AAEL019953	1	66620297	c.54A>C	p.Gln18His	uncharacterized protein LOC5572394	66619700	66687039	A	C	242.69	AC=6;AF=0.500;AN=12;DP=17;ExcessHet=0.0473;FS=0.000;MLEAC=6;MLEAF=0.500;MQ=39.89;QD=34.67;SOR=4.174;ANN=C|missense_variant|MODERATE|EXON_1_66619700_66620934|AAEL019953|transcript|AAEL019953-RA|protein_coding|1/13|c.54A>C|p.Gln18His|598/3962|54/3288|18/1095||	GT:AD:DP:GQ:PL	1/1:0,2:2:6:82,6,0	./.:0,0:0	./.:1,0:1	./.:0,0:0	1/1:0,2:2:6:82,6,0	0/0:3,0:3:9:0,9,114	./.:0,0:0	0/0:2,0:2:6:0,6,74	0/0:1,0:1:3:0,3,41	./.:0,0:0	1/1:0,3:3:9:121,9,0	./.:0,0:0	./.:1,0:1	./.:2,0:2	./.:0,0:0
AAEL019953	1	66686538	c.2917C>T	p.His973Tyr	uncharacterized protein LOC5572394	66619700	66687039	C	T	3243.54	AC=20;AF=0.769;AN=26;DP=95;ExcessHet=0.0027;FS=0.000;InbreedingCoeff=0.8318;MLEAC=21;MLEAF=0.808;MQ=50.00;QD=39.56;SOR=8.838;ANN=T|missense_variant|MODERATE|EXON_1_66619700_66620934|AAEL019953|transcript|AAEL019953-RA|protein_coding|13/13|c.2917C>T|p.His973Tyr|3461/3962|2917/3288|973/1095||	GT:AD:DP:GQ:PL	1/1:0,18:18:54:730,54,0	1/1:0,4:4:12:163,12,0	1/1:0,9:9:27:367,27,0	1/1:0,4:4:12:163,12,0	1/1:0,4:4:12:159,12,0	0/0:6,0:6:12:0,12,180	./.:0,0:0	0/0:1,0:1:3:0,3,37	./.:0,0:0	0/0:6,0:6:12:0,12,180	1/1:0,20:20:60:803,60,0	1/1:0,4:4:12:163,12,0	1/1:0,7:7:21:281,21,0	1/1:0,8:8:24:318,24,0	1/1:0,4:4:12:163,12,0
AAEL026010	1	66900948	c.2977A>G	p.Ile993Val	rapamycin-insensitive companion of mTOR	66871202	66962271	T	C	5249.06	AC=18;AF=0.600;AN=30;BaseQRankSum=1.739;ClippingRankSum=0.000;DP=199;ExcessHet=0.0138;FS=0.000;InbreedingCoeff=0.7261;MLEAC=18;MLEAF=0.600;MQ=50.00;MQRankSum=0.000;QD=37.23;ReadPosRankSum=1.472;SOR=6.258;ANN=C|missense_variant|MODERATE|EXON_1_66871202_66871873|AAEL026010|transcript|AAEL026010-RA|protein_coding|6/9|c.2977A>G|p.Ile993Val|3196/6183|2977/5760|993/1919||	GT:AD:DP:GQ:PL	1/1:0,23:23:69:930,69,0	0/1:1,7:8:13:261,0,13	1/1:0,11:11:33:444,33,0	0/1:4,10:14:99:366,0,117	1/1:0,11:11:33:440,33,0	0/0:20,0:20:54:0,54,810	0/0:7,0:7:21:0,21,259	0/0:9,0:9:24:0,24,360	0/0:12,0:12:30:0,30,450	0/0:10,0:10:30:0,30,396	1/1:0,28:28:84:1090,84,0	1/1:0,10:10:30:400,30,0	1/1:0,14:14:42:527,42,0	1/1:0,11:11:33:440,33,0	1/1:0,11:11:33:448,33,0
AAEL024258	1	69036831	c.1487C>G	p.Ala496Gly	uncharacterized protein LOC110674761 isoform X1	68874377	69051438	C	G	637.92	AC=12;AF=0.750;AN=16;DP=23;ExcessHet=0.0335;FS=0.000;MLEAC=13;MLEAF=0.812;MQ=48.67;QD=35.44;SOR=5.892;ANN=G|missense_variant|MODERATE|EXON_1_68874377_68874653|AAEL024258|transcript|AAEL024258-RA|protein_coding|7/9|c.1487C>G|p.Ala496Gly|2107/3993|1487/3246|496/1081||,G|missense_variant|MODERATE|EXON_1_68874377_68874653|AAEL024258|transcript|AAEL024258-RE|protein_coding|7/9|c.1487C>G|p.Ala496Gly|20…	GT:AD:DP:GQ:PL	1/1:0,4:4:12:151,12,0	./.:1,0:1	./.:0,0:0	./.:0,0:0	1/1:0,3:3:9:110,9,0	0/0:2,0:2:6:0,6,78	./.:0,0:0	./.:0,0:0	0/0:2,0:2:6:0,6,78	./.:0,0:0	1/1:0,5:5:15:190,15,0	./.:0,0:0	1/1:0,2:2:6:74,6,0	1/1:0,2:2:6:76,6,0	1/1:0,2:2:6:82,6,0
AAEL024540	1	70556013	c.5686G>A	p.Val1896Met	proto-oncogene tyrosine-protein kinase ROS isoform X1	70552735	70700158	C	T	1139.47	AC=14;AF=0.778;AN=18;DP=36;ExcessHet=0.0256;FS=0.000;MLEAC=16;MLEAF=0.889;MQ=47.60;QD=39.29;SOR=6.804;ANN=T|missense_variant|MODERATE|EXON_1_70552735_70554109|AAEL024540|transcript|AAEL024540-RA|protein_coding|8/14|c.5686G>A|p.Val1896Met|6477/9241|5686/7671|1896/2556||,T|missense_variant|MODERATE|EXON_1_70552735_70554109|AAEL024540|transcript|AAEL024540-RB|protein_coding|8/14|c.5554G>A|p.Val1852M…	GT:AD:DP:GQ:PL	1/1:0,8:8:24:326,24,0	1/1:0,2:2:6:82,6,0	1/1:0,4:4:12:159,12,0	1/1:0,4:4:12:167,12,0	1/1:0,3:3:9:122,9,0	0/0:2,0:2:6:0,6,78	./.:0,0:0	0/0:2,0:2:6:0,6,78	./.:0,0:0	./.:0,0:0	1/1:0,5:5:15:204,15,0	1/1:0,3:3:9:127,9,0	./.:1,0:1	./.:1,0:1	./.:1,0:1
AAEL012466	1	72564018	c.952G>A	p.Asp318Asn	integrin beta subunit	72500587	72545203	C	T	1676.41	AC=18;AF=0.643;AN=28;DP=81;ExcessHet=0.0024;FS=0.000;InbreedingCoeff=0.7338;MLEAC=19;MLEAF=0.679;MQ=48.77;QD=42.98;SOR=7.378;ANN=T|missense_variant|MODERATE|EXON_1_72500587_72501856|AAEL012466|transcript|AAEL012466-RB|protein_coding|3/12|c.952G>A|p.Asp318Asn|1115/5372|952/4005|318/1334||,T|missense_variant|MODERATE|EXON_1_72500587_72501856|AAEL012466|transcript|AAEL012466-RC|protein_coding|3/12|c…	GT:AD:DP:GQ:PL	1/1:0,5:5:15:225,15,0	1/1:0,4:4:12:180,12,0	1/1:0,2:2:6:90,6,0	1/1:0,2:2:6:90,6,0	1/1:0,3:3:9:135,9,0	0/0:15,0:15:4:0,4,526	0/0:7,0:7:18:0,18,270	0/0:6,0:6:18:0,18,222	0/0:7,0:7:0:0,0,178	0/0:5,0:5:15:0,15,200	1/1:0,11:11:33:495,33,0	1/1:0,5:5:15:225,15,0	1/1:0,5:5:15:225,15,0	1/1:0,2:2:6:90,6,0	./.:2,0:2
AAEL012466	1	72588414	c.148G>A	p.Ala50Thr	integrin beta subunit	72500587	72545203	C	T	532.32	AC=8;AF=0.500;AN=16;DP=35;ExcessHet=0.0118;FS=0.000;MLEAC=8;MLEAF=0.500;MQ=45.37;QD=38.02;SOR=5.421;ANN=T|missense_variant|MODERATE|EXON_1_72500587_72501856|AAEL012466|transcript|AAEL012466-RB|protein_coding|2/12|c.148G>A|p.Ala50Thr|311/5372|148/4005|50/1334||,T|missense_variant|MODERATE|EXON_1_72500587_72501856|AAEL012466|transcript|AAEL012466-RC|protein_coding|2/12|c.148G>A|p.Ala50Thr|312/5373|…	GT:AD:DP:GQ:PGT:PID:PL	1/1:0,4:4:12:1|1:72588414_C_T:172,12,0	./.:1,0:1	./.:0,0:0	./.:0,0:0	1/1:0,3:3:9:1|1:72588414_C_T:127,9,0	0/0:9,0:9:18:.:.:0,18,270	./.:0,0:0	0/0:6,0:6:15:.:.:0,15,225	0/0:1,0:1:3:.:.:0,3,41	0/0:2,0:2:6:.:.:0,6,82	1/1:0,5:5:15:1|1:72588414_C_T:207,15,0	./.:2,0:2	./.:0,0:0	./.:0,0:0	1/1:0,2:2:6:.:.:82,6,0
AAEL008015	1	75592126	c.2541A>C	p.Gln847His	midnolin homolog	75581511	75657457	T	G	1757.11	AC=14;AF=0.778;AN=18;DP=32;ExcessHet=0.0256;FS=0.000;MLEAC=16;MLEAF=0.889;MQ=50.00;QD=58.57;SOR=6.869;ANN=G|missense_variant|MODERATE|EXON_1_75581511_75583150|AAEL008015|transcript|AAEL008015-RA|protein_coding|4/5|c.2541A>C|p.Gln847His|3591/5484|2541/2793|847/930||	GT:AD:DP:GQ:PGT:PID:PL	1/1:0,4:4:18:1|1:75592126_T_G:262,18,0	./.:0,0:0	./.:0,0:0	1/1:0,3:3:15:1|1:75592126_T_G:217,15,0	1/1:0,3:3:12:1|1:75592126_T_G:176,12,0	0/0:1,0:1:3:.:.:0,3,37	./.:0,0:0	./.:0,0:0	./.:0,0:0	0/0:1,0:1:3:.:.:0,3,37	1/1:0,8:8:30:1|1:75592126_T_G:442,30,0	1/1:0,4:4:15:1|1:75592126_T_G:221,15,0	1/1:0,5:5:18:1|1:75592126_T_G:266,18,0	1/1:0,3:3:15:1|1:75592126_T_G:217,15,0	./.:0,0:0
AAEL023379	1	80451526	c.1960G>A	p.Gly654Arg	guanylate cyclase soluble subunit beta-1	80288887	80482370	G	A	312.31	AC=6;AF=0.600;AN=10;DP=12;ExcessHet=0.1047;FS=0.000;MLEAC=7;MLEAF=0.700;MQ=47.43;QD=34.70;SOR=4.615;ANN=A|missense_variant|MODERATE|EXON_1_80288887_80289087|AAEL023379|transcript|AAEL023379-RA|protein_coding|13/14|c.1960G>A|p.Gly654Arg|3572/4820|1960/2272|654/756||WARNING_TRANSCRIPT_MULTIPLE_STOP_CODONS,A|downstream_gene_variant|MODIFIER|EXON_1_80451666_80452071|AAEL022735|transcript|AAEL022735-R…	GT:AD:DP:GQ:PGT:PID:PL	1/1:0,4:4:12:1|1:80451526_G_A:151,12,0	./.:0,0:0	./.:0,0:0	./.:0,0:0	1/1:0,3:3:9:1|1:80451526_G_A:116,9,0	0/0:1,0:1:3:.:.:0,3,41	./.:0,0:0	0/0:1,0:1:3:.:.:0,3,41	./.:0,0:0	./.:0,0:0	1/1:0,2:2:6:1|1:80451526_G_A:81,6,0	./.:0,0:0	./.:0,0:0	./.:1,0:1	./.:0,0:0
AAEL023574	1	91596731	c.1864A>C	p.Ile622Leu	uncharacterized protein LOC110676020 (Zinc-finger associated domain (zf-AD); smart00868)	91632235	91656376	A	C	767.7	AC=12;AF=0.545;AN=22;DP=37;ExcessHet=0.0016;FS=0.000;InbreedingCoeff=0.7162;MLEAC=13;MLEAF=0.591;MQ=50.00;QD=36.56;SOR=6.184;ANN=C|missense_variant|MODERATE|EXON_1_91587865_91588355|AAEL023574|transcript|AAEL023574-RF|protein_coding|2/4|c.1864A>C|p.Ile622Leu|2068/3079|1864/2730|622/909||	GT:AD:DP:GQ:PL	1/1:0,7:7:21:277,21,0	1/1:0,3:3:9:114,9,0	1/1:0,2:2:6:82,6,0	./.:0,0:0	1/1:0,4:4:12:163,12,0	0/0:8,0:8:24:0,24,326	0/0:1,0:1:3:0,3,41	0/0:2,0:2:6:0,6,82	0/0:2,0:2:6:0,6,82	0/0:3,0:3:9:0,9,122	1/1:0,3:3:9:118,9,0	./.:0,0:0	./.:0,0:0	./.:0,0:0	1/1:0,2:2:6:81,6,0
AAEL023574	1	91618985	c.1846G>C	p.Glu616Gln	uncharacterized protein LOC110676020 (Zinc-finger associated domain (zf-AD); smart00868)	91632235	91656376	G	C	482.76	AC=10;AF=0.500;AN=20;DP=28;ExcessHet=0.0030;FS=0.000;InbreedingCoeff=0.5920;MLEAC=11;MLEAF=0.550;MQ=41.36;QD=37.14;SOR=5.283;ANN=C|missense_variant|MODERATE|EXON_1_91587865_91588355|AAEL023574|transcript|AAEL023574-RE|protein_coding|3/5|c.1846G>C|p.Glu616Gln|2026/3262|1846/2937|616/978||,C|missense_variant|MODERATE|EXON_1_91587865_91588355|AAEL023574|transcript|AAEL023574-RB|protein_coding|3/5|c.…	GT:AD:DP:GQ:PGT:PID:PL	1/1:0,2:2:6:.:.:82,6,0	./.:1,0:1	1/1:0,2:2:6:.:.:82,6,0	0/0:1,0:1:3:.:.:0,3,41	./.:1,0:1	0/0:4,0:4:12:.:.:0,12,154	0/0:1,0:1:3:.:.:0,3,41	0/0:1,0:1:3:.:.:0,3,41	0/0:2,0:2:6:.:.:0,6,63	./.:2,0:2	1/1:0,4:4:12:1|1:91618977_G_A:167,12,0	./.:1,0:1	1/1:0,2:2:6:.:.:82,6,0	1/1:0,3:3:9:1|1:91618977_G_A:127,9,0	./.:1,0:1
AAEL009869	1	92437410	c.3017G>A	p.Ser1006Asn	low-density lipoprotein receptor (ldl)	92424271	92579325	C	T	223.61	AC=6;AF=0.600;AN=10;DP=10;ExcessHet=0.1047;FS=0.000;MLEAC=7;MLEAF=0.700;MQ=50.00;QD=27.95;SOR=4.407;ANN=T|missense_variant|MODERATE|EXON_1_92424271_92426093|AAEL009869|transcript|AAEL009869-RB|protein_coding|7/16|c.3017G>A|p.Ser1006Asn|3482/16035|3017/13956|1006/4651||,T|missense_variant|MODERATE|EXON_1_92424271_92426093|AAEL009869|transcript|AAEL009869-RC|protein_coding|8/17|c.3017G>A|p.Ser1006A…	GT:AD:DP:GQ:PGT:PID:PL	1/1:0,3:3:9:.:.:91,9,0	./.:0,0:0	./.:0,0:0	./.:0,0:0	1/1:0,2:2:6:1|1:92437385_A_G:50,6,0	0/0:1,0:1:3:.:.:0,3,37	./.:0,0:0	./.:0,0:0	./.:0,0:0	0/0:1,0:1:3:.:.:0,3,37	1/1:0,3:3:9:.:.:118,9,0	./.:0,0:0	./.:0,0:0	./.:0,0:0	./.:0,0:0
AAEL006383	1	101075804	c.229A>G	p.Ile77Val	chymotrypsin, putative	101075237	101076721	A	G	918.07	AC=12;AF=0.667;AN=18;DP=32;ExcessHet=0.0098;FS=0.000;MLEAC=13;MLEAF=0.722;MQ=48.04;QD=38.25;SOR=6.439;ANN=G|missense_variant|MODERATE|EXON_1_101075237_101075543|AAEL006383|transcript|AAEL006383-RA|protein_coding|2/3|c.229A>G|p.Ile77Val|502/1357|229/885|77/294||	GT:AD:DP:GQ:PL	1/1:0,3:3:9:122,9,0	./.:0,0:0	1/1:0,3:3:9:122,9,0	./.:1,0:1	./.:0,0:0	0/0:3,0:3:9:0,9,118	./.:1,0:1	0/0:1,0:1:3:0,3,37	0/0:2,0:2:6:0,6,78	./.:0,0:0	1/1:0,8:8:24:322,24,0	1/1:0,2:2:6:82,6,0	1/1:0,2:2:6:82,6,0	./.:0,0:0	1/1:0,6:6:18:241,18,0
AAEL006383	1	101076030	c.455A>G	p.Glu152Gly	chymotrypsin, putative	101075237	101076721	A	G	912.77	AC=12;AF=0.600;AN=20;DP=33;ExcessHet=0.0036;FS=0.000;InbreedingCoeff=0.6730;MLEAC=14;MLEAF=0.700;MQ=48.04;QD=38.03;SOR=6.439;ANN=G|missense_variant|MODERATE|EXON_1_101075237_101075543|AAEL006383|transcript|AAEL006383-RA|protein_coding|2/3|c.455A>G|p.Glu152Gly|728/1357|455/885|152/294||	GT:AD:DP:GQ:PL	1/1:0,4:4:12:163,12,0	./.:0,0:0	1/1:0,4:4:12:163,12,0	./.:1,0:1	./.:1,0:1	0/0:3,0:3:9:0,9,122	./.:0,0:0	0/0:1,0:1:3:0,3,41	0/0:1,0:1:3:0,3,37	0/0:2,0:2:6:0,6,78	1/1:0,7:7:21:281,21,0	./.:0,0:0	1/1:0,5:5:15:200,15,0	1/1:0,2:2:6:82,6,0	1/1:0,2:2:6:82,6,0
AAEL011822	1	104211090	c.1741G>T	p.Val581Phe	gamma glutamyl transpeptidases	104210863	104213190	C	A	5076.88	AC=19;AF=0.679;AN=28;BaseQRankSum=0.000;ClippingRankSum=0.000;DP=141;ExcessHet=0.0063;FS=0.000;InbreedingCoeff=0.6681;MLEAC=22;MLEAF=0.786;MQ=50.00;MQRankSum=0.000;QD=38.17;ReadPosRankSum=-0.069;SOR=4.758;ANN=A|missense_variant|MODERATE|EXON_1_104210863_104211577|AAEL011822|transcript|AAEL011822-RB|protein_coding|4/4|c.1741G>T|p.Val581Phe|1923/2150|1741/1761|581/586||,A|intron_variant|MODIFIER|EX…	GT:AD:DP:GQ:PL	1/1:1,25:26:37:975,37,0	1/1:0,11:11:33:443,33,0	1/1:0,10:10:30:405,30,0	0/1:1,8:9:14:298,0,14	1/1:0,7:7:21:285,21,0	0/0:4,0:4:12:0,12,155	0/0:1,0:1:3:0,3,41	0/0:2,0:2:6:0,6,74	0/0:1,0:1:3:0,3,37	./.:0,0:0	1/1:1,25:26:37:969,37,0	1/1:0,9:9:27:365,27,0	1/1:0,9:9:27:365,27,0	1/1:0,14:14:42:565,42,0	1/1:0,12:12:36:480,36,0
AAEL011822	1	104212301	c.642G>T	p.Glu214Asp	gamma glutamyl transpeptidases	104210863	104213190	C	A	757.67	AC=14;AF=0.700;AN=20;DP=32;ExcessHet=0.0067;FS=0.000;InbreedingCoeff=0.6886;MLEAC=15;MLEAF=0.750;MQ=47.67;QD=37.88;SOR=6.091;ANN=A|missense_variant|MODERATE|EXON_1_104210863_104211577|AAEL011822|transcript|AAEL011822-RB|protein_coding|2/4|c.642G>T|p.Glu214Asp|824/2150|642/1761|214/586||,A|intron_variant|MODIFIER|EXON_1_103850568_103851653|AAEL004233|transcript|AAEL004233-RB|protein_coding|4/9|c.3…	GT:AD:DP:GQ:PL	1/1:0,4:4:12:163,12,0	./.:1,0:1	1/1:0,2:2:6:82,6,0	./.:1,0:1	1/1:0,2:2:6:82,6,0	0/0:5,0:5:15:0,15,200	./.:0,0:0	0/0:1,0:1:3:0,3,37	0/0:4,0:4:12:0,12,159	./.:0,0:0	1/1:0,4:4:12:163,12,0	1/1:0,3:3:9:122,9,0	1/1:0,2:2:6:82,6,0	1/1:0,3:3:9:122,9,0	./.:0,0:0
AAEL026043	1	108810252	c.1811A>C	p.Asn604Thr	5-hydroxytryptamine receptor 2B	108809705	108937469	T	G	2992.45	AC=14;AF=0.467;AN=30;BaseQRankSum=-0.000;ClippingRankSum=-0.000;DP=111;ExcessHet=1.0411;FS=0.000;InbreedingCoeff=0.0842;MLEAC=14;MLEAF=0.467;MQ=50.00;MQRankSum=-0.000;QD=33.62;ReadPosRankSum=0.589;SOR=4.431;ANN=G|missense_variant|MODERATE|EXON_1_108809705_108810867|AAEL026043|transcript|AAEL026043-RA|protein_coding|7/7|c.1811A>C|p.Asn604Thr|3336/3883|1811/2241|604/746||,G|missense_variant|MODERAT…	GT:AD:DP:GQ:PL	1/1:1,16:17:10:608,10,0	0/1:1,7:8:17:261,0,17	0/1:1,6:7:20:224,0,20	1/1:0,7:7:21:282,21,0	1/1:0,2:2:6:82,6,0	0/0:11,0:11:30:0,30,450	0/0:2,0:2:6:0,6,78	0/0:4,0:4:9:0,9,135	0/0:2,0:2:6:0,6,82	0/0:3,0:3:9:0,9,107	1/1:1,17:18:13:648,13,0	0/1:1,8:9:14:295,0,14	0/1:1,8:9:14:299,0,14	0/1:1,5:6:23:186,0,23	0/1:1,5:6:23:186,0,23
AAEL001442	1	111570117	c.2575G>A	p.Ala859Thr	map-kinase activating death domain protein (madd)/denn/aex-3(c.elegans)	111516598	111609074	G	A	3089.47	AC=20;AF=0.667;AN=30;DP=92;ExcessHet=0.0002;FS=0.000;InbreedingCoeff=0.8163;MLEAC=23;MLEAF=0.767;MQ=50.00;QD=39.61;SOR=8.739;ANN=A|missense_variant|MODERATE|EXON_1_111516597_111516906|AAEL001442|transcript|AAEL001442-RC|protein_coding|9/21|c.2575G>A|p.Ala859Thr|3266/7299|2575/6255|859/2084||,A|missense_variant|MODERATE|EXON_1_111516597_111516906|AAEL001442|transcript|AAEL001442-RB|protein_coding|…	GT:AD:DP:GQ:PL	1/1:0,11:11:33:448,33,0	1/1:0,6:6:18:245,18,0	1/1:0,4:4:12:163,12,0	1/1:0,8:8:24:326,24,0	1/1:0,4:4:12:163,12,0	0/0:7,0:7:18:0,18,270	0/0:1,0:1:3:0,3,41	0/0:3,0:3:9:0,9,118	0/0:1,0:1:3:0,3,41	0/0:2,0:2:6:0,6,82	1/1:0,17:17:51:689,51,0	1/1:0,7:7:21:285,21,0	1/1:0,8:8:24:326,24,0	1/1:0,6:6:18:245,18,0	1/1:0,7:7:21:281,21,0
AAEL001442	1	111571801	c.3818T>C	p.Ile1273Thr	map-kinase activating death domain protein (madd)/denn/aex-3(c.elegans)	111516598	111609074	T	C	2463.09	AC=20;AF=0.714;AN=28;DP=76;ExcessHet=0.0007;FS=0.000;InbreedingCoeff=0.8013;MLEAC=21;MLEAF=0.750;MQ=50.00;QD=41.05;SOR=8.222;ANN=C|missense_variant|MODERATE|EXON_1_111516597_111516906|AAEL001442|transcript|AAEL001442-RC|protein_coding|12/21|c.3818T>C|p.Ile1273Thr|4509/7299|3818/6255|1273/2084||,C|missense_variant|MODERATE|EXON_1_111516597_111516906|AAEL001442|transcript|AAEL001442-RB|protein_codi…	GT:AD:DP:GQ:PGT:PID:PL	1/1:0,12:12:36:1|1:111571801_T_C:502,36,0	1/1:0,6:6:18:1|1:111571801_T_C:253,18,0	1/1:0,4:4:12:1|1:111571801_T_C:168,12,0	1/1:0,2:2:6:1|1:111571801_T_C:90,6,0	1/1:0,3:3:9:.:.:113,9,0	0/0:8,0:8:18:.:.:0,18,270	0/0:2,0:2:3:.:.:0,3,45	0/0:3,0:3:9:.:.:0,9,107	./.:0,0:0	0/0:3,0:3:9:.:.:0,9,118	1/1:0,13:13:39:1|1:111571801_T_C:563,39,0	1/1:0,3:3:9:1|1:111571801_T_C:127,9,0	1/1:0,5:5:15:1|1:111571801_T_C:203,15,0	1/1:0,6:6:18:1|1:111571801_T_C:262,18,0	1/1:0,6:6:18:1|1:111571801_T_C:258,18,0
AAEL022657	1	111659295	c.211A>G	p.Met71Val	O-acyltransferase like protein	111658445	111729101	A	G	337.18	AC=8;AF=0.571;AN=14;DP=22;ExcessHet=0.0254;FS=0.000;MLEAC=8;MLEAF=0.571;MQ=44.32;QD=30.65;SOR=4.977;ANN=G|missense_variant|MODERATE|EXON_1_111658445_111659451|AAEL022657|transcript|AAEL022657-RA|protein_coding|1/10|c.211A>G|p.Met71Val|851/3176|211/2451|71/816||	GT:AD:DP:GQ:PL	1/1:0,4:4:12:132,12,0	./.:1,0:1	1/1:0,2:2:6:50,6,0	./.:0,0:0	./.:1,0:1	0/0:4,0:4:12:0,12,148	./.:0,0:0	0/0:2,0:2:6:0,6,67	./.:0,0:0	0/0:2,0:2:6:0,6,82	1/1:0,3:3:9:122,9,0	./.:0,0:0	./.:1,0:1	1/1:0,2:2:6:82,6,0	./.:0,0:0
AAEL020264	1	111924845	c.4925C>T	p.Thr1642Met	protein sidekick isoform X1	111918049	112236771	G	A	2382.57	AC=16;AF=0.615;AN=26;DP=112;ExcessHet=0.0036;FS=0.000;InbreedingCoeff=0.8384;MLEAC=17;MLEAF=0.654;MQ=48.81;QD=39.06;SOR=8.255;ANN=A|missense_variant|MODERATE|EXON_1_111918049_111919070|AAEL020264|transcript|AAEL020264-RC|protein_coding|12/17|c.4925C>T|p.Thr1642Met|6802/9724|4925/7068|1642/2355||,A|missense_variant|MODERATE|EXON_1_111918049_111919070|AAEL020264|transcript|AAEL020264-RA|protein_cod…	GT:AD:DP:GQ:PL	1/1:0,13:13:39:521,39,0	./.:2,0:2	1/1:0,4:4:12:154,12,0	1/1:0,8:8:24:326,24,0	1/1:0,3:3:9:122,9,0	0/0:21,0:21:60:0,60,826	0/0:6,0:6:18:0,18,222	0/0:7,0:7:21:0,21,259	0/0:9,0:9:0:0,0,281	0/0:5,0:5:15:0,15,200	1/1:0,16:16:48:650,48,0	./.:1,0:1	1/1:0,2:2:6:82,6,0	1/1:0,11:11:33:448,33,0	1/1:0,4:4:12:161,12,0
AAEL020264	1	111925151	c.4619T>A	p.Leu1540Gln	protein sidekick isoform X1	111918049	112236771	A	T	525.69	AC=8;AF=0.500;AN=16;DP=26;ExcessHet=0.0254;FS=0.000;MLEAC=10;MLEAF=0.625;MQ=44.10;QD=37.55;SOR=5.421;ANN=T|missense_variant|MODERATE|EXON_1_111918049_111919070|AAEL020264|transcript|AAEL020264-RC|protein_coding|12/17|c.4619T>A|p.Leu1540Gln|6496/9724|4619/7068|1540/2355||,T|missense_variant|MODERATE|EXON_1_111918049_111919070|AAEL020264|transcript|AAEL020264-RA|protein_coding|12/16|c.4619T>A|p.Leu…	GT:AD:DP:GQ:PL	1/1:0,2:2:6:82,6,0	./.:0,0:0	./.:0,0:0	./.:1,0:1	./.:1,0:1	0/0:4,0:4:0:0,0,82	0/0:1,0:1:3:0,3,41	0/0:1,0:1:3:0,3,41	0/0:2,0:2:6:0,6,74	./.:1,0:1	1/1:0,6:6:18:245,18,0	./.:0,0:0	1/1:0,2:2:6:82,6,0	1/1:0,4:4:12:163,12,0	./.:1,0:1
AAEL022328	1	112700769	c.950G>A	p.Ser317Asn	breast carcinoma-amplified sequence 3 homolog isoform X1	112687954	112755977	C	T	5327.98	AC=19;AF=0.633;AN=30;BaseQRankSum=3.395;ClippingRankSum=0.000;DP=181;ExcessHet=0.0024;FS=29.100;InbreedingCoeff=0.8080;MLEAC=19;MLEAF=0.633;MQ=50.00;MQRankSum=0.000;QD=41.62;ReadPosRankSum=1.925;SOR=9.065;ANN=T|missense_variant|MODERATE|EXON_1_112687954_112689343|AAEL022328|transcript|AAEL022328-RA|protein_coding|4/8|c.950G>A|p.Ser317Asn|2101/7653|950/4941|317/1646||,T|missense_variant|MODERATE|E…	GT:AD:DP:GQ:PGT:PID:PL	1/1:2,21:23:5:1|1:112700769_C_T:877,5,0	0/1:3,10:13:70:0|1:112700769_C_T:411,0,70	1/1:0,4:4:12:1|1:112700769_C_T:180,12,0	1/1:0,6:6:18:1|1:112700769_C_T:266,18,0	1/1:0,7:7:21:1|1:112700769_C_T:315,21,0	0/0:20,0:20:60:.:.:0,60,785	0/0:6,0:6:18:.:.:0,18,222	0/0:9,0:9:27:.:.:0,27,337	0/0:9,0:9:27:.:.:0,27,363	0/0:9,0:9:27:.:.:0,27,344	1/1:0,29:29:87:1|1:112700769_C_T:1305,87,0	1/1:0,11:11:33:1|1:112700769_C_T:495,33,0	1/1:0,7:7:21:1|1:112700769_C_T:315,21,0	1/1:0,13:13:39:1|1:112700769_C_T:585,39,0	1/1:0,15:15:45:1|1:112700769_C_T:675,45,0
AAEL027589	1	119415524	c.1577G>A	p.Ser526Asn	tudor domain-containing protein 1 isoform X1	119383994	119435257	C	T	6981.25	AC=19;AF=0.633;AN=30;BaseQRankSum=0.000;ClippingRankSum=0.000;DP=230;ExcessHet=0.0024;FS=0.000;InbreedingCoeff=0.8515;MLEAC=19;MLEAF=0.633;MQ=50.00;MQRankSum=0.000;QD=38.36;ReadPosRankSum=0.224;SOR=5.398;ANN=T|missense_variant|MODERATE|EXON_1_119383994_119385169|AAEL027589|transcript|AAEL027589-RB|protein_coding|5/10|c.1577G>A|p.Ser526Asn|2000/5376|1577/4731|526/1576||,T|missense_variant|MODERATE…	GT:AD:DP:GQ:PL	1/1:1,30:31:53:1174,53,0	1/1:0,14:14:42:567,42,0	1/1:0,14:14:42:567,42,0	0/1:2,17:19:24:631,0,24	1/1:0,13:13:39:530,39,0	0/0:16,0:16:45:0,45,675	0/0:6,0:6:18:0,18,241	0/0:6,0:6:18:0,18,245	0/0:12,0:12:33:0,33,495	0/0:8,0:8:24:0,24,322	1/1:0,33:33:99:1298,99,0	1/1:0,12:12:36:485,36,0	1/1:0,11:11:33:417,33,0	1/1:0,20:20:60:807,60,0	1/1:0,15:15:45:603,45,0
AAEL021904	1	123515852	c.6307G>A	p.Asp2103Asn	sushi, von Willebrand factor type A, EGF and pentraxin domain-containing protein 1	123490696	123516477	G	A	1150.23	AC=16;AF=0.615;AN=26;DP=35;ExcessHet=0.0005;FS=0.000;InbreedingCoeff=0.5767;MLEAC=18;MLEAF=0.692;MQ=49.10;QD=42.60;SOR=6.666;ANN=A|missense_variant|MODERATE|EXON_1_123490696_123490837|AAEL021904|transcript|AAEL021904-RA|protein_coding|8/9|c.6307G>A|p.Asp2103Asn|6514/7080|6307/6714|2103/2237||	GT:AD:DP:GQ:PGT:PID:PL	1/1:0,4:4:12:1|1:123515851_T_A:180,12,0	0/0:1,0:1:3:.:.:0,3,41	1/1:0,2:2:6:1|1:123515851_T_A:90,6,0	./.:1,0:1	1/1:0,2:2:6:1|1:123515851_T_A:90,6,0	0/0:3,0:3:9:.:.:0,9,122	0/0:1,0:1:3:.:.:0,3,41	0/0:1,0:1:3:.:.:0,3,41	./.:0,0:0	0/0:1,0:1:3:.:.:0,3,41	1/1:0,9:9:27:1|1:123515851_T_A:405,27,0	1/1:0,2:2:6:1|1:123515851_T_A:90,6,0	1/1:0,2:2:6:1|1:123515851_T_A:90,6,0	1/1:0,2:2:6:1|1:123515851_T_A:90,6,0	1/1:0,4:4:12:1|1:123515851_T_A:180,12,0
AAEL026169	1	137083627	c.6923G>A	p.Ser2308Asn	E3 ubiquitin-protein ligase highwire	137041722	137198483	G	A	1008.27	AC=10;AF=0.556;AN=18;DP=40;ExcessHet=0.0458;FS=0.000;MLEAC=13;MLEAF=0.722;MQ=47.25;QD=40.33;SOR=5.058;ANN=A|missense_variant|MODERATE|EXON_1_137041722_137041930|AAEL026169|transcript|AAEL026169-RA|protein_coding|21/41|c.6923G>A|p.Ser2308Asn|7058/15093|6923/14550|2308/4849||WARNING_TRANSCRIPT_MULTIPLE_STOP_CODONS,A|downstream_gene_variant|MODIFIER|EXON_1_137088212_137088793|AAEL004070|transcript|A…	GT:AD:DP:GQ:PGT:PID:PL	1/1:0,9:9:27:1|1:137083627_G_A:381,27,0	1/1:0,3:3:9:1|1:137083627_G_A:124,9,0	./.:0,0:0	1/1:0,5:5:15:1|1:137083627_G_A:221,15,0	./.:2,0:2	0/0:6,0:6:0:.:.:0,0,155	./.:0,0:0	0/0:1,0:1:3:.:.:0,3,37	0/0:4,0:4:0:.:.:0,0,78	0/0:1,0:1:3:.:.:0,3,41	1/1:0,6:6:18:1|1:137083627_G_A:250,18,0	1/1:0,2:2:6:1|1:137083627_G_A:79,6,0	./.:0,0:0	./.:0,0:0	./.:1,0:1
AAEL026169	1	137083635	c.6931G>A	p.Ala2311Thr	E3 ubiquitin-protein ligase highwire	137041722	137198483	G	A	804.38	AC=10;AF=0.625;AN=16;DP=24;ExcessHet=0.0458;FS=0.000;MLEAC=12;MLEAF=0.750;MQ=47.30;QD=50.27;SOR=4.294;ANN=A|missense_variant|MODERATE|EXON_1_137041722_137041930|AAEL026169|transcript|AAEL026169-RA|protein_coding|21/41|c.6931G>A|p.Ala2311Thr|7066/15093|6931/14550|2311/4849||WARNING_TRANSCRIPT_MULTIPLE_STOP_CODONS,A|downstream_gene_variant|MODIFIER|EXON_1_137088212_137088793|AAEL004070|transcript|A…	GT:AD:DP:GQ:PGT:PID:PL	1/1:0,6:6:21:1|1:137083627_G_A:311,21,0	1/1:0,2:2:6:1|1:137083627_G_A:90,6,0	./.:0,0:0	1/1:0,4:4:15:1|1:137083627_G_A:221,15,0	./.:0,0:0	0/0:3,0:3:0:.:.:0,0,41	./.:0,0:0	0/0:1,0:1:3:.:.:0,3,37	./.:2,0:2	0/0:1,0:1:3:.:.:0,3,41	1/1:0,4:4:12:1|1:137083627_G_A:180,12,0	1/1:0,1:1:3:1|1:137083627_G_A:45,3,0	./.:0,0:0	./.:0,0:0	./.:0,0:0
AAEL013115	1	142843021	c.377A>T	p.Tyr126Phe	gpi inositol deacylase pgap1	142830177	142863932	A	T	3168.65	AC=17;AF=0.567;AN=30;BaseQRankSum=-0.000;ClippingRankSum=-0.000;DP=133;ExcessHet=0.1057;FS=0.000;InbreedingCoeff=0.4997;MLEAC=18;MLEAF=0.600;MQ=50.00;MQRankSum=-0.000;QD=36.84;ReadPosRankSum=-0.366;SOR=5.622;ANN=T|missense_variant|MODERATE|EXON_1_142830177_142830609|AAEL013115|transcript|AAEL013115-RB|protein_coding|3/17|c.377A>T|p.Tyr126Phe|675/4854|377/2934|126/977||	GT:AD:DP:GQ:PL	1/1:0,18:18:54:730,54,0	0/1:1,6:7:20:220,0,20	0/1:1,5:6:23:186,0,23	0/1:2,5:7:60:183,0,60	1/1:0,6:6:18:241,18,0	0/0:20,0:20:34:0,34,745	0/0:5,0:5:0:0,0,133	0/0:5,0:5:12:0,12,180	0/0:6,0:6:18:0,18,222	0/0:11,0:11:27:0,27,405	1/1:0,18:18:54:726,54,0	1/1:0,6:6:18:241,18,0	1/1:0,5:5:15:204,15,0	1/1:0,7:7:21:281,21,0	1/1:0,6:6:18:245,18,0
AAEL021395	1	143090131	c.2227C>G	p.Leu743Val	phosphatidylinositide phosphatase SAC2	143047099	143097285	C	G	6983.22	AC=19;AF=0.633;AN=30;BaseQRankSum=0.000;ClippingRankSum=0.000;DP=205;ExcessHet=0.0024;FS=0.000;InbreedingCoeff=0.8278;MLEAC=20;MLEAF=0.667;MQ=50.00;MQRankSum=0.000;QD=39.23;ReadPosRankSum=0.000;SOR=8.977;ANN=G|missense_variant|MODERATE|EXON_1_143047099_143047568|AAEL021395|transcript|AAEL021395-RA|protein_coding|8/10|c.2227C>G|p.Leu743Val|2600/5269|2227/3418|743/1138||WARNING_TRANSCRIPT_MULTIPLE_…	GT:AD:DP:GQ:PL	1/1:0,26:26:78:1051,78,0	1/1:0,16:16:48:644,48,0	1/1:0,15:15:45:600,45,0	1/1:0,14:14:42:571,42,0	0/1:1,10:11:8:370,0,8	0/0:11,0:11:30:0,30,450	0/0:3,0:3:9:0,9,107	0/0:5,0:5:12:0,12,180	0/0:3,0:3:9:0,9,118	0/0:5,0:5:15:0,15,200	1/1:0,29:29:87:1169,87,0	1/1:0,17:17:51:685,51,0	1/1:0,16:16:48:652,48,0	1/1:0,15:15:45:599,45,0	1/1:0,19:19:57:735,57,0
AAEL021395	1	143090920	c.3016G>C	p.Asp1006His	phosphatidylinositide phosphatase SAC2	143047099	143097285	G	C	4984.99	AC=19;AF=0.633;AN=30;BaseQRankSum=-0.000;ClippingRankSum=-0.000;DP=151;ExcessHet=0.0024;FS=0.000;InbreedingCoeff=0.7960;MLEAC=20;MLEAF=0.667;MQ=50.00;MQRankSum=-0.000;QD=38.64;ReadPosRankSum=-0.489;SOR=6.107;ANN=C|missense_variant|MODERATE|EXON_1_143047099_143047568|AAEL021395|transcript|AAEL021395-RA|protein_coding|8/10|c.3016G>C|p.Asp1006His|3389/5269|3016/3418|1006/1138||WARNING_TRANSCRIPT_MUL…	GT:AD:DP:GQ:PL	1/1:0,25:25:75:992,75,0	0/1:1,7:8:17:261,0,17	1/1:0,13:13:39:503,39,0	1/1:0,8:8:24:326,24,0	1/1:0,11:11:33:444,33,0	0/0:8,0:8:24:0,24,304	0/0:3,0:3:9:0,9,118	0/0:5,0:5:15:0,15,200	0/0:4,0:4:12:0,12,159	0/0:2,0:2:6:0,6,82	1/1:0,23:23:69:911,69,0	1/1:0,11:11:33:448,33,0	1/1:0,12:12:36:462,36,0	1/1:0,8:8:24:322,24,0	1/1:0,10:10:30:408,30,0
AAEL021395	1	143095762	c.3373A>G	p.Lys1125Glu	phosphatidylinositide phosphatase SAC2	143047099	143097285	A	G	6963.62	AC=18;AF=0.600;AN=30;BaseQRankSum=2.460;ClippingRankSum=0.000;DP=209;ExcessHet=0.0138;FS=0.000;InbreedingCoeff=0.7035;MLEAC=21;MLEAF=0.700;MQ=50.00;MQRankSum=0.000;QD=37.64;ReadPosRankSum=1.645;SOR=7.190;ANN=G|missense_variant|MODERATE|EXON_1_143047099_143047568|AAEL021395|transcript|AAEL021395-RA|protein_coding|10/10|c.3373A>G|p.Lys1125Glu|3746/5269|3373/3418|1125/1138||WARNING_TRANSCRIPT_MULTIP…	GT:AD:DP:GQ:PL	1/1:1,32:33:62:1218,62,0	0/1:1,11:12:1:406,0,1	1/1:1,19:20:27:735,27,0	0/1:1,9:10:3:327,0,3	1/1:0,16:16:48:609,48,0	0/0:12,0:12:27:0,27,405	0/0:4,0:4:12:0,12,148	0/0:2,0:2:3:0,3,45	0/0:5,0:5:12:0,12,180	0/0:1,0:1:3:0,3,41	1/1:0,36:36:99:1437,108,0	1/1:0,12:12:36:489,36,0	1/1:0,23:23:69:919,69,0	1/1:0,8:8:24:316,24,0	1/1:0,15:15:45:590,45,0
AAEL004582	1	144820061	c.107A>G	p.Lys36Arg	beta-galactosidase	144814430	144829022	A	G	2910.07	AC=18;AF=0.643;AN=28;BaseQRankSum=0.000;ClippingRankSum=-0.000;DP=116;ExcessHet=0.0306;FS=0.000;InbreedingCoeff=0.6547;MLEAC=18;MLEAF=0.643;MQ=49.40;MQRankSum=-0.000;QD=35.49;ReadPosRankSum=1.532;SOR=3.767;ANN=G|missense_variant|MODERATE|EXON_1_144814430_144814596|AAEL004582|transcript|AAEL004582-RB|protein_coding|3/10|c.107A>G|p.Lys36Arg|285/2204|107/1872|36/623||	GT:AD:DP:GQ:PL	1/1:1,16:17:11:605,11,0	1/1:0,6:6:18:245,18,0	0/1:1,5:6:23:186,0,23	0/1:1,7:8:16:257,0,16	1/1:0,6:6:18:237,18,0	0/0:13,0:13:39:0,39,526	./.:2,0:2	0/0:9,0:9:27:0,27,363	0/0:5,0:5:15:0,15,200	0/0:5,0:5:15:0,15,200	1/1:0,15:15:45:556,45,0	1/1:0,7:7:21:238,21,0	1/1:0,7:7:21:273,21,0	1/1:0,4:4:12:163,12,0	1/1:0,6:6:18:237,18,0
AAEL004582	1	144820342	c.323C>T	p.Ala108Val	beta-galactosidase	144814430	144829022	C	T	1873.02	AC=20;AF=0.833;AN=24;DP=45;ExcessHet=0.0135;FS=0.000;InbreedingCoeff=0.5698;MLEAC=22;MLEAF=0.917;MQ=50.00;QD=43.56;SOR=7.569;ANN=T|missense_variant|MODERATE|EXON_1_144814430_144814596|AAEL004582|transcript|AAEL004582-RB|protein_coding|4/10|c.323C>T|p.Ala108Val|501/2204|323/1872|108/623||	GT:AD:DP:GQ:PGT:PID:PL	1/1:0,8:8:24:1|1:144820342_C_T:360,24,0	1/1:0,5:5:15:1|1:144820342_C_T:225,15,0	1/1:0,3:3:9:1|1:144820342_C_T:135,9,0	1/1:0,3:3:9:1|1:144820342_C_T:135,9,0	1/1:0,2:2:6:1|1:144820342_C_T:90,6,0	0/0:1,0:1:3:.:.:0,3,41	0/0:1,0:1:3:.:.:0,3,37	./.:0,0:0	./.:0,0:0	./.:0,0:0	1/1:0,8:8:24:1|1:144820342_C_T:352,24,0	1/1:0,4:4:12:1|1:144820342_C_T:172,12,0	1/1:0,3:3:9:1|1:144820342_C_T:135,9,0	1/1:0,3:3:9:1|1:144820342_C_T:135,9,0	1/1:0,4:4:12:1|1:144820342_C_T:180,12,0
AAEL004694	1	145927480	c.1062C>G	p.Phe354Leu	munc13-4	145817246	145833472	G	C	442.01	AC=6;AF=0.500;AN=12;DP=24;ExcessHet=0.0473;FS=0.000;MLEAC=6;MLEAF=0.500;MQ=43.30;QD=36.83;SOR=3.611;ANN=C|missense_variant|MODERATE|EXON_1_145817246_145817487|AAEL004694|transcript|AAEL004694-RB|protein_coding|2/12|c.1062C>G|p.Phe354Leu|1374/5643|1062/5178|354/1725||	GT:AD:DP:GQ:PL	1/1:0,3:3:9:122,9,0	./.:1,0:1	./.:1,0:1	./.:0,0:0	./.:1,0:1	0/0:4,0:4:12:0,12,154	./.:0,0:0	./.:0,0:0	0/0:2,0:2:6:0,6,73	0/0:2,0:2:6:0,6,78	1/1:0,5:5:15:204,15,0	1/1:0,4:4:12:163,12,0	./.:1,0:1	./.:0,0:0	./.:0,0:0
AAEL023193	1	146220562	c.215A>G	p.Lys72Arg	serine/arginine repetitive matrix protein 2-like isoform X1	146182171	146205380	T	C	3023.92	AC=18;AF=0.600;AN=30;BaseQRankSum=1.465;ClippingRankSum=0.000;DP=137;ExcessHet=0.1668;FS=0.000;InbreedingCoeff=0.4297;MLEAC=20;MLEAF=0.667;MQ=50.00;MQRankSum=0.000;QD=35.58;ReadPosRankSum=1.465;SOR=5.598;ANN=C|missense_variant|MODERATE|EXON_1_146182171_146182367|AAEL023193|transcript|AAEL023193-RC|protein_coding|4/6|c.215A>G|p.Lys72Arg|398/7529|215/7125|72/2374||,C|missense_variant|MODERATE|EXON_…	GT:AD:DP:GQ:PL	1/1:1,13:14:1:485,1,0	1/1:0,6:6:18:245,18,0	1/1:0,4:4:12:163,12,0	0/1:1,11:12:5:408,0,5	1/1:0,3:3:9:122,9,0	0/0:21,0:21:22:0,22,730	0/0:7,0:7:0:0,0,182	0/0:8,0:8:24:0,24,322	0/0:8,0:8:0:0,0,249	0/0:8,0:8:0:0,0,200	1/1:1,15:16:11:543,11,0	1/1:0,8:8:24:295,24,0	1/1:0,8:8:24:326,24,0	0/1:1,6:7:16:224,0,16	1/1:0,7:7:21:285,21,0
AAEL012613	1	146404233	c.414C>A	p.Asp138Glu	probable serine/threonine-protein kinase DDB_G0282963 isoform X1	146403790	146426666	C	A	1254.55	AC=14;AF=0.700;AN=20;DP=43;ExcessHet=0.0256;FS=0.000;InbreedingCoeff=0.5597;MLEAC=17;MLEAF=0.850;MQ=46.50;QD=39.20;SOR=6.994;ANN=A|missense_variant|MODERATE|EXON_1_146403790_146406847|AAEL012613|transcript|AAEL012613-RF|protein_coding|1/2|c.414C>A|p.Asp138Glu|444/4922|414/4506|138/1501||,A|missense_variant|MODERATE|EXON_1_146403790_146406847|AAEL012613|transcript|AAEL012613-RB|protein_coding|1/3|…	GT:AD:DP:GQ:PL	1/1:0,6:6:18:245,18,0	./.:1,0:1	1/1:0,2:2:6:78,6,0	1/1:0,6:6:18:245,18,0	./.:1,0:1	0/0:3,0:3:0:0,0,37	0/0:2,0:2:3:0,3,45	0/0:1,0:1:3:0,3,41	./.:1,0:1	./.:1,0:1	1/1:0,7:7:21:285,21,0	1/1:0,2:2:6:82,6,0	1/1:0,3:3:9:122,9,0	1/1:0,6:6:18:245,18,0	./.:1,0:1
AAEL022143	1	146696941	c.562A>T	p.Ile188Phe	uncharacterized protein LOC110678002	146693889	146699219	A	T	127.8	AC=4;AF=0.333;AN=12;DP=12;ExcessHet=0.0663;FS=0.000;MLEAC=5;MLEAF=0.417;MQ=35.36;QD=31.95;SOR=3.258;ANN=T|missense_variant|MODERATE|EXON_1_146693889_146694038|AAEL022143|transcript|AAEL022143-RA|protein_coding|4/4|c.562A>T|p.Ile188Phe|1529/3807|562/1890|188/629||,T|upstream_gene_variant|MODIFIER|EXON_1_146701358_146701584|AAEL027026|transcript|AAEL027026-RA|protein_coding||c.-4528A>T|||||4417|	GT:AD:DP:GQ:PL	1/1:0,2:2:6:82,6,0	0/0:1,0:1:3:0,3,37	./.:1,0:1	./.:0,0:0	./.:1,0:1	0/0:1,0:1:3:0,3,41	0/0:1,0:1:3:0,3,37	./.:0,0:0	0/0:1,0:1:3:0,3,37	./.:0,0:0	1/1:0,2:2:6:82,6,0	./.:1,0:1	./.:0,0:0	./.:0,0:0	./.:1,0:1
AAEL021877	1	158154848	c.3206A>T	p.Glu1069Val	uncharacterized protein LOC110678773 (DNA-binding transcriptional regulator, MerR family [Transcription]; COG0789)	158154389	158179452	T	A	4477.82	AC=17;AF=0.567;AN=30;BaseQRankSum=0.000;ClippingRankSum=0.000;DP=176;ExcessHet=0.0559;FS=0.000;InbreedingCoeff=0.5780;MLEAC=17;MLEAF=0.567;MQ=50.00;MQRankSum=0.000;QD=34.98;ReadPosRankSum=-1.001;SOR=5.203;ANN=A|missense_variant|MODERATE|EXON_1_158154389_158156259|AAEL021877|transcript|AAEL021877-RB|protein_coding|9/9|c.3206A>T|p.Glu1069Val|3806/4265|3206/3486|1069/1161||,A|missense_variant|MODERA…	GT:AD:DP:GQ:PL	1/1:1,15:16:7:539,7,0	1/1:0,8:8:24:294,24,0	1/1:0,8:8:24:318,24,0	1/1:0,8:8:24:326,24,0	0/1:1,10:11:8:374,0,8	0/0:19,0:19:54:0,54,810	0/0:9,0:9:24:0,24,360	0/0:7,0:7:18:0,18,270	0/0:5,0:5:15:0,15,204	0/0:8,0:8:18:0,18,270	1/1:1,25:26:37:959,37,0	1/1:0,11:11:33:448,33,0	0/1:2,12:14:35:443,0,35	1/1:0,14:14:42:540,42,0	0/1:3,9:12:86:330,0,86
AAEL012206	1	160995975	c.1519C>A	p.His507Asn	microtubule-associated protein tau	160925490	161074580	C	A	326.68	AC=8;AF=0.571;AN=14;DP=18;ExcessHet=0.0254;FS=0.000;MLEAC=10;MLEAF=0.714;MQ=41.60;QD=36.30;SOR=4.615;ANN=A|missense_variant|MODERATE|EXON_1_160925490_160925642|AAEL012206|transcript|AAEL012206-RD|protein_coding|2/9|c.1519C>A|p.His507Asn|1565/3904|1519/2607|507/868||,A|missense_variant|MODERATE|EXON_1_160925490_160925642|AAEL012206|transcript|AAEL012206-RS|protein_coding|2/9|c.1519C>A|p.His507Asn|…	GT:AD:DP:GQ:PL	1/1:0,3:3:9:122,9,0	./.:0,0:0	1/1:0,2:2:6:82,6,0	1/1:0,2:2:6:82,6,0	./.:1,0:1	0/0:2,0:2:3:0,3,45	0/0:2,0:2:3:0,3,45	0/0:1,0:1:3:0,3,37	./.:0,0:0	./.:0,0:0	1/1:0,2:2:6:82,6,0	./.:1,0:1	./.:1,0:1	./.:0,0:0	./.:1,0:1
AAEL008749	1	168813409	c.1388A>T	p.Asn463Ile	UDP-glucuronosyltransferase	168813229	168828998	T	A	646.2	AC=10;AF=0.714;AN=14;DP=21;ExcessHet=0.0458;FS=0.000;MLEAC=12;MLEAF=0.857;MQ=47.30;QD=38.01;SOR=4.294;ANN=A|missense_variant|MODERATE|EXON_1_168813229_168813507|AAEL008749|transcript|AAEL008749-RA|protein_coding|2/2|c.1388A>T|p.Asn463Ile|1419/1599|1388/1542|463/513||,A|downstream_gene_variant|MODIFIER|EXON_1_168802809_168802999|AAEL022001|transcript|AAEL022001-RA|protein_coding||c.*293T>A|||||155|	GT:AD:DP:GQ:PL	1/1:0,5:5:15:200,15,0	1/1:0,2:2:6:82,6,0	./.:0,0:0	./.:0,0:0	1/1:0,4:4:12:159,12,0	0/0:1,0:1:3:0,3,37	./.:0,0:0	./.:0,0:0	0/0:1,0:1:3:0,3,37	./.:0,0:0	1/1:0,4:4:12:163,12,0	./.:0,0:0	./.:1,0:1	1/1:0,2:2:6:82,6,0	./.:1,0:1
AAEL008749	1	168828582	c.386A>G	p.Lys129Arg	UDP-glucuronosyltransferase	168813229	168828998	T	C	403.9	AC=8;AF=0.571;AN=14;DP=18;ExcessHet=0.0254;FS=0.000;MLEAC=9;MLEAF=0.643;MQ=44.32;QD=36.72;SOR=4.977;ANN=C|missense_variant|MODERATE|EXON_1_168813229_168813507|AAEL008749|transcript|AAEL008749-RA|protein_coding|1/2|c.386A>G|p.Lys129Arg|417/1599|386/1542|129/513||	GT:AD:DP:GQ:PL	1/1:0,3:3:9:122,9,0	./.:1,0:1	./.:0,0:0	1/1:0,2:2:6:82,6,0	./.:1,0:1	0/0:2,0:2:6:0,6,78	0/0:1,0:1:3:0,3,37	./.:0,0:0	0/0:1,0:1:3:0,3,37	./.:0,0:0	1/1:0,3:3:9:122,9,0	./.:0,0:0	./.:0,0:0	./.:1,0:1	1/1:0,3:3:9:122,9,0
AAEL008749	1	168828609	c.359C>T	p.Ala120Val	UDP-glucuronosyltransferase	168813229	168828998	G	A	713.76	AC=12;AF=0.750;AN=16;DP=30;ExcessHet=0.1703;FS=0.000;MLEAC=13;MLEAF=0.812;MQ=46.47;QD=37.57;SOR=5.994;ANN=A|missense_variant|MODERATE|EXON_1_168813229_168813507|AAEL008749|transcript|AAEL008749-RA|protein_coding|1/2|c.359C>T|p.Ala120Val|390/1599|359/1542|120/513||	GT:AD:DP:GQ:PL	1/1:0,4:4:12:159,12,0	1/1:0,2:2:6:78,6,0	./.:0,0:0	1/1:0,2:2:6:82,6,0	./.:0,0:0	0/0:5,0:5:0:0,0,122	0/0:3,0:3:9:0,9,114	./.:1,0:1	./.:0,0:0	./.:0,0:0	1/1:0,6:6:18:237,18,0	./.:1,0:1	./.:1,0:1	1/1:0,2:2:6:82,6,0	1/1:0,3:3:9:118,9,0
AAEL023560	1	171184022	c.3640G>A	p.Val1214Ile	mucin-5AC isoform X1	171177007	171288367	C	T	561.73	AC=10;AF=0.556;AN=18;DP=23;ExcessHet=0.0063;FS=0.000;MLEAC=12;MLEAF=0.667;MQ=50.00;QD=33.04;SOR=5.784;ANN=T|missense_variant|MODERATE|EXON_1_171177007_171179966|AAEL023560|transcript|AAEL023560-RB|protein_coding|6/8|c.3640G>A|p.Val1214Ile|4772/11613|3640/9897|1214/3298||,T|missense_variant|MODERATE|EXON_1_171177007_171179966|AAEL023560|transcript|AAEL023560-RD|protein_coding|5/7|c.3610G>A|p.Val12…	GT:AD:DP:GQ:PL	1/1:0,7:7:21:277,21,0	./.:0,0:0	./.:0,0:0	1/1:0,4:4:12:155,12,0	1/1:0,2:2:6:82,6,0	0/0:3,0:3:9:0,9,118	./.:0,0:0	0/0:1,0:1:3:0,3,37	0/0:1,0:1:3:0,3,32	0/0:1,0:1:3:0,3,37	1/1:0,2:2:6:50,6,0	./.:0,0:0	./.:0,0:0	1/1:0,2:2:6:50,6,0	./.:0,0:0
AAEL008414	1	173714347	c.3026C>A	p.Pro1009His	proline-rich protein 36	173712125	173717633	G	T	821.07	AC=12;AF=0.667;AN=18;DP=36;ExcessHet=0.0335;FS=0.000;MLEAC=14;MLEAF=0.778;MQ=45.32;QD=37.32;SOR=6.273;ANN=T|missense_variant|MODERATE|EXON_1_173712125_173717390|AAEL008414|transcript|AAEL008414-RA|protein_coding|2/2|c.3026C>A|p.Pro1009His|3162/5384|3026/4128|1009/1375||,T|missense_variant|MODERATE|EXON_1_173712125_173717390|AAEL008414|transcript|AAEL008414-RB|protein_coding|4/4|c.3026C>A|p.Pro100…	GT:AD:DP:GQ:PL	1/1:0,7:7:21:277,21,0	1/1:0,4:4:12:159,12,0	./.:1,0:1	1/1:0,2:2:6:82,6,0	./.:0,0:0	0/0:5,0:5:0:0,0,103	0/0:2,0:2:6:0,6,74	./.:0,0:0	0/0:1,0:1:3:0,3,37	./.:2,0:2	1/1:0,5:5:15:195,15,0	1/1:0,2:2:6:78,6,0	1/1:0,2:2:6:77,6,0	./.:1,0:1	./.:1,0:1
AAEL006597	1	180091652	c.1217G>A	p.Arg406Gln	nk homeobox protein	180079016	180091913	G	A	481.82	AC=10;AF=0.625;AN=16;DP=21;ExcessHet=0.0152;FS=0.000;MLEAC=11;MLEAF=0.688;MQ=46.55;QD=37.06;SOR=5.283;ANN=A|missense_variant|MODERATE|EXON_1_180079016_180079912|AAEL006597|transcript|AAEL006597-RA|protein_coding|3/3|c.1217G>A|p.Arg406Gln|1603/1864|1217/1296|406/431||	GT:AD:DP:GQ:PL	1/1:0,4:4:12:163,12,0	1/1:0,2:2:6:82,6,0	./.:1,0:1	./.:1,0:1	1/1:0,3:3:9:122,9,0	0/0:3,0:3:9:0,9,118	0/0:1,0:1:3:0,3,32	0/0:2,0:2:6:0,6,78	./.:0,0:0	./.:0,0:0	1/1:0,2:2:6:82,6,0	./.:0,0:0	./.:0,0:0	./.:0,0:0	1/1:0,2:2:6:82,6,0
AAEL005242	1	181455139	c.4512G>A	p.Met1504Ile	huntingtin	181448631	181469605	G	A	831.5	AC=14;AF=0.778;AN=18;DP=32;ExcessHet=0.0256;FS=0.000;MLEAC=16;MLEAF=0.889;MQ=45.49;QD=34.65;SOR=6.439;ANN=A|missense_variant|MODERATE|EXON_1_181448631_181448896|AAEL005242|transcript|AAEL005242-RA|protein_coding|7/14|c.4512G>A|p.Met1504Ile|4710/9003|4512/8670|1504/2889||	GT:AD:DP:GQ:PL	1/1:0,6:6:18:241,18,0	1/1:0,2:2:6:81,6,0	./.:1,0:1	1/1:0,2:2:6:82,6,0	1/1:0,3:3:9:118,9,0	0/0:2,0:2:6:0,6,78	./.:0,0:0	./.:2,0:2	0/0:1,0:1:3:0,3,41	./.:0,0:0	1/1:0,6:6:17:182,17,0	./.:1,0:1	./.:1,0:1	1/1:0,2:2:6:81,6,0	1/1:0,3:3:9:91,9,0
AAEL007646	1	186874162	c.910C>T	p.His304Tyr	uncharacterized protein LOC5569452	186849391	187050445	G	A	307.63	AC=8;AF=0.667;AN=12;DP=12;ExcessHet=0.0663;FS=0.000;MLEAC=9;MLEAF=0.750;MQ=50.00;QD=38.45;SOR=4.407;ANN=A|missense_variant|MODERATE|EXON_1_186848060_186849527|AAEL007646|transcript|AAEL007646-RB|protein_coding|5/11|c.910C>T|p.His304Tyr|2225/3787|910/2466|304/821||,A|missense_variant|MODERATE|EXON_1_186848060_186849527|AAEL007646|transcript|AAEL007646-RC|protein_coding|5/11|c.910C>T|p.His304Tyr|24…	GT:AD:DP:GQ:PGT:PID:PL	1/1:0,2:2:6:1|1:186874162_G_A:86,6,0	1/1:0,2:2:6:1|1:186874162_G_A:86,6,0	./.:0,0:0	./.:0,0:0	./.:0,0:0	0/0:1,0:1:3:.:.:0,3,41	./.:0,0:0	0/0:1,0:1:3:.:.:0,3,37	./.:0,0:0	./.:0,0:0	1/1:0,2:2:6:1|1:186874162_G_A:86,6,0	1/1:0,2:2:6:1|1:186874162_G_A:86,6,0	./.:0,0:0	./.:0,0:0	./.:0,0:0
AAEL007646	1	186874178	c.894C>A	p.His298Gln	uncharacterized protein LOC5569452	186849391	187050445	G	T	183.09	AC=8;AF=0.667;AN=12;DP=10;ExcessHet=0.0663;FS=0.000;MLEAC=8;MLEAF=0.667;MQ=46.77;QD=91.54;SOR=3.611;ANN=T|missense_variant|MODERATE|EXON_1_186848060_186849527|AAEL007646|transcript|AAEL007646-RB|protein_coding|5/11|c.894C>A|p.His298Gln|2209/3787|894/2466|298/821||,T|missense_variant|MODERATE|EXON_1_186848060_186849527|AAEL007646|transcript|AAEL007646-RC|protein_coding|5/11|c.894C>A|p.His298Gln|24…	GT:AD:DP:GQ:PGT:PID:PL	1/1:0,2:2:6:1|1:186874162_G_A:82,6,0	1/1:0,1:1:3:1|1:186874162_G_A:45,3,0	./.:0,0:0	./.:0,0:0	./.:1,0:1	0/0:1,0:1:3:.:.:0,3,41	./.:0,0:0	0/0:1,0:1:3:.:.:0,3,37	./.:0,0:0	./.:0,0:0	1/1:0,1:1:3:1|1:186874162_G_A:45,3,0	1/1:0,1:1:3:1|1:186874162_G_A:45,3,0	./.:0,0:0	./.:0,0:0	./.:0,0:0
AAEL019767	1	188867743	c.457T>C	p.Ser153Pro	serine protease 7-like isoform X1	188818511	188877257	T	C	9544.14	AC=19;AF=0.679;AN=28;BaseQRankSum=-0.123;ClippingRankSum=0.000;DP=239;ExcessHet=0.0222;FS=0.000;InbreedingCoeff=0.5733;MLEAC=22;MLEAF=0.786;MQ=49.56;MQRankSum=0.000;QD=42.42;ReadPosRankSum=0.752;SOR=7.587;ANN=C|missense_variant|MODERATE|EXON_1_188818511_188818932|AAEL019767|transcript|AAEL019767-RA|protein_coding|2/4|c.457T>C|p.Ser153Pro|665/1634|457/1320|153/439||,C|missense_variant|MODERATE|EXO…	GT:AD:DP:GQ:PGT:PID:PL	1/1:2,33:35:15:1|1:188867741_C_T:1383,15,0	1/1:0,20:20:60:1|1:188867741_C_T:888,60,0	0/1:2,23:25:15:0|1:188867741_C_T:960,0,15	1/1:0,18:18:54:1|1:188867741_C_T:806,54,0	1/1:0,21:21:63:1|1:188867741_C_T:933,63,0	0/0:6,0:6:0:.:.:0,0,159	./.:4,0:4	0/0:1,0:1:3:.:.:0,3,41	0/0:2,0:2:6:.:.:0,6,82	0/0:1,0:1:3:.:.:0,3,41	1/1:0,34:34:99:.:.:1493,102,0	1/1:0,16:16:48:.:.:699,48,0	1/1:0,20:20:60:.:.:870,60,0	1/1:0,23:23:69:.:.:1006,69,0	1/1:0,13:13:39:.:.:572,39,0
AAEL003182	1	192403769	c.131A>T	p.Lys44Ile	SRPN26: Serine Protease Inhibitor (serpin) homologue - unlikely to be inhibitory.	192403543	192405244	A	T	1455.11	AC=14;AF=0.700;AN=20;DP=41;ExcessHet=0.0067;FS=0.000;InbreedingCoeff=0.7013;MLEAC=16;MLEAF=0.800;MQ=50.00;QD=39.33;SOR=7.276;ANN=T|missense_variant|MODERATE|SRPN26|AAEL003182|transcript|AAEL003182-RA|protein_coding|1/3|c.131A>T|p.Lys44Ile|227/1572|131/1257|44/418||,T|intron_variant|MODIFIER|EXON_1_192174707_192175379|AAEL021542|transcript|AAEL021542-RB|protein_coding|1/10|c.124-106813A>T||||||,T|…	GT:AD:DP:GQ:PL	1/1:0,9:9:27:367,27,0	1/1:0,4:4:12:163,12,0	1/1:0,3:3:9:122,9,0	./.:0,0:0	1/1:0,4:4:12:163,12,0	0/0:2,0:2:6:0,6,78	0/0:1,0:1:3:0,3,41	0/0:1,0:1:3:0,3,37	./.:0,0:0	./.:0,0:0	1/1:0,7:7:21:285,21,0	1/1:0,6:6:18:245,18,0	./.:0,0:0	1/1:0,4:4:12:163,12,0	./.:0,0:0
AAEL003182	1	192404595	c.898A>G	p.Ile300Val	SRPN26: Serine Protease Inhibitor (serpin) homologue - unlikely to be inhibitory.	192403543	192405244	A	G	945.35	AC=10;AF=0.714;AN=14;DP=34;ExcessHet=0.0458;FS=0.000;MLEAC=10;MLEAF=0.714;MQ=49.03;QD=37.81;SOR=6.518;ANN=G|missense_variant|MODERATE|SRPN26|AAEL003182|transcript|AAEL003182-RA|protein_coding|2/3|c.898A>G|p.Ile300Val|994/1572|898/1257|300/418||,G|intron_variant|MODIFIER|EXON_1_192174707_192175379|AAEL021542|transcript|AAEL021542-RB|protein_coding|1/10|c.124-105987A>G||||||,G|intron_variant|MODIFI…	GT:AD:DP:GQ:PL	1/1:0,4:4:12:163,12,0	./.:1,0:1	1/1:0,3:3:9:122,9,0	./.:0,0:0	./.:0,0:0	0/0:4,0:4:12:0,12,159	0/0:4,0:4:12:0,12,159	./.:0,0:0	./.:0,0:0	./.:0,0:0	1/1:0,9:9:27:355,27,0	1/1:0,2:2:6:82,6,0	./.:0,0:0	1/1:0,7:7:21:273,21,0	./.:0,0:0
AAEL010007	1	194134528	c.1072C>T	p.Leu358Phe	exosome component 10 isoform X1	194124698	194136332	G	A	1138.36	AC=20;AF=0.833;AN=24;DP=29;ExcessHet=0.0135;FS=0.000;InbreedingCoeff=0.4352;MLEAC=22;MLEAF=0.917;MQ=50.00;QD=47.43;SOR=6.518;ANN=A|missense_variant|MODERATE|EXON_1_194124698_194125606|AAEL010007|transcript|AAEL010007-RA|protein_coding|2/4|c.1072C>T|p.Leu358Phe|1218/3071|1072/2850|358/949||,A|missense_variant|MODERATE|EXON_1_194124698_194125606|AAEL010007|transcript|AAEL010007-RB|protein_coding|3/…	GT:AD:DP:GQ:PGT:PID:PL	1/1:0,4:4:15:1|1:194134526_G_C:217,15,0	1/1:0,2:2:6:1|1:194134526_G_C:90,6,0	1/1:0,1:1:6:1|1:194134526_G_C:82,6,0	1/1:0,2:2:6:1|1:194134526_G_C:90,6,0	1/1:0,2:2:6:1|1:194134526_G_C:90,6,0	0/0:1,0:1:3:.:.:0,3,41	./.:0,0:0	./.:0,0:0	0/0:1,0:1:3:.:.:0,3,37	./.:0,0:0	1/1:0,4:4:12:1|1:194134526_G_C:172,12,0	1/1:0,2:2:6:1|1:194134526_G_C:90,6,0	1/1:0,2:2:6:1|1:194134526_G_C:90,6,0	1/1:0,3:3:9:1|1:194134526_G_C:135,9,0	1/1:0,3:3:9:1|1:194134526_G_C:127,9,0
AAEL000134	1	194502778	c.1654G>T	p.Asp552Tyr	RUN domain-containing protein 1	194494267	194504980	C	A	863.01	AC=14;AF=0.636;AN=22;DP=31;ExcessHet=0.0022;FS=0.000;InbreedingCoeff=0.6075;MLEAC=16;MLEAF=0.727;MQ=48.95;QD=39.23;SOR=6.358;ANN=A|missense_variant|MODERATE|EXON_1_194494267_194495341|AAEL000134|transcript|AAEL000134-RA|protein_coding|1/3|c.1654G>T|p.Asp552Tyr|2203/3522|1654/2103|552/700||,A|upstream_gene_variant|MODIFIER|EXON_1_194506247_194506674|AAEL000107|transcript|AAEL000107-RA|protein_codi…	GT:AD:DP:GQ:PL	1/1:0,3:3:9:117,9,0	./.:0,0:0	./.:1,0:1	1/1:0,2:2:6:76,6,0	./.:0,0:0	0/0:3,0:3:9:0,9,122	./.:0,0:0	0/0:2,0:2:6:0,6,82	0/0:1,0:1:3:0,3,37	0/0:1,0:1:3:0,3,37	1/1:0,8:8:24:324,24,0	1/1:0,1:1:3:41,3,0	1/1:0,4:4:12:161,12,0	1/1:0,3:3:9:121,9,0	1/1:0,2:2:6:82,6,0
AAEL000134	1	194502960	c.1472G>A	p.Ser491Asn	RUN domain-containing protein 1	194494267	194504980	C	T	398.71	AC=8;AF=0.571;AN=14;DP=16;ExcessHet=0.0254;FS=0.000;MLEAC=9;MLEAF=0.643;MQ=45.64;QD=39.87;SOR=4.804;ANN=T|missense_variant|MODERATE|EXON_1_194494267_194495341|AAEL000134|transcript|AAEL000134-RA|protein_coding|1/3|c.1472G>A|p.Ser491Asn|2021/3522|1472/2103|491/700||,T|upstream_gene_variant|MODIFIER|EXON_1_194506247_194506674|AAEL000107|transcript|AAEL000107-RA|protein_coding||c.-3419C>T|||||3287|	GT:AD:DP:GQ:PGT:PID:PL	1/1:0,4:4:12:1|1:194502947_T_C:180,12,0	1/1:0,2:2:6:.:.:82,6,0	./.:0,0:0	1/1:0,2:2:6:1|1:194502947_T_C:90,6,0	./.:0,0:0	0/0:2,0:2:6:.:.:0,6,78	0/0:1,0:1:3:.:.:0,3,37	./.:0,0:0	./.:0,0:0	0/0:1,0:1:3:.:.:0,3,37	1/1:0,2:2:6:1|1:194502947_T_C:90,6,0	./.:0,0:0	./.:1,0:1	./.:1,0:1	./.:0,0:0
AAEL000134	1	194503117	c.1315C>G	p.Leu439Val	RUN domain-containing protein 1	194494267	194504980	G	C	309.87	AC=6;AF=0.500;AN=12;DP=17;ExcessHet=0.0473;FS=0.000;MLEAC=7;MLEAF=0.583;MQ=41.60;QD=34.43;SOR=4.615;ANN=C|missense_variant|MODERATE|EXON_1_194494267_194495341|AAEL000134|transcript|AAEL000134-RA|protein_coding|1/3|c.1315C>G|p.Leu439Val|1864/3522|1315/2103|439/700||,C|upstream_gene_variant|MODIFIER|EXON_1_194506247_194506674|AAEL000107|transcript|AAEL000107-RA|protein_coding||c.-3262G>C|||||3130|	GT:AD:DP:GQ:PL	1/1:0,4:4:12:155,12,0	./.:0,0:0	./.:1,0:1	1/1:0,3:3:9:114,9,0	./.:1,0:1	0/0:2,0:2:6:0,6,78	0/0:1,0:1:3:0,3,37	0/0:1,0:1:3:0,3,41	./.:0,0:0	./.:0,0:0	1/1:0,2:2:6:82,6,0	./.:0,0:0	./.:1,0:1	./.:1,0:1	./.:0,0:0
AAEL000134	1	194503216	c.1216G>A	p.Val406Ile	RUN domain-containing protein 1	194494267	194504980	C	T	519.63	AC=6;AF=0.375;AN=16;DP=31;ExcessHet=0.0152;FS=0.000;MLEAC=7;MLEAF=0.438;MQ=39.09;QD=47.24;SOR=4.977;ANN=T|missense_variant|MODERATE|EXON_1_194494267_194495341|AAEL000134|transcript|AAEL000134-RA|protein_coding|1/3|c.1216G>A|p.Val406Ile|1765/3522|1216/2103|406/700||,T|upstream_gene_variant|MODIFIER|EXON_1_194506247_194506674|AAEL000107|transcript|AAEL000107-RA|protein_coding||c.-3163C>T|||||3031|	GT:AD:DP:GQ:PGT:PID:PL	1/1:0,3:3:9:1|1:194503196_C_T:135,9,0	./.:1,0:1	./.:1,0:1	./.:1,0:1	./.:1,0:1	0/0:6,0:6:18:.:.:0,18,241	0/0:1,0:1:3:.:.:0,3,37	0/0:3,0:3:9:.:.:0,9,118	0/0:1,0:1:3:.:.:0,3,41	0/0:2,0:2:6:.:.:0,6,74	1/1:0,5:5:18:1|1:194503196_C_T:262,18,0	./.:0,0:0	./.:1,0:1	./.:2,0:2	1/1:0,3:3:12:1|1:194503196_C_T:176,12,0
AAEL000154	1	194971306	c.434G>A	p.Ser145Asn	claspin	194970716	194983271	G	A	2264.84	AC=18;AF=0.692;AN=26;BaseQRankSum=-0.000;ClippingRankSum=-0.000;DP=77;ExcessHet=0.3155;FS=0.000;InbreedingCoeff=0.3451;MLEAC=20;MLEAF=0.769;MQ=49.51;MQRankSum=-0.000;QD=50.33;ReadPosRankSum=1.150;SOR=4.493;ANN=A|missense_variant|MODERATE|EXON_1_194970716_194971595|AAEL000154|transcript|AAEL000154-RA|protein_coding|1/6|c.434G>A|p.Ser145Asn|591/4236|434/4029|145/1342||,A|upstream_gene_variant|MODIF…	GT:AD:DP:GQ:PGT:PID:PL	1/1:0,9:9:30:1|1:194971306_G_A:446,30,0	1/1:0,5:5:18:1|1:194971306_G_A:266,18,0	1/1:0,3:3:9:1|1:194971306_G_A:135,9,0	./.:0,0:0	0/1:1,3:4:30:0|1:194971306_G_A:161,0,30	0/0:12,0:12:0:.:.:0,0,408	./.:1,0:1	0/0:6,0:6:0:.:.:0,0,178	0/1:3,1:4:71:0|1:194971306_G_A:71,0,120	0/0:8,0:8:21:.:.:0,21,315	1/1:0,10:10:33:1|1:194971306_G_A:491,33,0	1/1:0,3:3:9:1|1:194971306_G_A:135,9,0	1/1:0,5:5:15:1|1:194971306_G_A:225,15,0	1/1:0,6:6:21:1|1:194971306_G_A:311,21,0	1/1:0,1:1:6:1|1:194971306_G_A:86,6,0
AAEL000154	1	194971309	c.437C>T	p.Ala146Val	claspin	194970716	194983271	C	T	2264.84	AC=18;AF=0.692;AN=26;BaseQRankSum=-0.000;ClippingRankSum=-0.000;DP=87;ExcessHet=0.3155;FS=0.000;InbreedingCoeff=0.3451;MLEAC=20;MLEAF=0.769;MQ=48.73;MQRankSum=-0.000;QD=39.73;ReadPosRankSum=-0.000;SOR=4.768;ANN=T|missense_variant|MODERATE|EXON_1_194970716_194971595|AAEL000154|transcript|AAEL000154-RA|protein_coding|1/6|c.437C>T|p.Ala146Val|594/4236|437/4029|146/1342||,T|upstream_gene_variant|MODI…	GT:AD:DP:GQ:PGT:PID:PL	1/1:0,10:10:30:1|1:194971306_G_A:446,30,0	1/1:0,6:6:18:1|1:194971306_G_A:266,18,0	1/1:0,3:3:9:1|1:194971306_G_A:135,9,0	./.:1,0:1	0/1:1,4:5:30:0|1:194971306_G_A:161,0,30	0/0:13,0:13:0:.:.:0,0,363	./.:2,0:2	0/0:6,0:6:0:.:.:0,0,159	0/1:3,2:5:71:0|1:194971306_G_A:71,0,120	0/0:8,0:8:21:.:.:0,21,315	1/1:0,11:11:33:1|1:194971306_G_A:491,33,0	1/1:0,3:3:9:1|1:194971306_G_A:135,9,0	1/1:0,5:5:15:1|1:194971306_G_A:225,15,0	1/1:0,7:7:21:1|1:194971306_G_A:311,21,0	1/1:0,2:2:6:1|1:194971306_G_A:86,6,0
AAEL023877	1	197837276	c.55C>A	p.Gln19Lys	nose resistant to fluoxetine protein 6 isoform X1	197818566	197848398	G	T	171.65	AC=6;AF=0.600;AN=10;DP=11;ExcessHet=0.1047;FS=0.000;MLEAC=7;MLEAF=0.700;MQ=37.27;QD=42.91;SOR=3.611;ANN=T|missense_variant|MODERATE|EXON_1_197818566_197818840|AAEL023877|transcript|AAEL023877-RB|protein_coding|2/7|c.55C>A|p.Gln19Lys|454/2510|55/2028|19/675||,T|missense_variant|MODERATE|EXON_1_197818566_197818840|AAEL023877|transcript|AAEL023877-RA|protein_coding|2/7|c.55C>A|p.Gln19Lys|455/2499|55…	GT:AD:DP:GQ:PL	1/1:0,2:2:6:82,6,0	./.:1,0:1	./.:1,0:1	./.:0,0:0	./.:1,0:1	0/0:1,0:1:3:0,3,37	./.:0,0:0	./.:0,0:0	./.:0,0:0	0/0:1,0:1:3:0,3,37	1/1:0,2:2:6:82,6,0	./.:0,0:0	1/1:0,1:1:3:41,3,0	./.:0,0:0	./.:1,0:1
AAEL027166	1	199513606	c.2056G>A	p.Asp686Asn	angiotensin-converting enzyme	199507107	199550703	C	T	1827.61	AC=18;AF=0.692;AN=26;DP=95;ExcessHet=0.0010;FS=0.000;InbreedingCoeff=0.9105;MLEAC=18;MLEAF=0.692;MQ=49.48;QD=38.89;SOR=7.743;ANN=T|missense_variant|MODERATE|EXON_1_199507107_199507541|AAEL027166|transcript|AAEL027166-RA|protein_coding|5/7|c.2056G>A|p.Asp686Asn|2488/4181|2056/3684|686/1227||,T|missense_variant|MODERATE|EXON_1_199507107_199507541|AAEL027166|transcript|AAEL027166-RC|protein_coding|5…	GT:AD:DP:GQ:PL	1/1:0,8:8:24:326,24,0	1/1:0,3:3:9:122,9,0	1/1:0,5:5:15:204,15,0	1/1:0,6:6:18:245,18,0	1/1:0,3:3:9:122,9,0	0/0:19,0:19:57:0,57,733	0/0:11,0:11:33:0,33,433	0/0:8,0:8:24:0,24,296	0/0:9,0:9:27:0,27,337	./.:0,0:0	1/1:0,8:8:24:326,24,0	1/1:0,8:8:24:322,24,0	./.:1,0:1	1/1:0,3:3:9:122,9,0	1/1:0,3:3:9:122,9,0
AAEL005792	1	201613487	c.1441G>A	p.Ala481Thr	CLIPE8: Clip-Domain Serine Protease family E. Protease homologue.	201595574	201613893	G	A	230.57	AC=6;AF=0.600;AN=10;DP=15;ExcessHet=0.3218;FS=0.000;MLEAC=7;MLEAF=0.700;MQ=44.10;QD=32.94;SOR=4.174;ANN=A|missense_variant|MODERATE|CLIPE8|AAEL005792|transcript|AAEL005792-RA|protein_coding|7/7|c.1441G>A|p.Ala481Thr|1589/1995|1441/1755|481/584||	GT:AD:DP:GQ:PGT:PID:PL	1/1:0,3:3:9:.:.:114,9,0	./.:0,0:0	./.:0,0:0	./.:0,0:0	1/1:0,2:2:6:.:.:78,6,0	0/0:4,0:4:0:.:.:0,0,67	./.:2,0:2	./.:0,0:0	./.:0,0:0	0/0:2,0:2:6:.:.:0,6,82	1/1:0,2:2:6:1|1:201613475_G_A:73,6,0	./.:0,0:0	./.:0,0:0	./.:0,0:0	./.:0,0:0
AAEL003777	1	203090609	c.659C>T	p.Ala220Val	autophagy-related protein 2 homolog A	203067986	203184823	G	A	845.18	AC=13;AF=0.722;AN=18;BaseQRankSum=-0.842;ClippingRankSum=-0.000;DP=42;ExcessHet=0.3064;FS=0.000;MLEAC=14;MLEAF=0.778;MQ=47.25;MQRankSum=-0.000;QD=33.81;ReadPosRankSum=1.645;SOR=3.528;ANN=A|missense_variant|MODERATE|EXON_1_203067986_203069097|AAEL003777|transcript|AAEL003777-RB|protein_coding|5/12|c.659C>T|p.Ala220Val|1730/8762|659/6810|220/2269||,A|missense_variant|MODERATE|EXON_1_203067986_20306…	GT:AD:DP:GQ:PGT:PID:PL	1/1:0,6:6:18:1|1:203090602_G_T:236,18,0	1/1:0,2:2:6:1|1:203090602_G_T:64,6,0	./.:1,0:1	1/1:0,4:4:12:1|1:203090602_G_T:172,12,0	./.:1,0:1	0/0:8,0:8:0:.:.:0,0,222	./.:0,0:0	./.:0,0:0	0/0:6,0:6:18:.:.:0,18,222	0/1:3,2:5:62:.:.:62,0,107	1/1:0,4:4:12:1|1:203090602_G_T:180,12,0	./.:1,0:1	./.:0,0:0	1/1:0,2:2:6:1|1:203090602_G_T:90,6,0	1/1:0,2:2:6:1|1:203090602_G_T:90,6,0
AAEL019560	1	203860614	c.1990G>A	p.Asp664Asn	uncharacterized protein LOC5578982 (Zinc-finger associated domain (zf-AD); smart00868); FLYWCH zinc finger domain; pfam04500	203815706	203888632	G	A	3729.31	AC=22;AF=0.733;AN=30;BaseQRankSum=-0.000;ClippingRankSum=-0.000;DP=138;ExcessHet=0.2889;FS=0.000;InbreedingCoeff=0.2992;MLEAC=24;MLEAF=0.800;MQ=50.00;MQRankSum=-0.000;QD=35.18;ReadPosRankSum=0.328;SOR=2.419;ANN=A|missense_variant|MODERATE|EXON_1_203815706_203816641|AAEL019560|transcript|AAEL019560-RA|protein_coding|5/9|c.1990G>A|p.Asp664Asn|2725/8448|1990/7461|664/2486||	GT:AD:DP:GQ:PL	1/1:0,18:18:54:730,54,0	1/1:0,3:3:9:122,9,0	1/1:0,3:3:9:122,9,0	1/1:0,13:13:39:527,39,0	1/1:0,7:7:21:282,21,0	0/0:16,0:16:7:0,7,571	0/0:5,0:5:0:0,0,122	0/1:3,2:5:66:66,0,107	0/0:11,0:11:0:0,0,367	0/1:4,3:7:99:101,0,142	1/1:1,19:20:19:726,19,0	1/1:0,3:3:9:122,9,0	1/1:0,5:5:15:200,15,0	1/1:1,13:14:1:486,1,0	1/1:0,8:8:24:307,24,0
AAEL010472	1	204020503	c.1128T>G	p.Cys376Trp	helix-loop-helix protein hen	204019846	204047272	A	C	412.94	AC=8;AF=0.667;AN=12;DP=16;ExcessHet=0.0663;FS=0.000;MLEAC=9;MLEAF=0.750;MQ=42.26;QD=41.29;SOR=4.804;ANN=C|missense_variant|MODERATE|EXON_1_204019846_204021088|AAEL010472|transcript|AAEL010472-RB|protein_coding|3/3|c.1128T>G|p.Cys376Trp|1356/2013|1128/1146|376/381||	GT:AD:DP:GQ:PGT:PID:PL	1/1:0,4:4:12:1|1:204020503_A_C:180,12,0	./.:1,0:1	1/1:0,2:2:6:1|1:204020503_A_C:90,6,0	./.:0,0:0	./.:1,0:1	0/0:1,0:1:3:.:.:0,3,37	./.:0,0:0	0/0:1,0:1:3:.:.:0,3,37	./.:0,0:0	./.:0,0:0	1/1:0,2:2:6:1|1:204020503_A_C:90,6,0	./.:1,0:1	1/1:0,2:2:6:1|1:204020503_A_C:90,6,0	./.:1,0:1	./.:0,0:0
AAEL010472	1	204020504	c.1127G>T	p.Cys376Phe	helix-loop-helix protein hen	204019846	204047272	C	A	412.94	AC=8;AF=0.667;AN=12;DP=16;ExcessHet=0.0663;FS=0.000;MLEAC=9;MLEAF=0.750;MQ=42.26;QD=41.29;SOR=4.804;ANN=A|missense_variant|MODERATE|EXON_1_204019846_204021088|AAEL010472|transcript|AAEL010472-RB|protein_coding|3/3|c.1127G>T|p.Cys376Phe|1355/2013|1127/1146|376/381||	GT:AD:DP:GQ:PGT:PID:PL	1/1:0,4:4:12:1|1:204020503_A_C:180,12,0	./.:1,0:1	1/1:0,2:2:6:1|1:204020503_A_C:90,6,0	./.:0,0:0	./.:1,0:1	0/0:1,0:1:3:.:.:0,3,37	./.:0,0:0	0/0:1,0:1:3:.:.:0,3,37	./.:0,0:0	./.:0,0:0	1/1:0,2:2:6:1|1:204020503_A_C:90,6,0	./.:1,0:1	1/1:0,2:2:6:1|1:204020503_A_C:90,6,0	./.:1,0:1	./.:0,0:0
AAEL023675	1	204459966	c.1613G>A	p.Arg538Lys	mucin-5AC isoform X1	204448277	204475680	C	T	663.88	AC=10;AF=0.556;AN=18;DP=30;ExcessHet=0.0063;FS=0.000;MLEAC=11;MLEAF=0.611;MQ=44.72;QD=41.49;SOR=5.670;ANN=T|missense_variant|MODERATE|EXON_1_204448277_204450935|AAEL023675|transcript|AAEL023675-RB|protein_coding|4/6|c.1613G>A|p.Arg538Lys|2120/5513|1613/4191|538/1396||,T|missense_variant|MODERATE|EXON_1_204448277_204450935|AAEL023675|transcript|AAEL023675-RA|protein_coding|4/5|c.1613G>A|p.Arg538Ly…	GT:AD:DP:GQ:PGT:PID:PL	1/1:0,5:5:15:1|1:204459966_C_T:225,15,0	./.:1,0:1	./.:1,0:1	./.:1,0:1	1/1:0,4:4:12:1|1:204459966_C_T:180,12,0	0/0:5,0:5:12:.:.:0,12,180	0/0:1,0:1:3:.:.:0,3,37	./.:0,0:0	0/0:3,0:3:9:.:.:0,9,114	0/0:1,0:1:3:.:.:0,3,41	1/1:0,3:3:9:1|1:204459966_C_T:135,9,0	./.:1,0:1	./.:0,0:0	1/1:0,2:2:6:1|1:204459966_C_T:90,6,0	1/1:0,2:2:6:1|1:204459966_C_T:90,6,0
AAEL023675	1	204459969	c.1610A>G	p.Asn537Ser	mucin-5AC isoform X1	204448277	204475680	T	C	673.86	AC=10;AF=0.625;AN=16;DP=30;ExcessHet=0.0458;FS=0.000;MLEAC=12;MLEAF=0.750;MQ=43.64;QD=42.12;SOR=5.670;ANN=C|missense_variant|MODERATE|EXON_1_204448277_204450935|AAEL023675|transcript|AAEL023675-RB|protein_coding|4/6|c.1610A>G|p.Asn537Ser|2117/5513|1610/4191|537/1396||,C|missense_variant|MODERATE|EXON_1_204448277_204450935|AAEL023675|transcript|AAEL023675-RA|protein_coding|4/5|c.1610A>G|p.Asn537Se…	GT:AD:DP:GQ:PGT:PID:PL	1/1:0,5:5:15:1|1:204459966_C_T:225,15,0	./.:1,0:1	./.:1,0:1	./.:1,0:1	1/1:0,4:4:12:1|1:204459966_C_T:180,12,0	0/0:5,0:5:0:.:.:0,0,122	0/0:1,0:1:3:.:.:0,3,37	./.:0,0:0	0/0:3,0:3:9:.:.:0,9,114	./.:1,0:1	1/1:0,3:3:9:1|1:204459966_C_T:135,9,0	./.:1,0:1	./.:0,0:0	1/1:0,2:2:6:1|1:204459966_C_T:90,6,0	1/1:0,2:2:6:1|1:204459966_C_T:90,6,0
AAEL002567	1	228766851	c.1445A>G	p.Gln482Arg	uncharacterized protein LOC5580169 isoform X2	228766116	228881428	T	C	313.51	AC=8;AF=0.500;AN=16;DP=15;ExcessHet=0.0118;FS=0.000;MLEAC=9;MLEAF=0.562;MQ=47.43;QD=34.83;SOR=4.615;ANN=C|missense_variant|MODERATE|EXON_1_228750742_228751185|AAEL002567|transcript|AAEL002567-RA|protein_coding|7/7|c.1445A>G|p.Gln482Arg|2135/2870|1445/1578|482/525||,C|missense_variant|MODERATE|EXON_1_228750742_228751185|AAEL002567|transcript|AAEL002567-RB|protein_coding|7/7|c.1445A>G|p.Gln482Arg|2…	GT:AD:DP:GQ:PL	1/1:0,3:3:9:118,9,0	1/1:0,2:2:6:78,6,0	./.:0,0:0	0/0:1,0:1:3:0,3,37	./.:1,0:1	0/0:2,0:2:6:0,6,67	0/0:1,0:1:3:0,3,37	0/0:1,0:1:3:0,3,41	./.:0,0:0	./.:0,0:0	1/1:0,2:2:6:82,6,0	./.:0,0:0	./.:0,0:0	./.:0,0:0	1/1:0,2:2:6:82,6,0
AAEL008613	1	241341023	c.350C>G	p.Ala117Gly	TraB, putative	241339808	241354481	C	G	3713.28	AC=18;AF=0.600;AN=30;BaseQRankSum=-0.157;ClippingRankSum=-0.000;DP=145;ExcessHet=0.0138;FS=0.000;InbreedingCoeff=0.7068;MLEAC=18;MLEAF=0.600;MQ=50.00;MQRankSum=-0.000;QD=39.09;ReadPosRankSum=-0.589;SOR=6.294;ANN=G|missense_variant|MODERATE|EXON_1_241339808_241340004|AAEL008613|transcript|AAEL008613-RC|protein_coding|3/4|c.350C>G|p.Ala117Gly|621/2184|350/1542|117/513||,G|missense_variant|MODERATE|…	GT:AD:DP:GQ:PGT:PID:PL	1/1:1,18:19:16:1|1:241341018_T_C:724,16,0	0/1:1,8:9:14:0|1:241341018_T_C:309,0,14	1/1:0,6:6:18:1|1:241341018_T_C:258,18,0	1/1:0,9:9:27:1|1:241341018_T_C:364,27,0	0/1:1,7:8:17:0|1:241341018_T_C:271,0,17	0/0:20,0:20:60:.:.:0,60,811	0/0:5,0:5:15:.:.:0,15,182	0/0:10,0:10:30:.:.:0,30,377	0/0:8,0:8:24:.:.:0,24,322	0/0:7,0:7:21:.:.:0,21,285	1/1:0,18:18:54:1|1:241341018_T_C:772,54,0	1/1:0,9:9:27:1|1:241341018_T_C:385,27,0	1/1:0,7:7:21:1|1:241341018_T_C:297,21,0	1/1:0,6:6:18:1|1:241341018_T_C:261,18,0	1/1:0,4:4:12:1|1:241341018_T_C:168,12,0
AAEL028092	1	243635182	c.63C>G	p.Phe21Leu	fibroblast growth factor receptor homolog 1 isoform X1	243565158	243721054	C	G	1700.07	AC=14;AF=0.700;AN=20;DP=55;ExcessHet=0.0256;FS=0.000;InbreedingCoeff=0.5912;MLEAC=17;MLEAF=0.850;MQ=46.37;QD=39.54;SOR=7.569;ANN=G|missense_variant|MODERATE|EXON_1_243565156_243566021|AAEL028092|transcript|AAEL028092-RB|protein_coding|2/11|c.63C>G|p.Phe21Leu|1196/5076|63/3018|21/1005||,G|missense_variant|MODERATE|EXON_1_243565156_243566021|AAEL028092|transcript|AAEL028092-RA|protein_coding|2/11|c…	GT:AD:DP:GQ:PGT:PID:PL	1/1:0,14:14:42:.:.:557,42,0	1/1:0,7:7:21:.:.:285,21,0	1/1:0,5:5:15:1|1:243635175_T_C:225,15,0	1/1:0,4:4:12:.:.:168,12,0	./.:1,0:1	0/0:3,0:3:0:.:.:0,0,41	./.:2,0:2	0/0:1,0:1:3:.:.:0,3,41	0/0:1,0:1:3:.:.:0,3,41	./.:0,0:0	1/1:0,8:8:24:.:.:313,24,0	1/1:0,2:2:6:.:.:78,6,0	./.:1,0:1	1/1:0,3:3:9:.:.:122,9,0	./.:3,0:3
AAEL019639	1	247386817	c.4655T>C	p.Ile1552Thr	uncharacterized protein LOC5566459	247385526	247556459	A	G	4300.9	AC=16;AF=0.615;AN=26;BaseQRankSum=-0.289;ClippingRankSum=0.000;DP=213;ExcessHet=0.0005;FS=0.000;InbreedingCoeff=0.8837;MLEAC=15;MLEAF=0.577;MQ=49.38;MQRankSum=0.000;QD=36.45;ReadPosRankSum=-0.790;SOR=6.273;ANN=G|missense_variant|MODERATE|EXON_1_247385526_247385963|AAEL019639|transcript|AAEL019639-RA|protein_coding|6/7|c.4655T>C|p.Ile1552Thr|5446/6661|4655/5562|1552/1853||	GT:AD:DP:GQ:PL	1/1:0,22:22:66:897,66,0	1/1:0,18:18:54:734,54,0	1/1:0,7:7:21:281,21,0	1/1:0,2:2:6:82,6,0	./.:2,0:2	0/0:35,0:35:99:0,99,1485	0/0:29,0:29:81:0,81,1215	0/0:14,0:14:39:0,39,585	0/0:5,0:5:15:0,15,200	0/0:9,0:9:27:0,27,359	1/1:2,27:29:5:974,5,0	1/1:1,18:19:16:679,16,0	1/1:1,18:19:16:658,16,0	1/1:0,2:2:6:82,6,0	./.:1,0:1
AAEL019639	1	247387192	c.4280C>A	p.Thr1427Lys	uncharacterized protein LOC5566459	247385526	247556459	G	T	3247.75	AC=17;AF=0.607;AN=28;BaseQRankSum=0.000;ClippingRankSum=0.000;DP=146;ExcessHet=0.0036;FS=0.000;InbreedingCoeff=0.6562;MLEAC=17;MLEAF=0.607;MQ=49.74;MQRankSum=0.000;QD=34.55;ReadPosRankSum=0.000;SOR=5.421;ANN=T|missense_variant|MODERATE|EXON_1_247385526_247385963|AAEL019639|transcript|AAEL019639-RA|protein_coding|6/7|c.4280C>A|p.Thr1427Lys|5071/6661|4280/5562|1427/1853||	GT:AD:DP:GQ:PL	1/1:1,17:18:13:617,13,0	1/1:1,14:15:4:530,4,0	1/1:0,2:2:6:46,6,0	1/1:0,2:2:6:82,6,0	./.:1,0:1	0/0:23,0:23:63:0,63,945	0/0:18,0:18:48:0,48,720	0/0:5,0:5:15:0,15,204	0/0:2,0:2:6:0,6,82	0/0:3,0:3:9:0,9,118	1/1:1,22:23:28:856,28,0	1/1:0,14:14:42:539,42,0	0/1:2,12:14:39:447,0,39	1/1:0,4:4:12:132,12,0	1/1:0,2:2:6:82,6,0
AAEL019639	1	247387836	c.3636T>A	p.Ser1212Arg	uncharacterized protein LOC5566459	247385526	247556459	A	T	637.42	AC=10;AF=0.500;AN=20;DP=54;ExcessHet=0.0030;FS=0.000;InbreedingCoeff=0.8285;MLEAC=10;MLEAF=0.500;MQ=45.64;QD=31.87;SOR=3.716;ANN=T|missense_variant|MODERATE|EXON_1_247385526_247385963|AAEL019639|transcript|AAEL019639-RA|protein_coding|6/7|c.3636T>A|p.Ser1212Arg|4427/6661|3636/5562|1212/1853||	GT:AD:DP:GQ:PL	1/1:0,5:5:14:137,14,0	1/1:0,3:3:9:87,9,0	./.:1,0:1	./.:0,0:0	./.:1,0:1	0/0:15,0:15:36:0,36,540	0/0:5,0:5:12:0,12,180	0/0:4,0:4:12:0,12,159	0/0:3,0:3:6:0,6,90	0/0:3,0:3:9:0,9,118	1/1:0,6:6:18:241,18,0	./.:1,0:1	1/1:0,4:4:12:159,12,0	./.:1,0:1	1/1:0,2:2:6:82,6,0
AAEL002882	1	255998627	c.1280A>G	p.Tyr427Cys	saccharopine dehydrogenase-like oxidoreductase	255997183	255998757	A	G	413.08	AC=6;AF=0.600;AN=10;DP=18;ExcessHet=0.1047;FS=0.000;MLEAC=7;MLEAF=0.700;MQ=41.46;QD=37.55;SOR=4.977;ANN=G|missense_variant|MODERATE|EXON_1_255997183_255998214|AAEL002882|transcript|AAEL002882-RA|protein_coding|3/3|c.1280A>G|p.Tyr427Cys|1325/1455|1280/1356|427/451||	GT:AD:DP:GQ:PL	1/1:0,2:2:6:82,6,0	./.:0,0:0	./.:1,0:1	./.:1,0:1	./.:1,0:1	0/0:1,0:1:3:0,3,37	./.:0,0:0	0/0:1,0:1:3:0,3,37	./.:0,0:0	./.:0,0:0	1/1:0,6:6:18:245,18,0	1/1:0,3:3:9:122,9,0	./.:1,0:1	./.:0,0:0	./.:1,0:1
AAEL010627	1	264482179	c.130G>A	p.Glu44Lys	uncharacterized protein LOC5573637	264420630	264704001	C	T	128.65	AC=4;AF=0.400;AN=10;DP=17;ExcessHet=0.4576;FS=0.000;MLEAC=5;MLEAF=0.500;MQ=37.80;QD=42.88;SOR=3.258;ANN=T|missense_variant|MODERATE|EXON_1_264420630_264422405|AAEL010627|transcript|AAEL010627-RA|protein_coding|2/6|c.130G>A|p.Glu44Lys|1319/4095|130/1338|44/445||,T|missense_variant|MODERATE|EXON_1_264420630_264422405|AAEL010627|transcript|AAEL010627-RB|protein_coding|2/6|c.130G>A|p.Glu44Lys|395/317…	GT:AD:DP:GQ:PL	1/1:0,1:1:3:41,3,0	./.:0,0:0	./.:0,0:0	./.:0,0:0	./.:1,0:1	0/0:5,0:5:0:0,0,144	./.:0,0:0	0/0:1,0:1:3:0,3,41	./.:0,0:0	0/0:4,0:4:0:0,0,104	1/1:0,3:3:9:118,9,0	./.:0,0:0	./.:1,0:1	./.:0,0:0	./.:1,0:1
AAEL028157	1	267375487	c.67A>G	p.Asn23Asp	uncharacterized protein LOC110674671 (The THAP domain is a putative DNA-binding domain (DBD) and probably also binds a zinc ion; smart00980)	267375396	267376301	A	G	538.08	AC=10;AF=0.714;AN=14;DP=22;ExcessHet=0.2020;FS=0.000;MLEAC=12;MLEAF=0.857;MQ=44.10;QD=38.43;SOR=3.912;ANN=G|missense_variant|MODERATE|EXON_1_267375396_267375640|AAEL028157|transcript|AAEL028157-RA|protein_coding|1/2|c.67A>G|p.Asn23Asp|92/833|67/516|23/171||,G|downstream_gene_variant|MODIFIER|EXON_1_267372935_267373220|AAEL023320|transcript|AAEL023320-RA|pseudogene||n.*1909A>G|||||1909|	GT:AD:DP:GQ:PGT:PID:PL	1/1:0,3:3:9:.:.:122,9,0	./.:1,0:1	./.:0,0:0	1/1:0,2:2:6:.:.:82,6,0	./.:0,0:0	0/0:3,0:3:0:.:.:0,0,41	./.:2,0:2	0/0:1,0:1:3:.:.:0,3,37	./.:0,0:0	./.:0,0:0	1/1:0,4:4:12:.:.:163,12,0	./.:0,0:0	./.:1,0:1	1/1:0,2:2:6:1|1:267375476_A_C:86,6,0	1/1:0,3:3:9:.:.:122,9,0
AAEL027539	1	284885352	c.2168T>C	p.Met723Thr	probable multidrug resistance-associated protein lethal(2)03659	284869323	284903303	T	C	138.29	AC=4;AF=0.500;AN=8;DP=13;ExcessHet=0.4576;FS=0.000;MLEAC=5;MLEAF=0.625;MQ=33.33;QD=34.57;SOR=3.258;ANN=C|missense_variant|MODERATE|EXON_1_284869084_284869137|AAEL027539|transcript|AAEL027539-RA|protein_coding|4/11|c.2168T>C|p.Met723Thr|2509/4276|2168/3861|723/1286||,C|missense_variant|MODERATE|EXON_1_284869084_284869137|AAEL027539|transcript|AAEL027539-RC|protein_coding|5/12|c.2168T>C|p.Met723Thr…	GT:AD:DP:GQ:PGT:PID:PL	1/1:0,2:2:6:1|1:284885351_A_G:90,6,0	./.:1,0:1	./.:0,0:0	./.:1,0:1	./.:0,0:0	0/0:3,0:3:0:.:.:0,0,41	./.:1,0:1	0/0:1,0:1:3:.:.:0,3,41	./.:0,0:0	./.:0,0:0	1/1:0,2:2:6:.:.:78,6,0	./.:1,0:1	./.:0,0:0	./.:0,0:0	./.:1,0:1
AAEL004881	1	287535485	c.1204C>T	p.Pro402Ser	adam	287022492	287709110	C	T	658.19	AC=10;AF=0.714;AN=14;DP=24;ExcessHet=3.0103;FS=0.000;MLEAC=14;MLEAF=1.000;MQ=46.10;QD=38.72;SOR=5.784;ANN=T|missense_variant|MODERATE|EXON_1_287022492_287023025|AAEL004881|transcript|AAEL004881-RB|protein_coding|6/12|c.1204C>T|p.Pro402Ser|2565/7034|1204/4495|402/1497||WARNING_TRANSCRIPT_MULTIPLE_STOP_CODONS	GT:AD:DP:GQ:PL	1/1:0,4:4:12:159,12,0	1/1:0,2:2:6:78,6,0	./.:0,0:0	1/1:0,2:2:6:82,6,0	./.:0,0:0	0/0:2,0:2:0:0,0,4	0/0:2,0:2:0:0,0,4	./.:0,0:0	./.:0,0:0	./.:0,0:0	1/1:0,6:6:18:245,18,0	./.:1,0:1	./.:1,0:1	./.:1,0:1	1/1:0,3:3:9:122,9,0
AAEL001054	1	301212382	c.652C>A	p.His218Asn	GSTD4: glutathione S-transferase (GSTD4)	301212310	301213169	G	T	1772.85	AC=14;AF=0.778;AN=18;DP=48;ExcessHet=0.0256;FS=0.000;MLEAC=16;MLEAF=0.889;MQ=48.27;QD=43.24;SOR=4.565;ANN=T|missense_variant|MODERATE|GSTD4|AAEL001054|transcript|AAEL001054-RB|protein_coding|2/2|c.652C>A|p.His218Asn|725/797|652/657|218/218||,T|upstream_gene_variant|MODIFIER|GSTD3|AAEL001059|transcript|AAEL001059-RA|protein_coding||c.-1297G>T|||||1241|	GT:AD:DP:GQ:PGT:PID:PL	1/1:0,5:5:15:1|1:301212380_G_A:225,15,0	./.:0,0:0	./.:0,0:0	1/1:0,2:2:6:1|1:301212380_G_A:90,6,0	./.:3,0:3	0/0:2,0:2:6:.:.:0,6,74	./.:0,0:0	./.:0,0:0	./.:0,0:0	0/0:2,0:2:6:.:.:0,6,74	1/1:0,12:12:36:1|1:301212380_G_A:532,36,0	1/1:0,5:5:15:1|1:301212380_G_A:225,15,0	1/1:0,5:5:15:1|1:301212380_G_A:225,15,0	1/1:0,6:6:18:1|1:301212380_G_A:262,18,0	1/1:0,6:6:18:1|1:301212380_G_A:262,18,0
AAEL010576	1	301468922	c.1250T>C	p.Leu417Ser	modifier of mdg4 (BTB/POZ domain; pfam00651; FLYWCH zinc finger domain; pfam04500)	301364376	301604055	T	C	931.85	AC=14;AF=0.636;AN=22;DP=34;ExcessHet=0.0022;FS=0.000;InbreedingCoeff=0.6109;MLEAC=16;MLEAF=0.727;MQ=49.03;QD=37.27;SOR=6.518;ANN=C|missense_variant|MODERATE|EXON_1_301364360_301364537|AAEL010576|transcript|AAEL010576-RW|protein_coding|5/7|c.1250T>C|p.Leu417Ser|1434/1939|1250/1740|417/579||,C|downstream_gene_variant|MODIFIER|EXON_1_301364360_301364537|AAEL010576|transcript|AAEL010576-RBC|protein_c…	GT:AD:DP:GQ:PL	1/1:0,4:4:12:159,12,0	1/1:0,2:2:6:82,6,0	1/1:0,2:2:6:78,6,0	./.:0,0:0	./.:0,0:0	0/0:4,0:4:9:0,9,135	0/0:1,0:1:3:0,3,37	0/0:2,0:2:3:0,3,45	./.:0,0:0	0/0:1,0:1:3:0,3,37	1/1:0,8:8:24:315,24,0	1/1:0,3:3:9:114,9,0	1/1:0,4:4:12:160,12,0	./.:1,0:1	1/1:0,2:2:6:82,6,0
AAEL010576	1	301772350	c.1534G>C	p.Glu512Gln	modifier of mdg4 (BTB/POZ domain; pfam00651; FLYWCH zinc finger domain; pfam04500)	301364376	301604055	G	C	355.65	AC=8;AF=0.400;AN=20;DP=40;ExcessHet=0.0636;FS=0.000;InbreedingCoeff=0.4928;MLEAC=9;MLEAF=0.450;MQ=43.85;QD=39.52;SOR=4.804;ANN=C|missense_variant|MODERATE|EXON_1_301364360_301364537|AAEL010576|transcript|AAEL010576-RT|protein_coding|7/9|c.1534G>C|p.Glu512Gln|1734/2393|1534/2019|512/672||	GT:AD:DP:GQ:PL	1/1:0,2:2:6:82,6,0	./.:0,0:0	1/1:0,1:1:3:41,3,0	0/0:1,0:1:3:0,3,41	./.:1,0:1	0/0:11,0:11:0:0,0,363	0/0:3,0:3:9:0,9,118	0/0:5,0:5:15:0,15,200	0/0:1,0:1:3:0,3,37	0/0:6,0:6:0:0,0,159	1/1:0,4:4:12:163,12,0	1/1:0,3:3:9:122,9,0	./.:0,0:0	./.:1,0:1	./.:1,0:1
AAEL012340	1	303624531	c.1156G>C	p.Gly386Arg	lipase 1 precursor	303623268	303624634	G	C	1089.4	AC=14;AF=0.636;AN=22;DP=33;ExcessHet=0.0067;FS=0.000;InbreedingCoeff=0.5267;MLEAC=17;MLEAF=0.773;MQ=49.07;QD=41.90;SOR=6.593;ANN=C|missense_variant|MODERATE|EXON_1_303623268_303624138|AAEL012340|transcript|AAEL012340-RA|protein_coding|2/2|c.1156G>C|p.Gly386Arg|1205/1308|1156/1206|386/401||,C|upstream_gene_variant|MODIFIER|EXON_1_303621384_303621831|AAEL012344|transcript|AAEL012344-RB|protein_codi…	GT:AD:DP:GQ:PGT:PID:PL	1/1:0,5:5:15:1|1:303624531_G_C:225,15,0	1/1:0,3:3:9:1|1:303624531_G_C:135,9,0	1/1:0,2:2:6:1|1:303624531_G_C:90,6,0	./.:0,0:0	0/0:1,0:1:3:.:.:0,3,37	0/0:3,0:3:0:.:.:0,0,41	./.:1,0:1	0/0:1,0:1:3:.:.:0,3,41	0/0:1,0:1:3:.:.:0,3,41	./.:0,0:0	1/1:0,8:8:24:1|1:303624531_G_C:348,24,0	1/1:0,2:2:6:.:.:82,6,0	1/1:0,4:4:12:1|1:303624531_G_C:172,12,0	./.:0,0:0	1/1:0,2:2:6:1|1:303624531_G_C:90,6,0
AAEL028025	1	304640525	c.2614A>T	p.Thr872Ser	uncharacterized protein LOC5576112 (TAF5_NTD2 is the second conserved N-terminal region of TATA Binding Protein (TBP) Associated Factor 5 (TAF5), involved in forming Transcription Factor IID (TFIID); cl08418)	304639963	304683292	T	A	6343.91	AC=19;AF=0.633;AN=30;BaseQRankSum=0.000;ClippingRankSum=0.000;DP=178;ExcessHet=0.0024;FS=0.000;InbreedingCoeff=0.8379;MLEAC=19;MLEAF=0.633;MQ=50.00;MQRankSum=0.000;QD=44.36;ReadPosRankSum=-1.423;SOR=7.715;ANN=A|missense_variant|MODERATE|EXON_1_304639963_304640863|AAEL028025|transcript|AAEL028025-RA|protein_coding|5/5|c.2614A>T|p.Thr872Ser|2720/3282|2614/2736|872/911||	GT:AD:DP:GQ:PGT:PID:PL	1/1:1,17:18:12:1|1:304640525_T_A:731,12,0	1/1:0,6:6:18:1|1:304640525_T_A:270,18,0	1/1:0,9:9:30:1|1:304640525_T_A:416,30,0	0/1:1,10:11:9:0|1:304640525_T_A:446,0,9	1/1:0,9:9:27:1|1:304640525_T_A:401,27,0	0/0:12,0:12:36:.:.:0,36,481	0/0:5,0:5:15:.:.:0,15,200	0/0:7,0:7:21:.:.:0,21,277	0/0:3,0:3:9:.:.:0,9,118	0/0:8,0:8:24:.:.:0,24,318	1/1:0,27:27:87:1|1:304640525_T_A:1279,87,0	1/1:0,18:18:57:1|1:304640525_T_A:833,57,0	1/1:0,17:17:54:1|1:304640525_T_A:766,54,0	1/1:0,17:17:54:1|1:304640525_T_A:806,54,0	1/1:0,11:11:33:1|1:304640525_T_A:491,33,0
AAEL002809	1	304691550	c.238T>C	p.Ser80Pro	down syndrome critical region protein	304683389	304692466	T	C	7890.23	AC=20;AF=0.667;AN=30;DP=208;ExcessHet=0.0002;FS=0.000;InbreedingCoeff=0.9028;MLEAC=21;MLEAF=0.700;MQ=50.00;QD=43.12;SOR=8.211;ANN=C|missense_variant|MODERATE|EXON_1_304683389_304683580|AAEL002809|transcript|AAEL002809-RB|protein_coding|3/4|c.238T>C|p.Ser80Pro|373/1216|238/903|80/300||,C|missense_variant|MODERATE|EXON_1_304683389_304683580|AAEL002809|transcript|AAEL002809-RC|protein_coding|3/4|c.1…	GT:AD:DP:GQ:PGT:PID:PL	1/1:0,18:18:54:1|1:304691550_T_C:806,54,0	1/1:0,2:2:6:.:.:86,6,0	1/1:0,5:5:15:1|1:304691550_T_C:225,15,0	1/1:0,11:11:33:1|1:304691550_T_C:495,33,0	1/1:0,7:7:21:.:.:311,21,0	0/0:11,0:11:33:.:.:0,33,444	0/0:3,0:3:9:.:.:0,9,118	0/0:4,0:4:12:.:.:0,12,154	0/0:2,0:2:6:.:.:0,6,82	0/0:5,0:5:15:.:.:0,15,204	1/1:0,48:48:99:.:.:2071,144,0	1/1:0,17:17:51:.:.:740,51,0	1/1:0,28:28:84:.:.:1230,84,0	1/1:0,20:20:60:.:.:862,60,0	1/1:0,27:27:81:.:.:1155,81,0
AAEL011693	1	305852976	c.2780T>A	p.Phe927Tyr	mitotic control protein dis3	305850031	305853262	T	A	310.37	AC=8;AF=0.444;AN=18;DP=35;ExcessHet=0.0063;FS=0.000;MLEAC=7;MLEAF=0.389;MQ=45.23;QD=34.49;SOR=4.615;ANN=A|missense_variant|MODERATE|EXON_1_305850031_305850180|AAEL011693|transcript|AAEL011693-RA|protein_coding|2/3|c.2780T>A|p.Phe927Tyr|2890/3119|2780/2925|927/974||,A|upstream_gene_variant|MODIFIER|EXON_1_305848346_305848852|AAEL021398|transcript|AAEL021398-RA|pseudogene||n.-4045A>T|||||4045|	GT:AD:DP:GQ:PGT:PID:PL	1/1:0,2:2:6:1|1:305852968_T_C:83,6,0	./.:0,0:0	1/1:0,2:2:6:1|1:305852968_T_C:83,6,0	./.:0,0:0	./.:0,0:0	0/0:11,0:11:30:.:.:0,30,450	0/0:5,0:5:12:.:.:0,12,180	0/0:4,0:4:9:.:.:0,9,135	0/0:1,0:1:3:.:.:0,3,37	0/0:3,0:3:6:.:.:0,6,90	1/1:0,3:3:9:.:.:119,9,0	./.:1,0:1	./.:1,0:1	./.:0,0:0	1/1:0,2:2:6:.:.:82,6,0
AAEL004607	1	307213626	c.1217T>A	p.Val406Glu	Adenylyltransferase and sulfurtransferase MOCS3 (Molybdenum cofactor synthesis protein 3) [Includes Adenylyltransferase MOCS3(EC 2.7.7.-)(Sulfur carrier protein MOCS2A adenylyltransferase)(EC 2.7.7.n4);Sulfurtransferase MOCS3(EC 2.8.1.-)(Sulfur carrier protein MOCS2A sulfurtransferase)(EC 2.8.1.n1)]	307213477	307222639	A	T	12257.1	AC=20;AF=0.667;AN=30;DP=324;ExcessHet=0.0954;FS=0.000;InbreedingCoeff=0.5551;MLEAC=25;MLEAF=0.833;MQ=50.00;QD=46.25;SOR=7.546;ANN=T|missense_variant|MODERATE|EXON_1_307213477_307214725|AAEL004607|transcript|AAEL004607-RA|protein_coding|2/2|c.1217T>A|p.Val406Glu|1390/1539|1217/1314|406/437||	GT:AD:DP:GQ:PGT:PID:PL	1/1:0,34:34:99:1|1:307213619_A_G:1520,102,0	1/1:0,10:10:30:1|1:307213619_A_G:450,30,0	1/1:0,18:18:57:1|1:307213619_A_G:841,57,0	1/1:0,25:25:75:1|1:307213619_A_G:1125,75,0	1/1:0,9:9:27:1|1:307213619_A_G:405,27,0	0/0:24,0:24:0:.:.:0,0,664	0/0:8,0:8:0:.:.:0,0,249	0/0:7,0:7:0:.:.:0,0,208	0/0:6,0:6:0:.:.:0,0,86	0/0:14,0:14:0:.:.:0,0,334	1/1:0,48:48:99:1|1:307213619_A_G:2229,151,0	1/1:0,32:32:99:1|1:307213619_A_G:1517,102,0	1/1:0,36:36:99:1|1:307213619_A_G:1689,114,0	1/1:0,26:26:84:1|1:307213619_A_G:1247,84,0	1/1:0,27:27:87:1|1:307213619_A_G:1292,87,0
AAEL028188	1	307340300	c.1426A>G	p.Thr476Ala	uncharacterized protein LOC23687573	307321360	307367989	T	C	2593.51	AC=20;AF=0.667;AN=30;DP=101;ExcessHet=0.0002;FS=0.000;InbreedingCoeff=0.8367;MLEAC=20;MLEAF=0.667;MQ=50.00;QD=39.30;SOR=8.410;ANN=C|missense_variant|MODERATE|EXON_1_307321360_307322049|AAEL028188|transcript|AAEL028188-RB|protein_coding|4/10|c.1426A>G|p.Thr476Ala|1585/5372|1426/4971|476/1656||,C|missense_variant|MODERATE|EXON_1_307321360_307322049|AAEL028188|transcript|AAEL028188-RD|protein_coding…	GT:AD:DP:GQ:PL	1/1:0,10:10:30:408,30,0	1/1:0,3:3:9:122,9,0	1/1:0,2:2:6:82,6,0	1/1:0,5:5:15:204,15,0	1/1:0,2:2:6:82,6,0	0/0:14,0:14:36:0,36,540	0/0:8,0:8:24:0,24,322	0/0:7,0:7:18:0,18,270	0/0:3,0:3:6:0,6,90	0/0:3,0:3:9:0,9,96	1/1:0,18:18:54:729,54,0	1/1:0,9:9:27:367,27,0	1/1:0,2:2:6:82,6,0	1/1:0,10:10:30:404,30,0	1/1:0,5:5:15:203,15,0
AAEL011751	NIGP01000838	82985	c.1729G>A	p.Asp577Asn	ccar1	28749	107640	C	T	7415.47	AC=19;AF=0.633;AN=30;BaseQRankSum=0.000;ClippingRankSum=0.000;DP=240;ExcessHet=0.0024;FS=0.000;InbreedingCoeff=0.8489;MLEAC=19;MLEAF=0.633;MQ=50.00;MQRankSum=0.000;QD=38.82;ReadPosRankSum=-0.558;SOR=7.711;ANN=T|missense_variant|MODERATE|EXON_NIGP01000838_28749_29176|AAEL011751|transcript|AAEL011751-RB|protein_coding|5/10|c.1729G>A|p.Asp577Asn|1977/4308|1729/3891|577/1296||	GT:AD:DP:GQ:PL	1/1:1,30:31:53:1177,53,0	1/1:0,16:16:48:652,48,0	0/1:2,14:16:33:523,0,33	1/1:0,17:17:51:689,51,0	1/1:0,17:17:51:689,51,0	0/0:20,0:20:45:0,45,675	0/0:5,0:5:15:0,15,204	0/0:9,0:9:24:0,24,360	0/0:8,0:8:21:0,21,315	0/0:7,0:7:21:0,21,281	1/1:0,32:32:96:1300,96,0	1/1:0,17:17:51:688,51,0	1/1:0,18:18:54:698,54,0	1/1:0,17:17:51:689,51,0	1/1:0,10:10:30:408,30,0
AAEL023842	NIGP01001717	17053	c.99T>A	p.Asp33Glu	zinc finger protein weckle-like	15044	17328	A	T	3390.12	AC=20;AF=0.667;AN=30;DP=98;ExcessHet=0.0002;FS=0.000;InbreedingCoeff=0.7963;MLEAC=23;MLEAF=0.767;MQ=50.00;QD=39.42;SOR=8.932;ANN=T|missense_variant|MODERATE|EXON_NIGP01001717_15044_15612|AAEL023842|transcript|AAEL023842-RA|protein_coding|2/3|c.99T>A|p.Asp33Glu|205/2153|99/1965|33/654||,T|missense_variant|MODERATE|EXON_NIGP01001717_15044_15612|AAEL023842|transcript|AAEL023842-RB|protein_coding|1/2…	GT:AD:DP:GQ:PL	1/1:0,14:14:42:567,42,0	1/1:0,7:7:21:285,21,0	1/1:0,3:3:9:118,9,0	1/1:0,5:5:15:204,15,0	1/1:0,8:8:24:322,24,0	0/0:6,0:6:18:0,18,237	0/0:1,0:1:3:0,3,37	0/0:1,0:1:3:0,3,37	0/0:2,0:2:6:0,6,78	0/0:2,0:2:6:0,6,78	1/1:0,22:22:66:885,66,0	1/1:0,8:8:24:322,24,0	1/1:0,5:5:15:204,15,0	1/1:0,6:6:18:237,18,0	1/1:0,8:8:24:326,24,0
AAEL025336	NIGP01001811	24280	c.302A>G	p.Glu101Gly	zinc finger protein 2 homolog	23784	33921	A	G	3447.53	AC=18;AF=0.600;AN=30;BaseQRankSum=-0.399;ClippingRankSum=-0.000;DP=119;ExcessHet=0.0138;FS=0.000;InbreedingCoeff=0.6344;MLEAC=19;MLEAF=0.633;MQ=50.00;MQRankSum=-0.000;QD=38.74;ReadPosRankSum=0.792;SOR=6.161;ANN=G|missense_variant|MODERATE|EXON_NIGP01001811_23783_24137|AAEL025336|transcript|AAEL025336-RA|protein_coding|2/3|c.302A>G|p.Glu101Gly|438/2278|302/2070|101/689||,G|missense_variant|MODERAT…	GT:AD:DP:GQ:PGT:PID:PL	1/1:1,17:18:13:.:.:669,13,0	0/1:1,5:6:23:.:.:190,0,23	1/1:0,4:4:12:1|1:24277_G_A:180,12,0	1/1:0,7:7:21:.:.:285,21,0	0/1:1,6:7:20:.:.:232,0,20	0/0:14,0:14:33:.:.:0,33,495	0/0:3,0:3:9:.:.:0,9,113	0/0:4,0:4:9:.:.:0,9,135	0/0:4,0:4:9:.:.:0,9,135	0/0:5,0:5:12:.:.:0,12,180	1/1:0,20:20:63:.:.:877,63,0	1/1:0,8:8:24:.:.:326,24,0	1/1:0,8:8:24:.:.:322,24,0	1/1:0,3:3:9:1|1:24277_G_A:135,9,0	1/1:0,8:8:24:.:.:322,24,0
AAEL025336	NIGP01001811	24429	c.451G>A	p.Val151Ile	zinc finger protein 2 homolog	23784	33921	G	A	4380.67	AC=20;AF=0.667;AN=30;DP=138;ExcessHet=0.0002;FS=0.000;InbreedingCoeff=0.9440;MLEAC=21;MLEAF=0.700;MQ=50.00;QD=41.33;SOR=9.346;ANN=A|missense_variant|MODERATE|EXON_NIGP01001811_23783_24137|AAEL025336|transcript|AAEL025336-RA|protein_coding|2/3|c.451G>A|p.Val151Ile|587/2278|451/2070|151/689||,A|missense_variant|MODERATE|EXON_NIGP01001811_23783_24137|AAEL025336|transcript|AAEL025336-RB|protein_codin…	GT:AD:DP:GQ:PL	1/1:0,14:14:42:609,42,0	1/1:0,5:5:15:217,15,0	1/1:0,9:9:27:384,27,0	1/1:0,7:7:21:298,21,0	1/1:0,11:11:33:470,33,0	0/0:13,0:13:36:0,36,540	0/0:2,0:2:6:0,6,78	0/0:6,0:6:15:0,15,225	0/0:4,0:4:12:0,12,155	0/0:7,0:7:18:0,18,270	1/1:0,23:23:69:972,69,0	1/1:0,8:8:24:314,24,0	1/1:0,6:6:18:226,18,0	1/1:0,13:13:39:555,39,0	1/1:0,10:10:30:429,30,0
AAEL025336	NIGP01001811	32450	c.671A>G	p.Asn224Ser	zinc finger protein 2 homolog	23784	33921	A	G	2126.63	AC=20;AF=0.667;AN=30;DP=68;ExcessHet=0.0002;FS=0.000;InbreedingCoeff=0.7532;MLEAC=22;MLEAF=0.733;MQ=50.00;QD=37.98;SOR=8.086;ANN=G|missense_variant|MODERATE|EXON_NIGP01001811_23783_24137|AAEL025336|transcript|AAEL025336-RA|protein_coding|3/3|c.671A>G|p.Asn224Ser|807/2278|671/2070|224/689||,G|missense_variant|MODERATE|EXON_NIGP01001811_23783_24137|AAEL025336|transcript|AAEL025336-RB|protein_coding…	GT:AD:DP:GQ:PL	1/1:0,9:9:27:336,27,0	1/1:0,3:3:9:122,9,0	1/1:0,2:2:6:50,6,0	1/1:0,5:5:15:204,15,0	1/1:0,2:2:6:82,6,0	0/0:4,0:4:12:0,12,159	0/0:2,0:2:6:0,6,78	0/0:3,0:3:9:0,9,122	0/0:1,0:1:3:0,3,41	0/0:2,0:2:6:0,6,82	1/1:0,14:14:42:566,42,0	1/1:0,5:5:15:204,15,0	1/1:0,8:8:24:317,24,0	1/1:0,3:3:9:122,9,0	1/1:0,5:5:15:204,15,0
AAEL025336	NIGP01001811	32528	c.749A>C	p.Asp250Ala	zinc finger protein 2 homolog	23784	33921	A	C	1669.51	AC=14;AF=0.583;AN=24;DP=94;ExcessHet=0.0009;FS=0.000;InbreedingCoeff=0.9091;MLEAC=14;MLEAF=0.583;MQ=46.37;QD=40.72;SOR=7.523;ANN=C|missense_variant|MODERATE|EXON_NIGP01001811_23783_24137|AAEL025336|transcript|AAEL025336-RA|protein_coding|3/3|c.749A>C|p.Asp250Ala|885/2278|749/2070|250/689||,C|missense_variant|MODERATE|EXON_NIGP01001811_23783_24137|AAEL025336|transcript|AAEL025336-RB|protein_coding…	GT:AD:DP:GQ:PGT:PID:PL	1/1:0,9:9:27:.:.:367,27,0	1/1:0,5:5:15:.:.:204,15,0	./.:1,0:1	1/1:0,6:6:18:.:.:245,18,0	./.:4,0:4	0/0:19,0:19:48:.:.:0,48,720	0/0:5,0:5:15:.:.:0,15,200	0/0:9,0:9:21:.:.:0,21,315	0/0:5,0:5:15:.:.:0,15,196	0/0:6,0:6:18:.:.:0,18,245	1/1:0,10:10:30:.:.:429,30,0	1/1:0,4:4:12:.:.:163,12,0	./.:2,0:2	1/1:0,7:7:21:.:.:299,21,0	1/1:0,1:1:3:1|1:32528_A_C:45,3,0
AAEL025336	NIGP01001811	33343	c.1564T>A	p.Ser522Thr	zinc finger protein 2 homolog	23784	33921	T	A	5608.89	AC=20;AF=0.667;AN=30;DP=190;ExcessHet=0.0002;FS=0.000;InbreedingCoeff=0.9754;MLEAC=20;MLEAF=0.667;MQ=50.00;QD=38.68;SOR=9.967;ANN=A|missense_variant|MODERATE|EXON_NIGP01001811_23783_24137|AAEL025336|transcript|AAEL025336-RA|protein_coding|3/3|c.1564T>A|p.Ser522Thr|1700/2278|1564/2070|522/689||,A|missense_variant|MODERATE|EXON_NIGP01001811_23783_24137|AAEL025336|transcript|AAEL025336-RB|protein_co…	GT:AD:DP:GQ:PL	1/1:0,27:27:81:1095,81,0	1/1:0,9:9:27:362,27,0	1/1:0,13:13:39:530,39,0	1/1:0,13:13:39:499,39,0	1/1:0,16:16:48:651,48,0	0/0:18,0:18:51:0,51,765	0/0:3,0:3:9:0,9,100	0/0:11,0:11:33:0,33,444	0/0:7,0:7:21:0,21,285	0/0:6,0:6:15:0,15,225	1/1:0,26:26:78:997,78,0	1/1:0,13:13:38:462,38,0	1/1:0,10:10:30:395,30,0	1/1:0,11:11:33:429,33,0	1/1:0,7:7:21:285,21,0
AAEL025336	NIGP01001811	33500	c.1721C>G	p.Ala574Gly	zinc finger protein 2 homolog	23784	33921	C	G	3246.02	AC=19;AF=0.633;AN=30;BaseQRankSum=-0.210;ClippingRankSum=-0.000;DP=109;ExcessHet=0.0024;FS=0.000;InbreedingCoeff=0.7454;MLEAC=20;MLEAF=0.667;MQ=50.00;MQRankSum=-0.000;QD=38.19;ReadPosRankSum=-0.674;SOR=7.500;ANN=G|missense_variant|MODERATE|EXON_NIGP01001811_23783_24137|AAEL025336|transcript|AAEL025336-RA|protein_coding|3/3|c.1721C>G|p.Ala574Gly|1857/2278|1721/2070|574/689||,G|missense_variant|MOD…	GT:AD:DP:GQ:PL	1/1:0,10:10:30:406,30,0	1/1:0,5:5:15:195,15,0	1/1:0,3:3:9:121,9,0	1/1:0,4:4:12:163,12,0	0/1:1,5:6:23:181,0,23	0/0:11,0:11:27:0,27,405	0/0:3,0:3:9:0,9,118	0/0:4,0:4:9:0,9,135	0/0:3,0:3:9:0,9,122	0/0:3,0:3:6:0,6,90	1/1:0,22:22:66:891,66,0	1/1:0,9:9:27:334,27,0	1/1:0,8:8:24:320,24,0	1/1:0,7:7:21:285,21,0	1/1:0,11:11:33:439,33,0
AAEL028214	NIGP01002298	33891	c.682G>A	p.Val228Ile	RWD domain-containing protein 1-like	3995	35158	C	T	229.02	AC=8;AF=0.400;AN=20;DP=24;ExcessHet=0.0036;FS=0.000;InbreedingCoeff=0.5333;MLEAC=7;MLEAF=0.350;MQ=36.69;QD=38.17;SOR=4.174;ANN=T|missense_variant|MODERATE|EXON_NIGP01002298_3995_4577|AAEL028214_circ|transcript|AAEL028214-RA_circ|protein_coding|3/3|c.682G>A|p.Val228Ile|682/864|682/864|228/287||WARNING_TRANSCRIPT_MULTIPLE_STOP_CODONS	GT:AD:DP:GQ:PL	1/1:0,1:1:3:41,3,0	0/0:2,0:2:6:0,6,74	./.:2,0:2	1/1:0,2:2:6:78,6,0	./.:2,0:2	0/0:2,0:2:6:0,6,74	0/0:1,0:1:3:0,3,37	0/0:2,0:2:6:0,6,63	0/0:2,0:2:6:0,6,67	0/0:2,0:2:6:0,6,74	1/1:0,2:2:6:82,6,0	./.:1,0:1	1/1:0,2:2:6:82,6,0	./.:0,0:0	./.:1,0:1
AAEL026380	NIGP01001216	21874	c.223A>T	p.Arg75Trp	LOW QUALITY PROTEIN: 2-hydroxyacyl-CoA lyase 1	21220	23753	A	T	202.63	AC=6;AF=0.375;AN=16;DP=19;ExcessHet=0.0254;FS=0.000;MLEAC=7;MLEAF=0.438;MQ=39.89;QD=28.95;SOR=1.609;ANN=T|missense_variant|MODERATE|EXON_NIGP01001216_21220_21282|AAEL026380|transcript|AAEL026380-RA|protein_coding|3/4|c.223A>T|p.Arg75Trp|239/2061|223/1700|75/565||WARNING_TRANSCRIPT_MULTIPLE_STOP_CODONS	GT:AD:DP:GQ:PL	1/1:0,3:3:9:91,9,0	0/0:2,0:2:0:0,0,22	./.:0,0:0	./.:1,0:1	./.:1,0:1	0/0:3,0:3:9:0,9,118	./.:0,0:0	0/0:1,0:1:3:0,3,41	0/0:1,0:1:3:0,3,41	0/0:1,0:1:3:0,3,37	1/1:0,2:2:6:78,6,0	./.:0,0:0	./.:1,0:1	1/1:0,2:2:6:78,6,0	./.:1,0:1
AAEL005602	1	73232698	c.388T>A	p.Leu130Met	BTB/POZ domain-containing protein 6	73211514	73233701	T	A,C	915.27	AC=6,10;AF=0.375,0.625;AN=16;DP=29;ExcessHet=3.0103;FS=0.000;MLEAC=4,10;MLEAF=0.250,0.625;MQ=45.49;QD=39.79;SOR=6.358;ANN=A|missense_variant|MODERATE|EXON_1_73211514_73211777|AAEL005602|transcript|AAEL005602-RB|protein_coding|2/2|c.388T>A|p.Leu130Met|554/1557|388/1224|130/407||,C|synonymous_variant|LOW|EXON_1_73211514_73211777|AAEL005602|transcript|AAEL005602-RB|protein_coding|2/2|c.388T>C|p.Leu1…	GT:AD:DP:GQ:PL	1/1:0,2,0:2:6:82,6,0,82,6,82	./.:1,0,0:1	./.:1,0,0:1	./.:0,0,0:0	./.:2,0,0:2	2/2:0,0,5:5:15:204,204,204,15,15,0	2/2:0,0,3:3:9:122,122,122,9,9,0	2/2:0,0,3:3:9:113,113,113,9,9,0	2/2:0,0,2:2:6:82,82,82,6,6,0	2/2:0,0,4:4:12:163,163,163,12,12,0	1/1:0,2,0:2:6:82,6,0,82,6,82	1/1:0,2,0:2:6:82,6,0,82,6,82	./.:0,0,0:0	./.:0,0,0:0	./.:1,0,0:1
AAEL028112	1	194554959	c.1719C>A	p.Asp573Glu	zinc finger protein 275	194554824	194565827	G	T,A	6810.43	AC=20,8;AF=0.714,0.286;AN=28;DP=157;ExcessHet=3.0103;FS=0.000;InbreedingCoeff=0.0111;MLEAC=21,6;MLEAF=0.750,0.214;MQ=50.00;QD=43.94;SOR=10.100;ANN=T|missense_variant|MODERATE|EXON_1_194554824_194555309|AAEL028112|transcript|AAEL028112-RA|protein_coding|4/4|c.1719C>A|p.Asp573Glu|1856/1991|1719/1773|573/590||,T|missense_variant|MODERATE|EXON_1_194554824_194555309|AAEL028112|transcript|AAEL028112-RB…	GT:AD:DP:GQ:PGT:PID:PL	1/1:0,21,0:21:65:1|1:194554959_G_T:912,65,0,912,65,912	1/1:0,7,0:7:24:1|1:194554959_G_T:339,24,0,339,24,339	1/1:0,9,0:9:27:1|1:194554959_G_T:388,27,0,388,27,388	1/1:0,11,0:11:35:1|1:194554959_G_T:466,35,0,466,35,466	1/1:0,10,0:10:32:1|1:194554959_G_T:438,32,0,438,32,438	2/2:0,0,7:7:21:1|1:194554959_G_A:306,306,306,21,21,0	./.:0,0,0:0	2/2:0,0,5:5:15:1|1:194554959_G_A:216,216,216,15,15,0	2/2:0,0,3:3:9:1|1:194554959_G_A:135,135,135,9,9,0	2/2:0,0,2:2:6:1|1:194554959_G_A:90,90,90,6,6,0	1/1:0,23,0:23:72:1|1:194554959_G_T:1024,72,0,1024,72,1024	1/1:0,10,0:10:30:1|1:194554959_G_T:428,30,0,428,30,428	1/1:0,19,0:19:60:1|1:194554959_G_T:833,60,0,833,60,833	1/1:0,12,0:12:39:1|1:194554959_G_T:563,39,0,563,39,563	1/1:0,16,0:16:48:1|1:194554959_G_T:694,48,0,694,48,694
