# Supplementary material for: Transcriptomic and proteomic analysis of pyrethroid resistance in the CKR strain of Aedes aegypti
Source: PLoS Negl Trop Dis. 2021 Nov 1;15(11):e0009871. doi: 10.1371/journal.pntd.0009871 (PMC8559961; doi:10.1371/journal.pntd.0009871)
Supplement: S8 Table — (XLSX) [file pntd.0009871.s008.xlsx]

## Sheet: SP_Vs_ROCK_up_and_down
S8 Table. Significantly up- or down-regulated proteins in pair-wise comparison between two strains from proteomic analysis.
Up_regulated_proteins_in_SP_Vs_ROCK_strains (163)
Gene_ID	Gene_name	Chromosome	Position_start	Position_end	Abundance.Ratio...SP.....RK.	log2_SP_RK_FC	Abundance.Ratio...CKR.....RK.	log2_CKR_RK_FC	Abundance.Ratio...SP.....CKR.	log2.SP.CKR.	SP_RK_Adj_pvalue	log10.p.SP.RK..	CKR_RK_Adj_pvalue	log10.p.CKR.RK..	Abundance.Ratio.Adj..P.Value...SP.....CKR.	log10.p.SP.CKR..
AAEL014244	glucosyl/glucuronosyl transferases	2	36255486	36263686	5.429	2.44069	1.507	0.591679	3.603	1.8492	9.3e-16	15.0313	0.0408649	1.38865	4.47e-15	14.3501
AAEL014893	CYP6BB2	1	271328495	271330383	4.569	2.19188	1.466	0.551885	3.116	1.6397	9.3e-16	15.0313	0.0374676	1.42634	4.47e-15	14.3501
AAEL001312	CYP9M6	2	447504779	447506604	4.471	2.1606	2.27	1.18269	1.969	0.977463	9.3e-16	15.0313	1.12e-11	10.9493	1.36e-05	4.86498
AAEL026665	CYP9J27	3	368612028	368613811	4.34	2.1177	2.047	1.03351	2.121	1.08474	9.3e-16	15.0313	1.78e-07	6.75009	6.37e-07	6.19605
AAEL013628	trypsin alpha-3	1	61847464	61857631	3.911	1.96754	3.467	1.79369	1.128	0.173767	9.3e-16	15.0313	1.49e-14	13.8272	0.908405	0.0417203
AAEL008377	uncharacterized protein LOC5570576	3	224913896	224948597	3.206	1.68077	1.103	0.141433	2.908	1.54003	9.3e-16	15.0313	0.963721	0.0160487	4.47e-15	14.3501
AAEL021590	UDP-glucuronosyltransferase 2B18	NIGP01000134	21924	23718	3.113	1.63831	1.11	0.15056	2.805	1.488	9.3e-16	15.0313	0.925441	0.0336515	2.97e-12	11.5265
AAEL014609	CYP9J26	3	368609784	368611605	3.001	1.58544	1.667	0.737254	1.8	0.847997	9.3e-16	15.0313	0.000667518	3.17554	0.000329981	3.48151
AAEL011169	hexamerin 2 beta	1	276998384	277000621	2.986	1.57821	1.128	0.173767	2.647	1.40436	9.3e-16	15.0313	0.93398	0.0296625	4.47e-15	14.3501
AAEL014614	CYP9J10	3	368502191	368504167	2.934	1.55287	2.075	1.05311	1.414	0.499782	9.3e-16	15.0313	3.96e-09	8.40219	0.103975	0.983071
AAEL013875	tetraspanin, putative	2	122913311	122951912	2.862	1.51702	1.727	0.788268	1.657	0.728574	9.3e-16	15.0313	0.00138989	2.85702	0.00552087	2.25799
AAEL002541	cystinosin	1	228556187	228558146	2.771	1.47041	2.697	1.43136	1.028	0.0398403	9.3e-16	15.0313	2.48e-13	12.6057	0.989735	0.00448106
AAEL025530	CYP9M5	2	447525678	447527615	2.615	1.38681	1.551	0.633199	1.686	0.753605	9.3e-16	15.0313	0.00266732	2.57393	0.00033032	3.48106
AAEL009124	CYP6N12	2	419233348	419235072	2.536	1.34255	1.076	0.105678	2.356	1.23634	9.3e-16	15.0313	0.963721	0.0160487	1.35e-08	7.8691
AAEL009018	CYP6CB1	1	58798630	58800576	2.343	1.22836	1.454	0.540027	1.611	0.687956	9.3e-16	15.0313	0.0236395	1.62636	0.00851584	2.06977
AAEL000515	juvenile hormone-inducible protein, putative	3	164032553	164034165	2.327	1.21847	1.748	0.805705	1.331	0.412511	1.29e-10	9.88975	0.00276309	2.55861	0.329778	0.481778
AAEL013757	hexamerin 2 beta	1	276878506	276881103	2.306	1.20539	1.365	0.448901	1.69	0.757023	9.3e-16	15.0313	0.167265	0.776596	0.000390463	3.40842
AAEL014246	glucosyl/glucuronosyl transferases	2	36271954	36281164	2.246	1.16736	1.296	0.374066	1.733	0.793272	9.3e-16	15.0313	0.242327	0.615598	0.00107043	2.97044
AAEL006805	CYP9J2	3	368460018	368462540	2.23	1.15704	1.575	0.655352	1.416	0.501821	9.3e-16	15.0313	0.00191696	2.71739	0.102754	0.9882
AAEL001951	Act-4: actin	3	227584945	227588623	2.226	1.15445	0.812	-0.300448	2.742	1.45523	9.3e-16	15.0313	0.350343	0.455506	7.21e-13	12.1419
AAEL017302	Farnesol dehydrogenase	3	347276443	347277459	2.217	1.14861	1.02	0.0285692	2.174	1.12035	9.3e-16	15.0313	0.995064	0.00214908	1.07e-07	6.97006
AAEL022629	cytochrome c oxidase assembly protein COX15 homolog	NIGP01000977	8052	10195	2.136	1.09491	1.697	0.762987	1.259	0.332278	9.72e-14	13.0122	0.000728784	3.1374	0.431397	0.365123
AAEL014617	CYP9J28	3	368627096	368628939	2.065	1.04614	1.989	0.992043	1.038	0.0538064	9.3e-16	15.0313	1.75e-08	7.75734	0.984127	0.00694891
AAEL000127	AMP dependent coa ligase	1	195297426	195299589	2.055	1.03914	1.805	0.851999	1.138	0.186501	2.86e-09	8.54412	0.000242708	3.61492	0.875026	0.0579792
AAEL026582	CYP6AA6	1	271355020	271357045	2.049	1.03492	1.512	0.596458	1.356	0.439357	9.3e-16	15.0313	0.00805199	2.0941	0.200386	0.698132
AAEL004451	organic cation transporter	3	110290909	110355257	1.989	0.992043	1.286	0.362891	1.547	0.629473	9.3e-16	15.0313	0.211063	0.675588	0.0324977	1.48815
AAEL019719		2	472327700	472328255	1.988	0.991318	0.848	-0.237864	2.343	1.22836	9.3e-16	15.0313	0.594493	0.225854	1.24e-08	7.90667
AAEL006784	CYP9J17	3	368446849	368448793	1.979	0.984772	1.466	0.551885	1.35	0.432959	9.3e-16	15.0313	0.0186761	1.72871	0.243745	0.613064
AAEL005739		2	437279085	437283393	1.942	0.957543	1.4	0.485427	1.388	0.473008	0.000106835	3.97129	0.299059	0.524243	0.268869	0.570459
EAT33129.1	CYP9J7	NA	NA	NA	1.924	0.944109	1.593	0.671746	1.208	0.27262	9.3e-16	15.0313	0.00154378	2.81141	0.678854	0.168224
AAEL013169		2	180446183	180482022	1.92	0.941106	0.679	-0.558517	2.828	1.49978	9.72e-10	9.01231	0.0200392	1.69812	4.47e-15	14.3501
AAEL017539	CYP6BY1	3	399253843	399255488	1.9	0.925999	1.044	0.0621217	1.821	0.864731	9.3e-16	15.0313	0.984152	0.00693767	0.000390463	3.40842
AAEL005656	myosin heavy chain, nonmuscle or smooth muscle	2	382063773	382101568	1.892	0.919912	0.812	-0.300448	2.33	1.22033	3.97e-14	13.4016	0.299059	0.524243	9.86e-09	8.00595
AAEL006496	steroid dehydrogenase	3	15552404	15591842	1.846	0.884403	1.281	0.35727	1.441	0.52707	8.47e-13	12.0719	0.239961	0.619859	0.0663533	1.17814
AAEL007281	stretchin-mlck	3	196223235	196299101	1.831	0.872632	0.827	-0.274041	2.214	1.14666	2.03e-10	9.69169	0.317766	0.497892	3.82e-10	9.41842
AAEL008817	hexamerin 2 beta	3	132390923	132393359	1.805	0.851999	0.837	-0.2567	2.156	1.10836	6.58e-11	10.1821	0.477233	0.32127	1.24e-08	7.90667
AAEL010540	alpha-amylase	2	314904636	314906871	1.801	0.848798	0.976	-0.0350469	1.846	0.884403	3.22e-05	4.49168	0.983738	0.00712065	0.000205876	3.68639
AAEL006206	N-twist	3	149664436	149684446	1.777	0.829444	1.724	0.78576	1.031	0.0440443	9.73e-10	9.01179	3.15e-05	4.50157	0.992095	0.0034466
AAEL014618	CYP9J18	3	368515392	368517299	1.76	0.815575	1.945	0.95977	0.905	-0.14401	5.91e-08	7.2285	1.25e-07	6.90348	0.972862	0.0119485
AAEL010884	ADP,ATP carrier protein	1	218023829	218029656	1.751	0.808179	0.673	-0.571322	2.601	1.37907	8.24e-11	10.0839	0.00374547	2.42649	2.9e-11	10.5378
AAEL028635	CYP9J19	3	368517401	368519262	1.73	0.790772	1.767	0.821302	0.979	-0.0306192	6.12e-09	8.21303	7.25e-05	4.13954	0.998852	0.000499012
AAEL010434	vitellogenin-A1 precursor	3	67489863	67496592	1.724	0.78576	1.413	0.498761	1.22	0.286881	3.22e-05	4.4927	0.116026	0.935444	0.6162	0.210279
AAEL006276	maltose phosphorylase	2	348481834	348484407	1.722	0.784085	1.03	0.0426443	1.671	0.740712	1.43e-09	8.84388	0.988157	0.00517403	0.00206358	2.68538
AAEL003954	juvenile hormone-inducible protein, putative	3	267714463	267716130	1.703	0.768078	1.229	0.297485	1.386	0.470927	1.8e-08	7.74572	0.441174	0.35539	0.10695	0.970818
AAEL009127	CYP6M11	2	419111140	419112950	1.689	0.756169	1.067	0.0935602	1.583	0.662661	1.73e-09	8.76157	0.973219	0.0117892	0.0128334	1.89166
AAEL011937	glucosyl/glucuronosyl transferases	2	189023900	189025959	1.682	0.750178	1.205	0.269033	1.396	0.481299	1.35e-05	4.87007	0.663986	0.177841	0.0978288	1.00953
AAEL017244	aminopeptidase N	1	290721404	290736577	1.665	0.735522	1.046	0.0648829	1.591	0.669934	8.36e-10	9.07793	0.988157	0.00517403	0.0141092	1.8505
AAEL009909	cln3/battenin	1	207343708	207394386	1.652	0.724214	1.251	0.323082	1.321	0.40163	1.84e-07	6.73529	0.392141	0.406557	0.206013	0.686105
AAEL003091	glucosyl/glucuronosyl transferases	2	213572075	213585955	1.648	0.720716	1.125	0.169925	1.466	0.551885	1.2e-08	7.92058	0.885279	0.0529199	0.0498951	1.30194
AAEL001964	protein serine/threonine kinase, putative	2	426286275	426294959	1.644	0.71721	1.349	0.43189	1.219	0.285698	7.09e-07	6.14915	0.182041	0.73983	0.606912	0.216874
AAEL012886	Carboxylic ester hydrolase (Fragment)	3	42182454	42238902	1.631	0.705757	1.182	0.24123	1.381	0.465713	5.87e-10	9.23152	0.660807	0.179925	0.169769	0.770141
AAEL019650		2	431897403	431909914	1.63	0.704872	1.449	0.535058	1.125	0.169925	6.22e-08	7.20647	0.0314325	1.50262	0.905795	0.0429701
AAEL005043	ATP-dependent bile acid permease	2	444993657	444999015	1.625	0.70044	1.246	0.317304	1.304	0.382944	4.8e-07	6.31892	0.477233	0.32127	0.369616	0.432249
AAEL000271	gamma-glutamyl hydrolase	2	75421101	75429020	1.613	0.689746	0.933	-0.100051	1.729	0.789938	6.41e-07	6.19286	0.95518	0.0199148	0.000360434	3.44317
AAEL014605	CYP9J9	3	368480816	368482897	1.606	0.683472	1.306	0.385155	1.23	0.298658	9.17e-08	7.03754	0.213503	0.670595	0.562232	0.250084
AAEL022695		1	107574479	107578783	1.602	0.679874	1.204	0.267835	1.33	0.411426	4.58e-05	4.33869	0.687142	0.162953	0.189055	0.723412
AAEL025230		NIGP01001876	19053	21139	1.602	0.679874	1.558	0.639695	1.028	0.0398403	0.00748883	2.12559	0.0360831	1.4427	0.995271	0.00205868
AAEL001320	CYP9M4	2	447541085	447543304	1.595	0.673556	1.093	0.128293	1.459	0.54498	1.54e-06	5.81227	0.954545	0.0202038	0.0440959	1.3556
AAEL009131	CYP6Z8	2	418865260	418867369	1.593	0.671746	1.28	0.356144	1.244	0.314986	1.5e-06	5.82423	0.22628	0.645355	0.542414	0.265669
AAEL007703		2	470825061	470826652	1.593	0.671746	1.124	0.168642	1.417	0.50284	0.0191835	1.71707	0.95919	0.0180955	0.195762	0.708272
AAEL004522	GAM1: gambicin anti-microbial peptide	2	309779057	309780996	1.589	0.668119	0.877	-0.189351	1.812	0.857583	0.000378049	3.42245	0.7008	0.154406	0.000360434	3.44317
AAEL012266	CYP4C38	2	384053732	384080949	1.585	0.664483	1.057	0.0799754	1.5	0.584963	4.54e-06	5.34284	0.983263	0.00733015	0.0572587	1.24216
AAEL005909	splicing factor SC35, putative	3	173980616	173981350	1.571	0.651683	1.831	0.872632	0.858	-0.22095	0.0353804	1.45124	0.00372938	2.42836	0.885983	0.0525746
AAEL005802	structural maintenance of chromosomes 1 smc1	1	201231805	201243534	1.552	0.634129	1.628	0.703101	0.954	-0.0679388	3.31e-05	4.47972	0.000524333	3.28039	0.995271	0.00205868
AAEL009473		1	56748105	56867294	1.548	0.630405	0.506	-0.982791	3.06	1.61353	1.15e-06	5.94005	2.25e-08	7.64759	4.47e-15	14.3501
AAEL005911	mitochondrial carrier protein	3	173938657	173943648	1.546	0.62854	0.995	-0.00723157	1.553	0.635058	7.81e-07	6.10759	0.990024	0.00435444	0.0194903	1.71018
AAEL004188		2	146408610	146411572	1.539	0.621993	1.248	0.319618	1.233	0.302173	1.02e-06	5.99348	0.376976	0.423687	0.59773	0.223495
AAEL019518		3	202555243	202652832	1.528	0.611645	0.985	-0.0218044	1.551	0.633199	3.16e-05	4.49973	0.983738	0.00712065	0.00485919	2.31344
AAEL007951	GSTE2: glutathione transferase	2	351681351	351682941	1.527	0.6107	0.99	-0.0144996	1.543	0.625738	5.36e-06	5.27067	0.990218	0.00426925	0.0206979	1.68407
AAEL014619	CYP9J22	3	368545751	368547547	1.515	0.599318	1.449	0.535058	1.046	0.0648829	6.03e-06	5.21993	0.0241809	1.61653	0.980187	0.00869107
AAEL004999		3	324957703	324959117	1.508	0.592636	1.226	0.293959	1.231	0.299831	0.000442253	3.35433	0.59025	0.228964	0.482306	0.316677
AAEL010893	carbonic anhydrase	1	218084764	218117112	1.503	0.587845	1.31	0.389567	1.147	0.197865	0.0242853	1.61466	0.477686	0.320858	0.892653	0.0493173
AAEL004958		3	322754500	322766182	1.502	0.586885	1.306	0.385155	1.15	0.201634	0.00498584	2.30226	0.370224	0.431535	0.862685	0.0641477
AAEL003076	glucosyl/glucuronosyl transferases	2	213526386	213528479	1.498	0.583038	1.027	0.0384362	1.459	0.54498	1.16e-05	4.93664	0.995064	0.00214908	0.0631229	1.19981
AAEL010017	cytochrome B5 (cytb5)	2	110881902	110895828	1.494	0.57918	1.287	0.364012	1.16	0.214125	1.35e-05	4.87007	0.271843	0.565682	0.8167	0.0879374
AAEL012860		1	222074056	222104245	1.492	0.577248	1.281	0.35727	1.164	0.219091	1.54e-06	5.81227	0.229441	0.639329	0.834199	0.0787303
AAEL017320		3	347295325	347296290	1.49	0.575312	1.042	0.0593553	1.43	0.516015	9.31e-06	5.03104	0.988157	0.00517403	0.0641531	1.19278
AAEL012776	protease m1 zinc metalloprotease	1	290655546	290674387	1.487	0.572405	1.015	0.0214797	1.465	0.550901	4.55e-05	4.34244	0.999991	3.76e-06	0.076969	1.11368
AAEL003748	CYP9AE1	1	249121707	249123454	1.481	0.566572	1.619	0.695103	0.915	-0.128156	4.61e-05	4.33632	0.00119953	2.92099	0.980187	0.00869107
AAEL002306	Hect E3 ubiquitin ligase	3	374210567	374268102	1.474	0.559737	1.252	0.324235	1.178	0.23634	0.00906323	2.04272	0.550599	0.259165	0.760498	0.118902
AAEL027549		2	213492576	213499580	1.463	0.54893	0.935	-0.0969617	1.565	0.646163	4.65e-05	4.33237	0.942887	0.0255403	0.0164706	1.78329
AAEL008061	phosphatidylinositolglycan class N, putative	2	231046641	231091640	1.462	0.547943	1.126	0.171207	1.299	0.377401	4.25e-05	4.37146	0.869673	0.0606439	0.296663	0.527737
AAEL012866	uncharacterized protein LOC5576915	1	222054089	222054990	1.462	0.547943	1.253	0.325386	1.167	0.222805	0.00020518	3.68787	0.354315	0.450611	0.720923	0.142111
AAEL027580		2	313206966	313254789	1.449	0.535058	1.003	0.00432161	1.444	0.530071	7.1e-05	4.14897	0.993384	0.00288272	0.0631229	1.19981
AAEL005412	annexin x	1	247161487	247162961	1.445	0.531069	1.46	0.545968	0.989	-0.0159576	0.00339547	2.4691	0.0337262	1.47203	0.995271	0.00205868
AAEL022232	sulfatase-modifying factor 1 isoform X2	1	216488970	216490597	1.445	0.531069	1.451	0.537048	0.996	-0.00578235	8.33e-05	4.0793	0.0186761	1.72871	0.998852	0.000499012
AAEL006022	myotubularin	3	33615092	33707112	1.444	0.530071	1.115	0.157044	1.295	0.372952	0.00906323	2.04272	0.95518	0.0199148	0.353599	0.451489
AAEL019802	Protein RER1	3	372329904	372354926	1.443	0.529071	1.239	0.309176	1.165	0.22033	4.01e-05	4.39674	0.430206	0.366323	0.811926	0.0904837
AAEL004127	acyl-coa dehydrogenase	3	153957951	153960484	1.43	0.516015	1.009	0.0129262	1.417	0.50284	0.00677025	2.1694	0.990222	0.00426759	0.0641531	1.19278
AAEL013111	glutamate transporter	1	142683477	142750134	1.421	0.506907	1.255	0.327687	1.132	0.178874	0.000473593	3.32459	0.369974	0.431828	0.889249	0.0509768
AAEL015110	dipeptidyl-peptidase	2	335132634	335161227	1.42	0.505891	1.194	0.255803	1.189	0.249749	0.000244429	3.61185	0.554989	0.255715	0.724303	0.14008
AAEL006854	Niemann-Pick Type C-2, putative	3	370350600	370365285	1.42	0.505891	1.337	0.418999	1.062	0.0867838	0.000275341	3.56013	0.128705	0.890403	0.977241	0.00999852
AAEL012254	GPROR8: odorant receptor	3	53451885	53469383	1.419	0.504875	1.037	0.0524159	1.368	0.452068	0.0276085	1.55896	0.990222	0.00426759	0.20375	0.690902
AAEL000965		3	377068941	377073099	1.417	0.50284	1.255	0.327687	1.128	0.173767	0.0463249	1.33419	0.53786	0.26933	0.908405	0.0417203
AAEL024179		1	32723449	32749953	1.412	0.49774	0.928	-0.107803	1.522	0.605968	0.00977231	2.01	0.932986	0.0301247	0.0221727	1.65418
AAEL003012	protease m1 zinc metalloprotease	1	208417464	208420185	1.41	0.495695	1.037	0.0524159	1.36	0.443607	0.00588111	2.23054	0.990218	0.00426925	0.213938	0.669712
AAEL003888	ubiquitin	3	84655490	84657214	1.41	0.495695	0.784	-0.351074	1.799	0.847195	0.00704862	2.1519	0.252329	0.598032	7.13e-05	4.14664
AAEL009837	integumentary mucin C.1	3	18664315	18665796	1.399	0.484396	0.995	-0.00723157	1.406	0.491597	0.00226373	2.64517	0.988157	0.00517403	0.0540695	1.26705
AAEL003417	mitochondrial ATPase inhibitor, putative	3	349876367	349876933	1.398	0.483364	0.716	-0.481969	1.952	0.964953	0.00117139	2.9313	0.0330547	1.48077	1.36e-05	4.86498
AAEL026991	Endoplasmic reticulum resident protein 29	NIGP01002058	62587	64121	1.388	0.473008	1.369	0.453122	1.014	0.0200577	0.00122464	2.91199	0.103513	0.985006	0.995271	0.00205868
AAEL002357		1	10362059	10487060	1.384	0.468844	0.728	-0.45799	1.902	0.927517	0.0122528	1.91177	0.0617333	1.20948	1.57e-05	4.8039
AAEL008232	sugar transporter	1	44024978	44027320	1.381	0.465713	1.142	0.191563	1.209	0.273814	0.00275023	2.56063	0.865702	0.0626315	0.687768	0.162558
AAEL010157	microsomal glutathione s-transferase	2	380331328	380332031	1.378	0.462576	1.068	0.0949116	1.29	0.367371	0.00429569	2.36697	0.973219	0.0117892	0.417959	0.378866
AAEL008599	zinc carboxypeptidase	2	363016782	363020201	1.377	0.461529	1.77	0.823749	0.778	-0.362158	0.000954271	3.02033	1.1e-05	4.95885	0.446781	0.349905
AAEL005890		2	66154037	66155834	1.376	0.46048	1.259	0.332278	1.092	0.126973	0.0225669	1.64653	0.452441	0.344438	0.935362	0.0290204
AAEL005179		2	1281969	1308255	1.373	0.457332	0.658	-0.603841	2.086	1.06074	0.00293881	2.53183	0.00266732	2.57393	3.37e-06	5.47193
AAEL009948	ALDH9948: aldehyde dehydrogenase	2	379695583	379706284	1.373	0.457332	1.009	0.0129262	1.361	0.444667	0.00429569	2.36697	0.999991	3.76e-06	0.234692	0.629501
AAEL003909		1	250266537	250279910	1.372	0.45628	1.056	0.0786098	1.299	0.377401	0.00741735	2.12975	0.988157	0.00517403	0.221264	0.65509
AAEL000581		3	12024365	12056683	1.37	0.454176	0.763	-0.390245	1.795	0.843984	0.00168154	2.77429	0.186064	0.730337	0.000347831	3.45863
AAEL004118	aldo-keto reductase	3	401730331	401731540	1.367	0.451013	0.963	-0.0543923	1.419	0.504875	0.00189023	2.72349	0.970507	0.0130015	0.0988077	1.00521
AAEL001816	glucosyl/glucuronosyl transferases	2	374754445	374756310	1.364	0.447844	1.271	0.345964	1.073	0.10165	0.00499394	2.30156	0.387341	0.411906	0.972862	0.0119485
AAEL009126	CYP6N6	2	419241917	419243837	1.357	0.440421	1.003	0.00432161	1.353	0.436162	0.0148312	1.82882	0.988157	0.00517403	0.10394	0.983217
AAEL019603	CYP9J32	2	240837377	240839757	1.354	0.437228	1.278	0.353888	1.059	0.0827026	0.00704862	2.1519	0.329104	0.482666	0.977241	0.00999852
AAEL005199	Carboxylic ester hydrolase	2	1463301	1465371	1.351	0.434028	1.02	0.0285692	1.325	0.405992	0.00273005	2.56383	0.994832	0.00225017	0.249852	0.602316
AAEL001427	short-chain dehydrogenase	1	28810722	28811952	1.351	0.434028	1.432	0.518031	0.943	-0.0846703	0.00799701	2.09707	0.031491	1.50181	0.982907	0.00748774
AAEL013262		1	32344860	32345614	1.349	0.43189	0.977	-0.0335695	1.38	0.464668	0.0202168	1.69429	0.977912	0.00970044	0.0718087	1.14382
AAEL005897	MICOS complex subunit	3	174875158	174882276	1.349	0.43189	0.946	-0.0800879	1.426	0.511974	0.0108636	1.96403	0.96969	0.0133671	0.12353	0.908228
AAEL024592		1	140656587	140711329	1.344	0.426533	1.347	0.42975	0.998	-0.00288828	0.0295099	1.53003	0.163335	0.786921	0.995271	0.00205868
AAEL013990	hexamerin 2 beta	3	230621605	230624001	1.343	0.425459	1.038	0.0538064	1.294	0.371838	0.0189711	1.72191	0.990024	0.00435444	0.219092	0.659373
AAEL008157		3	9703908	9705485	1.34	0.422233	1.085	0.117695	1.235	0.304511	0.00920475	2.03599	0.95518	0.0199148	0.454959	0.342027
AAEL007473	CYP6AH1	2	57751829	57777257	1.34	0.422233	1.105	0.144046	1.212	0.27739	0.00462149	2.33522	0.948991	0.0227378	0.62918	0.201225
AAEL013798	CYP4H33	2	364282520	364284347	1.34	0.422233	1.066	0.0922074	1.257	0.329985	0.0323032	1.49075	0.988157	0.00517403	0.382326	0.417566
AAEL008452	alpha-amylase	1	171511085	171513448	1.339	0.421156	1.128	0.173767	1.187	0.24732	0.0352547	1.45278	0.928166	0.0323745	0.717924	0.143922
AAEL002131		3	177313443	177323775	1.339	0.421156	1.061	0.0854247	1.262	0.335712	0.0182116	1.73965	0.988157	0.00517403	0.310952	0.507306
AAEL004120	Niemann-Pick Type C-2, putative	3	403503142	403504277	1.339	0.421156	1.191	0.252173	1.124	0.168642	0.0165407	1.78145	0.642108	0.192392	0.869909	0.0605263
AAEL005336	d-3-phosphoglycerate dehydrogenase	2	271210468	271227487	1.336	0.41792	0.88	-0.184425	1.519	0.603122	0.0152734	1.81606	0.785901	0.104632	0.0435111	1.3614
AAEL004342	OBP18: odorant binding protein OBP18	3	366697708	366698388	1.328	0.409255	1.294	0.371838	1.026	0.0370307	0.0152734	1.81606	0.234418	0.63001	0.995271	0.00205868
AAEL025237		1	176944777	176946437	1.325	0.405992	1.274	0.349365	1.04	0.0565835	0.0436902	1.35962	0.400064	0.39787	0.980187	0.00869107
AAEL011314	Epoxide hydrolase	2	331548475	331559372	1.324	0.404903	1.078	0.108357	1.229	0.297485	0.0122528	1.91177	0.963721	0.0160487	0.6162	0.210279
AAEL009323	carbonic anhydrase precursor	1	55289522	55326399	1.321	0.40163	1.084	0.116365	1.219	0.285698	0.00339547	2.4691	0.95518	0.0199148	0.644641	0.190682
AAEL014936	sarcosine dehydrogenase	NIGP01000991	10563	28668	1.321	0.40163	1.041	0.0579701	1.268	0.342555	0.00895149	2.0481	0.988157	0.00517403	0.430578	0.365948
AAEL004457	cytochrome c	2	473310099	473316087	1.32	0.400538	0.7	-0.514573	1.887	0.916094	0.00883605	2.05374	0.0137167	1.86275	6.21e-05	4.20663
AAEL001061	GSTD1: glutathione S-transferase (GSTD1)	1	299812655	299825785	1.319	0.399445	0.974	-0.0380063	1.354	0.437228	0.00655027	2.18374	0.986325	0.00597988	0.20375	0.690902
AAEL002107	sulfide quinone reductase	3	177829387	177843782	1.315	0.395063	1.113	0.154454	1.181	0.240009	0.0171263	1.76634	0.937831	0.0278754	0.779533	0.108166
AAEL014393	Lactoylglutathione lyase	3	289162068	289182980	1.313	0.392867	1.129	0.175045	1.163	0.217851	0.00748883	2.12559	0.846907	0.0721644	0.78087	0.107421
AAEL008497		2	395158376	395165497	1.311	0.390668	1.243	0.313826	1.055	0.077243	0.0245975	1.60911	0.32841	0.483584	0.980187	0.00869107
AAEL005187	laminin gamma 1 chain	2	312356	321811	1.31	0.389567	1.209	0.273814	1.084	0.116365	0.00704862	2.1519	0.495185	0.305233	0.965352	0.0153141
AAEL014840	short-chain dehydrogenase	2	139951591	139960777	1.308	0.387363	1.043	0.0607392	1.254	0.326537	0.0458569	1.33859	0.988157	0.00517403	0.310255	0.508281
AAEL006929	cullin	3	195515983	195527656	1.304	0.382944	1.264	0.337996	1.032	0.045443	0.0461435	1.33589	0.30413	0.51694	0.983105	0.00740017
AAEL017061	CYP6AA5	1	271375696	271377569	1.303	0.381837	1.405	0.49057	0.928	-0.107803	0.0135178	1.8691	0.0617844	1.20912	0.98357	0.0071949
AAEL000298	sodium/chloride dependent amino acid transporter	3	265255228	265284337	1.303	0.381837	1.237	0.306845	1.053	0.0745054	0.0288857	1.53932	0.424671	0.371948	0.980187	0.00869107
AAEL002572	myosin regulatory light chain 2 (mlc-2)	1	229080495	229083168	1.302	0.380729	0.835	-0.260152	1.559	0.640621	0.018686	1.72848	0.554747	0.255905	0.024984	1.60234
AAEL001257	sugar transporter	2	153479200	153497958	1.3	0.378512	1.011	0.015783	1.285	0.361768	0.0367	1.43533	0.993384	0.00288272	0.255074	0.593333
AAEL001573		2	22820884	22822456	1.297	0.375178	1.09	0.124328	1.19	0.250962	0.0163205	1.78727	0.95518	0.0199148	0.696811	0.156885
AAEL009420	SCRBQ1: Class B Scavenger Receptor (CD36 domain).	2	246465746	246498277	1.297	0.375178	1.206	0.27023	1.075	0.104337	0.00989483	2.00459	0.483407	0.315687	0.972862	0.0119485
AAEL006572	troponin C	2	133262735	133319128	1.297	0.375178	1.078	0.108357	1.203	0.266637	0.0201883	1.6949	0.961271	0.017154	0.645868	0.189856
AAEL023125	uncharacterized protein (Trypsin-like serine protease)	1	66706679	66762449	1.292	0.369606	1.353	0.436162	0.955	-0.0664274	0.0199244	1.70061	0.0792444	1.10103	0.995271	0.00205868
AAEL010592	esterase, putative	1	301356364	301360474	1.29	0.367371	0.943	-0.0846703	1.368	0.452068	0.0233614	1.6315	0.961221	0.017177	0.141572	0.849023
AAEL007962	GSTE4: glutathione transferase	2	351623444	351624813	1.289	0.366252	0.954	-0.0679388	1.351	0.434028	0.0189711	1.72191	0.961271	0.017154	0.180481	0.743568
AAEL009627		3	36980043	36989697	1.278	0.353888	1.043	0.0607392	1.225	0.292782	0.0445284	1.35136	0.988157	0.00517403	0.556804	0.254298
AAEL011764	PPO10: prophenoloxidase	2	168663111	168671796	1.278	0.353888	1.326	0.407081	0.964	-0.0528949	0.022083	1.65594	0.166406	0.778831	0.995271	0.00205868
AAEL008213	mitochondrial carrier protein	2	6073214	6074191	1.275	0.350497	0.913	-0.131313	1.396	0.481299	0.0294526	1.53088	0.892184	0.0495457	0.118002	0.928109
AAEL012131	cationic amino acid transporter	3	298296146	298378605	1.274	0.349365	1.118	0.16092	1.14	0.189034	0.0459063	1.33813	0.928809	0.0320735	0.894801	0.0482736
AAEL008783		2	198820136	198822193	1.273	0.348232	0.84	-0.251539	1.516	0.60027	0.036759	1.43464	0.501672	0.299581	0.0272916	1.56397
AAEL011741	GSTS1: glutathione transferase	3	291058744	291082346	1.268	0.342555	0.94	-0.0892673	1.349	0.43189	0.0294526	1.53088	0.95518	0.0199148	0.229012	0.640141
AAEL023844		2	174400171	174416020	1.266	0.340277	1.08	0.111031	1.172	0.228973	0.0372538	1.42883	0.95919	0.0180955	0.7614	0.118387
AAEL012069	GPXH1: glutathione peroxidase	3	160800991	160818686	1.263	0.336855	1.16	0.214125	1.088	0.121679	0.0461435	1.33589	0.772888	0.111883	0.951799	0.021455
AAEL010661	phospholipid scramblase 1,	2	135982229	136044812	1.261	0.334568	1.288	0.365133	0.979	-0.0306192	0.0201475	1.69578	0.19555	0.708742	0.998852	0.000499012
AAEL005384	phosphoribosylformylglycinamidine synthase, putative	3	235711305	235733170	1.261	0.334568	0.992	-0.011588	1.272	0.347099	0.0481784	1.31715	0.988157	0.00517403	0.420443	0.376293
AAEL008676		2	2636215	2646877	1.26	0.333424	0.797	-0.327348	1.582	0.66175	0.0477994	1.32058	0.198232	0.702827	0.0155664	1.80781
AAEL013501	PPO4: prophenoloxidase	2	199233194	199245853	1.258	0.331132	1.183	0.24245	1.064	0.0894982	0.0276085	1.55896	0.609328	0.215149	0.976265	0.0104321
AAEL002560		1	226884312	226933416	1.251	0.323082	1.211	0.276199	1.034	0.0482362	0.0445284	1.35136	0.521337	0.282882	0.980187	0.00869107
AAEL000735	acyl-CoA oxidase	2	55384990	55407999	1.232	0.301002	1.096	0.132248	1.124	0.168642	0.0461045	1.33626	0.948991	0.0227378	0.908405	0.0417203
Down_regulated_proteins_in_SP_Vs_ROCK_strains (123)
Gene_ID	Gene_name	Chromosome	Position_start	Position_end	Abundance.Ratio...SP.....RK.	log2_SP_RK_FC	Abundance.Ratio...CKR.....RK.	log2_CKR_RK_FC	Abundance.Ratio...SP.....CKR.	log2.SP.CKR.	SP_RK_Adj_pvalue	log10.p.SP.RK..	CKR_RK_Adj_pvalue	log10.p.CKR.RK..	Abundance.Ratio.Adj..P.Value...SP.....CKR.	log10.p.SP.CKR..
AAEL012081	Putative transcriptional regulator atrx	3	160335691	160358210	0.281	-1.83136	1.85	0.887525	0.152	-2.71786	9.3e-16	15.0313	1.19e-06	5.92507	4.47e-15	14.3501
AAEL004603	signal peptidase 12kDa subunit, putative	1	306499936	306500557	0.34	-1.55639	0.782	-0.354759	0.434	-1.20423	9.3e-16	15.0313	0.234381	0.630078	1.19e-07	6.92537
AAEL023611	disco-interacting protein 2 isoform X1	3	222185219	222392435	0.344	-1.53952	0.57	-0.810966	0.604	-0.72738	9.3e-16	15.0313	1.19e-06	5.92518	0.00869241	2.06086
AAEL007970	zinc finger protein 34	2	431588398	431590227	0.363	-1.46196	0.491	-1.02621	0.738	-0.438307	9.3e-16	15.0313	2.68e-07	6.57263	0.256403	0.591077
AAEL000340	CYP325P1	3	112007456	112025792	0.367	-1.44615	0.647	-0.628162	0.567	-0.818579	1.11e-11	10.9548	0.0337262	1.47203	0.0133911	1.87318
AAEL023382	uncharacterized protein LOC110677853	3	362015645	362016356	0.394	-1.34373	0.836	-0.258425	0.471	-1.0862	9.3e-16	15.0313	0.481239	0.31764	4e-06	5.39748
AAEL003317	alkaline phosphatase	3	340511335	340513713	0.415	-1.26882	0.529	-0.91866	0.785	-0.349235	9.3e-16	15.0313	4.43e-07	6.35332	0.606154	0.217417
AAEL013004	uncharacterized protein LOC5577104 isoform X1	2	349075911	349091045	0.428	-1.22432	0.812	-0.300448	0.527	-0.924125	9.3e-16	15.0313	0.253233	0.596479	1.57e-05	4.8039
AAEL023941	uncharacterized protein LOC110681377	NIGP01002056	11713	12737	0.474	-1.07704	1.672	0.741575	0.284	-1.81604	1.54e-06	5.81227	0.0123984	1.90663	4.47e-15	14.3501
AAEL000668	protein flightless-1 homolog	3	395376851	395378817	0.488	-1.03505	0.363	-1.46196	1.346	0.428678	9.3e-16	15.0313	1.49e-14	13.8272	0.189785	0.721738
AAEL013623	trypsin	1	61829530	61831941	0.506	-0.982791	0.496	-1.01159	1.018	0.0257376	9.3e-16	15.0313	2.56e-07	6.59151	0.995271	0.00205868
AAEL006860	RpS28: 40S ribosomal protein S28	1	193953752	193954261	0.518	-0.948976	0.601	-0.734563	0.862	-0.21424	3.31e-13	12.4808	0.000464813	3.33272	0.922295	0.03513
AAEL021310		1	34643477	34652262	0.521	-0.940645	0.994	-0.00868224	0.524	-0.932361	4.08e-05	4.38881	0.988157	0.00517403	0.00220513	2.65657
AAEL014516	metalloproteinase, putative	3	313397123	313399123	0.531	-0.913216	0.613	-0.706041	0.866	-0.207561	9.3e-16	15.0313	3.15e-05	4.50157	0.909875	0.0410182
AAEL003143	inositol polyphosphate 5-phosphatase	3	270894993	270927075	0.534	-0.905088	0.886	-0.174621	0.603	-0.72977	3.7e-07	6.43182	0.770107	0.113449	0.00869241	2.06086
AAEL009653	RpS30: 40S ribosomal protein S30	1	92874088	92883284	0.543	-0.880976	0.805	-0.312939	0.675	-0.567041	4.49e-12	11.3479	0.350343	0.455506	0.106263	0.97362
AAEL017075		2	179117448	179133634	0.543	-0.880976	0.76	-0.395929	0.715	-0.483985	2.43e-13	12.614	0.102468	0.989411	0.229012	0.640141
AAEL027639		NIGP01001509	14957	28297	0.549	-0.865122	0.797	-0.327348	0.689	-0.537424	1.49e-12	11.8275	0.293906	0.531792	0.0937301	1.02812
AAEL000244	alpha(1,3)fucosyltransferase	1	6593630	6612875	0.55	-0.862496	0.922	-0.117161	0.596	-0.746616	5.16e-10	9.28742	0.931804	0.0306755	0.0012323	2.90928
AAEL000651	alpha-amylase	3	395205459	395218251	0.563	-0.828793	0.86	-0.217591	0.654	-0.612637	1.2e-10	9.92221	0.654183	0.1843	0.0641531	1.19278
AAEL009100	mitochondrial oxodicarboxylate carrier	3	135164244	135175726	0.57	-0.810966	0.615	-0.701342	0.927	-0.109359	1.43e-09	8.84388	0.00115746	2.93649	0.98357	0.0071949
AAEL005276	target of myb1 (tom1)	2	69123073	69146491	0.578	-0.790859	0.585	-0.773491	0.988	-0.0174171	3.87e-09	8.41208	1.49e-05	4.82563	0.99914	0.000373862
AAEL000898		3	332922989	332933714	0.585	-0.773491	0.535	-0.902389	1.095	0.130931	5.36e-08	7.27081	3.67e-07	6.43571	0.925942	0.0334162
AAEL008219	elongase, putative	2	5811805	5813772	0.594	-0.751465	1.084	0.116365	0.548	-0.867752	1.16e-07	6.93741	0.95518	0.0199148	4.26e-05	4.37027
AAEL013240		1	201838844	201839807	0.594	-0.751465	0.731	-0.452057	0.812	-0.300448	2.22e-09	8.65445	0.0317412	1.49838	0.64158	0.192749
AAEL004809		1	17498053	17498725	0.595	-0.749038	0.746	-0.422752	0.797	-0.327348	9.34e-08	7.02949	0.0569292	1.24466	0.454959	0.342027
AAEL005451	RpL38: 60S ribosomal protein L38	2	295614989	295615608	0.595	-0.749038	0.957	-0.0634092	0.621	-0.687335	9.98e-10	9.00082	0.962223	0.0167244	0.0212513	1.67261
AAEL019778		2	232116048	232127039	0.622	-0.685014	0.936	-0.0954196	0.665	-0.588574	1.84e-06	5.73552	0.955032	0.0199819	0.0405587	1.39192
AAEL007010	CYP6AG4	NIGP01001282	4575	14084	0.627	-0.673463	0.783	-0.352916	0.801	-0.320126	2.64e-07	6.57777	0.191935	0.716845	0.6162	0.210279
AAEL013421	Alpha-amylase	1	225606969	225608525	0.629	-0.668868	0.541	-0.8863	1.162	0.21661	0.00128402	2.89143	0.000242708	3.61492	0.863796	0.0635887
AAEL007776		3	133760718	133761727	0.633	-0.659723	0.772	-0.373327	0.82	-0.286304	0.00137457	2.86183	0.256918	0.590206	0.710035	0.14872
AAEL014019	CYP4J16	2	58064728	58079076	0.638	-0.648372	0.802	-0.318326	0.796	-0.32916	1.57e-06	5.80369	0.319498	0.495531	0.66662	0.176121
AAEL006438	dolichyl glycosyltransferase	2	438644263	438661444	0.639	-0.646112	0.842	-0.248108	0.758	-0.39973	5.36e-06	5.27067	0.526372	0.278707	0.274134	0.562037
AAEL014830	CYP4J13	2	57985939	57987769	0.639	-0.646112	0.87	-0.200913	0.734	-0.446148	9.29e-07	6.0319	0.609328	0.215149	0.256403	0.591077
AAEL007050	sugar transporter	3	298721843	298756329	0.64	-0.643856	0.791	-0.33825	0.809	-0.305788	4.74e-06	5.32377	0.140167	0.853354	0.6162	0.210279
AAEL006704	fibrinogen and fibronectin	3	353440800	353442172	0.642	-0.639355	0.652	-0.617056	0.985	-0.0218044	6.9e-06	5.16104	0.00109045	2.96239	0.998919	0.000469919
AAEL001952	28 kDa heat- and acid-stable phosphoprotein (PDGF-associated protein), putative	3	227013151	227016857	0.643	-0.637109	0.528	-0.92139	1.217	0.283329	1.26e-05	4.90114	4.85e-08	7.31446	0.552619	0.257574
AAEL026380		NIGP01001216	21220	23753	0.646	-0.630394	0.625	-0.678072	1.034	0.0482362	7.09e-05	4.14906	0.000386421	3.41294	0.980187	0.00869107
AAEL021861	probable cytochrome P450 28a5	3	171317141	171325292	0.652	-0.617056	0.795	-0.330973	0.819	-0.288065	1.15e-06	5.94005	0.212656	0.672323	0.78087	0.107421
AAEL010576	modifier of mdg4	1	301364376	301604055	0.654	-0.612637	0.85	-0.234465	0.769	-0.378944	0.0227675	1.64269	0.763091	0.117424	0.605694	0.217747
AAEL018102		3	366628288	366628900	0.654	-0.612637	0.712	-0.490051	0.918	-0.123434	3.52e-05	4.45368	0.0152792	1.8159	0.972862	0.0119485
AAEL026746		3	309474251	309489769	0.654	-0.612637	0.708	-0.498179	0.923	-0.115597	2.56e-05	4.59168	0.0164988	1.78255	0.980187	0.00869107
AAEL007936		3	295561319	295600572	0.659	-0.60165	0.801	-0.320126	0.822	-0.28279	0.000383776	3.41592	0.282518	0.548954	0.800592	0.0965889
AAEL025202		2	332074363	332091088	0.66	-0.599462	0.806	-0.311148	0.818	-0.289827	0.000979106	3.00917	0.394101	0.404392	0.811773	0.0905656
AAEL003416	Sorting nexin	3	348277042	348319368	0.665	-0.588574	0.861	-0.215915	0.773	-0.37146	7.89e-06	5.10313	0.610788	0.214109	0.496746	0.303865
AAEL001501	anamorsin homolog (Fe-S cluster assembly protein DRE2 homolog)	2	262274157	262280160	0.666	-0.586406	0.811	-0.302226	0.821	-0.284546	0.0255681	1.5923	0.53786	0.26933	0.755588	0.121715
AAEL017516		2	58780178	58810209	0.666	-0.586406	1.101	0.138814	0.605	-0.724993	4.92e-06	5.30827	0.95518	0.0199148	0.0122157	1.91308
AAEL028177		1	173677347	173679876	0.672	-0.573467	0.919	-0.121863	0.731	-0.452057	8.49e-05	4.07103	0.937831	0.0278754	0.302742	0.518928
AAEL003968	helicase	3	267056651	267085325	0.675	-0.567041	0.795	-0.330973	0.849	-0.236164	0.0108139	1.96602	0.392141	0.406557	0.862685	0.0641477
AAEL013449	metalloproteinase, putative	3	312935502	312936611	0.676	-0.564905	0.844	-0.244685	0.8	-0.321928	0.00141086	2.85052	0.508102	0.294049	0.691679	0.160095
AAEL001029		3	55522585	55524511	0.677	-0.562772	0.877	-0.189351	0.772	-0.373327	0.0412112	1.38498	0.864663	0.0631533	0.59773	0.223495
AAEL009177		3	175992591	175999679	0.677	-0.562772	0.957	-0.0634092	0.707	-0.500218	0.00478647	2.31998	0.95518	0.0199148	0.206013	0.686105
AAEL017385		3	41183548	41196149	0.677	-0.562772	0.818	-0.289827	0.828	-0.272297	0.000215546	3.66646	0.39429	0.404184	0.720125	0.142592
AAEL001787	DNA photolyase	2	166751119	166778109	0.678	-0.560643	0.87	-0.200913	0.779	-0.360305	0.00273005	2.56383	0.628246	0.20187	0.556313	0.254681
AAEL008789	apolipophorin-III, putative	3	132553740	132554769	0.679	-0.558517	0.827	-0.274041	0.821	-0.284546	1.74e-05	4.7596	0.384169	0.415478	0.79037	0.102169
AAEL011414	high mobility group non-histone protein, putative	3	328846516	328861950	0.68	-0.556393	0.939	-0.0908029	0.724	-0.465938	1.77e-05	4.75237	0.948991	0.0227378	0.259882	0.585224
AAEL025464		2	429275401	429279876	0.68	-0.556393	0.962	-0.0558912	0.708	-0.498179	0.00158384	2.80029	0.963721	0.0160487	0.180481	0.743568
AAEL027052		2	156190356	156204334	0.687	-0.541618	0.639	-0.646112	1.076	0.105678	0.00263994	2.57841	0.00138989	2.85702	0.954816	0.0200802
AAEL014604	CYP9J20	3	368529679	368534701	0.689	-0.537424	0.865	-0.209228	0.796	-0.32916	0.00430655	2.36587	0.686946	0.163078	0.606668	0.217049
AAEL003467		2	15086134	15087582	0.7	-0.514573	1.028	0.0398403	0.681	-0.554273	0.00287159	2.54188	0.999991	3.76e-06	0.0641531	1.19278
AAEL011958		3	45301683	45303303	0.701	-0.512514	0.957	-0.0634092	0.732	-0.450084	0.00263994	2.57841	0.95518	0.0199148	0.266598	0.574144
AAEL009496	RpS7: 40S ribosomal protein S7	3	344871284	344877278	0.707	-0.500218	0.913	-0.131313	0.774	-0.369595	0.000175346	3.7561	0.882273	0.0543972	0.530662	0.275182
AAEL017437		1	150839469	150859878	0.707	-0.500218	0.92	-0.120294	0.768	-0.380822	0.00102925	2.98748	0.954545	0.0202038	0.496746	0.303865
AAEL011017		1	73788829	73805123	0.709	-0.496142	0.824	-0.279284	0.86	-0.217591	0.00186309	2.72977	0.329104	0.482666	0.908405	0.0417203
AAEL012255	LRIM13: leucine-rich immune protein (Short)	3	52963384	52964816	0.709	-0.496142	0.784	-0.351074	0.905	-0.14401	0.00030634	3.5138	0.212656	0.672323	0.972862	0.0119485
AAEL008132	CRAL/TRIO domain-containing protein	3	107440304	107441780	0.71	-0.494109	0.429	-1.22095	1.657	0.728574	0.0104271	1.98184	1.4e-10	9.85404	0.00851584	2.06977
AAEL002892	protein kinase c, mu	1	108419066	108469729	0.711	-0.492079	0.881	-0.182786	0.807	-0.309359	0.000432443	3.36407	0.63998	0.193833	0.6162	0.210279
AAEL005482	CTL18: C-Type Lectin (CTL).	3	59341003	59341748	0.713	-0.488026	0.878	-0.187707	0.812	-0.300448	0.000654718	3.18395	0.625385	0.203853	0.661189	0.179674
AAEL002811		1	305032744	305033558	0.716	-0.481969	0.928	-0.107803	0.772	-0.373327	0.000925793	3.03349	0.918177	0.0370738	0.393699	0.404836
AAEL002103	histone H1, putative	3	179062587	179063520	0.717	-0.479955	0.983	-0.0247367	0.729	-0.456009	0.0157795	1.80191	0.983844	0.0070738	0.254245	0.594748
AAEL014019	CYP4J17	2	58064728	58079076	0.718	-0.477944	0.867	-0.205896	0.828	-0.272297	0.000721755	3.14161	0.669359	0.174341	0.697515	0.156447
AAEL017022		3	18623728	18625030	0.718	-0.477944	0.849	-0.236164	0.845	-0.242977	0.00295695	2.52916	0.637825	0.195299	0.879242	0.0558914
AAEL004701	Argininosuccinate synthase (EC 6.3.4.5)(Citrulline--aspartate ligase)	1	118563830	118565192	0.72	-0.473931	0.813	-0.298673	0.886	-0.174621	0.00258076	2.58825	0.375555	0.425326	0.938309	0.0276543
AAEL003235		2	366397245	366398359	0.721	-0.471929	0.96	-0.0588937	0.751	-0.413115	0.00429569	2.36697	0.970507	0.0130015	0.285767	0.543988
AAEL013267		2	62205360	62222814	0.724	-0.465938	0.89	-0.168123	0.813	-0.298673	0.0438429	1.3581	0.838345	0.0765774	0.687768	0.162558
AAEL013844	diazepam binding inhibitor, putative	1	17886116	17888980	0.724	-0.465938	0.939	-0.0908029	0.771	-0.375197	0.00357493	2.44673	0.95518	0.0199148	0.50834	0.293846
AAEL001997		2	424623276	424624240	0.725	-0.463947	1	0	0.725	-0.463947	0.00102925	2.98748	0.995064	0.00214908	0.209692	0.678419
AAEL000046		3	104373065	104374097	0.727	-0.459973	0.899	-0.153607	0.809	-0.305788	0.00103273	2.98601	0.869629	0.0606661	0.645868	0.189856
AAEL007830	CYP4H29	1	103256446	103263310	0.728	-0.45799	0.745	-0.424688	0.977	-0.0335695	0.00309815	2.5089	0.146801	0.833271	0.998852	0.000499012
AAEL012931		1	91432493	91433709	0.728	-0.45799	0.935	-0.0969617	0.779	-0.360305	0.00472297	2.32578	0.95518	0.0199148	0.417959	0.378866
AAEL006945	golgi SNAP receptor complex member, putative	3	27977950	27979484	0.732	-0.450084	0.941	-0.0877334	0.778	-0.362158	0.00539987	2.26762	0.95518	0.0199148	0.449776	0.347003
AAEL006675	RNA-binding protein, putative	2	325788596	325845889	0.733	-0.448115	0.938	-0.0923402	0.781	-0.356606	0.0280299	1.55238	0.954545	0.0202038	0.551309	0.258605
AAEL012514	translation initiation factor 2b, delta subunit	2	76113125	76142209	0.733	-0.448115	1.041	0.0579701	0.705	-0.504305	0.00185433	2.73181	0.988157	0.00517403	0.125772	0.900415
AAEL006863		3	369747843	369777832	0.734	-0.446148	0.736	-0.442222	0.997	-0.00433459	0.00314088	2.50295	0.0361195	1.44226	0.998852	0.000499012
AAEL004053	Nucleoporin NUP53	1	135679663	135695875	0.735	-0.444184	0.947	-0.0785637	0.776	-0.365871	0.0310347	1.50815	0.95518	0.0199148	0.496746	0.303865
AAEL007030	ceramidase	1	127752685	127787408	0.736	-0.442222	1.077	0.107018	0.683	-0.550043	0.0102595	1.98887	0.963721	0.0160487	0.0562888	1.24958
AAEL002165	Putative hydroxypyruvate isomerase	1	243248492	243258916	0.737	-0.440263	0.664	-0.590745	1.11	0.15056	0.00276624	2.55811	0.00138989	2.85702	0.932633	0.0302894
AAEL009081		2	3663537	3665244	0.738	-0.438307	0.664	-0.590745	1.111	0.151859	0.00756495	2.12119	0.00352081	2.45336	0.925942	0.0334162
AAEL001289	permease, putative	NIGP01001447	14967	52334	0.739	-0.436354	0.949	-0.07552	0.778	-0.362158	0.0140859	1.85122	0.95518	0.0199148	0.446781	0.349905
AAEL002867	phenylalanyl-tRNA synthetase alpha chain	1	256052212	256053979	0.739	-0.436354	1.119	0.16221	0.66	-0.599462	0.0104528	1.98077	0.928166	0.0323745	0.0746379	1.12704
AAEL003944		3	25390988	25392974	0.741	-0.432455	0.75	-0.415037	0.988	-0.0174171	0.00273005	2.56383	0.0617844	1.20912	0.998852	0.000499012
AAEL006964		2	398767041	398768533	0.742	-0.430509	1.031	0.0440443	0.719	-0.475936	0.00750651	2.12456	0.988157	0.00517403	0.141697	0.848638
AAEL002723	peroxisomal membrane protein pmp34	2	13782929	13808522	0.744	-0.426625	0.947	-0.0785637	0.785	-0.349235	0.0122528	1.91177	0.95518	0.0199148	0.460802	0.336485
AAEL004247	Sialin, Sodium/sialic acid cotransporter, putative	2	116590041	116627466	0.745	-0.424688	0.88	-0.184425	0.847	-0.239566	0.00429569	2.36697	0.760602	0.118842	0.834199	0.0787303
AAEL000905		3	332957571	332959714	0.748	-0.41889	0.697	-0.520769	1.073	0.10165	0.0157716	1.80212	0.0286749	1.5425	0.972862	0.0119485
AAEL000786		3	246025774	246027077	0.749	-0.416962	1.195	0.257011	0.627	-0.673463	0.0196717	1.70616	0.609328	0.215149	0.00593318	2.22671
AAEL003309	alkaline phosphatase	3	340514382	340542206	0.75	-0.415037	0.76	-0.395929	0.987	-0.018878	0.0182116	1.73965	0.181099	0.742085	0.998852	0.000499012
AAEL008174		3	9330079	9344642	0.75	-0.415037	1.008	0.0114956	0.744	-0.426625	0.0104596	1.98049	0.999991	3.76e-06	0.229012	0.640141
AAEL002169		1	243082837	243153332	0.752	-0.411195	1.197	0.259423	0.628	-0.671164	0.043998	1.35657	0.653178	0.184969	0.0203032	1.69244
AAEL003976		3	268252806	268268402	0.752	-0.411195	0.542	-0.883635	1.387	0.471968	0.0186411	1.72953	5.24e-07	6.28078	0.108843	0.963199
AAEL006918		3	143904195	143952272	0.753	-0.409278	0.883	-0.179515	0.852	-0.231075	0.012325	1.90921	0.79061	0.102038	0.852066	0.0695267
AAEL021450		3	395896182	395919416	0.756	-0.403542	0.874	-0.194295	0.864	-0.210897	0.0116717	1.93287	0.715849	0.145179	0.925942	0.0334162
AAEL010781	ap endonuclease	2	305226924	305277513	0.757	-0.401635	0.867	-0.205896	0.874	-0.194295	0.0122528	1.91177	0.668876	0.174654	0.938309	0.0276543
AAEL001301		2	447762142	447763227	0.758	-0.39973	0.8	-0.321928	0.948	-0.077041	0.00882165	2.05445	0.18779	0.726329	0.992587	0.00323151
AAEL008397	GPXH2: Glutathione peroxidase	1	93505534	93531230	0.758	-0.39973	0.787	-0.345564	0.963	-0.0543923	0.00812685	2.09008	0.128705	0.890403	0.995271	0.00205868
AAEL001352	scaffold attachment factor b	3	47754617	47782173	0.759	-0.397828	0.756	-0.403542	1.004	0.00575927	0.0187028	1.72809	0.167265	0.776596	0.995271	0.00205868
AAEL004448	torsin a	3	206546872	206570116	0.759	-0.397828	0.839	-0.253257	0.905	-0.14401	0.00827587	2.08219	0.512356	0.290428	0.972862	0.0119485
AAEL012100		1	437835	439364	0.761	-0.394032	1.039	0.0551957	0.733	-0.448115	0.0176312	1.75372	0.988157	0.00517403	0.338868	0.46997
AAEL008938		1	80929133	80941321	0.764	-0.388355	0.928	-0.107803	0.823	-0.281036	0.0120493	1.91904	0.946155	0.0240377	0.667079	0.175823
AAEL009181	Uncharacterized protein AEGI23	NIGP01001022	21904	22106	0.764	-0.388355	0.79	-0.340075	0.967	-0.0484122	0.0245975	1.60911	0.174403	0.758446	0.995271	0.00205868
AAEL009912		1	206637632	206662130	0.765	-0.386468	0.883	-0.179515	0.867	-0.205896	0.00856072	2.06749	0.700023	0.154888	0.925942	0.0334162
AAEL007289	NBP2b protein, putative	3	196733986	196756063	0.766	-0.384584	0.889	-0.169745	0.862	-0.21424	0.0381105	1.41896	0.84951	0.0708313	0.925942	0.0334162
AAEL017188		2	24405169	24438842	0.77	-0.37707	0.825	-0.277534	0.933	-0.100051	0.0387764	1.41143	0.340337	0.46809	0.988591	0.00498315
AAEL026343		1	246279549	246319726	0.771	-0.375197	0.868	-0.204233	0.888	-0.171368	0.0481784	1.31715	0.707243	0.150431	0.938309	0.0276543
AAEL006962		2	398719675	398724256	0.772	-0.373327	0.955	-0.0664274	0.809	-0.305788	0.0205362	1.68748	0.968071	0.0140927	0.720923	0.142111
AAEL011255	GTP-binding protein-invertebrate	1	223859233	223861324	0.773	-0.37146	0.928	-0.107803	0.833	-0.263612	0.012342	1.90862	0.925993	0.0333922	0.839641	0.0759064
AAEL006824	Cytochrome P450	1	82804948	82813910	0.787	-0.345564	0.959	-0.0603973	0.82	-0.286304	0.0246012	1.60904	0.963721	0.0160487	0.784625	0.105338
AAEL010665	developmentally regulated RNA-binding protein	2	135934335	135953824	0.787	-0.345564	1.141	0.190299	0.69	-0.535332	0.0351295	1.45433	0.818295	0.0870902	0.0978288	1.00953
AAEL014891	CYP6P12: cytochrome P450	1	271403322	271406949	0.791	-0.33825	0.82	-0.286304	0.965	-0.0513992	0.0294526	1.53088	0.434595	0.361916	0.995271	0.00205868
AAEL005521	prolylcarboxypeptidase	1	9064368	9066375	0.793	-0.334607	0.959	-0.0603973	0.826	-0.275786	0.0322599	1.49134	0.963764	0.0160293	0.815927	0.0883489
AAEL007656	receptor for activated C kinase, putative	1	13493672	13495456	0.795	-0.330973	1.01	0.0143553	0.787	-0.345564	0.0440022	1.35653	0.999991	3.76e-06	0.546478	0.262428
AAEL005515	heterogeneous nuclear ribonucleoprotein	1	8732106	8745818	0.801	-0.320126	0.977	-0.0335695	0.82	-0.286304	0.0468645	1.32916	0.982112	0.00783892	0.783283	0.106081
AAEL008220		2	6118779	6120776	0.802	-0.318326	1.012	0.0172093	0.792	-0.336428	0.047925	1.31944	0.995064	0.00214908	0.63556	0.196844

## Sheet: CKR_Vs_ROCK_up_and_down
Table S7: Significantly up- or down-regulated proteins in pair-wise comparison between two strains from proteomic analysis.
Up_regulated proteins_in_CKR_Vs_ROCK_strains (50)
Gene_ID	Gene_name	Chromosome	Position_start	Position_end	Abundance.Ratio...SP.....RK.	log2_SP_RK_FC	Abundance.Ratio...CKR.....RK.	log2_CKR_RK_FC	Abundance.Ratio...SP.....CKR.	log2.SP.CKR.	SP_RK_Adj_pvalue	log10.p.SP.RK..	CKR_RK_Adj_pvalue	log10.p.CKR.RK..	Abundance.Ratio.Adj..P.Value...SP.....CKR.	log10.p.SP.CKR..
AAEL013628	trypsin alpha-3	1	61847464	61857631	3.911	1.96754	3.467	1.79369	1.128	0.173767	9.3e-16	15.0313	1.49e-14	13.8272	0.908405	0.0417203
AAEL002541	cystinosin	1	228556187	228558146	2.771	1.47041	2.697	1.43136	1.028	0.0398403	9.3e-16	15.0313	2.48e-13	12.6057	0.989735	0.00448106
AAEL001312	CYP9M6	2	447504779	447506604	4.471	2.1606	2.27	1.18269	1.969	0.977463	9.3e-16	15.0313	1.12e-11	10.9493	1.36e-05	4.86498
AAEL014614	CYP9J10	3	368502191	368504167	2.934	1.55287	2.075	1.05311	1.414	0.499782	9.3e-16	15.0313	3.96e-09	8.40219	0.103975	0.983071
AAEL026665	CYP9J27	3	368612028	368613811	4.34	2.1177	2.047	1.03351	2.121	1.08474	9.3e-16	15.0313	1.78e-07	6.75009	6.37e-07	6.19605
AAEL014617	CYP9J28	3	368627096	368628939	2.065	1.04614	1.989	0.992043	1.038	0.0538064	9.3e-16	15.0313	1.75e-08	7.75734	0.984127	0.00694891
AAEL014618	CYP9J18	3	368515392	368517299	1.76	0.815575	1.945	0.95977	0.905	-0.14401	5.91e-08	7.2285	1.25e-07	6.90348	0.972862	0.0119485
AAEL014827	NA	3	322202186	322209585	1.005	0.0071955	1.904	0.929033	0.528	-0.92139	0.992767	0.00315249	1.46e-05	4.83633	0.000163869	3.7855
AAEL012081	Putative transcriptional regulator atrx	3	160335691	160358210	0.281	-1.83136	1.85	0.887525	0.152	-2.71786	9.3e-16	15.0313	1.19e-06	5.92507	4.47e-15	14.3501
AAEL005909	splicing factor SC35, putative	3	173980616	173981350	1.571	0.651683	1.831	0.872632	0.858	-0.22095	0.0353804	1.45124	0.00372938	2.42836	0.885983	0.0525746
AAEL000127	AMP dependent coa ligase	1	195297426	195299589	2.055	1.03914	1.805	0.851999	1.138	0.186501	2.86e-09	8.54412	0.000242708	3.61492	0.875026	0.0579792
AAEL008599	zinc carboxypeptidase	2	363016782	363020201	1.377	0.461529	1.77	0.823749	0.778	-0.362158	0.000954271	3.02033	1.1e-05	4.95885	0.446781	0.349905
AAEL028635	CYP9J19	3	368517401	368519262	1.73	0.790772	1.767	0.821302	0.979	-0.0306192	6.12e-09	8.21303	7.25e-05	4.13954	0.998852	0.000499012
AAEL000515	juvenile hormone-inducible protein, putative	3	164032553	164034165	2.327	1.21847	1.748	0.805705	1.331	0.412511	1.29e-10	9.88975	0.00276309	2.55861	0.329778	0.481778
AAEL013875	tetraspanin, putative	2	122913311	122951912	2.862	1.51702	1.727	0.788268	1.657	0.728574	9.3e-16	15.0313	0.00138989	2.85702	0.00552087	2.25799
AAEL006206	N-twist	3	149664436	149684446	1.777	0.829444	1.724	0.78576	1.031	0.0440443	9.73e-10	9.01179	3.15e-05	4.50157	0.992095	0.0034466
AAEL022629	NA	NIGP01000977	8052	10195	2.136	1.09491	1.697	0.762987	1.259	0.332278	9.72e-14	13.0122	0.000728784	3.1374	0.431397	0.365123
AAEL023941	NA	NIGP01002056	11713	12737	0.474	-1.07704	1.672	0.741575	0.284	-1.81604	1.54e-06	5.81227	0.0123984	1.90663	4.47e-15	14.3501
AAEL014609	CYP9J26	3	368609784	368611605	3.001	1.58544	1.667	0.737254	1.8	0.847997	9.3e-16	15.0313	0.000667518	3.17554	0.000329981	3.48151
AAEL005802	structural maintenance of chromosomes 1 smc1	1	201231805	201243534	1.552	0.634129	1.628	0.703101	0.954	-0.0679388	3.31e-05	4.47972	0.000524333	3.28039	0.995271	0.00205868
AAEL003748	CYP9AE1	1	249121707	249123454	1.481	0.566572	1.619	0.695103	0.915	-0.128156	4.61e-05	4.33632	0.00119953	2.92099	0.980187	0.00869107
AAEL003690	NA	2	316733900	316738853	1.045	0.0635029	1.615	0.691534	0.647	-0.628162	0.969279	0.013551	0.000379768	3.42048	0.0220265	1.65705
AAEL011870	rap55	2	187231262	187277241	0.897	-0.15682	1.599	0.67717	0.561	-0.833927	0.629296	0.201145	0.00116651	2.93311	0.00166272	2.77918
EAT33129.1	CYP9J7	NA	NA	NA	1.924	0.944109	1.593	0.671746	1.208	0.27262	9.3e-16	15.0313	0.00154378	2.81141	0.678854	0.168224
AAEL007895	beta-1,4-galactosyltransferase	2	473931765	473934233	0.862	-0.21424	1.588	0.667211	0.542	-0.883635	0.652758	0.185248	0.00151172	2.82053	7.63e-05	4.11748
AAEL001356	RNA-binding protein	2	56986859	57005485	1.012	0.0172093	1.579	0.659011	0.641	-0.641604	0.98775	0.00535317	0.000436292	3.36022	0.0439577	1.35697
AAEL006805	CYP9J2	3	368460018	368462540	2.23	1.15704	1.575	0.655352	1.416	0.501821	9.3e-16	15.0313	0.00191696	2.71739	0.102754	0.9882
AAEL025230	NA	NIGP01001876	19053	21139	1.602	0.679874	1.558	0.639695	1.028	0.0398403	0.00748883	2.12559	0.0360831	1.4427	0.995271	0.00205868
AAEL018263	NA	1	155172295	155321928	1.047	0.0662614	1.557	0.638769	0.673	-0.571322	0.983387	0.00727551	0.0170936	1.76717	0.0822477	1.08488
AAEL025530	CYP9M5	2	447525678	447527615	2.615	1.38681	1.551	0.633199	1.686	0.753605	9.3e-16	15.0313	0.00266732	2.57393	0.00033032	3.48106
AAEL026582	CYP6AA6	1	271355020	271357045	2.049	1.03492	1.512	0.596458	1.356	0.439357	9.3e-16	15.0313	0.00805199	2.0941	0.200386	0.698132
AAEL014244	glucosyl/glucuronosyl transferases	2	36255486	36263686	5.429	2.44069	1.507	0.591679	3.603	1.8492	9.3e-16	15.0313	0.0408649	1.38865	4.47e-15	14.3501
AAEL012713	CLIPC16: Clip-Domain Serine Protease family C.	1	92986613	92988174	1.208	0.27262	1.489	0.574344	0.811	-0.302226	0.324616	0.48863	0.0286749	1.5425	0.728942	0.137307
AAEL010097	NA	2	35753695	35763963	1.056	0.0786098	1.474	0.559737	0.717	-0.479955	0.96296	0.0163916	0.0166189	1.7794	0.229208	0.63977
AAEL014893	CYP6BB2	1	271328495	271330383	4.569	2.19188	1.466	0.551885	3.116	1.6397	9.3e-16	15.0313	0.0374676	1.42634	4.47e-15	14.3501
AAEL006784	CYP9J17	3	368446849	368448793	1.979	0.984772	1.466	0.551885	1.35	0.432959	9.3e-16	15.0313	0.0186761	1.72871	0.243745	0.613064
AAEL005412	annexin x	1	247161487	247162961	1.445	0.531069	1.46	0.545968	0.989	-0.0159576	0.00339547	2.4691	0.0337262	1.47203	0.995271	0.00205868
AAEL008957	NA	1	81609432	81611653	1.033	0.0468403	1.459	0.54498	0.708	-0.498179	0.981785	0.00798373	0.0450808	1.34601	0.209816	0.678162
AAEL009018	CYP6CB1	1	58798630	58800576	2.343	1.22836	1.454	0.540027	1.611	0.687956	9.3e-16	15.0313	0.0236395	1.62636	0.00851584	2.06977
AAEL022232	sulfatase-modifying factor 1 isoform X2	1	216488970	216490597	1.445	0.531069	1.451	0.537048	0.996	-0.00578235	8.33e-05	4.0793	0.0186761	1.72871	0.998852	0.000499012
AAEL014619	CYP9J22	3	368545751	368547547	1.515	0.599318	1.449	0.535058	1.046	0.0648829	6.03e-06	5.21993	0.0241809	1.61653	0.980187	0.00869107
AAEL019650	NA	2	431897403	431909914	1.63	0.704872	1.449	0.535058	1.125	0.169925	6.22e-08	7.20647	0.0314325	1.50262	0.905795	0.0429701
AAEL005064	CLIPB5: Clip-Domain Serine Protease family B.	1	298088851	298096504	1.129	0.175045	1.433	0.519039	0.788	-0.343732	0.591881	0.227765	0.0301825	1.52024	0.606668	0.217049
AAEL001916	eukaryotic translation initiation factor 4e	2	193431797	193448151	1.018	0.0257376	1.432	0.518031	0.711	-0.492079	0.98775	0.00535317	0.0166189	1.7794	0.154881	0.810002
AAEL001427	short-chain dehydrogenase	1	28810722	28811952	1.351	0.434028	1.432	0.518031	0.943	-0.0846703	0.00799701	2.09707	0.031491	1.50181	0.982907	0.00748774
AAEL008073	plasminogen activator inhibitor 1 RNA-binding protein	2	230735736	230737485	1.063	0.0881416	1.42	0.505891	0.749	-0.416962	0.954994	0.0199994	0.040324	1.39444	0.386738	0.412583
AAEL007603	OBP10: odorant binding protein (OBP10)	3	18109419	18110685	1.25	0.321928	1.419	0.504875	0.881	-0.182786	0.118839	0.925042	0.0346765	1.45997	0.918214	0.0370561
AAEL003770	NA	1	248099564	248101495	1.153	0.205393	1.405	0.49057	0.821	-0.284546	0.60484	0.218359	0.040439	1.3932	0.727663	0.13807
AAEL013984	NA	3	230434879	230436453	1.149	0.200379	1.4	0.485427	0.82	-0.286304	0.43899	0.357546	0.0318947	1.49628	0.735489	0.133424
AAEL010007	NA	1	194124698	194136332	1.044	0.0621217	1.393	0.478195	0.749	-0.416962	0.9747	0.0111289	0.0417922	1.3789	0.261863	0.581926
Down_regulated_proteins_in_CKR_Vs_ROCK_strains (89)
Gene_ID	Gene_name	Chromosome	Position_start	Position_end	Abundance.Ratio...SP.....RK.	log2_SP_RK_FC	Abundance.Ratio...CKR.....RK.	log2_CKR_RK_FC	Abundance.Ratio...SP.....CKR.	log2.SP.CKR.	SP_RK_Adj_pvalue	log10.p.SP.RK..	CKR_RK_Adj_pvalue	log10.p.CKR.RK..	Abundance.Ratio.Adj..P.Value...SP.....CKR.	log10.p.SP.CKR..
AAEL000668	protein flightless-1 homolog	3	395376851	395378817	0.488	-1.03505	0.363	-1.46196	1.346	0.428678	9.3e-16	15.0313	1.49e-14	13.8272	0.189785	0.721738
AAEL008132	CRAL/TRIO domain-containing protein	3	107440304	107441780	0.71	-0.494109	0.429	-1.22095	1.657	0.728574	0.0104271	1.98184	1.4e-10	9.85404	0.00851584	2.06977
AAEL013789		3	311439946	311441446	0.764	-0.388355	0.464	-1.1078	1.647	0.719841	0.0939235	1.02723	3.96e-09	8.40219	0.00617557	2.20932
AAEL019918		2	169326874	169692168	0.775	-0.367732	0.474	-1.07704	1.636	0.710173	0.0505921	1.29592	2.58e-10	9.58867	0.00887167	2.05199
AAEL006834	glutamate semialdehyde dehydrogenase	3	4366722	4408788	0.88	-0.184425	0.475	-1.074	1.85	0.887525	0.466713	0.33095	1.4e-10	9.85404	0.000124666	3.90425
AAEL007970		2	431588398	431590227	0.363	-1.46196	0.491	-1.02621	0.738	-0.438307	9.3e-16	15.0313	2.68e-07	6.57263	0.256403	0.591077
AAEL013623	trypsin	1	61829530	61831941	0.506	-0.982791	0.496	-1.01159	1.018	0.0257376	9.3e-16	15.0313	2.56e-07	6.59151	0.995271	0.00205868
AAEL009473		1	56748105	56867294	1.548	0.630405	0.506	-0.982791	3.06	1.61353	1.15e-06	5.94005	2.25e-08	7.64759	4.47e-15	14.3501
AAEL001952	28 kDa heat- and acid-stable phosphoprotein (PDGF-associated protein), putative	3	227013151	227016857	0.643	-0.637109	0.528	-0.92139	1.217	0.283329	1.26e-05	4.90114	4.85e-08	7.31446	0.552619	0.257574
AAEL020450		3	87525681	87526395	0.8	-0.321928	0.528	-0.92139	1.516	0.60027	0.0965595	1.01521	2.97e-07	6.52769	0.00930508	2.03128
AAEL003317	alkaline phosphatase	3	340511335	340513713	0.415	-1.26882	0.529	-0.91866	0.785	-0.349235	9.3e-16	15.0313	4.43e-07	6.35332	0.606154	0.217417
AAEL000898		3	332922989	332933714	0.585	-0.773491	0.535	-0.902389	1.095	0.130931	5.36e-08	7.27081	3.67e-07	6.43571	0.925942	0.0334162
AAEL013421	Alpha-amylase	1	225606969	225608525	0.629	-0.668868	0.541	-0.8863	1.162	0.21661	0.00128402	2.89143	0.000242708	3.61492	0.863796	0.0635887
AAEL003976		3	268252806	268268402	0.752	-0.411195	0.542	-0.883635	1.387	0.471968	0.0186411	1.72953	5.24e-07	6.28078	0.108843	0.963199
AAEL004284	mitochondrial ATPase inhibitor, putative	2	276975124	276984756	1.06	0.0840643	0.555	-0.84944	1.91	0.933573	0.95778	0.0187344	9.67e-07	6.01456	4.1e-05	4.38673
AAEL023611		3	222185219	222392435	0.344	-1.53952	0.57	-0.810966	0.604	-0.72738	9.3e-16	15.0313	1.19e-06	5.92518	0.00869241	2.06086
AAEL009278	Mitochondrial pyruvate carrier	3	200293528	200299031	1.03	0.0426443	0.582	-0.780909	1.771	0.824564	0.97679	0.0101987	6.81e-05	4.16688	2.75e-05	4.56068
AAEL005276	target of myb1 (tom1)	2	69123073	69146491	0.578	-0.790859	0.585	-0.773491	0.988	-0.0174171	3.87e-09	8.41208	1.49e-05	4.82563	0.99914	0.000373862
AAEL000904	Carboxylic ester hydrolase	3	332971350	332973686	0.851	-0.232769	0.593	-0.753896	1.434	0.520045	0.450156	0.346637	0.000138892	3.85732	0.076969	1.11368
AAEL004249		2	118669190	118687796	1.323	0.403813	0.594	-0.751465	2.227	1.1551	0.0521135	1.28305	0.000260882	3.58356	1.63e-07	6.78652
AAEL006860	RpS28: 40S ribosomal protein S28	1	193953752	193954261	0.518	-0.948976	0.601	-0.734563	0.862	-0.21424	3.31e-13	12.4808	0.000464813	3.33272	0.922295	0.03513
AAEL014516	metalloproteinase, putative	3	313397123	313399123	0.531	-0.913216	0.613	-0.706041	0.866	-0.207561	9.3e-16	15.0313	3.15e-05	4.50157	0.909875	0.0410182
AAEL009100	mitochondrial oxodicarboxylate carrier	3	135164244	135175726	0.57	-0.810966	0.615	-0.701342	0.927	-0.109359	1.43e-09	8.84388	0.00115746	2.93649	0.98357	0.0071949
AAEL012207	myosin light chain 1,	1	160909374	160911857	1.034	0.0482362	0.622	-0.685014	1.662	0.73292	0.97624	0.0104436	0.000370801	3.43086	0.002348	2.6293
AAEL026380		NIGP01001216	21220	23753	0.646	-0.630394	0.625	-0.678072	1.034	0.0482362	7.09e-05	4.14906	0.000386421	3.41294	0.980187	0.00869107
AAEL027052		2	156190356	156204334	0.687	-0.541618	0.639	-0.646112	1.076	0.105678	0.00263994	2.57841	0.00138989	2.85702	0.954816	0.0200802
AAEL013613	pyruvate dehydrogenase	3	195029678	195061477	1.214	0.279768	0.643	-0.637109	1.887	0.916094	0.140403	0.852623	0.000805095	3.09415	6.21e-05	4.20663
AAEL000340	CYP325P1	3	112007456	112025792	0.367	-1.44615	0.647	-0.628162	0.567	-0.818579	1.11e-11	10.9548	0.0337262	1.47203	0.0133911	1.87318
AAEL006704	fibrinogen and fibronectin	3	353440800	353442172	0.642	-0.639355	0.652	-0.617056	0.985	-0.0218044	6.9e-06	5.16104	0.00109045	2.96239	0.998919	0.000469919
AAEL000173	chromatin assembly factor-I p150 subunit, putative	3	212829516	212830735	1.125	0.169925	0.653	-0.614845	1.721	0.783247	0.555161	0.255581	0.00252969	2.59693	0.0013753	2.8616
AAEL004294	dihydrolipoamide acetyltransferase component of pyruvate dehydrogenase	2	293048306	293077778	0.912	-0.132894	0.655	-0.610433	1.392	0.477159	0.741012	0.130175	0.00153805	2.81303	0.135644	0.867599
AAEL005179		2	1281969	1308255	1.373	0.457332	0.658	-0.603841	2.086	1.06074	0.00293881	2.53183	0.00266732	2.57393	3.37e-06	5.47193
AAEL012010	Conserved insect protein (Fragment)	3	308001956	308002813	1.095	0.130931	0.658	-0.603841	1.663	0.733788	0.817566	0.0874774	0.00402587	2.39514	0.00485919	2.31344
AAEL002881	NADH:ubiquinone dehydrogenase, putative	1	255908315	255917789	1.034	0.0482362	0.66	-0.599462	1.568	0.648926	0.978683	0.00935798	0.00191696	2.71739	0.0161605	1.79154
AAEL008128	mitochondrial inner membrane protein translocase, 13kD-subunit, putative	3	107372218	107372981	0.894	-0.161653	0.661	-0.597278	1.354	0.437228	0.783187	0.106134	0.0108538	1.96442	0.202113	0.694407
AAEL019545		3	372492971	372500396	1.07	0.0976108	0.663	-0.592919	1.613	0.689746	0.915562	0.0383122	0.00517919	2.28574	0.00168268	2.774
AAEL002165	Putative hydroxypyruvate isomerase	1	243248492	243258916	0.737	-0.440263	0.664	-0.590745	1.11	0.15056	0.00276624	2.55811	0.00138989	2.85702	0.932633	0.0302894
AAEL009081		2	3663537	3665244	0.738	-0.438307	0.664	-0.590745	1.111	0.151859	0.00756495	2.12119	0.00352081	2.45336	0.925942	0.0334162
AAEL009526		3	223847629	223863203	0.889	-0.169745	0.665	-0.588574	1.336	0.41792	0.615279	0.210928	0.00210931	2.67586	0.233986	0.63081
AAEL011698	mRNA (guanine-7-)methyltransferase	1	305904938	305906753	0.97	-0.0439433	0.667	-0.584241	1.454	0.540027	0.97624	0.0104436	0.0317412	1.49838	0.0900084	1.04572
AAEL027779		2	19283757	19284953	0.892	-0.164884	0.668	-0.58208	1.335	0.41684	0.817566	0.0874774	0.0112402	1.94923	0.211743	0.67419
AAEL006518	cytidine deaminase, putative	2	468676814	468678178	0.926	-0.110916	0.669	-0.579922	1.384	0.468844	0.905544	0.0430906	0.00228573	2.64098	0.175608	0.755457
AAEL010884	ADP,ATP carrier protein	1	218023829	218029656	1.751	0.808179	0.673	-0.571322	2.601	1.37907	8.24e-11	10.0839	0.00374547	2.42649	2.9e-11	10.5378
AAEL013771	mRpL54: mitochondrial ribosomal protein, L54, putative	2	122552465	122553167	0.905	-0.14401	0.674	-0.56918	1.343	0.425459	0.732851	0.134984	0.00372578	2.42878	0.221264	0.65509
AAEL007196		2	318518537	318525068	1.05	0.0703893	0.678	-0.560643	1.548	0.630405	0.935474	0.0289684	0.0123098	1.90975	0.0203032	1.69244
AAEL013169		2	180446183	180482022	1.92	0.941106	0.679	-0.558517	2.828	1.49978	9.72e-10	9.01231	0.0200392	1.69812	4.47e-15	14.3501
AAEL027985		3	10074481	10076158	0.876	-0.190997	0.681	-0.554273	1.286	0.362891	0.66782	0.17534	0.0186761	1.72871	0.393699	0.404836
AAEL005407	annexin x	1	247121983	247144109	1.147	0.197865	0.682	-0.552156	1.682	0.750178	0.426241	0.370345	0.00646573	2.18938	0.00355117	2.44963
AAEL010611	Acyl carrier protein	3	291668416	291683946	1.053	0.0745054	0.684	-0.547932	1.539	0.621993	0.935474	0.0289684	0.00805498	2.09394	0.0263733	1.57884
AAEL005991	tricarboxylate transport protein	3	154667662	154695684	0.944	-0.0831412	0.69	-0.535332	1.368	0.452068	0.921865	0.0353325	0.00930511	2.03128	0.175179	0.756518
AAEL004060		1	137014190	137017587	1.043	0.0607392	0.691	-0.533242	1.51	0.594549	0.97624	0.0104436	0.00958363	2.01847	0.034351	1.46406
AAEL010823	ATP synthase delta chain	3	51727677	51748610	1.092	0.126973	0.696	-0.522841	1.568	0.648926	0.830439	0.0806923	0.0122487	1.91191	0.0161605	1.79154
AAEL000905		3	332957571	332959714	0.748	-0.41889	0.697	-0.520769	1.073	0.10165	0.0157716	1.80212	0.0286749	1.5425	0.972862	0.0119485
AAEL010754	Mitochondrial ATP synthase F chain	3	294088415	294089126	1.02	0.0285692	0.697	-0.520769	1.464	0.549916	0.99034	0.00421549	0.037954	1.42074	0.0777594	1.10925
AAEL004457	cytochrome c	2	473310099	473316087	1.32	0.400538	0.7	-0.514573	1.887	0.916094	0.00883605	2.05374	0.0137167	1.86275	6.21e-05	4.20663
AAEL003491	proline synthetase associated protein	1	229155947	229189091	1.019	0.0271541	0.703	-0.508403	1.449	0.535058	0.982065	0.00785974	0.00954339	2.0203	0.0791009	1.10182
AAEL009766	lipoamide acyltransferase component of branched-chain alpha-keto acid dehydrogenase	1	4199682	4202105	1.008	0.0114956	0.704	-0.506353	1.43	0.516015	0.995868	0.00179815	0.0444377	1.35225	0.113655	0.944412
AAEL024100		2	126253427	126254463	0.966	-0.0499049	0.704	-0.506353	1.372	0.45628	0.978683	0.00935798	0.0284481	1.54595	0.0982056	1.00786
AAEL002737	cytochrome c oxidase, subunit VIIC, putative	2	96189017	96189627	1.052	0.0731347	0.705	-0.504305	1.492	0.577248	0.959513	0.0179492	0.0286749	1.5425	0.037006	1.43173
AAEL013431	proline oxidase	3	153050197	153141875	0.974	-0.0380063	0.705	-0.504305	1.382	0.466758	0.97624	0.0104436	0.0166189	1.7794	0.148671	0.827774
AAEL018667	ATP8: ATP synthase F0 subunit 8	MT	3744	3905	1.115	0.157044	0.705	-0.504305	1.582	0.66175	0.671102	0.173211	0.0192584	1.71538	0.00869241	2.06086
AAEL019720		2	212866757	212934367	1.009	0.0129262	0.708	-0.498179	1.425	0.510962	0.992767	0.00315249	0.0374676	1.42634	0.0982056	1.00786
AAEL026746		3	309474251	309489769	0.654	-0.612637	0.708	-0.498179	0.923	-0.115597	2.56e-05	4.59168	0.0164988	1.78255	0.980187	0.00869107
AAEL004065		1	135481372	135503572	1.043	0.0607392	0.709	-0.496142	1.47	0.555816	0.97624	0.0104436	0.0193453	1.71342	0.0540695	1.26705
AAEL008045	hexamerin 2 beta	3	131463027	131465711	0.997	-0.00433459	0.709	-0.496142	1.406	0.491597	0.997248	0.001197	0.0269449	1.56952	0.0680452	1.1672
AAEL018102		3	366628288	366628900	0.654	-0.612637	0.712	-0.490051	0.918	-0.123434	3.52e-05	4.45368	0.0152792	1.8159	0.972862	0.0119485
AAEL002523	mitochondrial inner membrane protein translocase, 9kD-subunit, putative	1	89316479	89317314	1.159	0.212881	0.714	-0.486004	1.623	0.698663	0.374644	0.426381	0.0330547	1.48077	0.00601481	2.22078
AAEL004338	pyruvate dehydrogenase	3	365674215	365696567	1.057	0.0799754	0.714	-0.486004	1.479	0.564622	0.96296	0.0163916	0.033968	1.46893	0.0479207	1.31948
AAEL005610	mitochondrial ATP synthase b chain	3	160188478	160196977	1.035	0.0496308	0.714	-0.486004	1.45	0.536053	0.977193	0.0100198	0.0236395	1.62636	0.0690269	1.16098
AAEL003417	mitochondrial ATPase inhibitor, putative	3	349876367	349876933	1.398	0.483364	0.716	-0.481969	1.952	0.964953	0.00117139	2.9313	0.0330547	1.48077	1.36e-05	4.86498
AAEL014630	cytochrome C1 heme lyase	1	242146044	242158230	1.068	0.0949116	0.716	-0.481969	1.492	0.577248	0.870938	0.0600128	0.0208928	1.68	0.0361306	1.44212
AAEL007414		2	134622167	134632748	1.009	0.0129262	0.717	-0.479955	1.406	0.491597	0.989127	0.00474802	0.0166189	1.7794	0.138189	0.859528
AAEL004234		1	104967844	104983938	0.878	-0.187707	0.718	-0.477944	1.223	0.290424	0.557871	0.253466	0.0217866	1.66181	0.634361	0.197664
AAEL014505	succinate dehydrogenase, putative	1	60218294	60219426	1.009	0.0129262	0.719	-0.475936	1.402	0.487486	0.990083	0.0043282	0.0205681	1.68681	0.143556	0.842978
AAEL006117	mRpL12: 39S ribosomal protein L12, mitochondrial	3	259768920	259769672	0.914	-0.129734	0.722	-0.469929	1.266	0.340277	0.876003	0.0574943	0.0490138	1.30968	0.426565	0.370015
AAEL012819	vacuolar ATP synthase subunit g	3	75585420	75593033	0.891	-0.166503	0.723	-0.467932	1.233	0.302173	0.575268	0.24013	0.0317412	1.49838	0.552619	0.257574
AAEL002813	coupling factor, putative	1	304488319	304510040	1.105	0.144046	0.724	-0.465938	1.526	0.609755	0.757273	0.120748	0.0328359	1.48365	0.0263733	1.57884
AAEL004855	ADP,ATP carrier protein	2	115283847	115296685	0.841	-0.249822	0.724	-0.465938	1.162	0.21661	0.184197	0.734717	0.0328359	1.48365	0.811926	0.0904837
AAEL006915		3	143749818	143751192	0.847	-0.239566	0.727	-0.459973	1.165	0.22033	0.229995	0.638282	0.0330547	1.48077	0.829186	0.0813478
AAEL011184	mitochondrial phosphate carrier protein	3	51571758	51591240	1.16	0.214125	0.728	-0.45799	1.593	0.671746	0.398116	0.399991	0.0361154	1.44231	0.010992	1.95892
AAEL012175	ATP synthase alpha subunit mitochondrial	2	204340684	204350461	1.094	0.129613	0.729	-0.456009	1.501	0.585924	0.817566	0.0874774	0.0374244	1.42684	0.037006	1.43173
AAEL000279	N-formylmethionylaminoacyl-tRNA deformylase, putative	3	266478434	266479426	0.857	-0.222633	0.73	-0.454032	1.173	0.230203	0.399619	0.398354	0.0466273	1.33136	0.75153	0.124054
AAEL012035	vacuolar ATP synthase subunit e	3	147280362	147291459	0.88	-0.184425	0.73	-0.454032	1.206	0.27023	0.472191	0.325883	0.0379016	1.42134	0.645868	0.189856
AAEL022497		2	680659	705528	0.888	-0.171368	0.73	-0.454032	1.217	0.283329	0.541463	0.266431	0.037954	1.42074	0.6162	0.210279
AAEL013240		1	201838844	201839807	0.594	-0.751465	0.731	-0.452057	0.812	-0.300448	2.22e-09	8.65445	0.0317412	1.49838	0.64158	0.192749
AAEL010004		1	194187288	194221289	0.998	-0.00288828	0.732	-0.450084	1.364	0.447844	0.993128	0.00299469	0.0409758	1.38747	0.181689	0.740671
AAEL022168	50S ribosomal protein L35	3	362016432	362017240	0.837	-0.2567	0.733	-0.448115	1.142	0.191563	0.181486	0.741157	0.033968	1.46893	0.868574	0.0611932
AAEL000138	NADH dehydrogenase, putative	1	194565902	194573546	1.102	0.140124	0.735	-0.444184	1.499	0.584	0.732191	0.135376	0.0330547	1.48077	0.0442937	1.35366
AAEL006863		3	369747843	369777832	0.734	-0.446148	0.736	-0.442222	0.997	-0.00433459	0.00314088	2.50295	0.0361195	1.44226	0.998852	0.000499012

## Sheet: SP_Vs_CKR_up_and_down
Table S7: Significantly up- or down-regulated proteins in pair-wise comparison between two strains from proteomic analysis.
Up_regulated_proteins_in_SP_vs_CKR_strains (98)
Gene_ID	Gene_name	Chromosome	Position_start	Position_end	Abundance.Ratio...SP.....RK.	log2_SP_RK_FC	Abundance.Ratio...CKR.....RK.	log2_CKR_RK_FC	Abundance.Ratio...SP.....CKR.	log2.SP.CKR.	SP_RK_Adj_pvalue	log10.p.SP.RK..	CKR_RK_Adj_pvalue	log10.p.CKR.RK..	Abundance.Ratio.Adj..P.Value...SP.....CKR.	log10.p.SP.CKR..
AAEL014244	glucosyl/glucuronosyl transferases	2	36255486	36263686	5.429	2.44069	1.507	0.591679	3.603	1.8492	9.3e-16	15.0313	0.0408649	1.38865	4.47e-15	14.3501
AAEL014893	CYP6BB2	1	271328495	271330383	4.569	2.19188	1.466	0.551885	3.116	1.6397	9.3e-16	15.0313	0.0374676	1.42634	4.47e-15	14.3501
AAEL009473	transcription factor SOX-8	1	56748105	56867294	1.548	0.630405	0.506	-0.982791	3.06	1.61353	1.15e-06	5.94005	2.25e-08	7.64759	4.47e-15	14.3501
AAEL008377	uncharacterized protein LOC5570576	3	224913896	224948597	3.206	1.68077	1.103	0.141433	2.908	1.54003	9.3e-16	15.0313	0.963721	0.0160487	4.47e-15	14.3501
AAEL013169	uncharacterized protein YER152C	2	180446183	180482022	1.92	0.941106	0.679	-0.558517	2.828	1.49978	9.72e-10	9.01231	0.0200392	1.69812	4.47e-15	14.3501
AAEL021590	UDP-glucuronosyltransferase 2B18	NIGP01000134	21924	23718	3.113	1.63831	1.11	0.15056	2.805	1.488	9.3e-16	15.0313	0.925441	0.0336515	2.97e-12	11.5265
AAEL001951	Act-4: actin	3	227584945	227588623	2.226	1.15445	0.812	-0.300448	2.742	1.45523	9.3e-16	15.0313	0.350343	0.455506	7.21e-13	12.1419
AAEL011169	hexamerin 2 beta	1	276998384	277000621	2.986	1.57821	1.128	0.173767	2.647	1.40436	9.3e-16	15.0313	0.93398	0.0296625	4.47e-15	14.3501
AAEL010884	ADP,ATP carrier protein	1	218023829	218029656	1.751	0.808179	0.673	-0.571322	2.601	1.37907	8.24e-11	10.0839	0.00374547	2.42649	2.9e-11	10.5378
AAEL009124	CYP6N12	2	419233348	419235072	2.536	1.34255	1.076	0.105678	2.356	1.23634	9.3e-16	15.0313	0.963721	0.0160487	1.35e-08	7.8691
AAEL019719		2	472327700	472328255	1.988	0.991318	0.848	-0.237864	2.343	1.22836	9.3e-16	15.0313	0.594493	0.225854	1.24e-08	7.90667
AAEL005656	myosin heavy chain, nonmuscle or smooth muscle	2	382063773	382101568	1.892	0.919912	0.812	-0.300448	2.33	1.22033	3.97e-14	13.4016	0.299059	0.524243	9.86e-09	8.00595
AAEL004249		2	118669190	118687796	1.323	0.403813	0.594	-0.751465	2.227	1.1551	0.0521135	1.28305	0.000260882	3.58356	1.63e-07	6.78652
AAEL007281	stretchin-mlck	3	196223235	196299101	1.831	0.872632	0.827	-0.274041	2.214	1.14666	2.03e-10	9.69169	0.317766	0.497892	3.82e-10	9.41842
AAEL017302	Farnesol dehydrogenase	3	347276443	347277459	2.217	1.14861	1.02	0.0285692	2.174	1.12035	9.3e-16	15.0313	0.995064	0.00214908	1.07e-07	6.97006
AAEL008817	hexamerin 2 beta	3	132390923	132393359	1.805	0.851999	0.837	-0.2567	2.156	1.10836	6.58e-11	10.1821	0.477233	0.32127	1.24e-08	7.90667
AAEL026665	CYP9J27	3	368612028	368613811	4.34	2.1177	2.047	1.03351	2.121	1.08474	9.3e-16	15.0313	1.78e-07	6.75009	6.37e-07	6.19605
AAEL005179		2	1281969	1308255	1.373	0.457332	0.658	-0.603841	2.086	1.06074	0.00293881	2.53183	0.00266732	2.57393	3.37e-06	5.47193
AAEL001312	CYP9M6	2	447504779	447506604	4.471	2.1606	2.27	1.18269	1.969	0.977463	9.3e-16	15.0313	1.12e-11	10.9493	1.36e-05	4.86498
AAEL003417	mitochondrial ATPase inhibitor, putative	3	349876367	349876933	1.398	0.483364	0.716	-0.481969	1.952	0.964953	0.00117139	2.9313	0.0330547	1.48077	1.36e-05	4.86498
AAEL004284	mitochondrial ATPase inhibitor, putative	2	276975124	276984756	1.06	0.0840643	0.555	-0.84944	1.91	0.933573	0.95778	0.0187344	9.67e-07	6.01456	4.1e-05	4.38673
AAEL002357		1	10362059	10487060	1.384	0.468844	0.728	-0.45799	1.902	0.927517	0.0122528	1.91177	0.0617333	1.20948	1.57e-05	4.8039
AAEL004457	cytochrome c	2	473310099	473316087	1.32	0.400538	0.7	-0.514573	1.887	0.916094	0.00883605	2.05374	0.0137167	1.86275	6.21e-05	4.20663
AAEL013613	pyruvate dehydrogenase	3	195029678	195061477	1.214	0.279768	0.643	-0.637109	1.887	0.916094	0.140403	0.852623	0.000805095	3.09415	6.21e-05	4.20663
AAEL006834	glutamate semialdehyde dehydrogenase	3	4366722	4408788	0.88	-0.184425	0.475	-1.074	1.85	0.887525	0.466713	0.33095	1.4e-10	9.85404	0.000124666	3.90425
AAEL010540	alpha-amylase	2	314904636	314906871	1.801	0.848798	0.976	-0.0350469	1.846	0.884403	3.22e-05	4.49168	0.983738	0.00712065	0.000205876	3.68639
AAEL017539	CYP6BY1	3	399253843	399255488	1.9	0.925999	1.044	0.0621217	1.821	0.864731	9.3e-16	15.0313	0.984152	0.00693767	0.000390463	3.40842
AAEL004522	GAM1: gambicin anti-microbial peptide	2	309779057	309780996	1.589	0.668119	0.877	-0.189351	1.812	0.857583	0.000378049	3.42245	0.7008	0.154406	0.000360434	3.44317
AAEL014609	CYP9J26	3	368609784	368611605	3.001	1.58544	1.667	0.737254	1.8	0.847997	9.3e-16	15.0313	0.000667518	3.17554	0.000329981	3.48151
AAEL003888	ubiquitin	3	84655490	84657214	1.41	0.495695	0.784	-0.351074	1.799	0.847195	0.00704862	2.1519	0.252329	0.598032	7.13e-05	4.14664
AAEL000581		3	12024365	12056683	1.37	0.454176	0.763	-0.390245	1.795	0.843984	0.00168154	2.77429	0.186064	0.730337	0.000347831	3.45863
AAEL009278	Mitochondrial pyruvate carrier	3	200293528	200299031	1.03	0.0426443	0.582	-0.780909	1.771	0.824564	0.97679	0.0101987	6.81e-05	4.16688	2.75e-05	4.56068
AAEL014246	glucosyl/glucuronosyl transferases	2	36271954	36281164	2.246	1.16736	1.296	0.374066	1.733	0.793272	9.3e-16	15.0313	0.242327	0.615598	0.00107043	2.97044
AAEL000271	gamma-glutamyl hydrolase	2	75421101	75429020	1.613	0.689746	0.933	-0.100051	1.729	0.789938	6.41e-07	6.19286	0.95518	0.0199148	0.000360434	3.44317
AAEL000173	chromatin assembly factor-I p150 subunit, putative	3	212829516	212830735	1.125	0.169925	0.653	-0.614845	1.721	0.783247	0.555161	0.255581	0.00252969	2.59693	0.0013753	2.8616
AAEL013757	hexamerin 2 beta	1	276878506	276881103	2.306	1.20539	1.365	0.448901	1.69	0.757023	9.3e-16	15.0313	0.167265	0.776596	0.000390463	3.40842
AAEL025530	CYP9M5	2	447525678	447527615	2.615	1.38681	1.551	0.633199	1.686	0.753605	9.3e-16	15.0313	0.00266732	2.57393	0.00033032	3.48106
AAEL005407	annexin x	1	247121983	247144109	1.147	0.197865	0.682	-0.552156	1.682	0.750178	0.426241	0.370345	0.00646573	2.18938	0.00355117	2.44963
AAEL006276	maltose phosphorylase	2	348481834	348484407	1.722	0.784085	1.03	0.0426443	1.671	0.740712	1.43e-09	8.84388	0.988157	0.00517403	0.00206358	2.68538
AAEL025019		NIGP01000959	12916	13609	1.288	0.365133	0.773	-0.37146	1.665	0.735522	0.0994842	1.00225	0.234381	0.630078	0.00552087	2.25799
AAEL012010	Conserved insect protein (Fragment)	3	308001956	308002813	1.095	0.130931	0.658	-0.603841	1.663	0.733788	0.817566	0.0874774	0.00402587	2.39514	0.00485919	2.31344
AAEL012207	myosin light chain 1,	1	160909374	160911857	1.034	0.0482362	0.622	-0.685014	1.662	0.73292	0.97624	0.0104436	0.000370801	3.43086	0.002348	2.6293
AAEL013875	tetraspanin, putative	2	122913311	122951912	2.862	1.51702	1.727	0.788268	1.657	0.728574	9.3e-16	15.0313	0.00138989	2.85702	0.00552087	2.25799
AAEL008132	CRAL/TRIO domain-containing protein	3	107440304	107441780	0.71	-0.494109	0.429	-1.22095	1.657	0.728574	0.0104271	1.98184	1.4e-10	9.85404	0.00851584	2.06977
AAEL013789		3	311439946	311441446	0.764	-0.388355	0.464	-1.1078	1.647	0.719841	0.0939235	1.02723	3.96e-09	8.40219	0.00617557	2.20932
AAEL019918		2	169326874	169692168	0.775	-0.367732	0.474	-1.07704	1.636	0.710173	0.0505921	1.29592	2.58e-10	9.58867	0.00887167	2.05199
AAEL002523	mitochondrial inner membrane protein translocase, 9kD-subunit, putative	1	89316479	89317314	1.159	0.212881	0.714	-0.486004	1.623	0.698663	0.374644	0.426381	0.0330547	1.48077	0.00601481	2.22078
AAEL019545		3	372492971	372500396	1.07	0.0976108	0.663	-0.592919	1.613	0.689746	0.915562	0.0383122	0.00517919	2.28574	0.00168268	2.774
AAEL009018	CYP6CB1	1	58798630	58800576	2.343	1.22836	1.454	0.540027	1.611	0.687956	9.3e-16	15.0313	0.0236395	1.62636	0.00851584	2.06977
AAEL011184	mitochondrial phosphate carrier protein	3	51571758	51591240	1.16	0.214125	0.728	-0.45799	1.593	0.671746	0.398116	0.399991	0.0361154	1.44231	0.010992	1.95892
AAEL017244	aminopeptidase N	1	290721404	290736577	1.665	0.735522	1.046	0.0648829	1.591	0.669934	8.36e-10	9.07793	0.988157	0.00517403	0.0141092	1.8505
AAEL003873	Glycerol-3-phosphate dehydrogenase	3	85248173	85266305	1.182	0.24123	0.745	-0.424688	1.586	0.665393	0.272867	0.564049	0.0617844	1.20912	0.0122157	1.91308
AAEL009127	CYP6M11	2	419111140	419112950	1.689	0.756169	1.067	0.0935602	1.583	0.662661	1.73e-09	8.76157	0.973219	0.0117892	0.0128334	1.89166
AAEL018667	ATP8: ATP synthase F0 subunit 8	MT	3744	3905	1.115	0.157044	0.705	-0.504305	1.582	0.66175	0.671102	0.173211	0.0192584	1.71538	0.00869241	2.06086
AAEL008676		2	2636215	2646877	1.26	0.333424	0.797	-0.327348	1.582	0.66175	0.0477994	1.32058	0.198232	0.702827	0.0155664	1.80781
AAEL000722		2	52089449	52090113	1.221	0.288063	0.773	-0.37146	1.58	0.659925	0.150941	0.821193	0.11728	0.930774	0.00374665	2.42636
AAEL002881	NADH:ubiquinone dehydrogenase, putative	1	255908315	255917789	1.034	0.0482362	0.66	-0.599462	1.568	0.648926	0.978683	0.00935798	0.00191696	2.71739	0.0161605	1.79154
AAEL010823	ATP synthase delta chain	3	51727677	51748610	1.092	0.126973	0.696	-0.522841	1.568	0.648926	0.830439	0.0806923	0.0122487	1.91191	0.0161605	1.79154
AAEL027549		2	213492576	213499580	1.463	0.54893	0.935	-0.0969617	1.565	0.646163	4.65e-05	4.33237	0.942887	0.0255403	0.0164706	1.78329
AAEL002572	myosin regulatory light chain 2 (mlc-2)	1	229080495	229083168	1.302	0.380729	0.835	-0.260152	1.559	0.640621	0.018686	1.72848	0.554747	0.255905	0.024984	1.60234
AAEL005911	mitochondrial carrier protein	3	173938657	173943648	1.546	0.62854	0.995	-0.00723157	1.553	0.635058	7.81e-07	6.10759	0.990024	0.00435444	0.0194903	1.71018
AAEL019518		3	202555243	202652832	1.528	0.611645	0.985	-0.0218044	1.551	0.633199	3.16e-05	4.49973	0.983738	0.00712065	0.00485919	2.31344
AAEL014889	NADH:ubiquinone dehydrogenase, putative	2	104559005	104568884	1.222	0.289244	0.788	-0.343732	1.551	0.633199	0.118765	0.925313	0.186664	0.728938	0.0203032	1.69244
AAEL007196		2	318518537	318525068	1.05	0.0703893	0.678	-0.560643	1.548	0.630405	0.935474	0.0289684	0.0123098	1.90975	0.0203032	1.69244
AAEL004451	organic cation transporter	3	110290909	110355257	1.989	0.992043	1.286	0.362891	1.547	0.629473	9.3e-16	15.0313	0.211063	0.675588	0.0324977	1.48815
AAEL009964		2	93105548	93106408	1.125	0.169925	0.728	-0.45799	1.545	0.627607	0.634794	0.197367	0.120108	0.92043	0.0239979	1.61983
AAEL007951	GSTE2: glutathione transferase	2	351681351	351682941	1.527	0.6107	0.99	-0.0144996	1.543	0.625738	5.36e-06	5.27067	0.990218	0.00426925	0.0206979	1.68407
AAEL010611	Acyl carrier protein	3	291668416	291683946	1.053	0.0745054	0.684	-0.547932	1.539	0.621993	0.935474	0.0289684	0.00805498	2.09394	0.0263733	1.57884
AAEL004739	acyl-coa dehydrogenase	2	290350586	290368174	1.252	0.324235	0.816	-0.293359	1.535	0.618239	0.0594721	1.22569	0.321693	0.492559	0.0234159	1.63049
AAEL010386	glucosyl/glucuronosyl transferases	2	182803750	182814240	1.267	0.341417	0.828	-0.272297	1.53	0.613532	0.124455	0.904988	0.462462	0.334924	0.0207415	1.68316
AAEL002813	coupling factor, putative	1	304488319	304510040	1.105	0.144046	0.724	-0.465938	1.526	0.609755	0.757273	0.120748	0.0328359	1.48365	0.0263733	1.57884
AAEL024179		1	32723449	32749953	1.412	0.49774	0.928	-0.107803	1.522	0.605968	0.00977231	2.01	0.932986	0.0301247	0.0221727	1.65418
AAEL005336	d-3-phosphoglycerate dehydrogenase	2	271210468	271227487	1.336	0.41792	0.88	-0.184425	1.519	0.603122	0.0152734	1.81606	0.785901	0.104632	0.0435111	1.3614
AAEL020450		3	87525681	87526395	0.8	-0.321928	0.528	-0.92139	1.516	0.60027	0.0965595	1.01521	2.97e-07	6.52769	0.00930508	2.03128
AAEL008783		2	198820136	198822193	1.273	0.348232	0.84	-0.251539	1.516	0.60027	0.036759	1.43464	0.501672	0.299581	0.0272916	1.56397
AAEL004060		1	137014190	137017587	1.043	0.0607392	0.691	-0.533242	1.51	0.594549	0.97624	0.0104436	0.00958363	2.01847	0.034351	1.46406
AAEL012731	Adk2: Adenylate kinase 2, mitochondrial (AK 2)(EC 2.7.4.3)(ATP-AMP transphosphorylase 2)	2	16233762	16248862	1.112	0.153157	0.737	-0.440263	1.508	0.592636	0.724491	0.139967	0.0732838	1.13499	0.0348704	1.45754
AAEL002296	trifunctional enzyme beta subunit (tp-beta)	3	374095727	374112210	1.141	0.190299	0.757	-0.401635	1.508	0.592636	0.518063	0.285618	0.0933721	1.02978	0.034918	1.45695
AAEL010146	3-hydroxyacyl-coa dehyrogenase	2	264745423	264762168	1.169	0.225275	0.776	-0.365871	1.506	0.590722	0.337565	0.471642	0.146801	0.833271	0.0350633	1.45515
AAEL007868	ubiquinol-cytochrome c reductase complex 14 kd protein	3	381939012	381940362	1.091	0.125651	0.726	-0.461959	1.504	0.588805	0.831226	0.080281	0.0648952	1.18779	0.0361306	1.44212
AAEL003423	NADH dehydrogenase, putative	3	348390770	348391353	1.159	0.212881	0.771	-0.375197	1.502	0.586885	0.338766	0.470101	0.146337	0.834647	0.0414897	1.38206
AAEL012175	ATP synthase alpha subunit mitochondrial	2	204340684	204350461	1.094	0.129613	0.729	-0.456009	1.501	0.585924	0.817566	0.0874774	0.0374244	1.42684	0.037006	1.43173
AAEL000138	NADH dehydrogenase, putative	1	194565902	194573546	1.102	0.140124	0.735	-0.444184	1.499	0.584	0.732191	0.135376	0.0330547	1.48077	0.0442937	1.35366
AAEL007526	electron transfer flavoprotein-ubiquinone oxidoreductase	2	217545613	217552350	1.182	0.24123	0.79	-0.340075	1.498	0.583038	0.267938	0.571966	0.191935	0.716845	0.0388582	1.41052
AAEL009128	CYP6M6	2	419143851	419157046	1.19	0.250962	0.795	-0.330973	1.497	0.582074	0.212241	0.673171	0.181099	0.742085	0.0498951	1.30194
AAEL014630	cytochrome C1 heme lyase	1	242146044	242158230	1.068	0.0949116	0.716	-0.481969	1.492	0.577248	0.870938	0.0600128	0.0208928	1.68	0.0361306	1.44212
AAEL002737	cytochrome c oxidase, subunit VIIC, putative	2	96189017	96189627	1.052	0.0731347	0.705	-0.504305	1.492	0.577248	0.959513	0.0179492	0.0286749	1.5425	0.037006	1.43173
AAEL004423	mitochondrial F0 ATP synthase D chain, putative	3	206730083	206738152	1.102	0.140124	0.739	-0.436354	1.492	0.577248	0.777459	0.109323	0.0531002	1.2749	0.042046	1.37628
AAEL002504	ATP synthase delta chain, mitochondrial	1	90471072	90485392	1.213	0.27858	0.814	-0.296899	1.491	0.57628	0.130147	0.885567	0.380051	0.420158	0.0440959	1.3556
AAEL011850	CYP315A1	1	155930118	155959709	1.358	0.441483	0.914	-0.129734	1.487	0.572405	0.0521717	1.28257	0.914993	0.0385822	0.0440959	1.3556
AAEL002827	ATP synthase beta subunit	3	235239531	235253102	1.132	0.178874	0.765	-0.386468	1.479	0.564622	0.58812	0.230534	0.116026	0.935444	0.0479207	1.31948
AAEL004338	pyruvate dehydrogenase	3	365674215	365696567	1.057	0.0799754	0.714	-0.486004	1.479	0.564622	0.96296	0.0163916	0.033968	1.46893	0.0479207	1.31948
AAEL012457	alcohol dehydrogenase	1	123531799	123532971	1.236	0.305679	0.84	-0.251539	1.471	0.556797	0.15143	0.819789	0.411164	0.385984	0.0162417	1.78937
AAEL003091	glucosyl/glucuronosyl transferases	2	213572075	213585955	1.648	0.720716	1.125	0.169925	1.466	0.551885	1.2e-08	7.92058	0.885279	0.0529199	0.0498951	1.30194
AAEL001320	CYP9M4	2	447541085	447543304	1.595	0.673556	1.093	0.128293	1.459	0.54498	1.54e-06	5.81227	0.954545	0.0202038	0.0440959	1.3556
AAEL002860	Mitochondrial pyruvate carrier	1	255365567	255373634	1.071	0.0989585	0.745	-0.424688	1.439	0.525067	0.946276	0.0239822	0.056363	1.24901	0.0350633	1.45515
AAEL018687	ND1: NADH dehydrogenase subunit 1	MT	11547	12488	1.249	0.320773	0.878	-0.187707	1.423	0.508936	0.0889264	1.05097	0.642108	0.192392	0.037006	1.43173
AAEL026231		3	395716130	395727653	1.286	0.362891	0.907	-0.140826	1.418	0.503858	0.0685712	1.16386	0.79061	0.102038	0.0350633	1.45515
Down_regulated_proteins_in_SP_vs_CKR_strains (25)
Gene_ID	Gene_name	Chromosome	Position_start	Position_end	Abundance.Ratio...SP.....RK.	log2_SP_RK_FC	Abundance.Ratio...CKR.....RK.	log2_CKR_RK_FC	Abundance.Ratio...SP.....CKR.	log2.SP.CKR.	SP_RK_Adj_pvalue	log10.p.SP.RK..	CKR_RK_Adj_pvalue	log10.p.CKR.RK..	Abundance.Ratio.Adj..P.Value...SP.....CKR.	log10.p.SP.CKR..
AAEL014276		2	32790136	32791166	0.938	-0.0923402	1.388	0.473008	0.676	-0.564905	0.946651	0.02381	0.0594737	1.22568	0.0416613	1.38027
AAEL019778		2	232116048	232127039	0.622	-0.685014	0.936	-0.0954196	0.665	-0.588574	1.84e-06	5.73552	0.955032	0.0199819	0.0405587	1.39192
AAEL003690		2	316733900	316738853	1.045	0.0635029	1.615	0.691534	0.647	-0.628162	0.969279	0.013551	0.000379768	3.42048	0.0220265	1.65705
AAEL006157	aldehyde oxidase	1	125410100	125413346	0.763	-0.390245	1.19	0.250962	0.641	-0.641604	0.100477	0.997931	0.795759	0.0992185	0.0324977	1.48815
AAEL001356	RNA-binding protein	2	56986859	57005485	1.012	0.0172093	1.579	0.659011	0.641	-0.641604	0.98775	0.00535317	0.000436292	3.36022	0.0439577	1.35697
AAEL002169		1	243082837	243153332	0.752	-0.411195	1.197	0.259423	0.628	-0.671164	0.043998	1.35657	0.653178	0.184969	0.0203032	1.69244
AAEL000786		3	246025774	246027077	0.749	-0.416962	1.195	0.257011	0.627	-0.673463	0.0196717	1.70616	0.609328	0.215149	0.00593318	2.22671
AAEL005451	RpL38: 60S ribosomal protein L38	2	295614989	295615608	0.595	-0.749038	0.957	-0.0634092	0.621	-0.687335	9.98e-10	9.00082	0.962223	0.0167244	0.0212513	1.67261
AAEL009846	Enn protein, putative	3	18801155	18802452	0.784	-0.351074	1.291	0.368489	0.608	-0.717857	0.20298	0.692546	0.417703	0.379133	0.0162417	1.78937
AAEL017516		2	58780178	58810209	0.666	-0.586406	1.101	0.138814	0.605	-0.724993	4.92e-06	5.30827	0.95518	0.0199148	0.0122157	1.91308
AAEL023611		3	222185219	222392435	0.344	-1.53952	0.57	-0.810966	0.604	-0.72738	9.3e-16	15.0313	1.19e-06	5.92518	0.00869241	2.06086
AAEL003143	inositol polyphosphate 5-phosphatase	3	270894993	270927075	0.534	-0.905088	0.886	-0.174621	0.603	-0.72977	3.7e-07	6.43182	0.770107	0.113449	0.00869241	2.06086
AAEL000244	alpha(1,3)fucosyltransferase	1	6593630	6612875	0.55	-0.862496	0.922	-0.117161	0.596	-0.746616	5.16e-10	9.28742	0.931804	0.0306755	0.0012323	2.90928
AAEL013025		1	252678361	252693331	0.84	-0.251539	1.451	0.537048	0.579	-0.788365	0.669575	0.174201	0.210949	0.675823	0.0203032	1.69244
AAEL000340	CYP325P1	3	112007456	112025792	0.367	-1.44615	0.647	-0.628162	0.567	-0.818579	1.11e-11	10.9548	0.0337262	1.47203	0.0133911	1.87318
AAEL011870	rap55	2	187231262	187277241	0.897	-0.15682	1.599	0.67717	0.561	-0.833927	0.629296	0.201145	0.00116651	2.93311	0.00166272	2.77918
AAEL008219	elongase, putative	2	5811805	5813772	0.594	-0.751465	1.084	0.116365	0.548	-0.867752	1.16e-07	6.93741	0.95518	0.0199148	4.26e-05	4.37027
AAEL007895	beta-1,4-galactosyltransferase	2	473931765	473934233	0.862	-0.21424	1.588	0.667211	0.542	-0.883635	0.652758	0.185248	0.00151172	2.82053	7.63e-05	4.11748
AAEL014827		3	322202186	322209585	1.005	0.0071955	1.904	0.929033	0.528	-0.92139	0.992767	0.00315249	1.46e-05	4.83633	0.000163869	3.7855
AAEL013004		2	349075911	349091045	0.428	-1.22432	0.812	-0.300448	0.527	-0.924125	9.3e-16	15.0313	0.253233	0.596479	1.57e-05	4.8039
AAEL021310		1	34643477	34652262	0.521	-0.940645	0.994	-0.00868224	0.524	-0.932361	4.08e-05	4.38881	0.988157	0.00517403	0.00220513	2.65657
AAEL023382		3	362015645	362016356	0.394	-1.34373	0.836	-0.258425	0.471	-1.0862	9.3e-16	15.0313	0.481239	0.31764	4e-06	5.39748
AAEL004603	signal peptidase 12kDa subunit, putative	1	306499936	306500557	0.34	-1.55639	0.782	-0.354759	0.434	-1.20423	9.3e-16	15.0313	0.234381	0.630078	1.19e-07	6.92537
AAEL023941	uncharacterized protein LOC110681377	NIGP01002056	11713	12737	0.474	-1.07704	1.672	0.741575	0.284	-1.81604	1.54e-06	5.81227	0.0123984	1.90663	4.47e-15	14.3501
AAEL012081	Putative transcriptional regulator atrx	3	160335691	160358210	0.281	-1.83136	1.85	0.887525	0.152	-2.71786	9.3e-16	15.0313	1.19e-06	5.92507	4.47e-15	14.3501
