# Supplementary material for: Transcriptomic and proteomic analysis of pyrethroid resistance in the CKR strain of Aedes aegypti
Source: PLoS Negl Trop Dis. 2021 Nov 1;15(11):e0009871. doi: 10.1371/journal.pntd.0009871 (PMC8559961; doi:10.1371/journal.pntd.0009871)
Supplement: S9 Table — (XLSX) [file pntd.0009871.s009.xlsx]

## Sheet: sheet1
S9 Table. Significantly up- or down-regulated proteins in both the SP and CKR strains relative to the ROCK strain in proteomic analysis.
Up-regulated_proteins_in_both_the_SP_and_CKR_strains_relative_to_the ROCK_strain						UP		UP									mRNA		mRNA
Gene_ID	Gene_name	Chromosome	Position_start	Position_end	Abundance.Ratio...SP.....RK.	log2_SP_RK_FC	Abundance.Ratio...CKR.....RK.	log2_CKR_RK_FC	Abundance.Ratio...SP.....CKR.	log2.SP.CKR.	SP_RK_Adj_pvalue	log10.p.SP.RK..	CKR_RK_Adj_pvalue	log10.p.CKR.RK..	Abundance.Ratio.Adj..P.Value...SP.....CKR.	log10.p.SP.CKR..	logFC_SP_vs_ROCK	FDR_SP_vs_ROCK	logFC_CKR_vs_ROCK	FDR_CKR_vs_ROCK	Note
AAEL001427	short-chain dehydrogenase	1	28810722	28811952	1.351	0.434028	1.432	0.518031	0.943	-0.0846703	0.00799701	2.09707	0.031491	1.50181	0.982907	0.00748774	-0.340241	0.262388	0.192024	0.633859
AAEL009018 &	CYP6CB1	1	58798630	58800576	2.343	1.22836	1.454	0.540027	1.611	0.687956	9.3e-16	15.0313	0.0236395	1.62636	0.00851584	2.06977	0.49598	0.130233	0.278511	0.430929
AAEL013628	trypsin alpha-3	1	61847464	61857631	3.911	1.96754	3.467	1.79369	1.128	0.173767	9.3e-16	15.0313	1.49e-14	13.8272	0.908405	0.0417203	0.138623	0.450813	0.14078	0.52922
AAEL000127	AMP dependent coa ligase	1	195297426	195299589	2.055	1.03914	1.805	0.851999	1.138	0.186501	2.86e-09	8.54412	0.000242708	3.61492	0.875026	0.0579792	1.18107	7.26e-08	0.703055	0.00416602
AAEL005802	structural maintenance of chromosomes 1 smc1	1	201231805	201243534	1.552	0.634129	1.628	0.703101	0.954	-0.0679388	3.31e-05	4.47972	0.000524333	3.28039	0.995271	0.00205868	-0.050013	0.782838	-0.222975	0.16217
AAEL022232#	sulfatase-modifying factor 1 isoform X2	1	216488970	216490597	1.445	0.531069	1.451	0.537048	0.996	-0.00578235	8.33e-05	4.0793	0.0186761	1.72871	0.998852	0.000499012	3.05747	4.82e-52	2.52864	1.67e-36
AAEL002541	cystinosin	1	228556187	228558146	2.771	1.47041	2.697	1.43136	1.028	0.0398403	9.3e-16	15.0313	2.48e-13	12.6057	0.989735	0.00448106	0.378784	0.377982	0.77546	0.00493336
AAEL005412#	annexin x	1	247161487	247162961	1.445	0.531069	1.46	0.545968	0.989	-0.0159576	0.00339547	2.4691	0.0337262	1.47203	0.995271	0.00205868	3.02924	1.09e-22	2.49666	1.71e-14
AAEL003748#	CYP9AE1	1	249121707	249123454	1.481	0.566572	1.619	0.695103	0.915	-0.128156	4.61e-05	4.33632	0.00119953	2.92099	0.980187	0.00869107	2.12238	1.43e-12	2.27779	7e-20
AAEL014893# &	CYP6BB2	1	271328495	271330383	4.569	2.19188	1.466	0.551885	3.116	1.6397	9.3e-16	15.0313	0.0374676	1.42634	4.47e-15	14.3501	2.9409	7.03e-46	1.62772	4.62e-16
AAEL026582#	CYP6AA6	1	271355020	271357045	2.049	1.03492	1.512	0.596458	1.356	0.439357	9.3e-16	15.0313	0.00805199	2.0941	0.200386	0.698132	1.74362	3.48e-36	1.20182	1.71e-21
AAEL014244 &	UDP-glucuronosyltransferase 2B1	2	36255486	36263686	5.429	2.44069	1.507	0.591679	3.603	1.8492	9.3e-16	15.0313	0.0408649	1.38865	4.47e-15	14.3501	NA	NA	NA	NA
AAEL013875 &	tetraspanin, putative	2	122913311	122951912	2.862	1.51702	1.727	0.788268	1.657	0.728574	9.3e-16	15.0313	0.00138989	2.85702	0.00552087	2.25799	-0.0530053	0.753855	0.0596644	0.789937
AAEL008599	zinc carboxypeptidase	2	363016782	363020201	1.377	0.461529	1.77	0.823749	0.778	-0.362158	0.000954271	3.02033	1.1e-05	4.95885	0.446781	0.349905	0.82332	0.00128313	0.893076	2.16e-09
AAEL019650	von Willebrand factor D and EGF domain-containing protein-like	2	431897403	431909914	1.63	0.704872	1.449	0.535058	1.125	0.169925	6.22e-08	7.20647	0.0314325	1.50262	0.905795	0.0429701	0.456946	0.0636087	0.144567	0.692244
AAEL001312# &	CYP9M6	2	447504779	447506604	4.471	2.1606	2.27	1.18269	1.969	0.977463	9.3e-16	15.0313	1.12e-11	10.9493	1.36e-05	4.86498	3.31679	5.68e-139	2.14038	1.73e-56
AAEL025530# &	CYP9M5	2	447525678	447527615	2.615	1.38681	1.551	0.633199	1.686	0.753605	9.3e-16	15.0313	0.00266732	2.57393	0.00033032	3.48106	4.4807	1.1e-50	2.88588	7.3e-14
AAEL006206	N-twist	3	149664436	149684446	1.777	0.829444	1.724	0.78576	1.031	0.0440443	9.73e-10	9.01179	3.15e-05	4.50157	0.992095	0.0034466	NA	NA	NA	NA
AAEL000515	juvenile hormone-inducible protein, putative	3	164032553	164034165	2.327	1.21847	1.748	0.805705	1.331	0.412511	1.29e-10	9.88975	0.00276309	2.55861	0.329778	0.481778	0.841231	0.0490039	1.06249	2.39e-06
AAEL005909	splicing factor SC35, putative	3	173980616	173981350	1.571	0.651683	1.831	0.872632	0.858	-0.22095	0.0353804	1.45124	0.00372938	2.42836	0.885983	0.0525746	0.409071	0.0640395	0.480159	0.0232677
AAEL006784#	CYP9J17	3	368446849	368448793	1.979	0.984772	1.466	0.551885	1.35	0.432959	9.3e-16	15.0313	0.0186761	1.72871	0.243745	0.613064	2.08961	6.05e-15	1.3791	9.63e-06
AAEL006805	CYP9J2	3	368460018	368462540	2.23	1.15704	1.575	0.655352	1.416	0.501821	9.3e-16	15.0313	0.00191696	2.71739	0.102754	0.9882	1.44073	8.53e-22	0.87388	1.88e-09
AAEL014614#	CYP9J10	3	368502191	368504167	2.934	1.55287	2.075	1.05311	1.414	0.499782	9.3e-16	15.0313	3.96e-09	8.40219	0.103975	0.983071	2.38214	2.4e-75	2.03558	2.7e-27
AAEL014618	CYP9J18	3	368515392	368517299	1.76	0.815575	1.945	0.95977	0.905	-0.14401	5.91e-08	7.2285	1.25e-07	6.90348	0.972862	0.0119485	-0.587171	0.0826039	-0.0622778	0.94284
AAEL028635	CYP9J19	3	368517401	368519262	1.73	0.790772	1.767	0.821302	0.979	-0.0306192	6.12e-09	8.21303	7.25e-05	4.13954	0.998852	0.000499012	0.709799	2.87e-05	0.258186	0.415024
AAEL014619	CYP9J22	3	368545751	368547547	1.515	0.599318	1.449	0.535058	1.046	0.0648829	6.03e-06	5.21993	0.0241809	1.61653	0.980187	0.00869107	0.565955	0.00715049	0.767349	0.000118605
AAEL014609# &	CYP9J26	3	368609784	368611605	3.001	1.58544	1.667	0.737254	1.8	0.847997	9.3e-16	15.0313	0.000667518	3.17554	0.000329981	3.48151	3.12529	6.87e-91	2.23398	1.08e-43
AAEL026665# &	CYP9J27	3	368612028	368613811	4.34	2.1177	2.047	1.03351	2.121	1.08474	9.3e-16	15.0313	1.78e-07	6.75009	6.37e-07	6.19605	3.13505	5.57e-86	2.36836	2.25e-60
AAEL014617#	CYP9J28	3	368627096	368628939	2.065	1.04614	1.989	0.992043	1.038	0.0538064	9.3e-16	15.0313	1.75e-08	7.75734	0.984127	0.00694891	3.94277	5.11e-114	4.24865	2.88e-118
EAT33129.1	CYP9J7	NA	NA	NA	1.924	0.944109	1.593	0.671746	1.208	0.27262	9.3e-16	15.0313	0.00154378	2.81141	0.678854	0.168224	NA	NA	NA	NA
AAEL022629	cytochrome c oxidase assembly protein COX15 homolog	NIGP01000977	8052	10195	2.136	1.09491	1.697	0.762987	1.259	0.332278	9.72e-14	13.0122	0.000728784	3.1374	0.431397	0.365123	NA	NA	NA	NA
AAEL025230	digestive organ expansion factor homolog	NIGP01001876	19053	21139	1.602	0.679874	1.558	0.639695	1.028	0.0398403	0.00748883	2.12559	0.0360831	1.4427	0.995271	0.00205868	-3.34663	1.02e-42	-2.96838	1.22e-33
Down_regulated_proteins_in_both_the_SP_and_CKR_strains_relative_to_the_ROCK_strain						Down		Down									mRNA		mRNA
Gene_ID	Gene_name	Chromosome	Position_start	Position_end	Abundance.Ratio...SP.....RK.	log2_SP_RK_FC	Abundance.Ratio...CKR.....RK.	log2_CKR_RK_FC	Abundance.Ratio...SP.....CKR.	log2.SP.CKR.	SP_RK_Adj_pvalue	log10.p.SP.RK..	CKR_RK_Adj_pvalue	log10.p.CKR.RK..	Abundance.Ratio.Adj..P.Value...SP.....CKR.	log10.p.SP.CKR..	logFC_SP_vs_ROCK	FDR_SP_vs_ROCK	logFC_CKR_vs_ROCK	FDR_CKR_vs_ROCK
AAEL002165#	Putative hydroxypyruvate isomerase	1	243248492	243258916	0.737	-0.440263	0.664	-0.590745	1.11	0.15056	0.00276624	2.55811	0.00138989	2.85702	0.932633	0.0302894	-2.3759	2.76e-31	-2.08713	3.14e-33
AAEL013421#	Alpha-amylase	1	225606969	225608525	0.629	-0.668868	0.541	-0.8863	1.162	0.21661	0.00128402	2.89143	0.000242708	3.61492	0.863796	0.0635887	-2.0491	8.47e-23	-1.94864	3.22e-23
AAEL013240	UDP-N-acetylglucosamine transferase subunit ALG13 homolog	1	201838844	201839807	0.594	-0.751465	0.731	-0.452057	0.812	-0.300448	2.22e-09	8.65445	0.0317412	1.49838	0.64158	0.192749	-0.646324	0.00297789	-0.476744	0.0531994
AAEL006860	RpS28: 40S ribosomal protein S28	1	193953752	193954261	0.518	-0.948976	0.601	-0.734563	0.862	-0.21424	3.31e-13	12.4808	0.000464813	3.33272	0.922295	0.03513	0.0153531	0.966615	0.111096	0.776612
AAEL013623*	trypsin	1	61829530	61831941	0.506	-0.982791	0.496	-1.01159	1.018	0.0257376	9.3e-16	15.0313	2.56e-07	6.59151	0.995271	0.00205868	-0.218055	0.31437	-0.256759	0.210468	Missense
AAEL009081	uncharacterized protein LOC5571443	2	3663537	3665244	0.738	-0.438307	0.664	-0.590745	1.111	0.151859	0.00756495	2.12119	0.00352081	2.45336	0.925942	0.0334162	NA	NA	NA	NA
AAEL027052	loricrin-like	2	156190356	156204334	0.687	-0.541618	0.639	-0.646112	1.076	0.105678	0.00263994	2.57841	0.00138989	2.85702	0.954816	0.0200802	-0.772736	0.00195092	-0.207208	0.584549
AAEL005276	target of myb1 (tom1)	2	69123073	69146491	0.578	-0.790859	0.585	-0.773491	0.988	-0.0174171	3.87e-09	8.41208	1.49e-05	4.82563	0.99914	0.000373862	0.0635989	0.710011	0.0386404	0.876902
AAEL007970	zinc finger protein 34	2	431588398	431590227	0.363	-1.46196	0.491	-1.02621	0.738	-0.438307	9.3e-16	15.0313	2.68e-07	6.57263	0.256403	0.591077	0.0956821	0.709797	-0.0679697	0.868448
AAEL003976	RNA polymerase-associated protein Rtf1	3	268252806	268268402	0.752	-0.411195	0.542	-0.883635	1.387	0.471968	0.0186411	1.72953	5.24e-07	6.28078	0.108843	0.963199	-0.00123566	0.996834	0.042593	0.856629
AAEL000905	glutactin	3	332957571	332959714	0.748	-0.41889	0.697	-0.520769	1.073	0.10165	0.0157716	1.80212	0.0286749	1.5425	0.972862	0.0119485	-0.928836	3.84e-10	-0.672069	6.81e-05
AAEL006863	uncharacterized protein LOC5568450	3	369747843	369777832	0.734	-0.446148	0.736	-0.442222	0.997	-0.00433459	0.00314088	2.50295	0.0361195	1.44226	0.998852	0.000499012	-1.51788	1.15e-31	-0.554824	1.97e-05
AAEL008132	CRAL/TRIO domain-containing protein	3	107440304	107441780	0.71	-0.494109	0.429	-1.22095	1.657	0.728574	0.0104271	1.98184	1.4e-10	9.85404	0.00851584	2.06977	NA	NA	NA	NA
AAEL018102	uncharacterized protein LOC110677777	3	366628288	366628900	0.654	-0.612637	0.712	-0.490051	0.918	-0.123434	3.52e-05	4.45368	0.0152792	1.8159	0.972862	0.0119485	-0.542149	0.0528023	0.0896165	0.828502
AAEL026746#	fatty acyl-CoA reductase wat	3	309474251	309489769	0.654	-0.612637	0.708	-0.498179	0.923	-0.115597	2.56e-05	4.59168	0.0164988	1.78255	0.980187	0.00869107	-2.11633	6.99e-14	-1.50023	3.91e-14
AAEL001952	28 kDa heat- and acid-stable phosphoprotein (PDGF-associated protein), putative	3	227013151	227016857	0.643	-0.637109	0.528	-0.92139	1.217	0.283329	1.26e-05	4.90114	4.85e-08	7.31446	0.552619	0.257574	0.108312	0.596067	0.262707	0.155581
AAEL006704#	fibrinogen and fibronectin	3	353440800	353442172	0.642	-0.639355	0.652	-0.617056	0.985	-0.0218044	6.9e-06	5.16104	0.00109045	2.96239	0.998919	0.000469919	-1.05317	0.00017947	-1.50946	1.32e-12
AAEL000898	glutactin	3	332922989	332933714	0.585	-0.773491	0.535	-0.902389	1.095	0.130931	5.36e-08	7.27081	3.67e-07	6.43571	0.925942	0.0334162	-0.516646	6.71e-05	-0.621211	1.9e-07
AAEL009100	mitochondrial oxodicarboxylate carrier	3	135164244	135175726	0.57	-0.810966	0.615	-0.701342	0.927	-0.109359	1.43e-09	8.84388	0.00115746	2.93649	0.98357	0.0071949	-0.368021	0.0453613	-0.137876	0.609623
AAEL014516	metalloproteinase, putative	3	313397123	313399123	0.531	-0.913216	0.613	-0.706041	0.866	-0.207561	9.3e-16	15.0313	3.15e-05	4.50157	0.909875	0.0410182	-0.548479	0.0043923	-0.760087	3.24e-06
AAEL000668	protein flightless-1 homolog	3	395376851	395378817	0.488	-1.03505	0.363	-1.46196	1.346	0.428678	9.3e-16	15.0313	1.49e-14	13.8272	0.189785	0.721738	-0.917309	8.09e-08	-1.15411	4.6e-09
AAEL003317#	alkaline phosphatase	3	340511335	340513713	0.415	-1.26882	0.529	-0.91866	0.785	-0.349235	9.3e-16	15.0313	4.43e-07	6.35332	0.606154	0.217417	-2.26871	9.94e-34	-1.78357	4.48e-12
AAEL000340 &	CYP325P1	3	112007456	112025792	0.367	-1.44615	0.647	-0.628162	0.567	-0.818579	1.11e-11	10.9548	0.0337262	1.47203	0.0133911	1.87318	-3.56287	5.8e-18	-0.718952	0.193917
AAEL023611 &	disco-interacting protein 2 isoform X1	3	222185219	222392435	0.344	-1.53952	0.57	-0.810966	0.604	-0.72738	9.3e-16	15.0313	1.19e-06	5.92518	0.00869241	2.06086	0.397309	0.00370552	0.349295	0.0200007
AAEL026380*#	2-hydroxyacyl-CoA lyase 1	NIGP01001216	21220	23753	0.646	-0.630394	0.625	-0.678072	1.034	0.0482362	7.09e-05	4.14906	0.000386421	3.41294	0.980187	0.00869107	-1.5363	3.16e-13	-1.22618	1.85e-07	Missense
*Indicates the gene had a missense mutation
#The genes for these proteins were also found to be differentially expressed in the transcriptomic analysis
&Indicates protein expression was SP>CKR>ROCK or SP<CKR<ROCK in protein level
