# Supplementary material for: Transcriptomic and proteomic analysis of pyrethroid resistance in the CKR strain of Aedes aegypti
Source: PLoS Negl Trop Dis. 2021 Nov 1;15(11):e0009871. doi: 10.1371/journal.pntd.0009871 (PMC8559961; doi:10.1371/journal.pntd.0009871)
Supplement: S10 Table — Significantly up- or down- regulated proteins in the SP and CKR strains relative to the ROCK strain were highlighted in red and green, respectively. (XLSX) [file pntd.0009871.s010.xlsx]

## Sheet: Sheet1
S10 Table. Proteins detected in proteomic analysis but not in transcriptomic analysis. Significantly up- or down- regulated proteins in the SP and CKR strains relative to the ROCK strain were highlighted in red and green, respectively.
Gene_ID	Gene_name	Abundance Ratio: (SP) / (RK)	log2(SP/RK)	Abundance Ratio: (CKR) / (RK)	log2(CKR/RK)	Abundance Ratio: (SP) / (CKR)	log2(SP/CKR)	Abundance Ratio Adj. P-Value: (SP) / (RK)	log10(p(SP/RK))	Abundance Ratio Adj. P-Value: (CKR) / (RK)	log10(p(CKR/RK))	Abundance Ratio Adj. P-Value: (SP) / (CKR)	log10(p(SP/CKR))
AAEL021590	UDP-glucuronosyltransferase 2B18	3.113	1.63831	1.11	0.15056	2.805	1.488	9.3e-16	15.0313	0.925441	0.0336515	2.97e-12	11.5265
AAEL022629	cytochrome c oxidase assembly protein COX15 homolog	2.136	1.09491	1.697	0.762987	1.259	0.332278	9.72e-14	13.0122	0.000728784	3.1374	0.431397	0.365123
EAT33129.1	CYP9J7	1.924	0.944109	1.593	0.671746	1.208	0.27262	9.3e-16	15.0313	0.00154378	2.81141	0.678854	0.168224
AAEL007951	GSTE2	1.527	0.6107	0.99	-0.0144996	1.543	0.625738	5.36e-06	5.27067	0.990218	0.00426925	0.0206979	1.68407
AAEL027549	UDP-glucuronosyltransferase 2B15-like	1.463	0.54893	0.935	-0.0969617	1.565	0.646163	4.65e-05	4.33237	0.942887	0.0255403	0.0164706	1.78329
AAEL012254	odorant receptor 8	1.419	0.504875	1.037	0.0524159	1.368	0.452068	0.0276085	1.55896	0.990222	0.00426759	0.20375	0.690902
AAEL010157	glutathione S-transferase 1-like (microsomal)	1.378	0.462576	1.068	0.0949116	1.29	0.367371	0.00429569	2.36697	0.973219	0.0117892	0.417959	0.378866
AAEL014936	sarcosine dehydrogenase, mitochondrial	1.321	0.40163	1.041	0.0579701	1.268	0.342555	0.00895149	2.0481	0.988157	0.00517403	0.430578	0.365948
AAEL009081	uncharacterized protein LOC5571443	0.738	-0.438307	0.664	-0.590745	1.111	0.151859	0.00756495	2.12119	0.00352081	2.45336	0.925942	0.0334162
AAEL028177	coiled-coil domain-containing protein 124	0.672	-0.573467	0.919	-0.121863	0.731	-0.452057	8.49e-05	4.07103	0.937831	0.0278754	0.302742	0.518928
AAEL027639	death-associated protein 1-like	0.549	-0.865122	0.797	-0.327348	0.689	-0.537424	1.49e-12	11.8275	0.293906	0.531792	0.0937301	1.02812
AAEL011908	#N/A	0.794	-0.332789	1.06	0.0840643	0.749	-0.416962	0.0596642	1.22429	0.973219	0.0117892	0.294213	0.531337
AAEL022708	#N/A	0.792	-0.336428	0.873	-0.195946	0.907	-0.140826	0.0653584	1.1847	0.7008	0.154406	0.971538	0.01254
AAEL006157	#N/A	0.763	-0.390245	1.19	0.250962	0.641	-0.641604	0.100477	0.997931	0.795759	0.0992185	0.0324977	1.48815
AAEL004450	#N/A	1.211	0.276199	1.116	0.158337	1.085	0.117695	0.107288	0.969448	0.918177	0.0370738	0.961007	0.0172735
AAEL009356	#N/A	0.807	-0.309359	0.912	-0.132894	0.884	-0.177882	0.13564	0.867613	0.918177	0.0370738	0.954816	0.0200802
AAEL024850	#N/A	0.788	-0.343732	0.884	-0.177882	0.891	-0.166503	0.150189	0.823362	0.700023	0.154888	0.972862	0.0119485
AAEL020990	#N/A	0.843	-0.246395	0.904	-0.145605	0.932	-0.101598	0.23601	0.627069	0.785695	0.104746	0.980187	0.00869107
AAEL021335	#N/A	0.84	-0.251539	0.932	-0.101598	0.9	-0.152003	0.250203	0.601708	0.934607	0.029371	0.972862	0.0119485
AAEL020447	#N/A	0.859	-0.21927	0.9	-0.152003	0.955	-0.0664274	0.301118	0.521263	0.795759	0.0992185	0.995271	0.00205868
AAEL003084	#N/A	0.835	-0.260152	0.94	-0.0892673	0.888	-0.171368	0.30884	0.510267	0.961271	0.017154	0.965352	0.0153141
AAEL003053	#N/A	1.182	0.24123	1.027	0.0384362	1.151	0.202888	0.317631	0.498076	0.993384	0.00288272	0.817819	0.0873427
AAEL012713	Clip-Domain Serine Protease family C	1.208	0.27262	1.489	0.574344	0.811	-0.302226	0.324616	0.48863	0.0286749	1.5425	0.728942	0.137307
AAEL028034	#N/A	1.242	0.312665	1.014	0.0200577	1.225	0.292782	0.378412	0.422035	0.995064	0.00214908	0.625476	0.20379
AAEL026417	#N/A	0.874	-0.194295	1.077	0.107018	0.812	-0.300448	0.416344	0.380548	0.972988	0.0118926	0.738447	0.131681
AAEL010289	#N/A	0.871	-0.199255	1.076	0.105678	0.81	-0.304006	0.452618	0.344268	0.961271	0.017154	0.645868	0.189856
AAEL020590	#N/A	1.149	0.200379	1.038	0.0538064	1.107	0.146655	0.47066	0.327293	0.988157	0.00517403	0.925942	0.0334162
AAEL018061	#N/A	1.142	0.191563	1.062	0.0867838	1.076	0.105678	0.47746	0.321063	0.973219	0.0117892	0.972862	0.0119485
AAEL023176	#N/A	1.13	0.176323	0.855	-0.226004	1.322	0.402722	0.604389	0.218684	0.540763	0.266993	0.268869	0.570459
AAEL001703	#N/A	1.115	0.157044	1.201	0.264236	0.928	-0.107803	0.655529	0.183408	0.557183	0.254002	0.980187	0.00869107
AAEL026783	#N/A	0.896	-0.158429	1.006	0.0086303	0.891	-0.166503	0.671778	0.172774	0.994832	0.00225017	0.938309	0.0276543
AAEL007080	#N/A	1.105	0.144046	1.084	0.116365	1.019	0.0271541	0.686579	0.163309	0.961271	0.017154	0.995271	0.00205868
AAEL011748	#N/A	1.108	0.147958	1.142	0.191563	0.97	-0.0439433	0.701255	0.154124	0.818295	0.0870902	0.998852	0.000499012
AAEL005437	#N/A	0.894	-0.161653	0.788	-0.343732	1.134	0.181421	0.731701	0.135666	0.158299	0.800523	0.811926	0.0904837
AAEL007818	#N/A	0.887	-0.172994	0.989	-0.0159576	0.897	-0.15682	0.732191	0.135376	0.988157	0.00517403	0.972862	0.0119485
AAEL002878	#N/A	0.887	-0.172994	0.887	-0.172994	1	0	0.757273	0.120748	0.792864	0.100802	0.998852	0.000499012
AAEL006424	#N/A	1.103	0.141433	0.887	-0.172994	1.243	0.313826	0.780184	0.107803	0.712895	0.146974	0.386738	0.412583
AAEL002387	#N/A	0.911	-0.134477	1.095	0.130931	0.832	-0.265345	0.792502	0.101	0.95518	0.0199148	0.837922	0.0767962
AAEL023078	#N/A	1.103	0.141433	0.766	-0.384584	1.439	0.525067	0.804232	0.0946184	0.212469	0.672705	0.101563	0.993263
AAEL024844	#N/A	1.089	0.123004	1.242	0.312665	0.877	-0.189351	0.817566	0.0874774	0.491223	0.308721	0.938309	0.0276543
AAEL023687	#N/A	0.894	-0.161653	0.934	-0.0985055	0.957	-0.0634092	0.817566	0.0874774	0.93398	0.0296625	0.995271	0.00205868
AAEL027593	#N/A	1.079	0.109695	1.014	0.0200577	1.064	0.0894982	0.827514	0.0822246	0.99652	0.00151399	0.972862	0.0119485
AAEL024180	#N/A	1.079	0.109695	0.934	-0.0985055	1.156	0.209141	0.853074	0.0690131	0.948991	0.0227378	0.862685	0.0641477
AAEL010450	#N/A	1.074	0.102994	0.731	-0.452057	1.47	0.555816	0.860633	0.0651819	0.0538319	1.26896	0.0702458	1.15338
AAEL024607	#N/A	1.1	0.137504	0.952	-0.0709665	1.155	0.207893	0.87509	0.0579474	0.961271	0.017154	0.78087	0.107421
AAEL025287	#N/A	1.077	0.107018	0.961	-0.0573917	1.121	0.164786	0.876003	0.0574943	0.970507	0.0130015	0.924163	0.0342516
AAEL027935	#N/A	1.087	0.120352	1.098	0.134878	0.991	-0.013043	0.901774	0.0449021	0.961271	0.017154	0.995271	0.00205868
AAEL006518	cytidine deaminase, putative	0.926	-0.110916	0.669	-0.579922	1.384	0.468844	0.905544	0.0430906	0.00228573	2.64098	0.175608	0.755457
AAEL019545	cytochrome c oxidase assembly protein COX19	1.07	0.0976108	0.663	-0.592919	1.613	0.689746	0.915562	0.0383122	0.00517919	2.28574	0.00168268	2.774
AAEL009469	#N/A	0.933	-0.100051	1.12	0.163499	0.833	-0.263612	0.916037	0.0380872	0.897935	0.0467549	0.760498	0.118902
AAEL020343	#N/A	1.059	0.0827026	1.229	0.297485	0.862	-0.21424	0.921865	0.0353325	0.469307	0.328543	0.919253	0.0365647
AAEL021932	#N/A	1.068	0.0949116	0.916	-0.12658	1.166	0.221568	0.956386	0.0193667	0.918177	0.0370738	0.817819	0.0873427
AAEL027797	#N/A	1.054	0.0758749	1.302	0.380729	0.81	-0.304006	0.95778	0.0187344	0.209616	0.678575	0.676053	0.170019
AAEL007799	#N/A	0.944	-0.0831412	0.94	-0.0892673	1.004	0.00575927	0.95778	0.0187344	0.95518	0.0199148	0.997497	0.00108839
AAEL010008	#N/A	1.052	0.0731347	0.916	-0.12658	1.148	0.199123	0.96296	0.0163916	0.931284	0.0309177	0.869965	0.0604982
AAEL008072	#N/A	1.049	0.0690147	0.751	-0.413115	1.397	0.482332	0.969279	0.013551	0.0760912	1.11867	0.125772	0.900415
AAEL007986	#N/A	1.045	0.0635029	0.844	-0.244685	1.239	0.309176	0.969279	0.013551	0.458127	0.339015	0.493022	0.307133
AAEL017096	#N/A	1.05	0.0703893	0.951	-0.0724828	1.104	0.14274	0.969279	0.013551	0.95518	0.0199148	0.926139	0.0333237
AAEL002993	#N/A	1.044	0.0621217	0.899	-0.153607	1.161	0.215368	0.970049	0.0132065	0.792864	0.100802	0.803444	0.0950445
AAEL009309	#N/A	0.952	-0.0709665	1.129	0.175045	0.843	-0.246395	0.97212	0.0122801	0.880685	0.0551796	0.885371	0.0528749
AAEL019403	#N/A	0.968	-0.046921	0.979	-0.0306192	0.988	-0.0174171	0.973954	0.0114616	0.983738	0.00712065	0.998852	0.000499012
AAEL002980	#N/A	1.03	0.0426443	1.041	0.0579701	0.99	-0.0144996	0.9747	0.0111289	0.988157	0.00517403	0.998852	0.000499012
AAEL011698	mRNA (guanine-7-)methyltransferase	0.97	-0.0439433	0.667	-0.584241	1.454	0.540027	0.97624	0.0104436	0.0317412	1.49838	0.0900084	1.04572
AAEL006063	#N/A	0.963	-0.0543923	1.052	0.0731347	0.915	-0.128156	0.97624	0.0104436	0.988157	0.00517403	0.980187	0.00869107
AAEL026545	#N/A	0.957	-0.0634092	1.01	0.0143553	0.948	-0.077041	0.97624	0.0104436	0.995064	0.00214908	0.995271	0.00205868
AAEL007381	#N/A	1.035	0.0496308	1.01	0.0143553	1.025	0.0356239	0.97624	0.0104436	0.999991	3.76e-06	0.995271	0.00205868
AAEL027692	#N/A	1.038	0.0538064	1.079	0.109695	0.962	-0.0558912	0.977193	0.0100198	0.973219	0.0117892	0.998852	0.000499012
AAEL022935	#N/A	1.032	0.045443	1.224	0.291604	0.843	-0.246395	0.978683	0.00935798	0.500103	0.30094	0.869965	0.0604982
AAEL026327	#N/A	0.973	-0.0394883	1.028	0.0398403	0.947	-0.0785637	0.978683	0.00935798	0.99145	0.00372922	0.995271	0.00205868
AAEL008957	nose resistant to fluoxetine protein 6	1.033	0.0468403	1.459	0.54498	0.708	-0.498179	0.981785	0.00798373	0.0450808	1.34601	0.209816	0.678162
AAEL023486	#N/A	0.984	-0.0232698	1.142	0.191563	0.862	-0.21424	0.986108	0.00607532	0.861116	0.0649383	0.923528	0.0345498
AAEL023454	#N/A	0.978	-0.0320936	0.814	-0.296899	1.202	0.265437	0.98775	0.00535317	0.316155	0.5001	0.676569	0.169688
AAEL026096	#N/A	0.978	-0.0320936	1.09	0.124328	0.897	-0.15682	0.98775	0.00535317	0.955032	0.0199819	0.938309	0.0276543
AAEL005141	#N/A	1.01	0.0143553	1.05	0.0703893	0.961	-0.0573917	0.98775	0.00535317	0.988157	0.00517403	0.995271	0.00205868
AAEL024696	#N/A	0.985	-0.0218044	0.99	-0.0144996	0.994	-0.00868224	0.988583	0.00498684	0.988157	0.00517403	0.998852	0.000499012
AAEL027513	#N/A	1.014	0.0200577	1.119	0.16221	0.906	-0.142417	0.989127	0.00474802	0.914993	0.0385822	0.972862	0.0119485
AAEL026893	#N/A	1.007	0.0100637	1.097	0.133564	0.917	-0.125006	0.99034	0.00421549	0.95518	0.0199148	0.980187	0.00869107
AAEL003461	#N/A	1.002	0.00288251	0.704	-0.506353	1.423	0.508936	0.992248	0.00337982	0.163735	0.78586	0.268869	0.570459
AAEL025197	#N/A	0.991	-0.013043	0.773	-0.37146	1.282	0.358396	0.99327	0.00293287	0.120792	0.91796	0.268869	0.570459
AAEL021946	#N/A	0.995	-0.00723157	1.291	0.368489	0.771	-0.375197	0.993561	0.00280537	0.325604	0.487311	0.518979	0.28485
AAEL027637	#N/A	0.991	-0.013043	0.775	-0.367732	1.279	0.355016	0.9947	0.00230767	0.212469	0.672705	0.431397	0.365123
AAEL019643	#N/A	1.005	0.0071955	0.877	-0.189351	1.147	0.197865	0.9947	0.00230767	0.676393	0.169801	0.849169	0.071006
AAEL003060	#N/A	0.989	-0.0159576	0.98	-0.0291463	1.01	0.0143553	0.997359	0.00114863	0.988157	0.00517403	0.995271	0.00205868
AAEL000940	#N/A		#VALUE!		#VALUE!		#VALUE!		#VALUE!		#VALUE!		#VALUE!
AAEL009503	#N/A		#VALUE!		#VALUE!		#VALUE!		#VALUE!		#VALUE!		#VALUE!
AAEL019596	#N/A		#VALUE!		#VALUE!		#VALUE!		#VALUE!		#VALUE!		#VALUE!
AAEL020851	#N/A		#VALUE!		#VALUE!		#VALUE!		#VALUE!		#VALUE!		#VALUE!
AAEL023334	#N/A		#VALUE!		#VALUE!		#VALUE!		#VALUE!		#VALUE!		#VALUE!
AAEL024947	#N/A		#VALUE!		#VALUE!		#VALUE!		#VALUE!		#VALUE!		#VALUE!
AAEL025565	#N/A		#VALUE!		#VALUE!		#VALUE!		#VALUE!		#VALUE!		#VALUE!
AAEL027762	#N/A		#VALUE!		#VALUE!		#VALUE!		#VALUE!		#VALUE!		#VALUE!
AAEL028134	#N/A		#VALUE!		#VALUE!		#VALUE!		#VALUE!		#VALUE!		#VALUE!
