# Supplementary material for: Transcriptomic and proteomic analysis of pyrethroid resistance in the CKR strain of Aedes aegypti
Source: PLoS Negl Trop Dis. 2021 Nov 1;15(11):e0009871. doi: 10.1371/journal.pntd.0009871 (PMC8559961; doi:10.1371/journal.pntd.0009871)
Supplement: S11 Table — (XLSX) [file pntd.0009871.s011.xlsx]

## Sheet: Sheet1
S11 Table. Genes and lncRNAs detected in transcriptomic analysis, but not in proteomic analysis.
Gene_ID	Number of reads
	ROCK1	ROCK2	ROCK3	ROCK4	SP1	SP2	SP3	SP4	CKR1	CKR2	CKR3	CKR4
AAEL000005	1006	1215	1057	1507	1331	1848	1287	1530	1209	1410	1469	1368
AAEL000006	847	1001	961	1107	1472	1395	1156	1189	1201	980	1365	1624
AAEL000008	563	799	573	852	1375	1495	1244	1422	1051	1089	1018	1254
AAEL000012	8	15	5	11	5	10	14	9	16	20	15	15
AAEL000013	320	486	390	610	513	682	488	535	530	584	533	573
AAEL000016	654	1013	753	1216	1052	1508	969	1175	997	1137	1013	1148
AAEL000018	1	0	0	0	2	0	0	0	0	1	1	1
AAEL000021	8	8	6	19	5	11	7	1	7	7	4	5
AAEL000025	1	4	2	1	8	9	4	6	5	4	3	10
AAEL000026	150	242	223	314	315	408	313	295	298	325	306	335
AAEL000029	1	5	2	3	5	7	10	3	2	6	4	1
AAEL000033	524	681	564	777	656	855	669	780	628	687	735	834
AAEL000035	2	0	0	0	2	2	2	2	0	1	2	1
AAEL000036	5	5	5	5	4	0	2	0	2	5	5	2
AAEL000038	694	930	610	1101	1000	1062	794	778	894	1088	888	927
AAEL000039	1	6	6	6	3	1	1	2	3	7	2	1
AAEL000041	5	18	10	14	109	120	107	110	8	5	4	17
AAEL000042	509	556	419	683	656	747	495	580	643	624	642	755
AAEL000043	3	5	7	12	1	3	0	0	2	4	3	13
AAEL000048	10	18	7	20	17	4	8	9	23	24	11	33
AAEL000049	282	331	227	342	379	355	348	335	348	402	344	384
AAEL000051	19	28	27	54	35	58	21	45	37	35	40	36
AAEL000053	448	554	519	692	858	1123	745	875	600	607	690	691
AAEL000057	4	13	8	10	16	16	18	21	16	13	31	26
AAEL000063	1	1	0	0	1	0	0	0	0	0	1	0
AAEL000065	295	409	331	486	617	647	496	593	496	498	545	569
AAEL000066	18	40	34	68	16	21	17	31	12	14	9	20
AAEL000069	0	0	1	0	1	0	0	2	4	0	0	0
AAEL000073	1	1	0	6	5	4	4	7	2	6	7	3
AAEL000075	0	1	0	4	3	1	1	1	0	2	0	3
AAEL000079	3095	3469	3541	4349	4170	5664	4760	4335	3554	3693	4960	5000
AAEL000080	350	402	259	341	423	476	447	475	356	418	547	565
AAEL000085	8	17	17	36	23	22	22	43	17	12	14	20
AAEL000087	291	599	244	581	850	854	767	831	723	797	517	1062
AAEL000088	645	876	656	1035	901	1106	910	954	876	906	963	989
AAEL000089	0	2	1	3	11	14	12	7	8	3	9	11
AAEL000094	46	65	41	80	43	22	33	16	34	69	28	34
AAEL000095	0	0	1	0	3	7	8	5	5	1.99999	0	4
AAEL000097	7	7	6	6	15	8	9	6	8	9	11	11
AAEL000098	8	5	3	4	12	13	7	15	7	7	5	14
AAEL000099	274	502	166	557	849	542	606	484	726	721	582	855
AAEL000102	1189	1684	1169	1952	1967	2145	1572	1818	1897	1889	2161	2234
AAEL000106	111	210	138	252	396	400	359	333	317	328	316	336
AAEL000107	656	797	716	982	673	794	615	653	620	689	677	685
AAEL000108	2	6	1	6	9	10	4	8	7	9	7	2
AAEL000109	228	242	172	237	0	0	1	3	27	34	8	63
AAEL000113	5.00001	6	1	3	3	3.00003	1.00001	5	1.00001	4	2	2.00002
AAEL000116	382	505	469	630	676	721	529	644	555	595	672	613
AAEL000117	0	2.0001	1	1	2.00006	0	1.99999	1.99996	0.999999	4.00006	0.99986	0
AAEL000122	1159	1457	1294	1850	1584	1871	1545	1668	1385	1439	1619	1653
AAEL000123	3	2	2	9	6	6	4	2	2	5	5	5
AAEL000124	293	138	173	231	162	115	109	125	393	240	118	154
AAEL000128	1941	2977	2124	3498	3047	2807	2811	2866	3287	3355	3447	3502
AAEL000134	41	42	34	56	49	84	41	73	73	99	130	110
AAEL000139	0	0	1	0	1	0	1	0	0	1	1	1
AAEL000140	558	703	564	817	783	978	822	861	746	686	833	872
AAEL000146	63	95	62	67	64	79	51	90	46	55	48	56
AAEL000148	254	397	303	481	532	599	472	592	423	453	453	507
AAEL000149	811	1175	1024	1540	1852	2009	1500	1898	1509	1554	1607	1700
AAEL000151	4	1	3	2	5	2	2	6	3	3	2	3
AAEL000152	487	680	381	712	396	439	354	358	546	607	523	575
AAEL000154	419	502	430	657	443	521	443	445	435	383	427	453
AAEL000157	1040	1384	1310	1915	1253	1595	1262	1453	1214	1193	1246	1445
AAEL000162	32	33	32	66	17	34	23	25	51	39	31	42
AAEL000165	620	1803	575.003	2780.05	1548.05	665.035	1363.01	721.024	1815.04	1903.01	1509	2169
AAEL000166	30	40.9999	53	59	68	81.9999	88	105	76	68	78	94
AAEL000170	306	378	324	525	527	472	481	490	459	433	479	556
AAEL000172	5345	6674	6570	8445.92	9079.93	11271.9	9560.98	9647.96	7922.94	7690.98	9453	9421
AAEL000174	191	238	258	337	418	434	420	417	397	296	394	421
AAEL000176	46	100	177	77	57	68	66	58	63	53	40	44
AAEL000181	2577	3369	2642	3937	3736	4154	3825	4094	3965	3600	4192	4000
AAEL000184	139	262	153	311	298	341	281	421	284	316	280	304
AAEL000186	940	1808	1289	2316	2180	1780	2074	2096	2402	2128	1924	2409
AAEL000187	194	290	254	282	299	345	281	332	221	332	290	285
AAEL000188	198	288	175	415	258	291	131	308	239	285	196	322
AAEL000193	2213	2775	2392	3256	4034	4937	4699	4878	3609	3606	4116	4309
AAEL000195	6	9	3	5	3	6	10	8	7	4	4	5
AAEL000201	380	549.992	401.997	662	696.991	986	562	754	568.998	664	623	687
AAEL000203	0	0	0	1	1	0	0	0	1	2	0	0
AAEL000215	332	426	407	570	491	600	527	584	554	608	561	589
AAEL000216	2	4	6	12	0	3	4	6	5	4	4	2
AAEL000221	358	796	583	969	956	885	935	828	951	979	842	1096
AAEL000224	6	7	2	8	5	9	8	10	6	7	6	5
AAEL000235	1480	1997	1624	2428	2441	2620	2029	2542	2142	2177	2494	2247
AAEL000236	7	7	6	11	8	5	8	6	10	7	9	7
AAEL000238	3	6	0	0	8	7	5	10	6	6	4	2
AAEL000239	58	95.5675	60.6215	103.777	52	53.915	49.6036	79	99.4728	106	107.708	78
AAEL000240	747	1176	891	1362	1285	1220	1097	1194	1145	1282	1189	1316
AAEL000242	655	840	645	804	56	73	36	54	579	614.999	526	617
AAEL000243	54	27	27	51	19	10	13	18	21	17	6	34
AAEL000245	165	457	329	499	571	597	605	910	586	616	457	447
AAEL000246	716	994	1075	1267	1145	1599	1186	1425	1170	1277	1275	1138
AAEL000247	18	18	25	38	3	2.99997	3	2	6.99996	12	9.9999	3.99994
AAEL000249	21	29	11	9	18	18	16	17	16	17	13	9
AAEL000250	22	19	8	22	22	32	17	20	12	19	9	17
AAEL000251	5	6.43253	14.3785	7.22285	3	2.08502	7.39645	5	4.5272	1	23.2923	14
AAEL000254	10	19	18	17	9	19	24	4	19	15	15	21
AAEL000255	130	283	231	315	389	394	347	445	323	342	365	350
AAEL000257	1802	2405	2005	2853	1859	2011	1852	1841	2368	2290	2590	2426
AAEL000258	1368	1989	1421	2352	2442	2571	2242	2607	2277	2275	2196	2115
AAEL000260	385	523	487	643	568	749	553	676	579	650	688	668
AAEL000261	337	386	375	503	428	526	445	527	341	374	393	392
AAEL000263	1115	1107	1256	1477	1214	1536	1746	1243	1242	1234	1980	1584
AAEL000265	108	158	94	160	142	155	121	126	135	217	151	175
AAEL000266	2	4	0	5	35	70	35	33	13	13	14	9
AAEL000267	311	459	413	552	687	881	794	602	575	638	637	621
AAEL000268	5	10	8	14	8	10	4	11	3	8	5	5
AAEL000272	172	268	190	319	337	354	321	401	324	365	296	387
AAEL000275	1588	1963	1585	2484	2611	3048	2702	2729	2302	2045	2606	2487
AAEL000278	1836	2545	1894	3081	2747	3215	2976	3529	2875	3004	2841	3135
AAEL000282	170	218	205	274	276	333	307	305	277	242	292	239
AAEL000283	10	16	4	17	20	16	18	18	24	33	14	32
AAEL000284	362	544	447	588	804	809	654	678	610	659	646	552
AAEL000285	7	11	9	14	11	11	14	11	15	9	9	16
AAEL000287	233	329	283	435	527	566	445	465	479	427	444	474
AAEL000290	243	316	227	366	383	402	296	410	357	381	396	396
AAEL000292	194	244	219	305	303	318	233.013	277	189	225	254	255
AAEL000299	470	653	576	852	494	613	484	633	576	597	686	601
AAEL000305	121	172	148	181	69	105	71	85	97	148	193	166
AAEL000308	31	44.9999	14	45	23.9999	27.9999	16	7	37	64.9999	33.9999	44.9999
AAEL000312	5	9	5	14	22	10	15	14	7	10	6	6
AAEL000315	581	808	540	915	903	1074	860	986	763	826	912	909
AAEL000316	253	634	219	1061	746	270	594	337	929	859	623	1086
AAEL000322	193	237	183	238	344	420	243	353	219	273	268	289
AAEL000324	202	199	163	225	460	604	494	459	158	167	334	283
AAEL000327	444	610	546	729	1061	1194	1026	1151	773	757	919	886
AAEL000329	10	6.00008	11	13	10.0001	5.00007	8	6	10	9.00008	10.0001	9.00009
AAEL000334	20.9999	44	28	40	43	57	28	52	43	66	47	34
AAEL000337	369	427	414	513	565	665	491	560	485	493	554	585
AAEL000338	29	46	37	56	94	86	67	67	81	61	41	65
AAEL000341	14	17	12	13	24	42	14	41	9	17	15	19
AAEL000342	73	132	102	129	244	229	209	293	93.9998	155	127	140
AAEL000343	2176	2445	2641	3363	3810	4428	3900	4414	3021	3046	3803	3923
AAEL000351	1.00012	4.00018	0	4.00016	1.00024	1.00064	1.00012	1	1.00021	6.00014	1.00013	2.00023
AAEL000354	217	261	207	299	376	456	311	429	259	235	328	288
AAEL000360	8.00043	2.00052	3.00057	6.00051	2.00084	7.00068	7.00066	7.00064	8	8.00077	1.00048	1.00087
AAEL000377	0	0	1	0	0	1	1	0	0	0	1	1
AAEL000382	36	44	47	62	1	1	1	3	21	16	22	16
AAEL000384	1	2	0	2	2	1	0	10	1	1	0	1
AAEL000387	3	6	7	2	35	17	19	15	21	14	17	9
AAEL000395	1513	1941	1496	2302	2266	3000	2147	2584	2023	2123	2035	2120
AAEL000396	582	698	647	831	698	901	803	870	728	735	885	907
AAEL000397	168	151	121	141	50	58	28	25	58	106	116	71
AAEL000399	2	6	0	7	2	7	4	2	6	11	10	13
AAEL000401	155	226	185	217	251	232	232	230	250	246	224	238
AAEL000403	311	421	367	478	576	557	626	622	513	528	533	543
AAEL000405	218	372	327	471	408	437	510	408	443	459	525	529
AAEL000407	126	315	234	373	378	399	302	428	270	409	318	333
AAEL000411	623	890	762	1126	1124	1245	993	1132	929	1016	1050	1058
AAEL000414	3	1	1	4	3	1	3	3	3	4	5	3
AAEL000416	1799	2022	2295	2363	2951	3704	3346	3188	2558	2952	2944	3153
AAEL000418	498	927	604	1081	1022	923	873	880	1094	1072	916	986
AAEL000419	40	104	47	83	70	50	51	58	43	83	60	50
AAEL000421	480	637	541	707	756	973	798	811	623	680	804	812
AAEL000424	4333	6898	4513	7733	7337	7064	6724	6886	7494	8093	7312	7669
AAEL000425	89	107	115	134	113	135	101	139	103	116	106	91
AAEL000429	520	613	552	798	653	771	631	737	640	657	751	724
AAEL000431	870	1208	899	1462	1293	1362	1113	1246	1121	1313	1058	1202
AAEL000436	2347	2819	1866	3168	2787	2961	2574	2624	2539	2856	2772	2325
AAEL000438	590	880	508	1114	1015	540	1127	571	1075	1062	999	1009
AAEL000439	328	414	369	519	538	676	477	568	402	436	520	556
AAEL000441	29	22	28	31	9	16	15	11	22	38	31	32
AAEL000442	13594	13863	16564	17469	15889	26150	16824	19624	14864	14220	19167	17567
AAEL000448	1155	1657	1210	2167	1911	1810	1845	1900	1678	1856	1895	1978
AAEL000450	913	1428	1170	1681	1630	1858	1703	1678	1659	1675	1851	1869
AAEL000452	1072	1393	1141	1702	1672	1809	1605	1628	1811	1802	1827	1858
AAEL000455	17	34	21	36	19	17	7	24	19	19	18	20
AAEL000457	4	4	2	4	18	18	24	22	9.00034	10.0003	12.0001	17
AAEL000464	336	464	343	439	727	810	548	767	597	542	609	624
AAEL000465	158	284	218	399	368	415	363	322	330	420	391	378
AAEL000468	1180	1692	1202	1990	2068	2357	1864	2258	1988	2116	1798	2132
AAEL000474	23	45	35	34	29	69	55	47	30	57	52	35
AAEL000475	314	435	281	514	564	520	406	490	443	510	479	461
AAEL000476	172	289	265	336	345	364	289	376	332	320	342	388
AAEL000484	5	2	1	7	7	16	4	8	8	13	15	2
AAEL000495	41	51	56	84	28	20	23	39	41	48	45	38
AAEL000496	12	17	13	23	21	15	15	16	20	13	20	51
AAEL000498	15	30	21	32	18	27	24	12	17	23	22	20
AAEL000502	8	12	8	21	89	93	115	116	51	44	34	45
AAEL000504	3	11	24	11	18	15	28	33	19	19	35	12
AAEL000507	4	9	3	6	5	3	5	2	6	5	6	14
AAEL000508	46	52	51	81	13	24	18	22	13	18	19	26
AAEL000509	1188	1452	1236	1597	1581	2406	1484	1914	1487	1599	1753	1706
AAEL000510	1331	2097	1666	2371	2343	2879	2433	2685	2258	2378	2202	2701
AAEL000512	56	92	111	154	68	88	54	102	114	104	83	82
AAEL000519	0	0	2	6	3	9	3	6	3	1	2	5
AAEL000521	0	0	0	1	0	2	1	3	1	1	0	0
AAEL000523	79	143	285	178	188	254	468	220	196	180	527	189
AAEL000528	36	59	56	132	54	55	51	55	60	69	60	71
AAEL000529	0	1	1	1	1	3	1	2	1	3	0	2
AAEL000530	191	304	160	382	403	259	350	315	338	350	308	324
AAEL000533	14	0	1	0	0	2	2	0	0	1	0	0
AAEL000534	4	5	2	2	3	0	0	0	2	0	0	1
AAEL000536	20	24	33	48	26	31	32	31	27	30	25	29
AAEL000543	243	344	147	366	391	235	315	224	272	333	303	333
AAEL000544	0	7	1	4	13	5	1	0	0	0	3	4
AAEL000545	178	278	147	345	188	228	132	234	112	264	166	134
AAEL000546	134	243	157	333	257	165	243	247	276	314	208	326
AAEL000547	0	1	1	4	0	0	2	0	1	1	0	0
AAEL000550	701	860	637	1149	1515	1618	1223	1408	1062	1145	1210	1265
AAEL000554	2	1	1	0	1	2	2	4	7	3	2	3
AAEL000556	2	1	0	0	0	1	0	0	0	1	1	0
AAEL000558	301	457	401	551	450	686	498	619	531	503	530	607
AAEL000561	155	245	160	282	307	288	273	253	297	332	284	320
AAEL000563	26	49	33	57	141	75	149	121	40	37	20	49
AAEL000564	3254	4032	3404	5005	5092	4966	5131	4942	4809	4669	5411	5139
AAEL000566	55	78	50	84	446	260	363	320	171	147	145	345
AAEL000569	509	694	645	723	971	1010	910	943	569	725	638	719
AAEL000571	23	59	57	55	36	44	38	44	34	23	40	28
AAEL000576	8	10	7	14	19	36	37	22	9	9	21	18
AAEL000579	486	644	519	795	659	830	594.001	683.002	622	649	751	714
AAEL000580	1.99999	4	7.99976	4.99972	5	3.99999	1.99999	1.99997	5.99999	5	2.99999	5.99977
AAEL000582	5	1	6	15	5	3	2	2	11	7	2	19
AAEL000584	1814	2481	1723	2910	3076	2851	2898	2865	2478	2642	2827	2793
AAEL000585	15	10	6	10	42	57	24	32	10	10	12	13
AAEL000590	1218	1354	1145	1493	1606	1820	1446	1494	1548	1564	1804	1674
AAEL000594	528	688	517	853	815	762	726	723	784	806	742	867
AAEL000595	26	30	25	42	31	50	29	36	35	33	23	25
AAEL000596	7	8	15	14	239	115	194	93	29	23	59	47
AAEL000597	259	375	349	436	574	650	703	716	521	419	544	469
AAEL000599	32	51	26	55	33	35	28	39	33	40	30	39
AAEL000600	5	9	6	14	21	17	12	11	12	8	18	17
AAEL000603	4	4	5	7	3	1	2	3	4	6	5	8
AAEL000604	2975	4083	3896	5379	5542	6113	5416	5733	5622	5127	6490	6462
AAEL000605	222	269	242	346	402	454	400	463	292	321	331	382
AAEL000609	43	50	34	66	36	38	37	26	56	52	41	40
AAEL000613	4	13	6	9	1	0	0	0	7	7	3	8
AAEL000618	138	200	105	209	175	63	127	96	182	229	193	149
AAEL000623	3	3	0	3	6	5	1	4	3	3	4	4
AAEL000626	162	413	284	563	428	267	355	315	402	468	408	525
AAEL000630	0	3	1	3	24	15	25	25	17	4	10	9
AAEL000631	19	22	22	21	12	2	4	11	29	16	11	22
AAEL000633	1	2	1	8	0	4	1	1	2	2	1	2
AAEL000634	1173	1529	1288	1968	1671	1863	1602	1751	1846	1856	1907	2027
AAEL000637	10	9	9	22	0	3	2	2	21	4	9	7
AAEL000643	536	713	554	819	1248	1243	1152	1175	839	893	787	696
AAEL000644	34	51	28	63	14	25	23	24	47	37	33	29
AAEL000645	411	600	516	728	638	740	712	619	665	664	720	806
AAEL000646	2	4	5	6	4	7	3	3	6	8	6	5
AAEL000649	459	734	589	767	853	954	829	808	736	714	912	877
AAEL000652	17	34	9	31	14	3	13	11	13	19	16	29
AAEL000656	187	258	208	285	256	299	254	269	269	282	288	296
AAEL000661	418	502	484	658	708	872	744	754	573	587	801	768
AAEL000663	576	792	435	895	1127	1184	845	1135	854	934	886	903
AAEL000666	188	356	240.992	422.995	321	390	285	340	321	428	355	330.994
AAEL000669	0	0	0	2	0	0	1	0	1	0	0	0
AAEL000670	828	1614	1155	1425	1061	866	1396	720	1184	993	1014	931
AAEL000672	3166	4237	3679	4869	4634	5556	4805	4843	4191	4425	5018	5641
AAEL000673	357	496	353	633	635	855	637	701	698	749	735	721
AAEL000682	2275	2513	2431	3143	3129	3769	3366	3361	3159	3139	3746	4104
AAEL000683	30	20	12	12	8	13	14	9	14	49	17	25
AAEL000685	200	301	303	296	492	666	451	522	359	351	409	413
AAEL000689	53	109	50	146	115	82	100	77	117	107	87	122
AAEL000692	287	509	361	517	803	850	674	700	634	729	657	644
AAEL000697	295	305	306	340.999	338	394.999	287	312	346	335	377	359
AAEL000698	207	226	230	325	326	432	285	386	229	295	299	292
AAEL000699	684	829	722	1015	1011	1093	834	1017	902	862	1042	1088
AAEL000709	3928	5421	4382	6204	7029	7948	6182	7302	6027	6543	6631	7465
AAEL000714	55	110	62	133	63	88	42	70	75	90	45	66
AAEL000715	24	29	14	33	28	25	15	24	28	37	18	28
AAEL000716	1388	2039	1211	2074	1464	1449	1238	1514	1900	2125	1944	1840
AAEL000717	9	15	13	13	130	251	212	112	30	50	48	30
AAEL000719	816	1118	875	1331	1199	1586	1129	1421	1205	1284	1198	1331
AAEL000720	157	357	236	357	441	451	477	398	432	444	414	437
AAEL000721	72	111	104	148	57	55	35	61	103	144	123	118
AAEL000723	23	19	20	38	29	33	16	32	21	16	10	24
AAEL000724	329	469	417	514	399	436	406	291	520	556	463	612
AAEL000729	141	151	146	213	231	269	223	231	202	217	206	232
AAEL000730	3177	3729	3338	4778	5525	6517	5421	5766	4537	4489	5010	5144
AAEL000733	29	45	19	39	73	45	45	28	22	31	20	15
AAEL000739	2461	3003	2858	3888	3412	4720	3660	3976	3480	3712	4120	4156
AAEL000747	607	773	714	856	946	1264	918	1065	832	800	888	934
AAEL000751	4	4.03958	3.04466	5.02257	3.01808	5.10229	1.01826	5.08031	3.01316	4.07478	0	11.0903
AAEL000753	807	1252	1006	1435	1498	1939	1234	1325	1574	2178	1446	1447
AAEL000755	330	648	438	644	711	668	672	653	756	705	635	747
AAEL000760	128	271	115	263	216	156	186	159	263	226	221	278
AAEL000762	35	35	26.0048	40	34	34	25	30	49	36	31	28
AAEL000769	226	374	325	478	511	635	437	547	403	403	354	423
AAEL000776	4691	5199	4798	6380	4284	5738	4655	5473	4713	4270	5328	5333
AAEL000780	22	32	23	51	17	20	9	18	31	35	30	60
AAEL000781	104	122	126	169	196	200	162	208	122	114	130	119
AAEL000785	435	715	739	942	1117	1106	992	948	891	859	903	943
AAEL000787	186	302	203	395	383	345	287	311	279	303	288	302
AAEL000788	147	223	121	239	241	219	159	234	286	253	236	278
AAEL000793	261	23	3	1	195	16	303	7	366	101	2	64
AAEL000795	9268	12992	11701	16361	14208	16069	11228	14416	13807	15452	15614	14364
AAEL000797	12	20	11	15	49	17	34	19	22	30	20	26
AAEL000801	1	3	0	2	1	0	0	3	0	0	1	0
AAEL000809	10	18	11	16	26	20	11	24	20	8	6	12
AAEL000813	0	0	3	0	6	5	3	1	2	4	3	4
AAEL000820	103	233	132	278	252	181	228	211	227	277	203	221
AAEL000821	13	32	20	55	13	8	18	23	15	35	14	24
AAEL000822	485	647	606	802	677	885	721	808	806	734	789	748
AAEL000824	1886	1996	2441	2892	2892	3300	3323	3307	2932	2580	3475	3617
AAEL000826	0	0	0	2	0	0	2	1	2	2	0	0
AAEL000827	1	0	0	0	1	1	1	1	1	1	0	1
AAEL000834	613	1539	601	1048	1081	619	990	528	1182	1205	871	2000
AAEL000842	113	137	84	175	143	286	115	65	208	163	153	118
AAEL000844	660	1217	1069	1474	1147	1631	1069	1328	1370	1339	1219	1149
AAEL000845	1179	1760	1461	2004	1572	2125	1570	1688	1849	1861	1986	1578
AAEL000846	0	0	2	1	4	0	1	0	2	1	1	2
AAEL000850	312	412	239	399	480	438	457	389	533	557	472	575
AAEL000851	444	575	391	710	528	538	428	491	698	690	590	608
AAEL000855	27	55	28	49	26	20	28	20	47	46	49	42
AAEL000856	1495	2168	1784	2647	2064	2678	2021	2398	2544	2605	2542	2592
AAEL000857	2704	3444	3216	4212	4097	4773	4490	4355	4000	3693	4528	4808
AAEL000863	3	11	4	30	22	14	33	23	25	19	16	26
AAEL000867	358	451	292	501	624	560	541	561	456	544	473	549
AAEL000869	2	0	0	0	0	1	0	0	1	1	1	1
AAEL000871	1	0	1	0	0	1	1	0	2	1	0	1
AAEL000873	1.00069	1	1.00084	3	3.00006	0	3.0002	2.00085	2.0001	1.00165	1	1.00143
AAEL000874	323	412	331	446	227	269	292	226	336	351	445	364
AAEL000875	705	922	749	1018	975	1088	852	965	782	982	914	861
AAEL000878	0	0	0	3	3	6	3	10	4	1	3	0
AAEL000881	0	1	1	1	0	1	1	0	0	1	1	1
AAEL000885	433	757	801	747	515	789	684	579	655	677	794	573
AAEL000886	22.0003	30	13.0004	41	22.0001	22.0001	26.0001	26.0004	25	52.0008	40	37.0007
AAEL000890	1	0	0	0	0	0	2	0	0	0	1	0
AAEL000893	59	91	48	99	69	115	53	86	108	80	69	76
AAEL000894	32.0003	63	46.0004	52	11.0001	20.0001	11.0001	22.0004	9.00005	10.0008	16	16.0007
AAEL000896	0	3	1	2	2	5	3	3	0	1	2	1
AAEL000897	150	288	139	285	309	215	297	241	249	321	278	287
AAEL000899	231	316	210	318	275	256	218	277	257	267	275	285
AAEL000900	209	261	219	372	356	437	330	405	321	343	358	409
AAEL000903	255	511	384	596	643	710	534	530	619	582	569	612
AAEL000912	34	38	21	54	23	17	21	23	26	41	25	52
AAEL000918	424	556	512	712	780	1057	811	917	863	982	931	855
AAEL000921	0	1	0	0	0	0	2	0	0	0	1	0
AAEL000924	903	1184	1123	1517	1222	1521	1343	1397	1074	1016	1336	1473
AAEL000925	839	1046	805	1251	954	1069	866	977	973	919	961	1000
AAEL000926	4.00035	7	1.00042	7	5.00006	1.0001	5.0001	2.00042	7.00005	7.00083	4	2.00071
AAEL000928	2	3	2	5	5	1	3	4	10	5	5	8
AAEL000932	4	4	2	4	2	2	1	3	7	0	2	3
AAEL000936	81	144	105	201	127	162	113	125	155	163	144	165
AAEL000937	1	2	4	3	5	5	2	7	4	2	3	4
AAEL000938	251	301	204	311	282	329	264	301	234	280	282	260
AAEL000939	161	236	246	293	268	333	292	286	295	239	341	359
AAEL000943	92	170	89	175	164	136	133	144	178	184	153	181
AAEL000947	31	70	53	68	127	186	101	189	74	109	99	91
AAEL000949	1282	1413	1266	1715	1855	1952	1958	2094	1649	1609	1851	1770
AAEL000950	3127	4623	3061	4860	6876	6657	6579	6222	5094	5569	5613	5641
AAEL000961	8394	11056	10382	11832	11463	16190	13079	13055	10107	10316	12316	12720
AAEL000962	23	49	32	50	309	514	464	415	52	42	49	40
AAEL000964	32	39	26	42	43	23	44	28	41	31	35	43
AAEL000970	2231	2735	2656	3582	3984	4171	4241	4154	3739	3308	4302	4896
AAEL000973	351	430	264	589	501	434	389	440	445	436	441	539
AAEL000980	476	580	485	715	853	1012	849	939	797	832	855	927
AAEL000982	460	623	522	816	988	929	845	829	868	884	840	919
AAEL000983	429	649	511	783	730	850	638	763	765	879	783	751
AAEL000984	2110	2606	2594	3153	2960	3469	3451	3160	2951	2687	3738	3491
AAEL000985	443	619	509	703	1630	1816	1576	1843	568	687	662	768
AAEL000994	3351	4329	3712	5085	5199	5490	5668	4516	6138	5112	5999	6229
AAEL000996	1263	1618	1284	2021	1718	1970	1548	1882	1598	1864	1831	1956
AAEL000999	739	992	792	979	2133	2633	1889	2326	996	1239	1151	1236
AAEL001001	150	231	177	251	299	231	237	234	242	274	246	316
AAEL001008	363	458	351	543	696	542	555	497	507	565	516	558
AAEL001010	1	4	4	2	5	3	5	4	3	2	2	4
AAEL001015	60	88	52	109	96	110	69	76	80.0003	119	77.0005	98.0001
AAEL001016	500	727	885	871	622	927	554	640	1138	877	895	881
AAEL001031	28	62	29	70	54	32	32	49	38	55	36	25
AAEL001032	1842	2111	1669	2571.01	2530	2966	2623	2464	2397.01	2394	2634	2914
AAEL001033	218	253	208	341	339	406.999	296	351	264	340	280	291
AAEL001038	278	473	313	534	506	548	418	520	463	518	475	506
AAEL001050	7	6	4	6	12	13	4	10	6	7	9	2
AAEL001059	0	3	0	0	32	29	12	19	13	5	15	7
AAEL001060	49	78	54	107	286	329	449	384	225	244	278	250
AAEL001063	1	5	0	3	2	3	3	1	0	3	1	0
AAEL001067	45	92	59	90	25	26	13	13	37	30	42	51
AAEL001068	23	22	13	30	15	26	11	17	14	15	11	13
AAEL001071	76	108	72	130	278	241	157	186	167	183	140	157
AAEL001073	25	48	42	60	128	158	81	112	82	103	59	64
AAEL001074	306	297	273	292	389	484	369	430	179	286	243	298
AAEL001076	58.9999	101	87	135	204	200	181	242	138	150	145	137
AAEL001084	59	109	51	95	124	99	91	108	122	89	94	318
AAEL001086	372	515	447	633	669	755	694	705	685	649	671	783
AAEL001087	525	907	421	1264	1406	1126	1402	1056	955	1090	1290	1010
AAEL001089	508.518	354.722	344.215	775.926	1040.98	1258.19	832.756	1111.98	887.19	1129.32	1008	1058.98
AAEL001090	55	142	86	167	103	116	106	128	154	139	146	186
AAEL001092	620	1039	572	1037	1576	1815	1408	1675	1030	1230	1100	981
AAEL001095	111	146	101	210	184	113	128	130	187	135	173	215
AAEL001096	0	0	0	1.00002	0	0	0	1	1.00001	0	0	0
AAEL001099	1689	2157	1677	2539	2779	3844	2974	3314	2406	2567	2912	3141
AAEL001100	452	759	329	889	1160	613	815	615	774	767	744	966
AAEL001105	449	729	597	820	765	797	564	803	872	975	791	922
AAEL001106	13	34	27	28	49	38	38	69	48	38	43	36
AAEL001116	281	395	242	423	236	285	136	257	297	393	259	339
AAEL001118	3	4	2	5	1	6	4	5	7	6	4	2
AAEL001119	615	780	660	972	1196	1105	1130	1121	982	933	1050	1106
AAEL001123	0	1	0	2	0	1	1	0	0	0	1	0
AAEL001126	4775	6638	4918	7467	8396	9047	7259	9040	7547	7895	7653	7737
AAEL001127	42	55	46	51	130	146	124	142	69	39	29	42
AAEL001129	1958	2105	1807	2640	3358	3617	2948.01	3322.02	2419	2475.02	2633.01	2728.02
AAEL001130	1	0	3	8	1	0	0	1	1	2	1	4
AAEL001131	274	382	305	476	148	206	112	162	312	416	308	362
AAEL001137	1	0	1	1	0	5	3	2	0	1	0	0
AAEL001139	14	8	19	18	21	13	13	16	14	16	12	12
AAEL001140	77	61	73	86	45	73	35	55	80	112	68	69
AAEL001141	3985	5557.99	4758	7178.99	6765.99	7961	7669	7330.99	6741.99	6262	7236	7723
AAEL001142	703	898	706	1135	1553	1808	1412	1701	1123	894	1049	997
AAEL001148	26	28	31	46	20	27	18	61	36	41	48	45
AAEL001152	426	559	502	716	641	786	526	664	690	672	660	759
AAEL001155	139	245	187	274	373	368	355	377	287	312	300	292
AAEL001156	194	412	529	402	89	121	107	83	254	301	315	404
AAEL001162	8	29	18	23	24	39	35	38	39	50	32	34
AAEL001163	147	245	172	283	223	113	243	101	281	220	263	272
AAEL001167	123	134	106	150	164	110	110	137	182	216	178	185
AAEL001168	412	585	519	733	557	524	550	562	762	675	698	806
AAEL001170	317	481	310	503	543	471	385	524	461	565	507	587
AAEL001172	118	169	125	217	121	130	113	132	181	175	155	151
AAEL001175	741	954	916	1225	1238	1499	1052	1274	1051	1077	1046	1152
AAEL001176	2591	3972	2367	4334	4810	4090	5446	3627	4836	3908	5038	4780
AAEL001178	11	11	6.00033	43.0001	10.0001	10	10	4.00006	7	22.0001	17	12
AAEL001181	51	70	39	107	35	24	24	38	38	42	22	35
AAEL001187	1540	1692	1724	2422	2181	2673	1824	2369	1952	2156	2225	2206
AAEL001189	30	33.0018	22.0027	50	22	20	26.0004	14	54	26	51.0001	42.0044
AAEL001192	31	68	36	52	41	46	43	47	47	52	32	68
AAEL001195	8.00315	10	2.00211	8.00308	17.0044	24.0037	12.0024	23	9.00315	13.0034	12.0044	11
AAEL001196	14	38	10	45	16	30	9	28	32	10	48	38
AAEL001200	138	174	138	215	339	316	350	287	266	282	281	305
AAEL001201	661	897	582	1047	1098	905	860	967	973	1060	1025	1106
AAEL001203	8	15	13	20	17	19	10	16	10	18	11	10
AAEL001207	159	207	177	307	282	274	286	253	268	254	348	406
AAEL001208	167	278	352	392	43	60	61	76	209	110	153	185
AAEL001219	5	7	5	13	15	10	9	12	8	14	6	2
AAEL001227	3	4.00005	0	6	20.0001	80.0001	19	33.0001	21	12.0001	37.0001	52.0001
AAEL001228	9	6	3	9	2	6	4	5	8	1	3	6
AAEL001231	54	49	46	68	33	60	48	90	123	122	134	132
AAEL001233	29	50	27	58	132	133	186	86	49	47	89	119
AAEL001236	1070	1503	1138	1804	1713	1559	1474	1523	1632	1674	1691	1929
AAEL001237	0	0	0	1	2	3	0	0	0	2	0	0
AAEL001240	31	31	29	54	20	14	23	11	23	19	21	16
AAEL001241	101	123	67	131	57	37	51	30	146	170	126	126
AAEL001243	72	125	77	123	118	173	108	162	159	168	135	148
AAEL001244	1608	2053	1790	2506	2414	3143	2364	2579	2610	2415	2571	3073
AAEL001246	154	242	226	315	394	467	298	311	313	340	393	386
AAEL001248	2	1	7	8	4	4	4	6	1	7	4	6
AAEL001249	219	371	316	477	424	521	446	485	491	517	509	603
AAEL001252	540	686	602	834	785	885	608	771	718	624	642	622
AAEL001254	1175	1603	1463	2008	2097	2387	2293	2432	2130	2103	2354	2305
AAEL001255	800	977	786	1341	917	954	812	782	1001	985	940	1027
AAEL001256	1	3	1	3	1	3	2	2	1	0	3	1
AAEL001267	75.0019	131.001	73.0005	126.002	126.003	157.002	115.002	145.002	119.002	131.004	103.001	110.001
AAEL001268	266	370	182	603	151	210	64	349	257	183	60	111
AAEL001271	566	1177	597	1314	1082	548	883	571	1129	1340	1114	2227
AAEL001273	1854	2553	2155	3012	2706	3037	2952	2654	2960	2596	3221	3302
AAEL001278	3	6	5	6	2	4	1	2	5	6	0	7
AAEL001287	385	648	363	678	566	497	367	402	505	667	540	520
AAEL001292	2	0	0	3	6	4	2	7	0	4	3	3
AAEL001294	121	84	71	125	236	196	137	134	147	168	108	144
AAEL001295	228	353	194	407	475	454	396	390	386	550	412	376
AAEL001299	44	59	51	91	92	97	88	108	71	79	69	79
AAEL001304	336	440	445	559	535	807	553	622	492	550	520	565
AAEL001307	67	107	66	109	103	109	73	103	124	143	107	102
AAEL001309	0	0	3	4	28	13	14	9	8	3	5	4
AAEL001313	0	0	1	0	1	0	0	0	0	0	1	1
AAEL001314	250	562	399	714	663	783	702	599	712	901	605	769
AAEL001315	716	785	721	975	1969	2351	1669	1791	961	1081	1009	1105
AAEL001316	27	34	24	28	39	48	25	31	22	40	40	28
AAEL001319	23	18	22	23	46	30	31	32	25	38	12	20
AAEL001321	2997	4548	3736	5721	4954	5810	4697	5766	5262	5260	5456	5864
AAEL001326	115	180	148	218	234	290	245	243	210	209	239	263
AAEL001328	546	1384	637	1582	1465	1055	1611	1219	1141	1100	955	1551
AAEL001332	366	500	448	580	592	842	679	619	557	554	559	611
AAEL001333	3	7	1	3	5	2	3	2	4	3	2	8
AAEL001334	405	732	484	703	565	641	447	549	646	736	616	775
AAEL001339	2156	2500	2060	2911	2692	2944	2261	2506	2470	2625	2662	2782
AAEL001340	26	17	13	72	24	15	17	15	21	20	16	10
AAEL001341	880	1625	1163	1719	1632	2060	1273	1792	1523	2096	1478	1496
AAEL001343	25.9987	40	13	26.991	37	37	47	33	32.9928	20	27.9987	28.9996
AAEL001344	24	16	18	26	12	20	15	22	25	20	33	25
AAEL001345	1	13	10	5	7	12	1	3	9	5	6	5
AAEL001346	67.0003	93	71	155.002	35	47	43	33	90.0018	125	80.0003	84.0001
AAEL001349	74	66	51	127	108	174	109	110	108	94	87	72
AAEL001355	249	417	221	593.001	417	290	466	358	438.001	587	426	446
AAEL001357	1483	1739	1642	2238	2220	3122	2437	2746	2170	2397	2703	2855
AAEL001359	381	414	395	569	683	732	658	769	519	598	688	765
AAEL001361	2198	2512	2055	3425	3371	3446	3512	3151	3148	3080	3726	3753
AAEL001364	43	18	29	30	45	44	42	37	23	28	48	46
AAEL001366	214	447	295	421	598	634	520	618	563	549	518	569
AAEL001367	146	212	194	245	286	401	281	352	318	273	298	303
AAEL001368	24	45	26	53	49	54	43	42	57	56	50	54
AAEL001370	146	202	214	201	95	103	130	94	259	138	211	155
AAEL001372	4031	4525	4211	6057	5576	6482	5741	6027	5413	5212	6075	6444
AAEL001373	18	14	9	23	17	16	14	18	11	8	22	11
AAEL001374	51	59	32	96	110	64	63	65	55	74	77	68
AAEL001379	1461	1975	1555	2195	2245	2337	2263	2259	2103	2116	2317	2332
AAEL001381	382	469	382	621	706	830	689	795	556	567	608	598
AAEL001387	128	159	139	181	150	188	197	192	191	168	268	241
AAEL001391	37	47	36	60	48	45	46	56	44	47	57	53
AAEL001392	5	8	8	23	149	25	20	7	20	42	37	260
AAEL001399	622	740	561	803	1161	1501	1119	1412	976	1284	1108	1102
AAEL001400	229.679	567.892	357.62	578.103	408.678	356.267	375.475	286.221	460.794	506.623	432.136	434.47
AAEL001407	407	692	472	721	844	811	716	862	819	876	697	754
AAEL001410	631	964	820	941	1048	1500	1199	1310	1035	973	1148	1298
AAEL001412	401.321	631.108	449.38	700.897	752.322	726.733	566.525	697.779	641.206	600.377	652.864	685.53
AAEL001417	1090	1607	1065	2091	2451	2357	1812	2217	2189	2578	1919	1858
AAEL001424	383	481	420	595	717	773	570	684	652	612	712	686
AAEL001425	299	515	451	623	940	917	686	755	653	630	651	700
AAEL001428	14	16	22	24	15	21	15	13	10	19	16	17
AAEL001433	115	192	116	220	113	116	75	113	154	132	132	172
AAEL001435	12	20	12	24	22	20	15	14	24	16	18	22
AAEL001437	12	28	24	28	34	41	20	43	23	37	38	24
AAEL001438	63	89	63	149	68	100	74	99	71	121	89	79
AAEL001442	102	136	96	197	366	484	339	327	480.999	281	398	291
AAEL001444	31	58	35	79	50	67	70	89	50	56	53	49
AAEL001449	94	122	136	231	205	225	174	222	123	165	185	188
AAEL001451	209	333	253	359	437	412	414	385	373	399	408	409
AAEL001452	4	3	1	3	0	3	3	3	2	2	3	0
AAEL001455	1159	1363	1392	1815	1359	1795	1099	1473	1657	1440	1587	1756
AAEL001457	10	27	14	33	9	10	14	14	18	20	15	24
AAEL001458	61	107	73	116	55	76	53	58	99	96	97	79
AAEL001459	90	150	85	163	367	300	251	301	278	338	294	303
AAEL001461	1	1	3	2	0	4	0	0	3	4	1	1
AAEL001463	13	23	31	59	58	34	48	49	61	51	48	52
AAEL001464	258	329	232	357	334	479	297	465	310	311	302	342
AAEL001472	484	679	575	840	808	1033	714	1097	809	846	941	947
AAEL001475	9	20	36	22	16	13	52	18	10	19	45	25
AAEL001479	2522	3555	2305	3912	4155	4559	3498	3892	3571	4106	3775	3770
AAEL001483	8.00165	7	6	4	7	9.00026	4	7	7.00048	4.00268	6	2
AAEL001485	275	506	233	584	616	365	476	390	565	614	449	668
AAEL001490	189.001	130	44	120	196	213	90	131	193	133.001	102	110
AAEL001491	67	118	186	225	31	18	15	16	52	39	18	33
AAEL001492	444	660	622	957	780	891	647	980	846	792	804	852
AAEL001493	119	205	198	192	248	314	326	291	224	211	293.999	199
AAEL001494	23	25	8	29	21	12	17	17	23	9	17	32
AAEL001496	2404	3185	2617	3889	3832	4467	3930	3928	3652	3800	3822	4041
AAEL001497	471	668	504	714	754	942	779	905	766	769	761	820
AAEL001498	98	198	92	270	127	115	124	120	217	200	170	210
AAEL001500	109	120	110	152	52	80	55	106	132	124	138	163
AAEL001507	751	879	688	1066	1069	1182	1025	1137	1061	1047	1128	1181
AAEL001508	23	45	19	50	82	63	59	67	64	102	64	159
AAEL001510	4	1	1	5	14	21	25	38	11	3	9	3
AAEL001513	24	36	27	37	28	28	35	25	35	48	40	33
AAEL001514	0	0	3	0	0	0	0	1	0	1	0	0
AAEL001517	359	778	464	896	550	598	422	546	553	650	582	557
AAEL001519	110	164	128	207	164	148	172	163	171	206	146	193
AAEL001520	1471	1824	1679	2463	2623	3224	2633	3153	2419	2262	2521	2613
AAEL001524	49.0005	93.3747	66.4655	78.7948	52	75.4899	61.4336	59.9922	81.2669	73.2903	89.3665	77
AAEL001526	3663	3919	3694	5065	5423	6103	5959	4973	5294	4662	6005	6304
AAEL001532	881.999	1278.63	799.534	1829.21	1687	1490.51	1512.57	1817.01	1819.73	1821.71	1651.63	2137
AAEL001533	16.0005	31	19.0005	39	28	43	28	41.001	13	16.0015	18.0006	31
AAEL001536	21	22	35	31.001	29	35	42.0004	40	35	49	36.0002	43
AAEL001537	0	2	0	1.00002	1	1	0	0	1	0	0	1
AAEL001540	1962	2325	2181	2867	2725	3664	2885	3406	2923	2928	3280	3403
AAEL001543	148	226	225	256	233	275	278	274	217	326	210	209
AAEL001545	169	303	237	390	405	412	378	388	312	295	308	314
AAEL001549	2672	3306.99	3045	4069	4066	4713	4238.99	4608.99	3893	3606	4101.98	4393
AAEL001551	221	319	320	423	334	323	251	236	311	271	312	249
AAEL001552	6	5	9	5	2	0	6	4	12	22	14	24
AAEL001553	1	0	2	2	0	4	0	0	0	2	1	0
AAEL001554	531	638	582	719	1012	1222	992	969	715	731	766	891
AAEL001555	3	3	1	0	1	1	1	5	0	3	2	0
AAEL001556	252	531	349	662	815	912	617	838	571	595.994	505	589
AAEL001559	317	386	415	432	499	698	505	582	504	543	564	535
AAEL001561	1988	2479	1536	2942	1488	1218	1167	1200	2720	2848	2622	3374
AAEL001562	567	746	596	870	912.005	830	681	865	789	792	821	963
AAEL001566	429	600.004	378	695.002	753	746	753.005	684	650.002	725.002	652	687
AAEL001568	12	18	17.9982	15.9963	23.9999	21.9997	11.9964	24.9957	14.9988	23.9979	10.9957	11.9956
AAEL001571	15	10	14	17	5	13	8	25	21	18	16	17
AAEL001575	62	94	31	88	51	8	69	14	75	102	67	57
AAEL001581	1445	1908	1509	2262	1773	2087	1923	2036	2006	2073	2084	2210
AAEL001583	1628	2269	2123	2887	2366	2983	3009	2837	2580	2351	3158	3401
AAEL001584	45	49	71	121	85	99	89	68	85	49	83	98
AAEL001587	593	865	653	1025	928	971	967	927	870	881	959	1000
AAEL001591	182	274	211	286	360	449	343	382	264	328	312	360
AAEL001594	342	422	201	667	510	435	713	558	521	467	624	429
AAEL001595	304	522	460	589	575	624	654	642	618	558	601	632
AAEL001597	63	162	134	179	224	178	162	159	184	209	148	190
AAEL001600	325.997	468.996	377.994	464.987	501.996	485.994	429.996	409.994	430.996	386.994	430.996	473.991
AAEL001601	463	938	607	1032	1073	1204	922	1162	1131	1064	1018	1118
AAEL001604	660	886	945	1279	1231	1642	1380	1296	1122	1322	1519	1511
AAEL001610	153	242	195	285	308	348	288	317	285	283	304	356
AAEL001612	312	370	399	442	424	591	517	538	410	394	520	514
AAEL001624	383	490	437	577	716	832	659	777	547	614	648	629
AAEL001625	45.0006	48.0014	23.0021	55.0042	38.0009	66.0014	35.0011	44.0014	43.001	46.0014	31.001	37.0024
AAEL001626	506	603	614	811	696	761	542	698	643	613	813	770
AAEL001628	52	84	33	91	122	128	80	130	88	75	75	76
AAEL001631	197	276	190	309	466	537	407	427	366	371	408	484
AAEL001632	13	25	15	24	35	26	40	28	8	19	9	22
AAEL001635	854	1244	957	1375	1312	1710	1389	1521	1027	1231	1375	1439
AAEL001636	5769	7858	5369	8748	7488	7904	7792	8118	7808	8154	8323	8608
AAEL001637	0	2	2	5	0	2	3	1	5	5	3	2
AAEL001638	555	835	629	901	968	988	840	891	821	901	882	997
AAEL001639	94	126	87	144	244	313	241	263	154	198	178	165
AAEL001640	10	34	7	40	8	9	4	11	46	58	36	104
AAEL001642	1132	1963	1739	2298	2569	3115	2682	2607	2611	2625	2465	2426
AAEL001644	73	118	111	150	125	155	140	145	121	160	130	180
AAEL001645	46	92	56	109	92	98	96	105	86	106	83	83
AAEL001646	229	333	207	343	263	193	300	221	334	396	353	356
AAEL001647	996	1427	1076	1471	1213	1888	1410	1584	1580	1588	1660	1625
AAEL001650	3	3	3	16	41	14	30	7	20	31	15	206
AAEL001651	539	638	560	791	740	911	870	950	793	820	872	861
AAEL001652	16	15	3	12	15	16	5	14	10	19	10	10
AAEL001653	222	415	263	446	551	520	489	430	457	504	414	486
AAEL001654	5	7	2	9	2	0	7	0	1	11	1	5
AAEL001655	1889	2064	2102	2652	2708	3121	2707	2646	2246	2341	2663	2746
AAEL001657	418	585	405	626	570	551	495	520	565	638	621	660
AAEL001658	7	15	29	32	10	6	9	4	17	8	8	15
AAEL001666	3647	5210	4911	6864	5562	8727	6329	7613	6632	6523	6918	8586
AAEL001667	818	878	1287	1646	1671	1219	1872	1223	1486	1413	2246	1559
AAEL001671	35	40	24	36	45	69	38	57	39	47	28	35
AAEL001672	28	31	9	31	36	28	30	26	31	26	32	26
AAEL001674	44	119	96	82	87	89	79	59	38	35	43	26
AAEL001675	4	5	5	4	1	1	4	4	1	2	2	31
AAEL001677	2	3	0	1	3	3	5	4	0	1	0	2
AAEL001680	62	103	61	155	87	75	55	79	96	132	63	64
AAEL001683	0	1	0	4	3	2	3	2	4	2	4	4
AAEL001686	6	10	6	8	20	43	36	31	10	28	20	20
AAEL001687	8	41	15	51	68	76	60	77	49	50	43	24
AAEL001688	341	408	374	506	547	665	473	538	452	497	484	514
AAEL001691	465	636	537	705	713	929	633	866	629	663	692	766
AAEL001693	1084	2640	1901	2976	1995	4172	1611	2952	2422	3200	2270	2788
AAEL001694	2	7	4	2	7	5	2	13	4	5	7	2
AAEL001695	51	72	71	79	77	87	78	77	71	99	70	71
AAEL001696	3	0	3	0	10	15	7	21	1	0	1	2
AAEL001697	15	31	23	29	25	24	16	17	35	34	35	40
AAEL001707	176	263	152	332	251	307	192	308	320	335	241	279
AAEL001710	861	998	996	1272	1152	1216	1297	1049	1276	1071	1471	1573
AAEL001717	336	589	451	689	951	915	714	814	776	689	705	736
AAEL001719	465	589	434	739	614	658	607	689	673	705	698	656
AAEL001724	231	345	162	381	384	289.003	386	280	311	376	327	287
AAEL001726	26	22	26	26	7	5	8	2	16	11	10	19
AAEL001729	410	577	424	576	488	646	513	603	490	559	619	558
AAEL001730	11	27	26	24	34	30	28	41	33	34	24	30
AAEL001732	4.28684	3.22079	3.29095	9.60254	11.8804	8.70483	18.5346	16.4248	7.68348	0	10.7036	8.78186
AAEL001734	128	183	197	272	215	209	207	210	252	185	248	295
AAEL001735	6	7	9	7	15	49	23	28	17	10	8	8
AAEL001736	0	2	0	1	3	2	0	1	3	1	0	4
AAEL001738	216	295	291	376	373	369	232	302	322	421	486	367
AAEL001743	0	1	1	0	0	4	2	1	0	0	0	3
AAEL001744	19	30	15	23	23	27	19	22	23	22	27	21
AAEL001745	17	23	10	38	13	11	11	14	8	27	10	11
AAEL001748	1202	1317	1128	1502	1577	1942	1622	1598	1421	1482	1794	1852
AAEL001749	696	977	907	1206	1294	1734	1359	1655	1362	1405	1564	1729
AAEL001756	305	332	285	452	531	675	481	625	379	401	421	458
AAEL001761	355	499	448	638	619	698	500	594	589	578	699	721
AAEL001762	4	7	7	5	1	2	3	1	2	2	1	2
AAEL001764	195	279	214	346	419	523	369	449	384	469	435	448
AAEL001775	131	225	187	232	473	435	380	410	297	287	334	371
AAEL001776	120	125	140	226	123	185	111	143	114	82	115	112
AAEL001778	333	482	355	607	920	746	690	794	598	664	601	606
AAEL001781	94	153	128	174	289	267	230	251	192	183	171	204
AAEL001782	247	313	183	398	344	342	338	338	321	429	315	331
AAEL001795	1279	2371	1270	2694	2501	2701	2303	2541	2411	2797	2603	2156
AAEL001796	493	613	372	765	658	631	558	550	668	726	591	625
AAEL001799	8	17	12	17	25	23	29	34	12	18	19	9
AAEL001801	0	1	1	11	1	2	1	0	0	0	0	1.00047
AAEL001803	99	164	200	173	190	267	290	186	167	145	268	175
AAEL001805	115	213	144	242	295	275	284	218	275	277	257	276
AAEL001808	1643	2204	2021	2832	1896	2095	2002	2028	2685	2758	2921	2968
AAEL001809	129	177	189	291	70	52	68	56	114	112	112	98
AAEL001810	2021	3371	2179	4132	3589	3251	3387	3397	3877	3823	3759	3990
AAEL001811	630	895	701	1082	1075	1179	1014	1140	1053	1027	1072	1034
AAEL001813	73	177	50	212	159	48	210	53	120	149	229	140
AAEL001814	0	0	3	2	3	0	0	0	1	1	0	1
AAEL001815	1176	1312	1004	1734	1956	1763	1886	1732	1585	1619	1467	1534
AAEL001817	65	76	50	82	84	84	68	109	78	84	69	71
AAEL001818	75	124	73	175	180	211	96	202	126	156	143	165
AAEL001820	5	6	28	42	5	9	6	18	74	41	20	62
AAEL001821	1	2	1	1	15	17.9998	10.9994	6.99996	3	1	1	2
AAEL001830	1247	1839	1330	2215	1904	1931	1664	1859	1951	2171	1924	1876
AAEL001831	977	1388	1145	1576	1814	1969	1721	1704	1775	1731	1655	1915
AAEL001832	374	488	441	650	1195	1517	1457	1336	676	818	732	789
AAEL001836	3	4	1	6	9	7	1	3	8	3	3	5
AAEL001837	378	598	608	511	882	758	462	782	782	725	390	353
AAEL001839	6	11	11	12	40	58	23	35	13	16	12	15
AAEL001843	510.056	641.396	655.95	805.534	908.876	1307.97	1014.27	1007.62	900.762	893.929	1010.42	1064.85
AAEL001846	10	13	11	25	29	27	17	30	19	18	23	19
AAEL001847	2538	3202	2769	3886	3096	3951	3195	3526	3146	3528	3664	3725
AAEL001855	15	13	9	22	26	30	13	25	16	12	8	12
AAEL001856	568	733	633	969	950	1247	1020	1230	942	999	990	931
AAEL001857	25	19	14	36	19	19	10	17	14	20	16	27
AAEL001860	22.4079	241.319	159.447	349.026	109.152	75.9568	163.274	0	191.332	218.005	300.678	303.155
AAEL001867	1	5	1	5	5	9	1	3	1	3	2	6
AAEL001871	211	322	309	381	363	453	339	396	431	474	403	377
AAEL001875	589	889	711	1060	1538	1690	1394	1841	1209	1407	1446	1608
AAEL001876	1155	1255	1154	1399	1684	2281	1618	1991	1481	1616	1748	1794
AAEL001877	73	153	66	152	121	83	77	120	140	168	111	111
AAEL001878	22	53	24	64	26	19	34	18	45	47	34	48
AAEL001879	1410	1939	1633	2611	2120	2614	2015	2333	2111	2231	2355	2383
AAEL001881	63	104	54	129	114	83	101	64	99	99	93	95
AAEL001882	22	47	38	78	78	31	63	55	66	66	49	193
AAEL001883	275	434	292	510	492	461	402	463	422	475	404	455
AAEL001886	283	438	479	597	535	630	481	554	536	522	545	647
AAEL001888	512	885	619	946	781	923	845	886	861	1121	892	1030
AAEL001889	0	1	0	0	2	0	1	0	0	0	2	0
AAEL001891	413	581	390	619	589	732	512	584	550	647	546	553
AAEL001893	91	151	84	177	177	150	180	186	187	181	151	162
AAEL001894	6	7	15	11	21	23	17	19	5	14	4	13
AAEL001897	54	163	90	232	75	33	83	58	131	126	73	257
AAEL001898	7681	10766	7584	13141	11786	13697	12297	12746	13241	12346	13454	12709
AAEL001899	12	11	10	7	2	9	5	11	14	12	9	15
AAEL001901	16	32	34	42	4	8	17	8	24	19	11	25
AAEL001902	44	78	46	102	389	187	307	345	92	101	153	136
AAEL001903	1	7	4	15	2	9	9	12	8	11	21	8
AAEL001905	33	57	71	61	117	241	123	273	60	235	112	37
AAEL001906	2330	2944	2007	3000	3454	3686	3021	3340	3284	3329	3141	3125
AAEL001910	2097	2362	1955	3105	2841	2811	2779	2733	2714	2552	3115	2989
AAEL001912	21	14	15	30	20	22	12	10	27	30	19	16
AAEL001918	646	999	829	1196	1153	1423	1216	1297	1239	1217	1237	1391
AAEL001920	67	99	72	117	142	197	102	181	103	159	121	121
AAEL001922	624	710	593	812	820	883	737	754	735	787	819	942
AAEL001925	578	644	756	839	716	696	978	671	979	755	1135	1186
AAEL001929	98	129	61	163	136	45	130	52	169	161	127	165
AAEL001931	344	478	310	495	448	420	388	384	390	503	393	433
AAEL001932	116	195	186	255	214	261	212	296	234	265	236	299
AAEL001934	433	660	557	771	722	988	682	899	669	753	803	744
AAEL001936	27	22	34	38	19	34	21	43	34	47	27	32
AAEL001958	916	1369	1081	1670	1480	1541	1361	1401	1462	1480	1556	1713
AAEL001959	1109	1624	1157	1841	2131	2049	1969	2126	1930	2232	2163	2357
AAEL001962	420	537	464	657	268	312	275	260	463	500	505	602
AAEL001963	430	709	398	730	546	423	377	417	709	808	601	680
AAEL001972	377.293	650.73	470.195	627.918	533.265	760.865	547.069	628.758	655.052	877.579	604.52	655.51
AAEL001974	352	407	375	507	510	516	432	425	441	523	394	427
AAEL001976	212	289	245	334	594	878	590	682	429	495	564	526
AAEL001978	156	327	222	404	302	280	263	278	384	376	371	503
AAEL001980	7	7	3	4	0	2	1	5	8	6	5	13
AAEL001984	1122	1248	1151	1512	1392	1930	1400	1548	1312	1437	1653	1573
AAEL001985	27	31	21	33	32	31	42	28	26	33	16	36
AAEL001986	289	299	241	341	321	439	282	403	303	399	351	375
AAEL001987	2	0	0	1	1	1	2	0	0	0	1	0
AAEL001988	2	0	1	0	0	3	1	1	1	2	1	4
AAEL001991	1	0	1	2	0	1	0	0	4	4	0	1
AAEL001992	4402	5080.99	5515.99	6691.98	6339	7474.98	7449.01	6431.99	6623.99	5829.98	7865.99	7944
AAEL001993	0	0	1	1	2	0	0	0	1	5	0	2
AAEL001998	2494	4553	2745	4392	10557	10720	8415	11201	7117	7663	7222	6077
AAEL001999	0	0	0	2	0	0	0	1	2	0	0	0
AAEL002000	1	0.999884	0	0.999858	3.99999	7.99994	13	9	5.99999	4	14	0.999858
AAEL002005	1	3	5	7	4	1	0	1	4	2	1	5
AAEL002007	0	2	1	1	2	3	1	0	2	1	2	2
AAEL002010	487	594	506	665	688	725	524	602	538	619	656	637
AAEL002011	51	65	69	95	9	9	6	9	31	56	42	58
AAEL002012	1358	2222	1705	2613	2309	2387	2152	2417	2415	2597	2534	2959
AAEL002015	13	19	19	29	4	2	1	5	19	27	15	25
AAEL002017	0	1	0	1	1	2	0	1	0	1	0	0
AAEL002022	7	17	8	21	30	12	13	14	18	29	25	55
AAEL002026	3	2	0	3	0	0	4	0	2	0	0	0
AAEL002028	1	2	5	12	7	5	11	5	21	14	10	25
AAEL002029	0	1	0	1	0	1	1	2	1	3	2	1
AAEL002038	1	0	0	3	5	12	3	2	5	2	1	2
AAEL002039	8	34.0001	22	34.0001	22	16.0001	12	21	31	19	21	29.0001
AAEL002049	1367	1584	1082	2204	2248	1801	1870	2107	1972	2041	1942	1918
AAEL002050	257	341	233	434	332	318	319	296	382	402	376	409
AAEL002055	238	293	333	419	373	452	332	438	340	340	352	376
AAEL002056	430	627	512	786	690	1023	648	843	611	658	705	729
AAEL002057	68	84	42	89	83	93	50	68	80	103	64	66
AAEL002070	158	193	305	203	208	274	364.999	180	220	177	386	238
AAEL002072	21	22	14	33	2	5	2	0	8	5	2	3
AAEL002075	7	10	12	7	10	8	7	7	8	11	15	4
AAEL002079	152	204	159	257	335	279	282	268	304	280	276	253
AAEL002080	1117	1257	940	1497	1512	1465	1246	1287	1338	1359	1199	1604
AAEL002084	1854	2387	1955	2964	2829	3134	2802	2749	2755	2710	2841	3047
AAEL002088	106.279	185.188	100.936	179.335	79.9999	86.7017	63.2301	88.9999	161.925	149.964	159.978	140
AAEL002089	795	1153	870	1374	1282	1301	1302	1294	1263	1436	1421	1495
AAEL002091	949	1354	1083	1717	1534	1883	1588	1885	1481	1510	1645	1618
AAEL002092	1	2	1	4	2	5	7	5	3	1	2	3
AAEL002094	5	17	5	10	3	9	7	12	3	8	14	3
AAEL002098	644	961	899	1189	944	1278	989	1109	1169	1094	1230	1285
AAEL002099	1	1	2	2	6	9	8	2	0	3	0	1
AAEL002104	413	534	486	582	625	866	607	731	525	568	721	746
AAEL002105	296	419	401	465	613	650	622	626	544	552	563	589
AAEL002106	386	518	501	605	689	818	637	682	616	698	668	710
AAEL002109	10	14	12	18	16	15	15	18	21	9	9	18
AAEL002111	1	1	1	2	4	4	3	3	0	1	1	4
AAEL002112	3	10	1	12	8	8	5	7	9	13	8	7
AAEL002113	248	373	280	436	473	590	429	502	443	462	382	443
AAEL002115	651	812.998	627.998	952.998	1189	1352	1160	1238	951.998	1025	1093	1154
AAEL002116	173	265	243	266	323	370	326	411	255	294	277	297
AAEL002117	1	5	2	7	5	5	0	1	3	5	2	1
AAEL002118	2630	3912	2838	4940	4440	4443	3826	4718	4306	4558	4366	4802
AAEL002120	275	453	422	650	642	712	622	720	691	684	663	707
AAEL002125	4054	4781	4711	5920	5612	6990	6562	5929	5450	5053	6319	6145
AAEL002126	29	36	18	38	17	11	17	24	16	14	26	17
AAEL002128	7	9	8	24	18	12	9	9	17	7	9	17
AAEL002132	2	9	3	5	25	22	13	17	5	9	9	11
AAEL002133	20	23	19	14	12	21	14	14	9	22	17	22
AAEL002134	94	229	142	215	105	102	79	112	120	178	131	205
AAEL002135	750	886	650	933	1023	999	764	937	892	1036	1030	1054
AAEL002137	1306	1545	1161	1767	1709	1787	1551	1553	1591	1524	1627	1654
AAEL002138	3.00013	6	3	3.00002	1.00006	0	2	3	3.00001	1	6.00022	4.00037
AAEL002139	323	418	337	417	492	512	453	376	361	465	481	461
AAEL002140	504	953	716	1049	1252	1254	1201	1091	1304	1284	1158	1299
AAEL002141	90	145	82	145	80	73	90	68	109	98	89	118
AAEL002142	1119	1508	1311	1816	2323	2537	2199	2324	2124	2010	2439	2570
AAEL002145	1441	1831	1401	2029	2568	3065	2509	2856	2114	2486	2481	2463
AAEL002152	1282	1686	1512	1980	1790	1920	1837	1967	1886	1873	1968	2009
AAEL002153	0	3	1	2	4	0	0	0	2	6	3	1
AAEL002157	489	689	583	743	692	990	624	654	692	693	703	695
AAEL002159	464	578	467	724	767	820	652	786	667	724	729	770
AAEL002161	319	406	312	563	521	517	382	427	465	577	488	475
AAEL002167	0	3	2	3	2	6	1	5	1	4	1	1
AAEL002173	11	18	15	14	21	30	18	15	17	9	11	17
AAEL002177	0	1	1	0	0	0	0	1	0	1	1	0
AAEL002182	1756	2979	2233	3389	3018	3337	2981	3194	3488	3433	3697	3585
AAEL002185	120	404	77	225	70	22	40	24	101	196	111	90
AAEL002187	0	2	1	1	1	0	0	3	1	0	0	0
AAEL002190	1417	1959	1342	2639	2437	2652	2080	2491	1785	2034	1913	1876
AAEL002191	0	0	1	2	0	2	0	0	1	3	0	0
AAEL002192	19	11	15	11	5	15	4	7	5	8.00013	6.00001	11
AAEL002195	809	895	905	1152	969	1437	940	1166	856	949	1072	1159
AAEL002196	62	76	43	104	70	75	54	60	56	74.9999	48	65
AAEL002198	186	448	261	538	461	480	347	432	498	556	426	482
AAEL002208	0	0	1	3	0	0	1	1	0	1	1	0
AAEL002209	12	14	5	14	19	17	25	30	14	19	22	20
AAEL002211	0	2	2	4	14	20	15	14	5	12	14	8
AAEL002213	2	2	1	0	1	1	1	0	0	1	2	1
AAEL002215	573	803	657	932	1153	1499	1006	1204	853	982	1024	1127
AAEL002217	9	12	5	10	14	10	4	8	3	8	13	54
AAEL002220	16	19	20	18	1	2	1	3	17	7	9	15
AAEL002222	143	215	132	253	198	249	194	219	190	211	244	218
AAEL002229	0	4	4	5	0	3	0	1	0	1	5	4
AAEL002231	0	1	1	1	1	1	1	1	3	1	0	1
AAEL002233	1	2	2	12	1	0	1	0	0	1	2	2
AAEL002234	4	5	13	12	7	13	15	10	7	10	20	4
AAEL002235	1524	2037	1846	2366	2542	3022	2551	2903	2207	2161	2704	2980
AAEL002237	16	19	3	21	16	7	7	9	14	19	4	4
AAEL002238	959	1104	912	1283	1099	1368	979	1040	1094	1126	1145	1096
AAEL002241	1	1	0	2	0	1	0	0	0	0	0	1
AAEL002242	9	18	8	21	29	26	35	25	18	28	10	20
AAEL002244	82	144	118	183	137	136	122	125	166	190	154.998	183
AAEL002246	0	1	0	2	6	3	3	7	0	0	0	2
AAEL002248	330	467	302	452	458	533	400	547	451	500	437	489
AAEL002250	575	766.003	688.002	838.003	559	673	478	571	878.001	882	940.004	876.003
AAEL002253	354	458	398	580	509	678	546	646	544	574	594	582
AAEL002254	770	1294	586	1501	1042	803	1060	929	1221	1338	1067	1400
AAEL002255	14	44	16	29	11	11	14	16	25	39	32	23
AAEL002257	29.0005	32.0013	60.0007	65	40.0018	46.0012	35	55.0009	48.0046	32.0007	36.0026	59.0025
AAEL002258	337	395.997	325.998	447.997	912	869	703	842	519.999	498	560.996	595.997
AAEL002260	1438	2145	1673	2330	2467	2538	2419	2421	2392	2153	2444	2518
AAEL002261	2436	3398	2820	4472	3920	4776	3440	4258	3495	3588	3603	4377
AAEL002263	2163	2383	2405	3559	2838	3085	1435	2365	2274	2811	3040	2815
AAEL002264	5	2	1	5	1	5	1	3	3	2	7	1
AAEL002273	4	8	2	3	8	3	3	5	2	9	4	6
AAEL002276	236	504	177	614	646	284	545	401	561	512	386	612
AAEL002279	455	640	459	705	1038	1211	848	1066	635	765	719	766
AAEL002281	576	720	701	991	908	1146	917	1025	772	899	1090	1106
AAEL002282	404	568	439	628	550	611	564	480	602	531	595	649
AAEL002285	209	329	248	391	411	436	336	382	390	409	347	379
AAEL002287	1440	2211	1585	2517	2697	3020	2568	2842	2553	2642	2546	2547.99
AAEL002290	390	626	397	596	465	488	442	440	501	480	623	545
AAEL002291	10	10	2	7	11	8	12	13	8	10	9	6
AAEL002298	693	1062	788	1234	1467	1455	1339	1437	1201	1331	1386	1518
AAEL002299	955	1372	831	1458	1058	1329	991	1028	1304	1360	1405	1198
AAEL002302	0	3	0	2	1	2	1	4	0	1	0	1
AAEL002303	147	230	175	281	290	299	214	227	238	325	262	269
AAEL002307	15	18	7	31	27	27	32	29	27	28	11	21
AAEL002308	2427	3548	2519	4405	3779	3977	3552	4187	3902	3828	3928	4223
AAEL002310	47	73	53	86	195	224	184	176	133	98	117	127
AAEL002311	61	77	43	70	45	33	31	60	42	53	41	45
AAEL002312	409	529	435	641	538	617	532	623	642	647	711	726
AAEL002313	4	1	3	2	1	2	3	3	2	4	6	2
AAEL002316	67	101	100	155	124	154	107	114	104	94	107	104
AAEL002320	585	696	636	947	949	1164	978	1073	778	835	1105	1031
AAEL002321	155	166	169	242	161	145	135	167	215	199	179	208
AAEL002324	344	584	352	648	739	615	546	589	567	596	676	703
AAEL002335	111	182	247	172	115	118	131	175	147	107	135	189
AAEL002341	139.002	194	186	231	270.003	326	199.004	274.004	130	142	153	111
AAEL002343	57	72	39	78	67	67	64	49	66	70	43	60
AAEL002348	144	233	109	216	248	262	195	169	269	233	198	223
AAEL002351	702	1073	671	1146	1300	1332	1180	1385	1135	1242	1054	1083
AAEL002353	49	83	71	64	84	105	112	129	77	85	115	65
AAEL002354	12	15	14	18	14	6	7	13	16	16	26	18
AAEL002355	14	18	17	16	1	3	4	4	10	12	6	4
AAEL002358	1188	1629	1181	1999	1888	1821	1859	1741	1918	1840	1993	1968
AAEL002360	165	376	160	279	418	309	199	375	218	308	251	225
AAEL002361	8	9	16	19	31	38	28	12	7	14	14	13
AAEL002367	64	91	69	125	102	83	74	69	97	121	101	132
AAEL002370	1715	2305	1891	2995	2496	2731	2502	2715	2775	2817	2734	3061
AAEL002371	611	1000	781	1143	1488	1524	1255	1315	1229	1250	1275	1421
AAEL002373	51	104	75	96	50	75	44	73	54	92	49	56
AAEL002380	9	37	34	40	20	38	23	25	52	26	63	35
AAEL002383	0	0	1	0	0	0	0	1	1	1	2	1
AAEL002384	776	959	775	1185	1130	1336	1065	1256	945	1059	1260	1204
AAEL002388	1670	1916	1723	2315	2141	2733	1917	2102	1972	1758	2296	2411
AAEL002390	979	1430	1094	1617	1343	1409	1022	1374	1816	1491	1459	1681
AAEL002391	30	36	40	48	30	33	28	31	35	31	16	29
AAEL002392	1201	1470	1540	1871	2297	2410	2753	2234	1852	1784	2382	1969
AAEL002394	11	13	21	33	40	56	41	66	57	70	61	42
AAEL002395	2	0	0	1	1	2	2	0	0	0	2	1
AAEL002402	472	691	610	719	864	1087	730	811	782	721	626	720
AAEL002404	1573	2293	1860	2699	2571	3073	2648	2788	2451	2347	2743	3132
AAEL002410	5	5	9	6	10	7	7	9	14	12	8	7
AAEL002415	85	177	117	205	92	118	102	130	132	136	127	168
AAEL002419	459	616	478	630	728	712	536	615	603	631	602	657
AAEL002423	55	87	34	100	92	83	67	66	92	100	106	118
AAEL002425	2	1	0	0	1	3	0	1	0	1	2	0
AAEL002427	166	234	200	307	382	338	323	299	311	293	362	306
AAEL002428	1151	1673	1157	2108	1721	1812	1843	2231	1737	1842	1713	1662
AAEL002430	348	630	461	612	528	622	461	702	493	581	498	536
AAEL002435	4649	5319	4381	6488	6177	6583	5559	5567	5618	5613	6235	6777
AAEL002438	8	10	2	16	7	18	5	9	12	18	8	10
AAEL002442	206	250	255	308	439	485	463	481	415	379	384	363
AAEL002446	1168	1690	1359	1899	1744	2228	1515	1946	1736	1785	1714	1826
AAEL002447	46	89	30	78	40	15	51	44	72	81	45	83
AAEL002450	73	105	108	158	127	192	107	147	90	157	95	128
AAEL002451	488	599	623	741	720	920	1008	794	772	701	942	862
AAEL002453	268	306	262	410	276	320	257	281	253	282	265	271
AAEL002454	107	167	142	243	230	326	185	302	225	175	154	205
AAEL002455	3432	4381.99	4246.99	5291.99	5218	6058	6023.99	5495.99	5558.99	4895	6609.99	6547
AAEL002456	42	49	51	50	72	63	67	75	74	55	77	66
AAEL002462	159	212	183	249	321	501	399	481	199	260	290	292
AAEL002467	311	443	421	724	1272	492	444	237	259	331	352	868
AAEL002472	12	12	6	28	8	6	10	0	10	5	5	14
AAEL002474	553	756	666	763	754	905	861	866	753	819	911	849
AAEL002476	0	0	0	2	2	0	1	1	2	1	1	1
AAEL002481	32	26	20	40	92	57	93	64	72	83	49	78
AAEL002485	0	3	3	4	7	14	5	10	3	3	10	5
AAEL002486	620	838	729	993	728	892	629	805	803	912	899	890
AAEL002487	1193	1915	1770	2118	2186	2619	2137	2370	2108	2250	2345	2381
AAEL002490	3	16	5	9	8	5	5	2	11	10	5	8
AAEL002499	391	473	436	656	722	798	718	804	767	603	811	990
AAEL002503	212	652	397	856	612	491	701	455	658	708	651	677
AAEL002506	231	200	151	265	172	231	143	190	155	187	130	149
AAEL002514	361	454	419	586	441	556	435	459	440	469	482	570
AAEL002518	62	88	80	130	273	163	115	174	89	91	79	166
AAEL002520	164	278	122	291	427	276	341	186	298	449	282	280
AAEL002524	70	153	73	121	56	35	28	24	56	105	39	39
AAEL002526	1017	1930	1091	1949	2107	1878	1463	1441	1947	2415	1813	1654
AAEL002531	286	373	264	436	264	279	213	229	294	260	267	339
AAEL002537	63	100	81	67	65	89	77	74	87	118	57	81
AAEL002538	95	119	58	107	86	130	79	124	64	105	86	89
AAEL002543	894	1098	885	1183	1207	1462	1240	1364	1106	1133	1177	1124
AAEL002544	472	836	502	862	774	874	540	657	888	802	849	839
AAEL002547	13	20	23	26	43	19	24	41	20	31	24	15
AAEL002550	2292	3146	2716	3841	3497	4105	3498	3617	3072	3428	3499	3687
AAEL002555	180	241	170	232	122	145	86	119	171	198	121	153
AAEL002556	271	399	284	429	352	329	343	315	323	327	381	350
AAEL002557	1734	2261	2032	2306	2473	3857	2656	2978	3283	3384	3709	3841
AAEL002564	5	9	3	3	0	5	0	2	4	2	2	4
AAEL002566	7	9	7	2	19	10	23	9	2	4	8	10
AAEL002567	26	46	25	39	86.9996	107	60.9999	60	126	82.9999	105	145
AAEL002569	972	1167	1072	1427	1681	2618	1627	1915	1532	1642	1893	1953
AAEL002571	31	37	45	58	37	59	39	42	57	29	35	37
AAEL002574	1	1	0	0	3	0	2	0	1	2	0	1
AAEL002575	22	23	23	26	29	24	21	23	65	30	50	60
AAEL002577	2	13	6	15	7	14	15	14	11	14	12	13
AAEL002578	1947	3287	2837	3926	3555	3621	2396	3643	3897	4500	3857	4769
AAEL002579	15	36	41	37	34	43	85	38	45	41	77	35
AAEL002581	1598	1814	1724	2258	2464	2952	2611	2718	2343	2321	2602	2815
AAEL002583	62	107	68	100	117	118	100	134	81	77	101	117
AAEL002586	1509	1821	1732	2337	2512	2928	2408	2604	2137	2240	2729	2842
AAEL002588	97	125	141	239	52	46	34	86	83	30	97	112
AAEL002590	214	361	245	491	376	412	344	511	442	419	392	413
AAEL002591	3	7	1	3	0	0	0	1	3	1	1	1
AAEL002592	45	87	52	87	155	209	186	228	147	167	113	155
AAEL002597	1016	1307	822	1556	1365	1274	1187	1201	1382	1594	1329	1411
AAEL002598	13	30	17	50	15	16	13	13	10	16	22	21
AAEL002599	119	270	177	318	214	187	174	190	256	309	243	275
AAEL002602	107	125	72	153	55	39	68	29	172	114	149	147
AAEL002605	0	0	1	0	0	1	1	1	1	3	0	1
AAEL002607	387	639	312	728	513	424	575	485	518	614	598	559
AAEL002613	1	0	0	2	3	8	2	8	5	1	2	5
AAEL002614	142	191	202	252	75	86	85	88.9999	163	111	117	184
AAEL002617	2.00003	1.00001	6	18.0001	1	2	2	1	3	1	5.00001	3.00001
AAEL002618	2	3	4	9	0	3	2	1	3	3	4	4
AAEL002619	4	12	2	7	4	1	1	2	12	6	7	12
AAEL002622	1	0	1	0	0	1	0	0	2	0	0	1
AAEL002623	1	0	1	0	5	2	2	1	2	1	2	4
AAEL002625	28	32	35	71	12	19	8	13	45	12	59	66
AAEL002626	23	66	43	74	44	79	47	74	43	48	30	31
AAEL002627	13	0	16	9	1	0	0	0	1	0	8	29
AAEL002630	0	2	0	3	3	1	0	3	1	2	3	4
AAEL002631	0	0	0	1	2	2	2	2	1	13	3	23
AAEL002632	28	34	27	40	42	33	32	35	60	45	51	60
AAEL002633	58.0269	107.064	45.0105	161.079	85.8799	71.9272	51.9688	49.0448	102.994	76.9936	99.0427	79.0412
AAEL002636	344	546	342	572	798	859	693	738	538	581	660	656
AAEL002639	26366	42518	23814	51957	29986	24061	24713	22007	30670	36305	38083	32111
AAEL002642	6.91919	2.87193	1.95042	1.84135	4.0295	2.00996	15.0104	3.86552	3.00199	3.00213	8.87166	6.87328
AAEL002646	2286	2905	2445	3863	3511	3917	3397	3524	3614	3494	3876	4158
AAEL002647	219	333	263	384	571	613	502	503	386	372	415	352
AAEL002651	825	1239	939	1440	1320	1463	1222	1396	1248	1273	1314	1443
AAEL002654	5	9	5	8	14	17	26	17	9	10	10	9
AAEL002655	43	81	37	70	52	25	25	39	47	84	39	92
AAEL002656	17	1	2	1	13	0	23	1	13	4	2	1
AAEL002661	6	8	7	13	7	2	1	2	3	0	3	79
AAEL002662	46	97	60	70	72	80	64	75	52	79	66	79
AAEL002665	129	257	135	362	347	273	377	319	248	311	232	337
AAEL002666	2	1	3	0	3	6	6	3	2	6	3	3
AAEL002668	303	468	353	533	405	454	412	446	501	442	482	547
AAEL002670	6	19	4	7	14	10	7	9	12	13	21	226
AAEL002672	80	120	43	174	145	48	125	63	146	178	110	187
AAEL002673	173	230	110	272	263	251	226	246	203	245	186	177
AAEL002676	42	59.9999	28	67.9993	51	43	46	52.9993	37	77	53	55
AAEL002677	8	9	5	12	17	4	10	10	8	4	1	8
AAEL002684	37	37	41	49	27	25	27	31	40	33	35	39
AAEL002686	144	389	130	291	266	153	255	159	302	301	219	274
AAEL002690	3	6	6	10	18	8	8	13	6	10	9	4
AAEL002692	7	9	9	21	25	19	17	21	14	16	12	9
AAEL002696	460	687	230	768	114	73	98	81	115	79	143	116
AAEL002699	4	4	2	5	0	4	2	1	3	1	3	7
AAEL002703	676	1077	780	1294	800	885	742	760	890	993	923	951
AAEL002704	131	26	8	22	86	10	106	11	121	38	6	21
AAEL002711	496	669	696	858	666	784	753	618	663	627	754	886
AAEL002713	1	0	1	4	4	4	6	1	4	4	2	6
AAEL002714	414	510	522	605	704	839	648	812	595	687	650	688
AAEL002716	52	106	65	123	47	59	34	56	66	69	38	63
AAEL002721	434	583	444	656	589	587	519	482	622	707	747	581
AAEL002722	633	1259	711	1496	717	780	680	713	1194	1385	1140	923
AAEL002724	17	16.0002	36	22.9999	21	13.9999	20	12	24	20	48	22.9998
AAEL002725	3	0	3	7	7	14	6	19	4	10	7	10
AAEL002726	10	23.9998	10	26.0001	28	27	26	32	41	36	25	52.0002
AAEL002730	129	237	110	227	199	141	167	128	172	234	173	173
AAEL002731	95	190	77	153	240	117	163	85	154	192	142	145
AAEL002733	148	231	210	333.999	341	352	193	282	344	371.999	288	288
AAEL002739	466	579	492	666	703	952	693	773	573	627	791	809
AAEL002740	539	649	564	765	919	1308	894	1033	781	811	921	958
AAEL002741	16	26	16	36	26	27	19	29	21	14	21	34
AAEL002745	2	1	4	4	1	1	3	1	0	1	3	1
AAEL002751	260	351	331	422	482	583	475	579	354	381	405	446
AAEL002752	286	363	320	383	518	645	488	580	348	417	429	453
AAEL002753	592	835	790	1149	765	989	905	973	729	682	840	915
AAEL002754	7	8	14	4	5	4	27	4	4	3	11	4
AAEL002756	280	437	431	564	226	222	234	189	291	256	360	382
AAEL002757	7	19	16	21	21	20	10	18	30	36	26	31
AAEL002758	585	934	635	1046	921	1066	694	766	1037	1125	1058	929
AAEL002765	215	363	198	390	393	329	367	313	372	420	357	406
AAEL002769	1815	1950	1976	2611	2011	2419	2599	2021	2325	1943	2617	2775
AAEL002773	2	3	1	6	0	0	3	1	0	0	1	1
AAEL002780	11	15	4	24	14	8	4	13	9	15	10	5
AAEL002782	568	718	621	891	980	1063	834	1008	792	862	917	972
AAEL002785	393	532	448	548	638	779	584	593	519	618	559	609
AAEL002786	3	5	8	12	9	14	9	9	14	17	9	9
AAEL002788	1042	1452	1263	1824	1898	2507	2052	2108	1842	1831	2099	2322
AAEL002790	78	116	79	148	245	183	200	178	144	143	153	152
AAEL002791	596	757	502	833	813	773	636	724	677	741	618	674
AAEL002792	2	7	3	12	5	3	3	3	2	3	2	1
AAEL002796	377	525	194	622	668	523	448	537	354	420	347	366
AAEL002800	338	498	390	373	601	855	622	854	464	524	431	487
AAEL002801	246	304	269	316	294	417	217	290	281	343	318	317
AAEL002803	12	14	8	16	10	11	7	6	16	19	13	10
AAEL002809	297	398	256	415	468	523	350	411	321	400	384	381
AAEL002810	556	679	619	636	705	954	667	805	629	858	623	717
AAEL002814	42	54	29.0014	70	50	101	42	80	56	76	59	54.0003
AAEL002815	37	48	57	69	29	11	40	13	37	44	78	60
AAEL002816	298	393	294	433	408	423	435	391	450	425	452	505
AAEL002817	230	339	222	267	358	570	351	475	316	350	342	309
AAEL002819	592	758	640	979	902	1151	839	1030	774	860	904	935
AAEL002820	123	155	135	187	368	420	279	332	209	250	249	248
AAEL002822	219	273	186	324	334	367	269	350	284	282	347	326
AAEL002828	825	1095	872	1272	1522	1396	1241	1412	1257	1250	1367	1299
AAEL002831	152	343	245	412	342	413	294	357	318	402	365	416
AAEL002834	3259	4578	3368	5049	3879	5067	3380	4355	3621	4315	3993	3680
AAEL002835	1265	1696	1423	1973	2217	3001	2316	2697	2134	2258	2475	2478
AAEL002836	560	721	546	880	807	967	732	814	733	831	809	807
AAEL002837	512	707	546	705	738	925	719	820	710	733	756	677
AAEL002838	104	184	137	224	181	190	158	253	204	229	189	198
AAEL002840	895	1319	1108	1617	1760	2118	1615	1918	1574	1518	1748	1927
AAEL002843	1781	2319	1695	2395	2189	2574	1947	2107	1839	2275	2182	2186
AAEL002844	460	576	472	785	747	707	637	638	680	664	710	713
AAEL002846	526.99	740	544	883.988	1135	1442	827	1312	758.996	962	858	850
AAEL002847	104	105	101	159	134	178	103	144	118	140	152	139
AAEL002849	170	222	169	256	269	336	266	363	245	234	301	272
AAEL002850	204	323	327	364	347	371	426	359	420	354	490	377
AAEL002852	154	219	142	288	284	326	238	310	247	245	241	262
AAEL002853	187	299	314	379	334	438	355	448	394	332	462	379
AAEL002854	221	414	350	567	399	561	430	619	426	399	471	433
AAEL002855	104	107	114	155	12.9997	17.9997	15.9997	22.9997	30.9997	32.9997	36.9997	16.9997
AAEL002863	462	680	567	789	894	968	727	821	748	833	858	973
AAEL002866	3649	4041	2998	4575	4585	4943	3880	4847	4122	4259	4315	4109
AAEL002876	48	62.9999	57.9999	55	228	321	283	341	69.9999	78	88.9999	69
AAEL002877	52.9996	54.9995	53.9994	71.9994	80.9994	70.9991	50.9995	55.9992	108.999	108.999	101.999	136.999
AAEL002880	112	150	116	234	229	166	200	255	204	201	202	197
AAEL002882	2	7	4	4	38	18	39	20	3	7	8	5
AAEL002890	1128	1439	1155	1764	1705	1825	1491	1873	1702	1713	1680	1765
AAEL002891	401	609	522	648	586	725	507	492	549	639	549	588
AAEL002893	9	21	22	21	24	19	14	18	21	26	26	35
AAEL002895	664	875	717	975	1006	1304	934	955	955	989	1073	1098
AAEL002896	18	16	19	32	88	134	74	111	281	196	240	253
AAEL002897	2	3	1	4	13	17	9	15	10	19	9	6
AAEL002902	25	28	31	39	55	80	40	74	36	35	34	31
AAEL002903	989	1236	1274	1367	1277	1855	1521	1389	1312	1316	1844	1622
AAEL002904	5	7	5	13	2	9	2	1	6	5	6	4
AAEL002905	276	446	436	525	421	558	385	589	396	436	419	468
AAEL002908	3	6	3	3	64	35	60	24	34	44	34	23
AAEL002909	0	2.00003	3.00003	2.00004	7.00003	13.0004	6.00001	16	6	7	8.00002	8
AAEL002916	3	3	4	10	6	2	2	2	2	2	2	0
AAEL002918	358	426	395	522	606	831	605	686	495	495	719	595
AAEL002919	9	15	9	18	30	51	21	38	14.9997	27	9.99964	36
AAEL002921	671	827	884	1101	1030	1224	981	1082	906	934	1081	1136
AAEL002922	106	142	134	196	277	342	234	455	281	347	267	257
AAEL002925	902	1081	990.997	1307	1234	1460	1094	1292	1102	1143	1379	1275
AAEL002929	5	9	12	18	2	2	1	3	4	1	3	2
AAEL002930	40	53	41.0013	32	51	80	42.0019	74	51	69	49	65
AAEL002932	48	42	34	59	26	25	22	19	18	26	15	12
AAEL002933	1227	1679	1164	1920	1838	1634	1565	1421	1628	1985	1803	1732
AAEL002934	500	747	593	886	1107	1113	1024	1059	935	1005	1029	1172
AAEL002935	236	341	312	374	356	482	350	363	353	338	412	418
AAEL002940	3	4	1	0	0	1	0	0	1	0	3	1
AAEL002943	160	160	118	182	92	122	74	123	73	74	93	91
AAEL002944	767	938	744	1083	1078	1313	962	1084	1097	1129	1142	1203
AAEL002948	220	428	301	512	622	525	525	490	594	582	510	537
AAEL002949	16	18	28	15	115	100	110	143	66	79	76	83
AAEL002950	1079	1554	1165	1834	1598	1859	1382	1594	2014	1970	1819	2041
AAEL002951	1	0	1	1	0	3	0	1	1	0	1	1
AAEL002961	4	3	2	3	1	1	0	1	4	1	3	3
AAEL002964	481	1029	468	1129	987	839	796	778	1065	1236	1078	1379
AAEL002967	176	200	245	256	196	208	239	212	239	149	312	271
AAEL002968	1611	1827	1720	2249	2209	2996	2218	2866	2090	2341	2543	2403
AAEL002969	147	255	92	298	250	209	160	153	351	303	273	508
AAEL002972	20	19	24	14	26	30	14	21	23	44	22	33
AAEL002974	241	257	224	388	321	404	266	353	339	341	362	395
AAEL002979	480	565	479	681	505	779	438	574	521	630	670	651
AAEL002983	2574	3574	2629	4088	4493	4903	4338	4698	4238	4343	4293	4505
AAEL002986	4282	5509	4203	6415	6485	6314	5881	6296	6674	5844	6352	6846
AAEL002989	482	678	609	824	795	965	638	808	634	661	708	730
AAEL002994	14	13	15	21	10	16	13	21	23	20	22	21
AAEL002995	201	377	273	443	442	451	342	508	502	525	384	468
AAEL002997	5	4	6	7	4	0	0	4	1	1	1	1
AAEL002998	537	671	532	793.999	502	552	408.999	457.999	641	636	707	690
AAEL002999	108	156	141	174	229	288	258	281	208	232	203	199
AAEL003000	27	38	24	44	50	66	43	67	41	57	43	29
AAEL003001	533	699	436	792	856	900	748	727	748	806	757	810
AAEL003002	21	17	25	38	80	162	82	108	50	65	52	65
AAEL003003	31	36	48	25	60	57	67	37	45	48	62	38
AAEL003004	1355	2126	1630	2511	704	799	704	667	1190	815	1028	1459
AAEL003005	1839	2321	1991	2709	2185	2752	1954	2434	2506	2701	2821	3447
AAEL003008	1207	1188	1084	1441	1247	1936	1115	1363	1057	1267	1292	1382
AAEL003010	228	372	305	398	457	510	379	420	406	374	413	432
AAEL003014	1584	1930	1615	2400	1808	2136	1276	1907	2093	2115	2005	1957
AAEL003018	69	50	36	57	99	102	65	95	68	82	51	46
AAEL003022	507	892	661	1064	1103	1375	1117	1342	1059	1077	1033	1154
AAEL003026	531	677	610	773	275	323	408	310	379	348	358	416
AAEL003035	1	0	1	1	0	2	13	0	2	2	0	0
AAEL003036	334	420	416	500	767	839	773	786	611	501	642	583
AAEL003041	32	33	19	45	21	23	7	16	16	23	20	11
AAEL003043	28	42	23	62	24	18	11	23	20	18	14	26
AAEL003045	3	1	3	1	22	17	15	9	13	9	15	6
AAEL003047	120	183	138	217	176	248	159	212	188	170	196	194
AAEL003051	54	67	31	71	87	60	61	67	83	65	75	84
AAEL003052	140	238	234	271	136	166	114	102	376	182	134	144
AAEL003058	499	820	735	927	132	130	184	221	933	865	976	750
AAEL003059	170	246	190	295	240	204	225	286	257	271	271	327
AAEL003063	219	322	264	397	391	635	452	601	468	486.999	396	422
AAEL003065	798	932	909	1244	1267	1618	1198	1362	1053	1106	1369	1363
AAEL003067	541	902	364	1024	1040	490	904	482	963	1059	752	956
AAEL003069	6	2	0	9	8	8	8	8	6	6	7	9
AAEL003075	655	884	702	1124	1058	1323	1107	1234	1087	1163	1178	1133
AAEL003077	186	293	192	322	386	368	339	337	353	405	323	350
AAEL003083	833	1235	1147	1490	1410	1542	1347	1393	1510	1354	1604	1468
AAEL003087	401	548	424	624	644	615	458	567	624	646	635	660
AAEL003088	991	1328	1220	1703	1551	1573	1394	1437	1395	1425	1675	1605
AAEL003093	50	128	54	132	32	50	33	43	96	73	86	94
AAEL003097	543	716	889	858	384	457.999	592	411.997	871	846	1050	779.995
AAEL003098	38	78	52	66	79	110	60.0001	102.001	54	67	58	41.0015
AAEL003100	68.0015	19.9978	9	16	23	2	33	7	14	15	2	14
AAEL003104	888	1032	836	1179	1325	1784	1228	1509	1048	1287	1124	1096
AAEL003107	24.0007	29.0006	23	19	15	7	10	11	7	21	3	14
AAEL003111	24	44	35	61	38	26	44	21	38	35	29	30
AAEL003112	14	13	10	20	19	9	5	14	14	21	15	20
AAEL003113	140	183	126	222	338	393	295	372	225	180	164	154
AAEL003115	61	110	64	161	72	85	54	76	70	94	86	66
AAEL003116	5	7	3	4	7	4	218	3	5	5	6	8
AAEL003117	383	482	354	574	556	601	441	529	476	626	551	471
AAEL003123	2043	1890	1973	2878	1372	701	561	872	2839	2353	2516	3144
AAEL003127	116	173	163	216	211	236	188	218	192	221	205	200
AAEL003128	407	568	327	700	446	306	417	287	513	528	487	485
AAEL003129	507	718	481	925	314	444	394	407	326	346	263	404
AAEL003131	11	9	19	26	7	16	12	22	13	16	17	12
AAEL003132	6	14	13	12	58	83	47	84	6	25	8	14
AAEL003135	556	696	507	840	863	1004	792	979	809	814	738	809
AAEL003136	28	116	100	136	99	134	114	120	104	124	123	144
AAEL003140	260	421	212	455	422	432	366	415	416	432	369	385
AAEL003141	360	380	406	468	503	539	446	481	447	461	620	560
AAEL003144	61	114	78	133	208	230	178	219	166	161	132	176
AAEL003145	229	251	211	272	257	319	220	259	277	289	277	271
AAEL003146	1170	1571	1412	1878	1847	2343	1755	1968	1734	1789	1938	2118
AAEL003149	297	389	373	539	447	533	464	482	450	437	475	494
AAEL003151	778	1108	805	1374	1370	1193	1094	1057	1277	1293	1233	1310
AAEL003156	21	5	3	10	6	7	8	6	9	12	3	13
AAEL003160	7421	17823	11470	22714	19524	13429	21926	13239	24607	21208	18386	25082
AAEL003162	1881	2210	2204	3047	2925	3440	3181	3446	2623	2352	2764	3191
AAEL003163	5	13	3	15	46	15	14	23	15	18	7	19
AAEL003165	8	16	12	5	44	73	30	28	17	40	24	23
AAEL003171	141	193	209	283	317	387	289	340	255	280	278	324
AAEL003173	4	12	8	18	14	11	7	10	15	11	12	10
AAEL003176	149	150	95	165	47	39	72	62	87	57	81	86
AAEL003179	8430	12106	9462	14741	14238	15530	12361	15737	13052	13555	13856	13258
AAEL003182	25	2	0	0	40	6	52	5	39	17	3	9
AAEL003190	2	3.00008	3.00051	3.001	37	38	13	28.0023	16.0005	24.0002	21.0001	15.0005
AAEL003192	51	92	50	99	77	86	89	112	96	90	88	102
AAEL003211	19	31	27	40	31	44	32	33	22	29	24	26
AAEL003214	1	1	0	6	3	1	1	1	1	2	1	1
AAEL003216	63	85	123	201	67	59	68	53	108	87	74	110
AAEL003221	12	17	11	10	10	24	17	16	5	9	1	6
AAEL003226	30	46	30	99	0	2	2	1	123	107	74	107
AAEL003228	457.999	654	515	751	842.997	867	710	777	647	699	717	720.999
AAEL003229	942	1281	960	1444	1393	1603	1340	1368	1483	1313	1523	1745
AAEL003232	8	5	8	11	2	2	1	1	6	10	1	7
AAEL003233	88	223	125	218	295	346	306	347	280	265	220	249
AAEL003237	121	195	151	167	178	182	138	136	201	212	188	277
AAEL003238	248	356	272	427	478	528	358	471	345	473	351	401
AAEL003239	1	2	1	1	3	7	6	4	1	1	1	1
AAEL003242	1	1	0	1	1	0	0	2	3	1	1	2
AAEL003244	45	58	48	63	76	114	99	97	69	67	97	70
AAEL003245	616	825	602	968	825	1062	853	967	939	1008	990	1031
AAEL003253	141	233	94	256	145	110	150	133	221	232	196	203
AAEL003255	211	281	181	277	210	193	142	166	203	242	219	207
AAEL003256	2	4	2	8	0	1	0	1	4	3	2	6
AAEL003257	3	7	3	8	1	5	6	6	5	7	9	9
AAEL003260	23.0009	33.0009	14.0049	32.0002	26	22	10	19.0022	22.0005	18.0013	19.0046	26.0003
AAEL003262	57	85	42	59	136	119	92	112	63	85	72	78
AAEL003264	397	676	589	924	699	782	589	673	780	779	722	816
AAEL003266	1	0	0	2	0	0	0	2	0	0	1	1
AAEL003269	39	42.9998	28.9998	37.9998	68	87	70	81	71	61	60	70.9996
AAEL003270	98	149	110	193	245	228	229	226	187	214	180	215
AAEL003271	67	123	104	142	203	272	208	237	128	174	165	183
AAEL003273	596	791	597	872	916	1031	899	926	806	807	886	913
AAEL003275	4179	4668	4374	6118	7082	7922	7671	7561	6163	5745	6656	7284
AAEL003277	404	555	468.999	630.999	547	595	594	694	508.999	499	569	634
AAEL003281	38	67	51	78	166	191	145	140	84	92	86	119
AAEL003282	858	1107	976	1185	1280	1809	1232	1478	1122	1224	1317	1335
AAEL003283	2858	3732	4447	4925	3338	4062	5063	3463	4344	3893	5611	4942
AAEL003284	9	1	0	4	2	1	2	3	0	0	6	8
AAEL003289	23	6	5	5	5	3	6	4	7	9	2	8
AAEL003290	93	65	74	114	73	104	45	83	47	72	67	54
AAEL003291	181	272	145	263	127	132	133	154	182	258	161	322
AAEL003294	37.0006	94.0002	45.0001	78.0004	93	85.0003	68.0002	57.0001	78	91.0003	70.0006	122.001
AAEL003295	41	68	36	70	65	124	80	90	68	75	60	68
AAEL003297	32	41	37	51	5	3	3	4	16	8	14	5
AAEL003299	465	846	322	1347	659	173	673	279	1016	1099	716	1370
AAEL003301	44	40	53	59	28	37	35	36	51	45	32	94
AAEL003302	297.987	489.928	304.995	540.99	520.991	630.989	474.984	552.943	480.993	619.988	535.988	493.944
AAEL003308	3.00061	6.00024	3.00006	0	1	2.00031	1.00021	1.00013	2.00004	5.00029	3.00059	2.0005
AAEL003316	121	149	98	195	127	133	101	103	128	118	100	147
AAEL003320	37	55	43	58	48	61	31	43	28	28	20	31
AAEL003321	196	298	247	353	111	109	146	126	257	193	239	226
AAEL003322	1.99999	5	12	5	1.9999	3.99999	14	8	5.99999	5	8	3.99999
AAEL003329	0	2	1	0	0	2	0	0	0	1	0	2
AAEL003331	97	184	98	178	180	205	166	214	163	179	144	172
AAEL003332	498	700	473	681	763	859	590	760	710	864	822	845
AAEL003337	39.004	25	25	38	5.01286	2	8	4	22	15.0035	25	32
AAEL003339	128	128	127	187	135	179	139	168	112	114	117	141
AAEL003341	1	0	0	1	1	1	0	0	2	1	1	1
AAEL003342	311	476	417	623	591	703	564	608	585	618	587	648
AAEL003343	251	325	376	374	499	583	638	529	391	362	595	478
AAEL003346	327	412	332	490	591	645	523	643	428	526	527	532
AAEL003351	15.004	23	13	19	6.01286	3	2	1	32	20.0035	19	26
AAEL003353	0	1	0	0	0	0	0	1	1	0	1	0
AAEL003354	314	474	368	494	626	660	502	568	505	546	517	535
AAEL003355	866	1215	1039	1471	1471	1793	1436	1653	1340	1313	1640	1897
AAEL003356	75	55	65	152	194	235	194	148	115	114	98	107
AAEL003358	19.004	20	17	29	11.0129	6	8	7	13	13.0035	15	7
AAEL003360	226	310	221	344	576	551	470	461	376	427	468	488
AAEL003361	742	837	773	1038	818	1037	809	761	946	956	989	1229
AAEL003367	1007	1363	1066	1584	1411	1488	1244	1415	1593	1633	1609	1682
AAEL003373	3308	4268	3486	5505	5432	4771	5498	5260	5334	4386	5452	5834
AAEL003374	136	264	131	269	180	173	213	172	226	349	203	239
AAEL003378	49	83	72	80	123	123	108	178	88	69	77	87
AAEL003379	211	270	185	315	332	280	281	316	280	331	295	308
AAEL003387	142	226	275	330	305	420	375	329	360	241	288	319
AAEL003388	1639	2021	1830	2647	2723	3296	2661	2966	2558	2552	2832	2915
AAEL003389	96	124	128	115	195	90	84	40	117	103	18	884
AAEL003390	219	305	222	423	485	445	318	409	321	394	377	398
AAEL003391	869	1047	1042	1252	1687	1649	2315	1613	1411	1148	1936	1737
AAEL003393	5570	8419	4351	8564	6404	5028	5068	4610	6977	7891	6527	6594
AAEL003394	117	148	96	174	225	259	194	216	170	206	174	198
AAEL003395	0	5	3	2	9	9	6	6	9	9	5	8
AAEL003398	7	11	4	13	22	14	12	9	22	8	7	10
AAEL003399	10	15	6	17	19	32	12	23	42	33	28	52
AAEL003401	136	218	137	250	204	209	190	179	202	256	243	226
AAEL003403	745	960	875	1148	1111	1312	1185	1380	1349	1327	1545	1657
AAEL003404	7043	8344	8725	10500	11061	16358	10479	12321	8658	7780	10831	11526
AAEL003405	1182	2306	1467	3131	1588	792	1461	846	2892	2918	1858	2766
AAEL003406	389	583	652	737	639	721	607	615	612	636	819	755
AAEL003407	190	222	184	274	235	301	193	285	241	270	202	230
AAEL003408	1	3	2	5	19	11	10	13	38	36	24	20
AAEL003419	344	483	294	548	267	362	219	309	313	389	288	285
AAEL003420	59	85	55	96	98	145	122	127	107	90	91	83
AAEL003425	678	996	513	1090	533	519	370	527	538	661	514	505
AAEL003426	253	308	151	381	200	143	154	138	218	373	216	257
AAEL003432	24	60	37	55	101	54	64	77	103	117	67	95
AAEL003435	286	435	330	471	472	459	411	442	448	385	417	369
AAEL003436	5	4	5	9	8	6	6	4	2	13	3	6
AAEL003437	173	337	269	418	436	506	425	505	402	473	457	440
AAEL003439	31	26	41	44	42	59	52	55	59	64	66	69
AAEL003442	2	7	9	10	42	58	47	39	65	87	61	71
AAEL003447	219	312	224	318	358	320	278	338	273	330	300	342
AAEL003449	1202	1475	1318	1696	1872	2232	1922	1990	1636	1744	1775	1840
AAEL003451	362.002	502.003	409.002	618.003	688.003	921.003	656.003	813.003	619.003	626	704.003	705.003
AAEL003452	201	365	266	498	368	448	448	493	417	441	419	484
AAEL003454	738	1042	776	1249	1308	1336	1077	1363	1071	1171	1218	1183
AAEL003456	416.004	579	489	770	722	864.007	678.003	674	603	626	690.003	684
AAEL003457	242.003	396.004	121.003	658.005	604.004	373.005	800.004	424.001	519.004	596.004	364.004	498.004
AAEL003462	104.003	160.004	89.0034	165.005	195.004	199.005	164.004	204.001	123.004	168.004	149.004	189.004
AAEL003464	48	70	46	89	45	53	37	57	77	79	53	55
AAEL003466	3256	4385	3299	5054	4854	4651	4567	4430	4749	4367	5038	5337
AAEL003470	10	11	11	13	2	7	3	3	7	15	3	9
AAEL003471	302.997	430.995	372.996	525.994	551.67	639.994	507.709	456.994	407.995	483	524.532	505.994
AAEL003473	7	22	18	29	37	62	38	43	22	31	25	32
AAEL003474	44.0017	93.0027	58.002	134.003	251.327	219.003	192.288	283.003	193.003	152	149.465	184.003
AAEL003476	206	323	197	408	439	453	471	428	377	357	418	355
AAEL003478	92	118	76	126	123	121	95	108	105	138	119	127
AAEL003484	303.002	460	426	616	691	802.002	660.001	635	615	595	651.002	653
AAEL003485	2	9	4	10	2	18	6	8	2	4	3	3
AAEL003487	1790	2336	2266	2846	2586	3317	2857	3063	2796	2649	2968	3230
AAEL003490	550	748	625	908	752	864	687	843	762	756	775	745
AAEL003492	1473	2574	1547	2940	2558	2120	2627	2910	2962	3239	2579	2433
AAEL003494	2634	3541	3070	4331	4787	5317	4342	5011	3845	4116	4423	4371
AAEL003495	962	1089	977	1451	1379	1697	1330	1594	1396	1473	1440	1521
AAEL003504	5	18	8	14	19	12	16	14	12	18	13	14
AAEL003505	1009	1419	1016	1372	1516	1232	1294	1146	1867	1765	2054	1822
AAEL003506	47	80	40	85	180	200	210	229	120	186	193	149
AAEL003510	455	666	564	818	1141	1362	1002	1133	791	915	838	855
AAEL003511	0	1.00002	0	1.00002	0	1	1	0	0	0	0	1
AAEL003515	66	101	104	125	224	286	190	219	148	136	131	139
AAEL003516	15	32	23	20	306	140	89	73	61	65	48	36
AAEL003517	488	786	482	821	822	682	626	702	726	742	687	844
AAEL003519	700	942	655	1161	1058	1048	1052	1202	1082	1105	1034	1153
AAEL003522	243	447.997	343	541.996	530	542.998	420.997	515	483.995	595	508	416.999
AAEL003524	693	1085	742	1060	1037	850	953	979	1169	1222	1138	1186
AAEL003526	170	295	230	328	502	539	448	470	375	326	350	442
AAEL003527	22	20	18	38	40	71	37	47	43	38	53	35
AAEL003528	882	1331	874	1520	1524	1475	1399	1360	1544	1444	1457	1646
AAEL003529	717	836	615	839	1329	1580	1125	1224	742	857	996	946
AAEL003532	196	343	225	390	334	342	329	392	385	365	355	325
AAEL003534	2091	2710	2024	3170	3000	3589	3535	4020	3234	3161	3230	3409
AAEL003535	1164	1458	1400	1833	1739	2291	1890	1998	1761	1712	2070	2189
AAEL003537	551	825	621	961	933	1095	880	901	862	888	919	959
AAEL003539	1371	1882	1645	2206	2278	2803	2257	2674	2142	2148	2372	2566
AAEL003540	1898	2442	2464	3164	2670	3046	2676	2803	2614	2295	3071	3454
AAEL003542	802	970	781	1053	1232	1656	1175	1324	1078	1140	1179	1288
AAEL003543	264	403	355	508	515	684	504	662	510	562	500	574
AAEL003545	24.3945	27.721	26	44.7499	59.4666	30.2339	36.0068	37.4739	42.8642	51.2778	33.6304	54.176
AAEL003547	9	14	8	35	12	8	20	13	8	11	9	4
AAEL003549	382	405	367	485	329	406	370	377	468	431	573	520
AAEL003551	78	172	108	184	172	202	138	187	184	223	124	137
AAEL003552	1062	2087	1752	2512	2753	2804	2288	2597	2543	2683	2571	2722
AAEL003554	1124	1460	1233	1870	1793	1812	1536	2077	1744	1604	2034	2006
AAEL003560	28	27	25	35	24	20	19	21	24	30	41	33
AAEL003561	44	69	54	73	81	97	54	86	86	86	69	83
AAEL003562	780	991	830	1296	1347	1294	1147	1264	1136	1290	1305	1374
AAEL003564	61	106	50	107	55	74	42	86	64	99	53	73
AAEL003566	19	31	20	32	40	45	28	34	25	32	28	33
AAEL003568	240	402	192	583	273	204	356	208	432	362	418	477
AAEL003570	2	1	2	1	1	2	1	2	2	2	0	1
AAEL003573	1874	2643	2220	3285	2972	3365	2874	3137	3043	2970	2998	3169
AAEL003574	17	99	62	190	40	85	10	4	102	14	160	4
AAEL003576	2	0	0	0	0	1	2	3	0	2	1	1
AAEL003589	2295	2470	2284	3624	2755	1661	742	1513	3572	4061	3418	3506
AAEL003590	1833	2535	1776	3196	2724	1771	2272	1719	2871	1993	4045	3207
AAEL003594	1463	1664	1560	2095	1639	1770	1798	1647	1883	1769	2116	2146
AAEL003599	496	795	539	954	1593	1128	1433	1153	1445	1912	1272	1469
AAEL003602	0	0	1	0	0	1	0	0	0	0	0	1
AAEL003613	6	12.0003	8.00002	20.0003	9.00134	19.0002	8.00106	15.0004	9.00035	7.00041	9.00002	18.0001
AAEL003616	30	46	29.0003	47.0006	42	53	33	35	43	46	31	75
AAEL003617	12	15	9	17	8	14	10	17	10	12	10	9
AAEL003618	155	237	162	229	231	189	181	222	215	252	210	282
AAEL003619	127	246	112	192	325	264	223	301	176	244	160	590
AAEL003622	35	62	35	59	63	75	49	91	91	75	78	70
AAEL003627	52	68	59	80	106	82	73	58	66	65	55	115
AAEL003628	44	85	61	107	234	244	177	227	164	154	154	169
AAEL003629	1	2	2	3	5	2	3	4	6	5	3	5
AAEL003631	131	301	137	297	93	50	79	87	184	156	147	205
AAEL003632	17	36	17	26	25	27	22	26	40	35	27	117
AAEL003633	0	0	3	1	1	1	1	2	0	2	1	2
AAEL003635	196	311	208	366	409	379	330	306	371	365	394	425
AAEL003640	199	228	135	235	225	285	200	246	202	230	203	230
AAEL003644	2	6	4	6	1	2	0	5	5	5	2	2
AAEL003646	3747	5034	3600	5015	5291	5650	3900	5259	4706	5767	4805	4638
AAEL003647	795	1219	995	1376	1073	1487	1137	1403	1007	1258	1258	1443
AAEL003648	310	431	384	461	604	737	529	551	528	591	556	581
AAEL003649	592	903	592	1141	728	783	653	649	779	842	822	814
AAEL003650	370	586	402	646	714	772	559	715	672	729	667	772
AAEL003653	15	20	14	37	3	6	11	9	16	24	25	12
AAEL003656	451	683	367	803	700	389	518	324	969	1017	754	1821
AAEL003657	530	694	524	820	736	829	684	782	690	743	924	931
AAEL003669	28	37	47	49	82	62	90	49	85	67	93	59
AAEL003673	49	76	84	125	124	165	140	74	112	93	130	94
AAEL003674	348	459	424	596	619	769	613	591	501	579	570	512
AAEL003676	4495	6896	5357	8316	6816	7443	6381	6833	6594	7464	7027	6657
AAEL003677	213	306	282	361	310	355	256	362	309	337	391	389
AAEL003678	2157	3152	2290	3742	3664	3876	3440	4241	3600	3570	3688	3751
AAEL003679	225	306	247	414	380	438	292	402	304	357	360	395
AAEL003680	816	1011	782	1289	1363	1095	1218	1328	1380	1370	1371	1414
AAEL003682	1096	1347	1180	1806	1695	1766	1677	1851	1711	1627	1769	1947
AAEL003683	248	376	328	471	407	464	306	402	433	411	437	402
AAEL003684	646	934	745	1061	763	996	814	842	906	1024	950	1098
AAEL003689	28	108	104	129	121	163	188	73	150	122	229	132
AAEL003691	71	107	131	148	133	134	158	114	152	119	173	191
AAEL003692	114	181	122	218	134	173	119	129	161	150	159	209
AAEL003695	117	226	181	302	275	344	268	309	206	266	254	252
AAEL003700	526	732	555	892	948	886	800	873	829	749	896	984
AAEL003703	57	69	41	101	9	12	7	10	53	58	57	41
AAEL003705	172	213	154	243	284	288	238	257	222	259	214	216
AAEL003712	1.00052	3.00025	17.0001	3.0001	10	7.00017	7.00096	6.00028	4.00204	6.00076	2	24.0016
AAEL003713	210	304	174	383	486	518	376	489	310	374	376	380
AAEL003714	22	21	20	33	29	38	34	52	30	42	33	25
AAEL003715	2	2	2	5	1	8	1	7	3	9	7	1
AAEL003722	106	157	61	189	171	140	182	171	144	162	130	184
AAEL003723	214.001	340	367	482	528	396	329.001	332	530.002	419.001	325	1446
AAEL003724	0	6	4	12	5	8	13	3	7	6	10	9
AAEL003726	39.725	49.0128	35.7483	67.5471	66.5634	75.4932	50.3126	55.6607	51.6475	46.3603	41.0398	42.3649
AAEL003727	4	13	8	20	11	11	6	8	17	9	13	14
AAEL003728	95	140	86	232	102	109	78	105	141	128	123	163
AAEL003731	1252	1626	1598	1945	2111	2672	2595	2323	2117	2083	2440	2372
AAEL003737	158	259	201	310	264	276	212	308	224	249	240	288
AAEL003738	58	84	56	90	73	83	41	71	71	49	52	70
AAEL003739	319.999	377.999	296	519	496	422	398.998	459.999	362.996	347.998	327	385.997
AAEL003740	28	68	33	76	131	192	104	170	53	52	52	67
AAEL003752	678	1120	625	1159	1369	1068	1009	1018	1246	1294	1104	1092
AAEL003756	366	531	487	678	526	794	634	547	502	554	546	591
AAEL003768	3092	3909	3494	4857	4263	4410	4955	4425	4858	4378	5730	5497
AAEL003772	35	32	26	32	47	42	63	35	41	39	30	42
AAEL003773	123	191	114	190	263	245	236	187	255	227	254	269
AAEL003777	1580	2082	1832	2857	2331	2489	2740	2521	2575	2441.99	3395	2901
AAEL003779	1090	1444	1120	1606	2073	2143	2102	1987	2109	1860	2291	2459
AAEL003781	61	105	66	103	346	293	222	290	153	248	170	154
AAEL003782	2	3	7	8	11	15	13	20	8	11	11	9
AAEL003789	1870	2533	2032	2983	2471	2709	2486	2700	2895	2656	2972	3104
AAEL003794	203	207	188	156	218	283	210	237	204	181	175	206
AAEL003803	109	239	103	289	135	118	132	96	184	229	201	174
AAEL003806	12	64	49	50	28	34	30	36	35	42	40	63
AAEL003809	3	6	2	6	21	22	9	15	8	9	9	5
AAEL003812	1649	1813	1693	2402	2124	2770	2091	2507	1982	2169	2276	2376
AAEL003813	176	326.997	247.999	248	31	44	36	29	120	76	99	118
AAEL003815	570	697	507	815	896	1079	825	887	785	824	955	925
AAEL003817	233	355.004	269	407	460	471.006	376.003	489.005	487.006	427	446.005	512
AAEL003824	1203	1600	1355	1981	1808	1930	1864	2084	1959	1838	2087	2110
AAEL003825	89	140	99	154	117	115	90	90	85	134	96	94
AAEL003832	82	17	9	46	116	22	6	14	54	33	8	469
AAEL003835	224	355	272	482	306	428	337	471	330	360	393	368
AAEL003840	0	0	1	2	1	0	0	0	0	3	0	2
AAEL003842	650	1047	750	1321	1213	1115	823	973	1110	1302	1117	1500
AAEL003847	181	281.001	194	393.001	396	448	351.001	399	352.001	328.001	308.001	310.001
AAEL003853	126	167	108	179	86	102	95	94	107	92	84.9997	95
AAEL003855	1270	1899	1588	2386	2048	2255	1906	2421	2000	2030	2067	2186
AAEL003857	234	37	33	72	96	20	12	24	67	51	31	2052
AAEL003861	1326	1557	1410	1883	2668	3305	2950	2809	2141	2105	2525	2392
AAEL003865	284	403.999	366	492.999	469	634	434.999	541	394.999	479.999	450.999	563.999
AAEL003867	1	1	0	0	5	3	1	3	5	0	1	0
AAEL003868	432	529	390	614	1198	1443	1221	1292	793	747	894	946
AAEL003869	45	53	41	61	53	44	54	76	65	49	37	67
AAEL003875	1128	1514	1227	1786	2327	3009	2245	2353	2041	2173	2039	2019
AAEL003879	321	382	302	352.001	317	383	316.004	357	294	336	261	292
AAEL003881	66	2	2	6.00055	3	9	1.00385	1	5	4	2	4
AAEL003883	2384	2833	2557	3458	2036	2840	2097	2313	2301	2157	2454	2607
AAEL003885	491	681	489	843.001	721	822	693.004	729	763	791	794	857
AAEL003886	93	92	65	70	102	37	116	45	106	87	106	89
AAEL003891	0	3	6	12	7	10	12	17	23	19	22	6
AAEL003893	709	856	763	990	1464	1817	1345	1716	1059	1074	1382	1480
AAEL003896	1383	1806	1683	2296	2314	2748	2419	2501	2251	1922	2316	2440
AAEL003897	87	113	120	158	254	277	246	217	214	164	223	256
AAEL003901	1126	1367	1349	1908	1763	1864	1794	1785	1910	1625	2089	2106
AAEL003905	2.99996	5.99999	0.999945	8	3.99988	2.99939	3.99989	0	1.99996	9	3.00067	4.00006
AAEL003906	349	437	312	534	652	797	545	677	500	566	548	629
AAEL003910	75	111	82	114	104	120	78	109	94	122	88	96
AAEL003912	298	644	508	768	777	860	708	740	758	726	632	809
AAEL003913	229	316	199	368	328	414	333	397	327	385	332	381
AAEL003919	302	407	289	476	534	559	494	469	572	676	581	631
AAEL003922	321	360	303	420	433	541	389	452	341	433	372	409
AAEL003925	3	6	4	8	3	6	3	8	7	6	3	1
AAEL003926	379	495	321	499	669	748	545	646	470	552	468	464
AAEL003927	10	22	18	26	72	97	68	44	25	33	24	28
AAEL003929	151	292	195	330	563	716	510	615	326	431	331	310
AAEL003935	292	374	288	421	746	743	609	697	447	523	474	477
AAEL003945	980	1433	988	1655	1784	1722	1575	1715	1625	1695	1744	1804
AAEL003950	1002	1236	1035	1471	1367	1694	1245	1103	976	1412	1453	1227
AAEL003955	3855	5036	4628	6261	5370	6343	5339	5312	5582	4967	6269	6080
AAEL003956	120	164	128	247	101	92	129	103	102	103	97	92
AAEL003958	45	35	30	62	28	47	24	23	37	30	27	31
AAEL003965	537	625	456	668	488	692	447	525	417	575	554	400
AAEL003966	39	46	36	71	44	58	29	37	29	41	41	37
AAEL003967	27	29	15	30	67	63	41	60	57	49	45	75
AAEL003971	339	417	350	601	315	380	356	577	382	320	352	239
AAEL003973	1981	2755	2163	3181	2713	3194	2517	2743	2656	3061	2942	3151
AAEL003978	52	69	60	65	88	113	93	87	81	76	69	81
AAEL003982	24	43	39	71	19	6	11	13	15	27	18	12
AAEL003983	2	0	0	0	0	0	1	0	2	1	0	4
AAEL003986	48	75	73	92	99	140	51	124	76	129	88	60
AAEL003992	772	936	840	1146	1281	1445	1323	1448	981	1191	1080	1303
AAEL003994	350	581	471	665	802	772	700	762	737	767	706	725
AAEL003996	45	51	40	71	48	78	62	63	50	78	51	66
AAEL004000	35	51	33	50	37	61	28	60	43	36	44	29
AAEL004002	72	95	100	180	292	456	237.993	289	208	157	175	145.995
AAEL004003	9	11	13	14	76	163	58.0009	69	52	26	35	23.0007
AAEL004004	275	413	205	367	320	354	259	340	251	328	241	295
AAEL004006	4	5	7	4	5	6	6	8	5	8	5	4
AAEL004007	153	242	232	325	521	624	545	710	307	508	499	519
AAEL004009	31	31	24	45	45	57	47.0009	47	31	51	37	29.0007
AAEL004013	0	1	0	2	5.00004	3	3.00088	5	2	1.00001	1	3.00067
AAEL004016	3	6	5	7	2	8	8	5	5	9	3	5
AAEL004018	12	9	16	25	11	9	7	14	7	6	8	14
AAEL004020	2	12	11	15	5	10	7	13	5	4	2	5
AAEL004021	496	580	545	608	190	323	179	258	312	276	321	358
AAEL004024	0	0	2	1	1	0	0	0	0	0	1	0
AAEL004026	1914	2407	2204	3119	2644	3210	2417	2570	2309	2541	2693	2802
AAEL004028	120	164	135	189	87	138	78	61	131	122	93	121
AAEL004030	6	8	11	15	14	17	9	15	14	28	24	29
AAEL004031	76	104	75	114	85	192	75.0009	86	119	163	132	150.001
AAEL004032	35	62	45	69	22	28	30	25	27	21	18	31
AAEL004035	612	882	842	1172	923	994	1043	1134	1038	895	1136	1283
AAEL004036	33	50	36	43	20	17	40	15	44	21	33	42
AAEL004037	0	1	0	0	1	3	2	0	0	0	3	2
AAEL004039	799	1030	959	1269	1243	1729	1375	1501	998	1125	1368	1308
AAEL004040	1979	2839	2203	3432	3386	4128	3316	4110	3076	3458	3321	3573
AAEL004046	43	68	52	101	95	114	73	101	71	82	63	75
AAEL004050	142	323	232	382	279	332	219	262	242	223	240	245
AAEL004052	538	815	662	1017	1028	1092	857	1046	945	968	1037	1046
AAEL004057	381	561	399	608	736	733	659	625	584	558	615.974	644
AAEL004064	618	779	602	912	796	1139	775	939	834	812	847	944
AAEL004068	1977	1998	1744	2540	2541	2966	2378	2754	2207	2303	2606	2765
AAEL004073	778	962	972	1220	1323	1700	1278	1621	1094	1223	1317	1459
AAEL004074	840	1301	976.002	1542	981	1077	885	1028	1242	1120	1071	1179
AAEL004083	1282	1693	1197	1918	2156	2302	2371	2216	2187	1988	2324	1891
AAEL004090	389	458	338	574	439	561	372	460	485	519	449	652
AAEL004091	17	39	27	32	61	49	32	37	55	34	26	37
AAEL004092	45	61	101	85	77	81	61	49	85	71	112	93
AAEL004095	76	157	100	140	358	236	281	262	214	182	176	155
AAEL004097	341	548	355	508	424	597	456	563	392	641	589	640
AAEL004104	194	354	284	418	541	702	523	793	511	451	528	472
AAEL004106	87	116	70	84	94	121	43	89	75	144	101	73
AAEL004107	303	487	350	571	636	831	622	669	567	659	582	469
AAEL004114	18	40	13	22	38	27	33	21	27	34	34	24
AAEL004119	276	442	335	425	916	1271	903	1177	547	599	616	583
AAEL004121	3248	3906	3478	4903	4809	5411	4438	4961	4379	4475	5287	5046
AAEL004128	191	263	245	325	439	526	384	428	359	358	335	365
AAEL004130	4	22	13	31	42	62	57	71	58	57	76	105
AAEL004131	1666	2401	2124	2950	1995	2492	2009	2423	2176	2260	2327	2448
AAEL004132	822	1249	935	1523	1312	1500	1139	1104	1317	1495	1372	1409
AAEL004136	642	1013	920	1192	1075	1301	1001	1273	1044	1177	1206	1312
AAEL004138	641	880	710	993	1199	1419	1120	1496	1099	1259	1143	1245
AAEL004146	382	576	394	625	597	490	458	511	588	628	521	547
AAEL004147	641	926	715	1120	1285	1446	1119	1467	1301	1280	1300	1352
AAEL004154	411	525	430	643	734	722	555	726	602	596	752	746
AAEL004155	12	23	17	20	10	10	13	7	28	22	15	23
AAEL004161	213	474	300	506	503	436	431	390	529	581	446	546
AAEL004165	223	227	215	327	441	544	344	447	231	354	309	276
AAEL004167	1415	2189	1317	2443	2985	3425	2313	3166	2654	2850	2359	2801
AAEL004169	706	677	414	869	851	743	664	752	965	815	663	658
AAEL004171	138	128	158	208	128	140.001	148	109.004	98	97.0027	132	110
AAEL004172	1268	1790	1697	1927	2744	4130	2718	3347	2211	2556	2939	2471
AAEL004174	17	17	10	14	15	12	15	23	21	16	29	21
AAEL004179	70	91	59	136	133	194	91	156	81	103	90	77
AAEL004191	210	334	276	429	389	497	324	433	310	367	368	407
AAEL004193	520	666	540	744	773	742	709	705	773	705	666	681
AAEL004200	417	559	427	657	672	749	696	697	513	616	639	578
AAEL004203	0	2	0	1	1	1	1	0	1	2	1	0
AAEL004205	31	25	15	37	38	24	19	38	51	33	30	56
AAEL004206	45	79	49	88	88	72	75	72	75	83	88	118
AAEL004211	511	557	603	718	818	1029	867	852	893	830	970	838
AAEL004212	466	580	424	730	944	1088	836	1064	746	771	687	867
AAEL004216	77	123	96	138	175	202	111	200	111	141	134	130
AAEL004217	23	20.9999	14.9997	42.9996	264	334.998	292	344.998	143	281	267.998	170
AAEL004229	403	584	390	634	601	454	713	449	696	812	565	697
AAEL004231	12	22	18	23	11	23	10	7	11	15	14	17
AAEL004233	41.9997	52.998	38	59	29.9998	56	44	41.9994	33	40	20	38
AAEL004238	11	25	28	30	23	22	22	35	15	25	19	29
AAEL004239	132	231	180	192	6	11	1	7	39	24	21	76
AAEL004240	30.0001	48.0007	23	23	7.00007	5	3	5.0002	26	18	10	15
AAEL004244	426.003	510.001	444	594.001	589	649	559	671	532	571	621	637
AAEL004245	21	27	25	45	13	32	16	36	46	51	72	30
AAEL004252	6	14	9	19	4	9	11	5	9	10	13	5
AAEL004259	24	13	12	37	4	10	4	13	9	14	3	12
AAEL004261	12	21	10	12	29	52	37	26	14	21	15	12
AAEL004271	28	53	47	82	20	32	19	25	45	47	19	35
AAEL004276	105	177	172	145	224	225	260	226	195	204	194	188
AAEL004277	70	116	87	103	132	91	98	155	137	137	136	113
AAEL004280	2	1	1	2	7	2	4	6	6	3	2	3
AAEL004281	6	3	13	16	4	6	2	5	12	6	2	2
AAEL004282	473	671	524	674	525	529	454	491	686	712	630	662
AAEL004283	97	143	95	185	186	191	161	204	173	182	182	179
AAEL004288	850	1218	787	1403	1058	1310	1056	1321	1114	1314	1094	1158
AAEL004290	2487.98	3005.62	2138.89	3636.29	3643.06	5340.02	2406.48	4107.05	2826.7	3417.58	2281.37	2968.95
AAEL004292	2	5	2	1	12	14	4	6	10	5	6	7
AAEL004293	8	4	8	9	6	6	7	9	8	11	9	4
AAEL004295	8	6	1	4	6	8	6	7	9	6	3	3
AAEL004299	30	39	39	40	23	46	19	19	13	27	21	26
AAEL004301	8	3	9	7	13	12	6	21	14	22	9	13
AAEL004302	56	75	62	100	116	88	93	88	79	54	96	121
AAEL004303	3	2	3	4	2	2	0	3	2	3	3	4
AAEL004305	1598	2181	1782	2634	2903	3281	3118	3184	3037	2826	3200	3214
AAEL004309	74	122	80	137	384	501	335	429	151	176	128	130
AAEL004311	423	618	409	706	943	717	782	884	729	697	734	754
AAEL004316	1037	1465	1121	1755	2174	1896	1946	1923	1564	1656	1603	1688
AAEL004326	64	80	59	82	75	89	61	65	66	82	60	88
AAEL004328	443	540	482	643	636	938	624	844	588	710	625	599
AAEL004332	159	251	223	283	183	187	192	158	277	252	223	229
AAEL004334	271	440	393	602	534	555	446	505	480	624	659	547
AAEL004344	70	62	55	79	50	91	58	63	59	53	106	77
AAEL004348	1240	1395	1465	1761	1603	2100	1694	1920	1525	1695	2025	1994
AAEL004349	60	61	43	61	76	77	40	57	12	26	27	15
AAEL004352	192	246	189	274	138	166	167	165	125	178	186	232
AAEL004356	2142	2764	2189	3431	3424	4010	3648	3587	3553	3171	3730	4015
AAEL004357	2	7	3	4	4	5	6	8	3	3	4	5
AAEL004359	7	9	4	9	13	12	12	8	8	18	10	14
AAEL004366	23	55	46	84	62	106	64	72	86	67	73	75
AAEL004367	0	2	0	1	1	2	0	3	1	0	2	1
AAEL004371	783	1016	838	1170	1307	1351	1112	1088	957	1210	1166	1119
AAEL004376	199	318	201	338	255	273	232	266	245	312	287	280
AAEL004383	9	16	6	14	20	29	11	14	20	22	21	15
AAEL004384	434	760	527	768	422	534	364	556	635	751	633	576
AAEL004385	405	574	414	599	655	728	535	634	543	521	486	520
AAEL004386	13756	19430	17004	22135	21551	31154	22295	24533	20334	21163	22189	23964
AAEL004388	2098	2767	2409	2814	3762	6358	3600	4607	2880	3823	3548	3930
AAEL004390	13729	16215	16081	18111	20370	31651	20635	23680	22376	21655	21891	26279
AAEL004392	69	117	86	145	297	352	242	333	233	265	281	257
AAEL004396	1086	1186	1077	1430	1098	1379	1283	1306	1057	1131	1243	1218
AAEL004398	2	2	2	1	6	9	6	4	2	1	2	1
AAEL004399	277	400	303	383	254	371	266	312	298	264	282	204
AAEL004402	43	80	58	106.998	82	93	82	118	106	113	96.9993	117.996
AAEL004405	198	321	253	449	396	445	314	468	396	386	424	451
AAEL004410	1224	1423	1415	2005	1269	1363	1410	1475	1770	1508	2012	2329
AAEL004416	22	35	16	46	68	52	56	54	47	73	57	70
AAEL004420	270	395	326	532	519	442	416	459	417	391	493	531
AAEL004422	578	707	692	964	1033	1155	903	1135	762	962	984	980
AAEL004431	1551	2078	1911	2451	2277	2878	2276	2696	2401	2432	2504	2506
AAEL004437	1059	1472	1178	1725	1711	2266	1515	1711	1800	2031	1854	1868
AAEL004439	485	646	609	833	1022	1286	866	1074	793	1009	869	896
AAEL004440	1256	2051	1062	2538	2075	1541	1583	1643	2132	2135	1921	1930
AAEL004442	3	7	2	2	1	0	2	1	0	0	1	2
AAEL004444	1081	1630	1118	1853	1682	1928	1433	1717	1577	1795	1628	1700
AAEL004446	55	83	65	114	34	41	33	29	43	60	28	68
AAEL004449	172	245	222	345	304	318	285	286	231	287	294	294
AAEL004462	983	1339	994	1338	1607	2615	1298	1928	1288	1523	1389	1504
AAEL004466	30	31.0001	20	52	29	12	23	24	32	48	28	51
AAEL004474	1010	1365	1112	1657	1408	1725	1537	1643	1389	1552	1715	1659
AAEL004477	14	13	14	29	19	31	20	20	17	18	29	24
AAEL004478	1	6	4	6	6	3	7	1	6	1	7	4
AAEL004479	59	85.9999	79	112	120	132	164	113	132	107	129	130
AAEL004480	281	393	262	503	501	391	409	339	456	368	439	506
AAEL004485	864	1228	927	1401	1368	1617	1436	1530	1320	1447	1361	1525
AAEL004487	4	2	2	7	12	9	2	12	9	6	2	8
AAEL004488	157	197	105	180	171	170	146	176	130	196	167	173
AAEL004492	890	1288	1115	1542	1611	2081	1406	1826	1288	1543	1623	1622
AAEL004495	3	3	7	2	1	5	7	5	1	3	5	4
AAEL004502	135	195	135	252.001	148	141	109	126	193	209	179	189
AAEL004503	13250	23781	14879	28207	28493	22879	20263	16853	28893	31979	27202	25100
AAEL004505	0	0	1.00003	0	0	1.00004	0	0	0	0	0	4
AAEL004512	53	105	102	125	122	171	98	144	108	132	158	139
AAEL004516	0	0	0	2	1	0	0	0	0	0	1.00006	1.00435
AAEL004519	203	326	297	406	322	313	248	383	346	307	297	367
AAEL004520	2970	4434	3637	4971	4509	5352	4160	4873	5836	5630	6219	5545.99
AAEL004528	277	402	357	520	330	407	233	369	271	361	365	347
AAEL004529	215	373	193	486	354	462	345	377	375	429	393	416
AAEL004533	25.9966	34.9992	45.9943	57.9912	41.9916	37.9909	25.9922	46.9931	31.992	28.9913	31.9916	32.9943
AAEL004534	1124	1775	1261	2022	2056	2303	1785	2480	1936	2307	2028	2013
AAEL004543	18	17	18	40	51	74	43	64	58	49	59	55
AAEL004544	9	7	27	19	77	61	71	67	33	34	61	29
AAEL004547	1325	2300	1610	2842	3187	2339	3712	2720	3398	3433	3212	3211
AAEL004551	2869	3655	3066	4178	3305	3704	3461	3386	3356	2914	3745	3908
AAEL004552	132	334	279	335	473	475	430	490	469	399	397	463
AAEL004553	355	597	455	659	564	492	497	495	537	596	571	472
AAEL004555	66	123	128	133	787	971	1168	1137	695	588	848	869
AAEL004561	24	51	31	61	44	50	40	51	28	45	36	33
AAEL004562	721	973	1033	1173	1120	1477	1176	1253	1039	1156	1268	1304
AAEL004564	3	2	1	3	14	9	7	17	9	6	8	6
AAEL004568	37	69	50	63	62	50	64	77	55	86	50	50
AAEL004569	67	129	92	161	173	213	165	219	160	194	167	192
AAEL004570	346	452	405	639	580	715	594	638	515	582	567	604
AAEL004571	374	574	483	742	839	992	723	820	777	788	808	811
AAEL004572	157	195	135	186	73	75	49	72	71	81	58	91
AAEL004573	1	0	0	0	1	2	2	0	1	0	2	0
AAEL004574	329	477	292	476	561	415	410	449	441	486	457	436
AAEL004576	36	80	43	74	26	29	35	32	26	36	56	34
AAEL004577	234	402	294	501	473	585	407	540	456	488	400	422
AAEL004579	438	615	476	752	656	771	625	763	543	606	688	694
AAEL004582	157	298	127	316	261	319	139	274	322	440	286	337
AAEL004588	218	235	142	335	162	205	162	155	232	236	209	239
AAEL004590	1	0	0	1	1	1	1	2	0	2	2	0
AAEL004591	91.9999	119	138	207	196	233	266	229	147	164	202	202
AAEL004602	1	1	3	0	4	3	3	2	0	3	3	1
AAEL004608	164	216	187	302	317	418	316	385.986	254	250	263	230
AAEL004623	1377	1654	1360	2033	2052	2138	1953	2222	1974	1762	2153	2164
AAEL004624	400	387	412	496	482	547	412	488	403	509	427	491
AAEL004625	338	551	437	584	547	557	429	525	562	666	550	538
AAEL004630	324	382	350	442	395	622	374	533	419	440	481	434
AAEL004634	2161	2676	2263	3375	2329	2935	2377	2428	2940	2925	3150	3699
AAEL004645	87	95	65	110	150	191	121	113	94	110	106	104
AAEL004659	0	0	1	3	2	0	0	0	2	0	1	0
AAEL004662	232	219	194	299	396	454	318	411	269	326	279	282
AAEL004663	729.002	966.001	782.001	1155	1257	1463	1276	1390	1077	1099	1239	1182
AAEL004665	97	182	113	227	282	334	161	239	184	300	224	220
AAEL004667	298	616	271	671	250	121	184	197.001	359	388.001	292	258.002
AAEL004669	16	29	25	42	73.9999	108	133.999	66.9979	82.9999	137.997	190	157.997
AAEL004671	3	6	4	3	5	13	8	5	4	9	3	8
AAEL004672	34	41	33	53	71	56	48.0004	31.0011	60.0001	81.0014	57.0002	89.0017
AAEL004673	243.998	315.999	224.999	405.998	307.998	410.999	337.998	330.998	378.998	346.998	342.997	347.998
AAEL004674	5	9	1	9	12	15	7	8	12	10	3	7
AAEL004675	2381	3839	2569	4637	4925	4896	4504	5180	4152	4800	4535	5035
AAEL004682	1026	1545	1202	1580	1382	1521	1119	1323	1792	1772	1676	1797
AAEL004684	13	22	19	31	36	30	18	26	22	41	27	21
AAEL004688	1241	1800	1551	2332	1942	2402	2038	2355	2037	1965	2155	2233
AAEL004689	467.999	613	555	734.999	555	648.999	591	611.999	571	570.999	733	716
AAEL004690	332	495	379	609	523	456	447	454	501	560	428	431
AAEL004691	2305	3326	2326	4423	4364	4534	3637	4181	3663	4316	3970	4217
AAEL004692	162	205	161	248	236	295	212	258	262	286	246	231
AAEL004696	3	1	2	0	5	3	1	3	3	3	0	6
AAEL004698	349	415	420	556	984	1261	851	1092	647	810	855	738
AAEL004700	107	120	127	208	280	223	209	226	153	193	217	206
AAEL004702	1593	1835	1758	2314	2372	2880	2479	2612	2419	2190	2579	2864
AAEL004703	4	2	2	5	1	1	3	0	5	3	1	7
AAEL004705	1	2	1	0	0	0	1	0	0	1	1	0
AAEL004707	0	3	0	2	3	3	1	3	1	2	5	3
AAEL004710	727	1047	947	1299	1323	1655	1280	1454	1193	1293	1416	1499
AAEL004711	13	34	23	54	42	27	30	46	46	43	34	36
AAEL004713	1005	1514	999	1626	1664	1540	1567	1666	1537.01	1818	1800	1365
AAEL004715	106	149	265	186	120	153	349	147	184	180	321	170
AAEL004717	2	1	4	4	0	2	3	1	4	0	4	0
AAEL004718	132	188	146	191	281	380	232	312	175	180	176	198
AAEL004719	324	421	272	510	355	396	316	375	526	476	441	544
AAEL004724	26	33	26	59.0001	20	18	21	21	27.0061	28	28	31.0002
AAEL004725	61	75	89	114	159	149	185	157	99	121	140	126
AAEL004726	588	1218	732	1210	1057	922	949	831	1107	1266	1005	1067
AAEL004727	627	892	702	971	903	1162	873	977	1022	1097	966	975
AAEL004728	142	214	152	233	216	195	226.001	191	187	289	221.001	287
AAEL004729	4	4	6	7	22	5	7	6	5	6	7	9
AAEL004731	320	475	623	572	490	496	885	547	577.97	482	749	582.999
AAEL004732	20	53	38	63	21	29	64	17	27	33	55	46
AAEL004734	724	925	772	1178	1301	1468	1169	1509	1028.01	1144	1196	1229
AAEL004736	0	1	0	0	0	0	1	2	0	1	0	0
AAEL004740	195	290	276	381	347	459	339	348	327	384	335	368
AAEL004741	20	28	13	36	5	6	6	5	23	19	15	25
AAEL004744	151	257	179	283	295	259	275	286	311	306	246	261
AAEL004746	0	4	0	0	0	0	0	2	1	1	0	0
AAEL004747	1	1	0	1	1	2	0	0	0	1	1	0
AAEL004749	0	0	0	1	2	1	0	1	0	1	2	1
AAEL004750	13	20	15	15	15	8	12	6	20	18	19	32
AAEL004751	0	0	0	1.00009	1.00001	0	0	1	0	1.00001	0	1.00006
AAEL004752	0	2	0	0	1	0	0	2	0	1	2	1
AAEL004757	1119	1435	1091	1737	1494	1618	1388	1531	1411	1473	1513	1565
AAEL004761	34	59	74	101	13	24	29	16	25	35	18	30.9999
AAEL004762	1	0	0	0	0	1	0	1	0	1	0	0
AAEL004763	564.001	752	615.001	1037	887	911	726	765	691	811	846	847
AAEL004764	1	0	0	3	5	5	8	5	3	0	1	7
AAEL004766	3	7	4	10	6	14	13	13	13	15	15	22
AAEL004768	363	564	498	625	1122	983	1157	1131	753	701	662	645
AAEL004770	0	0	1	0	0	1	0	0	1	0	0	0
AAEL004773	548	767	585	921	801	1007	828	934	848	881	836	939
AAEL004774	805	1121	848	1136	1167	1607	1160	1283	1131	1126	1172	1243
AAEL004775	269	450	456	553	476	592	569	647	626	577	679	657
AAEL004776	0	2	1	1	2	2	0	2	0	2	1	0
AAEL004777	39	59	46	58	71	69	89	76	66	48	78	64
AAEL004783	12649	15928	12467	18954	17175	19487	14280	19225	15838	20461	18288	18531
AAEL004790	481	610	536	734	896	1271	861	1108	801	760	895	852
AAEL004793	18	25	25	41	39	28	20	32	28	33	18	30
AAEL004798	57129	70768	67848	99360	43565	56833	25701	42113	51548	65274	65081	64779
AAEL004799	2230	2513	2390	2875	3390	3983	3979	3623	3088	3386	4104	4131
AAEL004803	107	132	68	140	126	62	75	82	116	166	86	158
AAEL004805	2596	4518	2108	4030	4577	2305	4460	2802	3989	4610	4632	4786
AAEL004810	24	23	28	29	156	183	206	168	178	169	190	218
AAEL004814	59	99	94	144	148	135	124	156	107	115	104	111
AAEL004817	356	508	375	560	442	632	435	519	475	512	472	571
AAEL004819	26	39	21	37	84	58	88	68	80	58	63	73
AAEL004820	370	524	451	670	833	910	761	811	672	702	803	870
AAEL004821	738	1061	913	1271	1457	1913	1515	1828	1339	1472	1546	1609
AAEL004825	90	105	87	155	120	139	98	91	128	146	118	106
AAEL004832	1587	2105	1697.99	2468	2684	2921	2481	2717	2513	2425.97	2573	2755.01
AAEL004833	132	295	163	352	297	123	203	99	366	278	228	289
AAEL004835	287	367	317	483	564	695	498	655	523	527	503	564
AAEL004836	153	217	105	247	142	47	87	64	163	185	137	197
AAEL004837	475	562	507	633	769	933	625	896	522	672	752	724
AAEL004840	1	9	13	13	5	6	4	3	8	8	14	9
AAEL004841	46	80	47	86	124	152	91	112	73	90	55	105
AAEL004843	298.003	400	373.003	530	491.005	571	483	488	485	493	514	531
AAEL004844	12	8	27	10	26	27	39	37	11	12	37	21
AAEL004852	1307	1826	1363.01	2121	2281	2421	2039	2290	2014	2106	2071	2234
AAEL004854	343	524	464	694	888	983	809	925	695	728	871	846
AAEL004857	17	33	18	32	26	14	21	21	30	28	34	29
AAEL004861	181	417	328	544	494	496	476	335	575	627	529	660
AAEL004862	237	259	172	280	179	182	170	172	231	205	203	246
AAEL004865	19302	26300	21907	32649	28262	35072	33467	32980	28378	30085	33246	33301
AAEL004867	96	151	115	179	155	143	109	140	116	175	157	160
AAEL004869	1122	1509	1372	1919	1336	2142	1385	1746	1579	1819	1739	1745
AAEL004870	130	169	96	150	205	249	152	174	132	134	161	131
AAEL004874	883	1034	767	1183	1108	954	826	930	1012	995	995	1083
AAEL004875	2915	3532	3260	4594	3577	4913	4612	4441	3943	3823	4586	4700
AAEL004876	13	12	12	6	7	8	9	14	14	9	14	6
AAEL004881	300	271	264	341	542	710	577	658	325	373	445	425
AAEL004883	33	41	31	47.9999	9	3.99999	9	9	56	14	62	55
AAEL004885	22	33	19	39	93	148	70	93	113	109	70	132
AAEL004889	1053	1456	1032	1666	1582	1502	1549	1535	1622	1558	1708	1820
AAEL004891	202	244	173	262	184	314	190	217	165	240	203	197
AAEL004892	772	989	796	1170	1221	1453	1220	1228	1058	1050	1149	1182
AAEL004894	0	1	2	0	3	2	0	4	1	1	2	1
AAEL004897	77	111	90	155	274	219	295	261	158	180	135	183
AAEL004898	24	25	27	32	24	28	21	23	24	38	41	33
AAEL004899	10	2	0	2	6	1	7	0	14	4	1	2
AAEL004900	620	823	685	971	1112	1272	1023	1144	942	1001	1048	1145
AAEL004903	1	4	4	1	12	6	4	10	5	6	5	1
AAEL004905	1117	1593	1425	1993	1414	1341	1345	1297	2101	1733	1948	1704
AAEL004907	3	2	4	11	0	2	1	1	4	2	1	3
AAEL004918	1278	1456	1323	1677	1510	1960	1779	1873	1740	1807	2264	2052
AAEL004919	28	55	46	59	30	27	31	26	56	55	43	67
AAEL004921	30.0044	32	43	48	99	108	82	126.007	52	82	54	72
AAEL004928	2	6	3	8	21	9	15	10	6	13	12	6
AAEL004933	396	919	770	1051	287	390	229	380	625	943	711	728
AAEL004938	966.996	1196	816	1361	1452	1310	1139	1269.99	1185	1183	1060	1232
AAEL004940	404	489	331	514	488	611	413	579	312	365	424	374
AAEL004942	2169	2975	2404	3329	3332	4499	3208	3818	3578	3833	4084	4076
AAEL004947	6	11	6	16	10	16	7	15	12	13	5	14
AAEL004948	98	158	76	176	187	223	146	161	160	135	136	148
AAEL004950	183	240	184	280	333	342	269	283	280	320	295	335
AAEL004951	347	536	233	475	401	565	260	524	328	596	261	285
AAEL004952	1016	1565	1140	1896	1019	939	788	1148	1299	1616	1377	1821
AAEL004953	11	14	12	11	3	4	6	5	6	12	8	3
AAEL004956	32	34	39	71	87	57	61	84	98	105	90	103
AAEL004960	182	246	252	323	555	589	436	519	425	516	518	594
AAEL004964	211	215	173	280	197	205	166	182	175	200	169.001	268
AAEL004972	1130	1471	1154	1806	2206	2018	2236	1633	1829	1928	1840	2028
AAEL004975	31	39	36	53	21	28	11	24	27	23	31	45
AAEL004976	1109	1567	1486	2073	2837	3296	2930	2696	2003	1785	2068	2278
AAEL004979	57	70	54	107	140	125	144	122	90	113	65	83
AAEL004980	2236	3494	2741	4251	3793	4284	3596	3941	3876	3895	4211	4388
AAEL004982	12	35	14	42	18	12	5	13	25	20	23	21
AAEL004986	1806	2773	1844	3328	2396	2399	2534	2382	2833	3051	3027	2816
AAEL004989	1934	3199	2154	3455	3580	3492	2952	3288	3530	3704	3183	3005
AAEL004990	327	420	345	492	440	501	446	353	535	552	583	609
AAEL004991	9.00166	9.00041	14	14.0015	13.0001	12	8	15	14.0017	24.0012	7	10.0054
AAEL004992	3	1	0	3	4	1	1	10	4	3	1	11
AAEL004995	215	294	238	339	384	470	361	403	306	299	321	322
AAEL004996	1	2	0	1	1	2	0	0	2	2	0	2
AAEL005000	974	1548	1222	1790	1353	1769	1325	1569	1914	1865	2046	1835
AAEL005002	96	143	110	167	196	236	177	225	268	185	178	277
AAEL005003	233	282	193	328	436	568	295	503	312	327	301	315
AAEL005014	111	171	194	288	217	390	330	297	253	242	276	243
AAEL005018	451	488	477	652	593	874	597	712	525	567	658	595
AAEL005019	157	200	194	259	242	330	262	264	214	230	256	303
AAEL005020	397	485	464	611	584	823	630	661	592	562	632	617
AAEL005021	102	218	160	214	132	132	115	104	189	196	139	198
AAEL005023	448	885	538	928	1216	1153	951	1242	872	955	883	827
AAEL005024	19	4	10	32	0	8	6	5	37	53	23	45
AAEL005027	0	1	3	7	3	11	3	2	5	5	3	5
AAEL005028	228	288	183	349	635	802	596	623	442	596	557	543
AAEL005029	458	710	693	771	1010	1189	1009	1045	841	785	926	948
AAEL005030	24	49	27	58	36	6	54	11	42	43	55	39
AAEL005031	261	426	358	455	487	588	471	512	368	328	470	435
AAEL005033	197	251	225	276	250	327	262	297	230	292	330	278
AAEL005034	0	0	1.00027	1	1.00023	0	2.00048	0	0	1.00014	0	1.00018
AAEL005036	181	240	261	394	364	422	321	362	341	349	361	357
AAEL005038	5364	8421	6159	9919	10913	11853	10032	11129	11044	9731	10203	11988
AAEL005039	0	2	3	1	2	3	3	4	1	2	3	2
AAEL005040	747	1108	672	1122	746	768	623	750	963	1165	1022	977
AAEL005042	612	700	667	952	1047	1084	875	902	886	945	896	1006
AAEL005044	55	76	80	102	65.9999	109	117	91	109	104	136	153
AAEL005047	79	117	112	150	179	281	189	229	163	163	150	170
AAEL005048	499	698	513	856	524	582	434	617	626	715	687	771
AAEL005053	248	307	205	388	371	371	301	354	305	315	378	355
AAEL005058	168	238	128	265	311	260	302	273	241	225	198	222
AAEL005060	1	4	3	7	5	5	2	2	3	3	4	3
AAEL005068	314	537	366	649	1219	1086	967	1027	667	745	700	684
AAEL005070	421	714	583	827	1150	1185	1031	1149	937	905	946	997
AAEL005071	569	737	538	861	893	1133	868	1066	756	823	835	928
AAEL005072	54	67	50	83	61	62	56	61	60	68	58	60
AAEL005073	17	39.0001	20	36	103	110	87	105	51	56	63	53
AAEL005074	214	301	314	402	502	611	531	555	402	364	448	503
AAEL005076	11	24	18	32	40	39	48	54	21	14	24	30
AAEL005079	0	3.9999	1	1.99999	4	4	4.99999	3	3.99999	2	1	2
AAEL005086	676	973	847	1304	1316	1459	1081	1471	999	1081	1055	1232
AAEL005093	120	234	117	230	356	206	208	179	271	331	184	763
AAEL005100	640	1055	964	1404	1066	1241	1031	1253	1233	942	1149	1305
AAEL005103	281	389	300	453	394	396	343	420	415	424	408	507
AAEL005106	1232	2170	1155	2319	2160	1673	1517	1968	1844	2388	1800	1862
AAEL005109	14	16	12	14	12	19	13	21	19	24	23	27
AAEL005111	798	1041	1001	1091	1328	2434	1615	1745	732	1265	993	1023
AAEL005118	200	285	247	345	301	347	273	292	275	295	268	318
AAEL005123	86	176.002	118	195.002	143	100.002	128	122.002	171.001	170.002	137	153
AAEL005130	8	7	13	7	7	11	6	13	8	7	11	8
AAEL005131	280	464	432	481.999	544.999	671	690.999	542	574	489	668.999	516
AAEL005132	458	592	484	701	839	1082	745	661	868	765	779	628
AAEL005136	1	2	2	1	3	1	1	1	3	2	4	2
AAEL005137	189	279	214	302	408	428	427	367	455	424	572	523
AAEL005138	0	0	0	1.00105	2.00107	2	4.00097	4.00034	2.00021	0	1.0011	3
AAEL005139	93	167	144	216	404	488	347	427	289	330	314	343
AAEL005142	161	283	173.997	374.997	353	342.98	245.987	401.979	285	369.987	255.998	375.993
AAEL005145	451	537	580	721	802	975	730	733	686	687	792	771
AAEL005147	334	497	319	588	721	532	756	725	816	724	688	781
AAEL005148	0	0	2	4	2	0	1	2	2	3	2	2
AAEL005149	1998.9	2531.32	2074.33	3235.69	3014.03	3587.63	2780.94	3169.5	2954.2	2568.7	2829.85	2880.31
AAEL005152	592	695	616	804	918	1068	836	830	739	770	909	894
AAEL005153	76	217	165	206	181	263	200	183	240	234	186	151
AAEL005155	6	8	3	14	8	1	1	6	11	9	3	7
AAEL005160	299	473	323	559	460	358	425	374	602	502	410	657
AAEL005180	289	426	257	428	493	536	503	611	468	445	370	443
AAEL005182	10	9	5	4	20	12	9	9	33	9	33	22
AAEL005183	16	48	48	54	28	26	36	59	70	75	84	76
AAEL005186	1.00033	3.00202	3.00407	4.01461	2.0001	2.00002	0	2.00223	4	5.00169	1.00001	3.00022
AAEL005188	22	19	18	25	27	20	36	16	18	31	17	12
AAEL005192	1	0	0	0	1	0	0	0	2	1	0	1
AAEL005195	15	15	26	16	15	12	11	16	12	9	20	13
AAEL005201	420	565	372	627	564	634	419	568	514	628	521	496
AAEL005202	435	709.004	518.008	724.029	767	777	704.002	764.004	759	748.005	793	752
AAEL005206	212	342.988	225.939	353.825	291.999	325	289.006	331.969	358	443.005	399	393.002
AAEL005207	0	7	9	9	4	4	12	4	9	1	4	1
AAEL005212	251	403	260	430	254	373	339	293	256	289	294	250
AAEL005215	3486	4149	3712	4999	3920	4788	3821	4219	4032	4278	4298	4849
AAEL005221	4067	5674	3849	6735	5745	5082	5745.99	5031	5882	6106	6362	6046
AAEL005224	522	736	615	882	983	1287	916	1155	907	811	958	882
AAEL005228	336	363	382	570	572	618	416	615	446	512	354	416
AAEL005230	18	81	44	103	82	108	154	126	83	106	83	114
AAEL005232	183	302	239	380.001	494	533	481.001	397	416	422	353	335.002
AAEL005234	514	550	454	694	705	697	739	732	633	608	716	722
AAEL005235	327	405	380	505	560	582	560	543	563	523	549	605
AAEL005237	142	283	144	294	210	222	165	196	288	356	243	208
AAEL005242	165	242	240	315	247	216	307	219	269	271	310	264
AAEL005243	16	16	15	22	22	21	17	15	13	9	19	6
AAEL005245	61	80	74	162	164	231	101	158	161	149	163	181
AAEL005247	14	24	14	38	93	67	67	67	63	86	73	40
AAEL005255	1355	2110	1657	2799	2213	2504	2296	2736	2555	2498	2530	2374
AAEL005256	1228	1638	1611	2098	2225	2747	2403	2307	2148	1930	2511	2744
AAEL005261	1296	1720	1313	2199	3022	2837	2709	2849	2112	1875	1831	1861
AAEL005262	1037	1518	1190	1795	1697	2159	1440	1995	1698	2031	1760	1763
AAEL005273	107	115	81	138	125	97	91	97	108	121	146	115
AAEL005278	4	3	3	8	5	4	4	6	3	3	2	4
AAEL005279	121	243	151	228	274	293	255	291	310	275	241	311
AAEL005281	817	946	752	1078	1203	1491	1170	1403	1192	1255	1175	1304
AAEL005285	5	11	5	10	12	22	5	17	11	10	10	7
AAEL005286	386	426	417	602	712	870	597	804	542	500	648	680
AAEL005288	136	161	166	267	161	246	173	165.003	118.001	167	144	135
AAEL005290	1633	2548	1855	2964	1942	2293	1995	2114	2420	2567	2208	2530
AAEL005297	156	203	202	241	233	339	271	257	204	247	234	260
AAEL005303	355	562	465	713	590	748	480	642	529	552	609	596
AAEL005309	784	753	613	872	750	945	791	807	672	810	790	762
AAEL005313	320	571	450	636	717	628	565	575	577	568	484	453
AAEL005315	572	836	712	1013	928	995	661	990	920	884	853	761
AAEL005316	2	6	0	2	6	2	2	1	2	5	2	3
AAEL005322	1	6	6	2	1	10	0	2	3	1	0	2
AAEL005326	106	183	124	188	314	328	227	292	239	211	207	246
AAEL005329	858	1306	753	1606	1127	1081	915	1223	1496	1476	1445	1589
AAEL005330	45	86	69	100	57	52	45	42	49	67	49	64
AAEL005342	604	875	698	1005	889	957	769	884	906	919	989	1029
AAEL005345	29	40	38	78	64	71	79	70	48	56	63	62
AAEL005347	759	1078	894	1349	656	648	806	766	1249	1181	1114	1233
AAEL005349	618	988	648	910	112	171	119	169	546	765	670	528
AAEL005350	6	10	6	6	8	9	5	24	9	6	7	11
AAEL005353	180	251	153	273	630	523	505	543	298	466	309	260
AAEL005363	20	20	11	24	77	61	44	38	63	47	45	98
AAEL005373	209	234	146	267	4	6	6	17	108	108	85	89
AAEL005375	29	42	16	41	33	30	42	40	28	60	30	46
AAEL005377	6	7	3	15	7	3	4	3	2	4	3	3
AAEL005379	252	397	288	450	514	633	500	544	454	468	441	445
AAEL005383	655	857	906	1029	1127	1307	1076	1277	1107	1106	1220	1260
AAEL005387	2	5	4	8	4	4	4	6	4	2	6	2
AAEL005388	338.999	381	349	482.995	669	713	596	689	466.997	518.997	517.997	546.998
AAEL005390	968	1429	1330	1755	1786	2385	1837	2249	1685	1922	2080	2349
AAEL005395	519	658	544	798	787	989	725	853	713	706	780	827
AAEL005399	6	8	5	3	11	9	6	6	9	10	4	10
AAEL005402	330	431	357	510	471	600	373	516	411	495	458	483
AAEL005403	346	457	335	467	577	560	592	587	529	553	602	666
AAEL005406	425	648	526	784	735	848	722	751	789	769	789	805
AAEL005409	1	0	0	1	0	3	2	1	0	1	1	2
AAEL005420	7	3	5	4	20	17	14	19	15	25	13	10
AAEL005423	555	759	454	923	855	860	821	879	743	887	758	755
AAEL005431	46	95	31	140	271	105	144	112	163	233	187	829
AAEL005433	33	35	28	28	54	73	38	45	46	50	51	54
AAEL005438	13	35	25	41	27	55	40	37	49	48	40	54
AAEL005440	376	404	297	543	62	84	98	61	881	1167	1211	1124
AAEL005444	128	213	156	239	196	219	189	208	174	195	145	171
AAEL005445	278	379	286	415	542	604	479	578	474	453	464	512
AAEL005446	1696	2330	1479	2568	3114	2492	2903	2690	2771	2859	2661	2831
AAEL005449	18	41	32	47	59	53	55	55	32	42	47	35
AAEL005450	225	290	271	429	391	501	288	520	372	398	320	372
AAEL005453	1895	2306	1965	2993	3527	3983	3495	3705	2852	2779	3154	3345
AAEL005463	9	27	79	18	13	20	70	21	27	9	108	29
AAEL005464	315	436.998	253	489	430	365	350	359.999	440	524.999	435	497
AAEL005465	127	250	168	243	186	259	153	193	219	228	168	175
AAEL005466	93	169	99	148	174	159	92	129	173	173	176	143
AAEL005473	1127	1410	1262	1626	1580	2076	1679	1951	1631	1710	1887	1860
AAEL005474	1988	3236	1878	3450	3658	2565	3391	2603	3168	3448	3134	3684
AAEL005476	1226	1272	1234	1695	1670	1938	1673	1769	1706	1659	1923	2013
AAEL005478	196	261.999	222	299	353	420	316	302	291	317	323	408
AAEL005483	3	6	6	8	5	8	10	5	3	4	6	5
AAEL005484	1168	1556	1324	1831	1800	2291	1858	2171	1807	1811	1936	1923
AAEL005485	102	155	127	199	110	128	105	133	105	118	119	202
AAEL005487	4	8	5	9	10	4	3	8	4	8	8	13
AAEL005490	6	10	3	19	4	2	6	4	8	8	5	2
AAEL005493	2750	4065	3189	4939	3849	4478	3759	4333	4128	4616	4456	4627
AAEL005496	40	45	24	50	46	45	34	48	32	50	38	41
AAEL005503	32	38	16	50	79.0011	56	44	41	38	55	32	45
AAEL005507	35	26	24	50	8	18	12	15	36	14	24	13
AAEL005510	507	651	635	855	863	1174	850	1097	838	829	874	1038
AAEL005518	500.001	755.001	398.001	821	754.001	537.002	682.001	514.002	753.001	721.002	698.001	692.002
AAEL005522	2279	2775	2179	3337	3264	3553	3013	3107	3045	2984	3233	3097
AAEL005525	246	341	314	372	443	312	495	423	374	278	442	484
AAEL005528	2644	3646	2419	3930	3945	3179	3680	3635	3704	3825	3918	4308
AAEL005530	175	291	137	282	311	266	262	257	280	331	285	317
AAEL005531	356	532	345	614	602	587	446	520	557	691	533	470
AAEL005533	126	299	124	179	352	49	749	104	316	424	531	436
AAEL005535	406	546	337	581	699	703	579	693	566	614	652	593
AAEL005539	181	222	209	203	322	381	273	294	199	233	220	195
AAEL005548	6	14	12	22	20	19	6	15	19	20	20	8
AAEL005554	193	273	214	335	360	419	352	371	315	287	282	294
AAEL005556	518	660	625	821	601.999	654	547	574	728.999	646	691	720
AAEL005558	3715	4868	3434	4858	5184	4714	4128	4914	4025	4576	4716	4765
AAEL005568	306.002	464.002	437.002	580.003	390	454	367	424	503.002	518	591.003	588.003
AAEL005573	464	630	496	798	840	916	811	812	742	788	771	780
AAEL005575	23	22	14	19	44	77	78	59	16	41	33	20
AAEL005577	176	228	218	279	455	538	387	355	238	228	277	323
AAEL005580	648	772	615	1097	1376	1344	1330	1431	1028	1151	1262	1178
AAEL005581	13	22	18	30	62	70	35	62	31	34	25	27
AAEL005582	254	346	265	395	339	322	313	311	347	310	369	363
AAEL005584	124	181	114	220	301	274	249	332	188	218	180	171
AAEL005585	309	423	329	459	340	473	347	444	357	400	430	422
AAEL005588	0	2	0	1	1	1	1	1	2	2	1	6
AAEL005590	4	5	6	2	5	6	2	11	5	4	6	7
AAEL005592	265	343	300	484	456	438	309	422	382	387	445	414
AAEL005594	3	2	2	3	7	8	2	8	2	5	1	2
AAEL005595	19	0	5	6	1	1	1	2	1	9	0	1
[truncated: 8,494 more rows]
