# Supplementary material for: Transcriptomic and proteomic analysis of pyrethroid resistance in the CKR strain of Aedes aegypti
Source: PLoS Negl Trop Dis. 2021 Nov 1;15(11):e0009871. doi: 10.1371/journal.pntd.0009871 (PMC8559961; doi:10.1371/journal.pntd.0009871)
Supplement: S12 Table — The CYPs are named for convenience. (XLSX) [file pntd.0009871.s012.xlsx]

## Sheet: sheet1
S12 Table. Genes with quantitative data of expression level in the SP strain relative to ROCK in both the transcriptomic and proteomic analyses. The CYPs are named for convenience.
Gene_ID	Gene_name	Protein_fold_change_SP/ROCK	Protein_log2.FC.SP/ROCK	Protein_Abundance.Ratio.Adj.P.Value.SP/ROCK.	Protein_log10.p.SP.ROCK.	mRNA_logFC_SP/ROCK	mRNA_FDR_SP/ROCK
AAEL023595		0.869	-0.202572	0.371338	0.43023	8.99988	6.19e-100
AAEL025530	CYP9M5	2.615	1.38681	9.3e-16	15.0313	4.4807	1.1e-50
AAEL006854		1.42	0.505891	0.000275341	3.56013	4.3402	1.1e-50
AAEL014617	CYP9J28	2.065	1.04614	9.3e-16	15.0313	3.94277	5.11e-114
AAEL001312	CYP9M6	4.471	2.1606	9.3e-16	15.0313	3.31679	5.68e-139
AAEL026665	CYP9J27	4.34	2.1177	9.3e-16	15.0313	3.13505	5.57e-86
AAEL014609	CYP9J26	3.001	1.58544	9.3e-16	15.0313	3.12529	6.87e-91
AAEL022232		1.445	0.531069	8.33e-05	4.0793	3.05747	4.82e-52
AAEL005412		1.445	0.531069	0.00339547	2.4691	3.02924	1.09e-22
AAEL014893	CYP6BB2	4.569	2.19188	9.3e-16	15.0313	2.9409	7.03e-46
AAEL007669		1.178	0.23634	0.66782	0.17534	2.92556	2.49e-19
AAEL014614	CYP9J10	2.934	1.55287	9.3e-16	15.0313	2.38214	2.4e-75
AAEL010946	CYP314A1	1.179	0.237564	0.524375	0.280358	2.33739	8.75e-10
AAEL010540		1.801	0.848798	3.22e-05	4.49168	2.29306	3.77e-08
AAEL003748	CYP9AE1	1.481	0.566572	4.61e-05	4.33632	2.12238	1.43e-12
AAEL006784	CYP9J17	1.979	0.984772	9.3e-16	15.0313	2.08961	6.05e-15
AAEL006276		1.722	0.784085	1.43e-09	8.84388	2.05945	3.43e-19
AAEL005043		1.625	0.70044	4.8e-07	6.31892	2.01492	2.09e-39
AAEL021861		0.652	-0.617056	1.15e-06	5.94005	1.8578	1.07e-20
AAEL009837		1.399	0.484396	0.00226373	2.64517	1.83378	3.17e-18
AAEL001320	CYP9M4	1.595	0.673556	1.54e-06	5.81227	1.76182	2.53e-09
AAEL017302		2.217	1.14861	9.3e-16	15.0313	1.74759	5.85e-18
AAEL026582	CYP6AA6	2.049	1.03492	9.3e-16	15.0313	1.74362	3.48e-36
AAEL009124	CYP6N12	2.536	1.34255	9.3e-16	15.0313	1.67624	3.41e-09
AAEL012866		1.462	0.547943	0.00020518	3.68787	1.66416	2.68e-27
AAEL014246		2.246	1.16736	9.3e-16	15.0313	1.62986	7.47e-20
AAEL001964		1.644	0.71721	7.09e-07	6.14915	1.54721	3.85e-12
AAEL023588		1.123	0.167358	0.956386	0.0193667	1.51979	0.00108943
AAEL006381		1.317	0.397255	0.102546	0.98908	1.46639	7.79e-12
AAEL013798	CYP4H33	1.34	0.422233	0.0323032	1.49075	1.45478	2.17e-05
AAEL006805	CYP9J2	2.23	1.15704	9.3e-16	15.0313	1.44073	8.53e-22
AAEL007842		0.787	-0.345564	0.0930172	1.03144	1.42692	4.83e-19
AAEL009748		1.022	0.0313952	0.98775	0.00535317	1.40167	1.1e-17
AAEL003412		0.908	-0.139236	0.875077	0.0579538	1.38963	0.0122458
AAEL009473		1.548	0.630405	1.15e-06	5.94005	1.38246	2.17e-06
AAEL014908		0.959	-0.0603973	0.978683	0.00935798	1.35937	4.55e-34
AAEL005415		0.929	-0.106249	0.921865	0.0353325	1.33795	6.35e-05
AAEL008211		0.958	-0.0619024	0.97624	0.0104436	1.29763	8.5e-06
AAEL004451		1.989	0.992043	9.3e-16	15.0313	1.29625	6.53e-08
AAEL011264		1.002	0.00288251	0.992248	0.00337982	1.28409	4.18e-23
AAEL017244		1.665	0.735522	8.36e-10	9.07793	1.25863	1.64e-24
AAEL026130		1	0	0.998251	0.000760456	1.24878	2.26e-09
AAEL013515		1.093	0.128293	0.872641	0.0591645	1.23464	6.36e-16
AAEL010017		1.494	0.57918	1.35e-05	4.87007	1.22604	6.11e-25
AAEL004778		1.133	0.180148	0.782074	0.106752	1.19689	0.000106001
AAEL000127		2.055	1.03914	2.86e-09	8.54412	1.18107	7.26e-08
AAEL019603	CYP9J32	1.354	0.437228	0.00704862	2.1519	1.17197	5.72e-10
AAEL010804		0.775	-0.367732	0.319896	0.494991	1.13543	8.91e-06
AAEL002408		0.961	-0.0573917	0.97624	0.0104436	1.12072	1.46e-09
AAEL012522		1.039	0.0551957	0.97624	0.0104436	1.11733	2.79e-05
AAEL007024	CYP6AG3	1.21	0.275007	0.143894	0.841956	1.11573	1.25e-06
AAEL023125		1.292	0.369606	0.0199244	1.70061	1.11383	0.00467216
AAEL003889		0.878	-0.187707	0.682199	0.166089	1.09463	0.0004744
AAEL003681		0.993	-0.0101344	0.997248	0.001197	1.06513	4.38e-10
AAEL013046		0.937	-0.093879	0.95778	0.0187344	1.06393	5.09e-08
AAEL008045		0.997	-0.00433459	0.997248	0.001197	1.02939	0.0229251
AAEL010559		1.017	0.0243197	0.996691	0.00143962	1.02006	2.66e-12
AAEL012776		1.487	0.572405	4.55e-05	4.34244	1.01803	9.92e-05
AAEL000687		1.253	0.325386	0.0521717	1.28257	1.01579	1.86e-08
AAEL017320		1.49	0.575312	9.31e-06	5.03104	0.994933	8.72e-06
AAEL000044		1.24	0.31034	0.0980848	1.0084	0.973841	7.42e-06
AAEL006553		1.011	0.015783	0.989127	0.00474802	0.965023	0.000113345
AAEL014605	CYP9J9	1.606	0.683472	9.17e-08	7.03754	0.944504	5.5e-16
AAEL004784		1.117	0.159629	0.757273	0.120748	0.930791	6.64e-07
AAEL010893		1.503	0.587845	0.0242853	1.61466	0.927693	2.63e-16
AAEL001951		2.226	1.15445	9.3e-16	15.0313	0.918597	0.00208918
AAEL008213		1.275	0.350497	0.0294526	1.53088	0.916361	2.7e-05
AAEL022213		1.052	0.0731347	0.966514	0.014792	0.915085	0.00240366
AAEL012863		1.038	0.0538064	0.975946	0.0105741	0.915038	1.83e-06
AAEL001840		1.037	0.0524159	0.969279	0.013551	0.914612	6.46e-08
AAEL006819		0.972	-0.0409718	0.978683	0.00935798	0.909844	2.75e-09
AAEL007125		1.211	0.276199	0.291679	0.535095	0.906299	3.59e-07
AAEL018707		1.044	0.0621217	0.974401	0.0112622	0.90139	0.00084
AAEL014889		1.222	0.289244	0.118765	0.925313	0.900676	1.55e-09
AAEL022578		0.976	-0.0350469	0.98775	0.00535317	0.90004	6.19e-06
AAEL013852		1.078	0.108357	0.95778	0.0187344	0.895633	0.0023291
AAEL008153		1.272	0.347099	0.110546	0.956457	0.885446	1.95e-07
AAEL017539	CYP6BY1	1.9	0.925999	9.3e-16	15.0313	0.879134	0.0502845
AAEL019618		0.98	-0.0291463	0.988583	0.00498684	0.878103	0.000272174
AAEL007687		0.95	-0.0740006	0.969279	0.013551	0.868337	4.34e-05
AAEL020371		1.07	0.0976108	0.921865	0.0353325	0.860287	0.00381554
AAEL008068		0.846	-0.24127	0.592768	0.227115	0.859207	4.23e-13
AAEL003076		1.498	0.583038	1.16e-05	4.93664	0.854223	2.13e-08
AAEL014604	CYP9J20	0.689	-0.537424	0.00430655	2.36587	0.85402	0.000397836
AAEL025525		1.112	0.153157	0.946651	0.02381	0.852743	1.05e-07
AAEL000515		2.327	1.21847	1.29e-10	9.88975	0.841231	0.0490039
AAEL014275		0.931	-0.103147	0.862876	0.0640517	0.837562	1.84e-07
AAEL017061	CYP6AA5	1.303	0.381837	0.0135178	1.8691	0.828936	7.16e-11
AAEL012886		1.631	0.705757	5.87e-10	9.23152	0.828412	0.000121771
AAEL013113		1.28	0.356144	0.0992613	1.00322	0.82794	2.01e-07
AAEL000667		1.106	0.145351	0.7553	0.121881	0.823776	1.92e-07
AAEL008599		1.377	0.461529	0.000954271	3.02033	0.82332	0.00128313
AAEL025680		0.931	-0.103147	0.95778	0.0187344	0.819888	2.27e-08
AAEL009634		1.112	0.153157	0.66338	0.178237	0.805179	5.19e-12
AAEL017443		0.929	-0.106249	0.876003	0.0574943	0.795815	0.0527537
AAEL003091		1.648	0.720716	1.2e-08	7.92058	0.79461	0.0147319
AAEL013853		0.966	-0.0499049	0.97624	0.0104436	0.79202	0.00691801
AAEL012577		1.186	0.246104	0.408493	0.388816	0.78639	6.31e-05
AAEL014276		0.938	-0.0923402	0.946651	0.02381	0.780377	0.000246766
AAEL011751		0.989	-0.0159576	0.994953	0.00219733	0.780167	2.87e-06
AAEL010585		1.053	0.0745054	0.967358	0.0144126	0.779218	8.41e-10
AAEL007191		1.136	0.183963	0.896304	0.0475447	0.779114	0.00113781
AAEL006795	CYP9J15	1.101	0.138814	0.817566	0.0874774	0.770647	1.43e-05
AAEL001816		1.364	0.447844	0.00499394	2.30156	0.755006	0.000114357
AAEL004465		1.164	0.219091	0.669575	0.174201	0.751481	0.000261257
AAEL004813		0.856	-0.224317	0.40766	0.389702	0.749611	4.75e-07
AAEL012499		1.02	0.0285692	0.987718	0.00536689	0.743494	1.2e-08
AAEL001358		0.953	-0.0694519	0.971461	0.0125748	0.739572	0.000370336
AAEL010382		1.212	0.27739	0.266546	0.574228	0.738662	5.53e-08
AAEL014413	CYP304C1	1.058	0.0813396	0.961295	0.0171432	0.735809	8.25e-07
AAEL018664		1.021	0.0299829	0.989127	0.00474802	0.734359	0.0400672
AAEL000362		0.968	-0.046921	0.97679	0.0101987	0.726438	0.00223568
AAEL026670		1.265	0.339137	0.0654519	1.18408	0.726407	0.00499346
AAEL013611		0.955	-0.0664274	0.969279	0.013551	0.7264	0.000200357
AAEL011714		1.024	0.0342157	0.996691	0.00143962	0.723116	0.0330337
AAEL000101		1.255	0.327687	0.08851	1.05301	0.723039	0.00040128
AAEL006744		0.931	-0.103147	0.898284	0.0465864	0.722433	4.75e-11
AAEL012689		0.975	-0.0365259	0.987718	0.00536689	0.719755	0.0719903
AAEL008756		0.939	-0.0908029	0.96296	0.0163916	0.709883	0.00175019
AAEL028635	CYP9J19	1.73	0.790772	6.12e-09	8.21303	0.709799	2.87e-05
AAEL010182		1.009	0.0129262	0.9947	0.00230767	0.699919	4.63e-06
AAEL002766		0.949	-0.07552	0.969279	0.013551	0.693002	2.46e-06
AAEL005179		1.373	0.457332	0.00293881	2.53183	0.689546	0.000285102
AAEL004313		1.183	0.24245	0.266267	0.574682	0.684421	5.77e-05
AAEL023753		1.296	0.374066	0.0520687	1.28342	0.683428	0.00181876
AAEL027157		1.09	0.124328	0.884671	0.0532181	0.669394	0.000219462
AAEL004081		0.836	-0.258425	0.189025	0.723481	0.669278	6.25e-05
AAEL004369		1.015	0.0214797	0.992767	0.00315249	0.66556	0.02032
AAEL008844		1.057	0.0799754	0.921865	0.0353325	0.663027	0.00561082
AAEL018667		1.115	0.157044	0.671102	0.173211	0.662274	0.229644
AAEL003954		1.703	0.768078	1.8e-08	7.74572	0.661598	9.57e-06
AAEL006425		1.217	0.283329	0.209852	0.678087	0.656566	3.99e-06
AAEL002009		1.137	0.185232	0.532511	0.273671	0.654364	0.000147275
AAEL008676		1.26	0.333424	0.0477994	1.32058	0.653484	3.63e-06
AAEL026159		1.02	0.0285692	0.986108	0.00607532	0.65307	0.0627886
AAEL001218		1.054	0.0758749	0.95778	0.0187344	0.647142	2.01e-08
AAEL019410		0.959	-0.0603973	0.97624	0.0104436	0.645189	2.59e-08
AAEL025929		1.048	0.0676387	0.97679	0.0101987	0.642124	3.36e-05
AAEL011413		0.929	-0.106249	0.950224	0.0221741	0.640509	0.000260431
AAEL012674		1.062	0.0867838	0.909572	0.0411629	0.639536	0.00227879
AAEL009244		1.053	0.0745054	0.958114	0.0185827	0.638579	0.00119623
AAEL002043	CYP305A5	0.908	-0.139236	0.833019	0.0793453	0.638335	0.0116683
AAEL008841		1.101	0.138814	0.763945	0.116938	0.638252	0.000105204
AAEL013262		1.349	0.43189	0.0202168	1.69429	0.633891	0.00129732
AAEL007762		1.007	0.0100637	0.992248	0.00337982	0.632396	2.96e-05
AAEL012698		1.11	0.15056	0.70667	0.150784	0.632371	0.000329038
AAEL026458		1.183	0.24245	0.345557	0.461481	0.628521	0.0722111
AAEL025607		0.954	-0.0679388	0.97624	0.0104436	0.627213	0.0301505
AAEL010434		1.724	0.78576	3.22e-05	4.4927	0.626151	0.177657
AAEL007321		0.964	-0.0528949	0.977193	0.0100198	0.624258	0.000865702
AAEL005426		1.04	0.0565835	0.97624	0.0104436	0.624213	5.41e-07
AAEL024070		0.998	-0.00288828	0.996691	0.00143962	0.621258	1.29e-05
AAEL002432		0.917	-0.125006	0.901774	0.0449021	0.619974	0.188676
AAEL008079		1.058	0.0813396	0.946651	0.02381	0.615291	0.000294096
AAEL012816		1.129	0.175045	0.732191	0.135376	0.609344	0.01114
AAEL024179		1.412	0.49774	0.00977231	2.01	0.60901	1.43e-05
AAEL000348		1.138	0.186501	0.671778	0.172774	0.604585	0.00548646
AAEL006496		1.846	0.884403	8.47e-13	12.0719	0.601856	0.0937275
AAEL003601		1.247	0.318461	0.245441	0.610053	0.592526	0.512034
AAEL025246		0.933	-0.100051	0.95778	0.0187344	0.592003	0.000246626
AAEL004118		1.367	0.451013	0.00189023	2.72349	0.591455	0.00603997
AAEL000915		0.951	-0.0724828	0.965674	0.0151694	0.587643	0.000341542
AAEL018040		1.055	0.077243	0.969279	0.013551	0.586402	0.000152067
AAEL013900		0.965	-0.0513992	0.978683	0.00935798	0.586169	0.131615
AAEL014797		1.1	0.137504	0.708925	0.1494	0.585318	1.42e-05
AAEL004086		1.005	0.0071955	0.992767	0.00315249	0.584635	0.00178238
AAEL025574		1.1	0.137504	0.946651	0.02381	0.584292	3.99e-05
AAEL006251		1.134	0.181421	0.549933	0.25969	0.583188	0.000939196
AAEL025772		0.936	-0.0954196	0.922092	0.0352256	0.581958	0.113682
AAEL009127	CYP6M11	1.689	0.756169	1.73e-09	8.76157	0.579874	0.0989767
AAEL020196		0.975	-0.0365259	0.989127	0.00474802	0.579262	0.00307954
AAEL021232		1.03	0.0426443	0.97624	0.0104436	0.574794	1.71e-05
AAEL013005		1.067	0.0935602	0.935474	0.0289684	0.573163	1.44e-06
AAEL023350		1.064	0.0894982	0.95778	0.0187344	0.572522	0.138098
AAEL006547		0.941	-0.0877334	0.95778	0.0187344	0.569594	0.000122271
AAEL008719		1.082	0.1137	0.83346	0.0791152	0.567087	0.000245079
AAEL014619	CYP9J22	1.515	0.599318	6.03e-06	5.21993	0.565955	0.00715049
AAEL017562		0.845	-0.242977	0.234317	0.630197	0.563396	0.00039531
AAEL015202		1.131	0.177599	0.884671	0.0532181	0.562563	0.00130235
AAEL005197		0.993	-0.0101344	0.994195	0.00252851	0.561824	0.000109658
AAEL009214		1.094	0.129613	0.804793	0.0943159	0.561589	4.66e-06
AAEL006294		0.937	-0.093879	0.956879	0.0191429	0.55668	0.000525425
AAEL012439		1.129	0.175045	0.539113	0.26832	0.552369	6.97e-05
AAEL005392		1.095	0.130931	0.866012	0.0624758	0.550191	0.0804495
AAEL008061		1.462	0.547943	4.25e-05	4.37146	0.549404	0.0042209
AAEL008692		1.022	0.0313952	0.97679	0.0101987	0.547956	0.00056076
AAEL000967		0.961	-0.0573917	0.973954	0.0114616	0.547162	0.000721801
AAEL000478		0.796	-0.32916	0.204694	0.688895	0.54655	0.00157743
AAEL010592		1.29	0.367371	0.0233614	1.6315	0.546047	0.000268944
AAEL015007		1.018	0.0257376	0.987718	0.00536689	0.545753	0.00192187
AAEL010847		0.94	-0.0892673	0.969279	0.013551	0.543183	0.000123845
AAEL002559		1.278	0.353888	0.136586	0.864592	0.542258	0.00107042
AAEL005732		1.123	0.167358	0.831226	0.080281	0.540373	0.0198158
AAEL014014		1.163	0.217851	0.882318	0.054375	0.53929	0.000241091
AAEL003964		0.958	-0.0619024	0.969279	0.013551	0.527328	0.00190009
AAEL001478		1.255	0.327687	0.055031	1.25939	0.523154	0.122555
AAEL010620		0.946	-0.0800879	0.969279	0.013551	0.522187	0.00585836
AAEL001144		0.716	-0.481969	0.121437	0.915647	0.521489	0.000270658
AAEL010589		0.98	-0.0291463	0.987718	0.00536689	0.520716	4.12e-05
AAEL001088		1.029	0.041243	0.989127	0.00474802	0.519424	0.000269583
AAEL011306		0.969	-0.0454314	0.986108	0.00607532	0.51777	0.0004744
AAEL009625		1.258	0.331132	0.0630074	1.20061	0.517342	0.000187241
AAEL000433		1.065	0.0908534	0.95778	0.0187344	0.517065	0.0157075
AAEL000505		1.179	0.237564	0.491474	0.308499	0.514996	0.109554
AAEL014492		1.117	0.159629	0.703825	0.152535	0.514013	0.00200179
AAEL000298		1.303	0.381837	0.0288857	1.53932	0.512939	0.0905445
AAEL009810		1.159	0.212881	0.398929	0.399104	0.512863	0.0250263
AAEL003066		1.102	0.140124	0.95778	0.0187344	0.51185	0.000803834
AAEL019549		0.944	-0.0831412	0.921865	0.0353325	0.511419	2.79e-05
AAEL013115		1.002	0.00288251	0.997248	0.001197	0.51108	0.0109132
AAEL023037		0.918	-0.123434	0.784318	0.105508	0.508959	0.00556756
AAEL009432		1.053	0.0745054	0.957562	0.0188329	0.508183	0.0058057
AAEL003746		1.003	0.00432161	0.997209	0.00121369	0.507964	4.47e-05
AAEL004970		0.927	-0.109359	0.935474	0.0289684	0.504128	0.0239778
AAEL016967		1.081	0.112367	0.909732	0.0410867	0.50162	0.0067151
AAEL009387		1.022	0.0313952	0.981785	0.00798373	0.501212	0.000705184
AAEL019771		0.934	-0.0985055	0.948828	0.0228125	0.497799	5.52e-05
AAEL008144		1.079	0.109695	0.888877	0.0511582	0.496645	0.0423321
AAEL022169		1.013	0.0186342	0.98775	0.00535317	0.496609	0.0586918
AAEL006071		0.964	-0.0528949	0.97624	0.0104436	0.496316	0.000349901
AAEL002219		1	0	0.9947	0.00230767	0.496023	0.00484113
AAEL009018	CYP6CB1	2.343	1.22836	9.3e-16	15.0313	0.49598	0.130233
AAEL013721		1.047	0.0662614	0.97212	0.0122801	0.494277	0.00136856
AAEL020582		1.166	0.221568	0.483575	0.315537	0.492405	0.0269851
AAEL021728		1.079	0.109695	0.873666	0.0586548	0.491718	0.000109624
AAEL020378		1.072	0.100305	0.97212	0.0122801	0.490996	0.00104451
AAEL009167		1.014	0.0200577	0.988402	0.00506651	0.490585	0.00993828
AAEL010697		1.16	0.214125	0.315891	0.500463	0.486729	0.0754303
AAEL009179		1.266	0.340277	0.0740473	1.13049	0.485503	0.000647728
AAEL003433		0.924	-0.114035	0.901774	0.0449021	0.485318	7.89e-05
AAEL007752		0.955	-0.0664274	0.97624	0.0104436	0.483237	6.33e-05
AAEL011918		0.892	-0.164884	0.848107	0.0715491	0.482836	0.000221966
AAEL012266	CYP4C38	1.585	0.664483	4.54e-06	5.34284	0.481367	0.000240723
AAEL008096		1.089	0.123004	0.817566	0.0874774	0.480912	0.00134667
AAEL015644		0.966	-0.0499049	0.97624	0.0104436	0.478854	0.0161814
AAEL012549		1.065	0.0908534	0.898284	0.0465864	0.478484	0.00718895
AAEL000037		1.032	0.045443	0.992767	0.00315249	0.477638	0.0694082
AAEL019543		0.961	-0.0573917	0.97624	0.0104436	0.475306	0.0374415
AAEL006989	CYP6AG7	1.226	0.293959	0.102546	0.98908	0.47266	0.107943
AAEL012874		0.908	-0.139236	0.794052	0.100151	0.472444	0.00230819
AAEL010081		1.047	0.0662614	0.97212	0.0122801	0.471048	0.00276711
AAEL012390		1.142	0.191563	0.494605	0.305741	0.467041	0.000134624
AAEL011500		1.067	0.0935602	0.918839	0.0367607	0.464645	0.0126401
AAEL013963		0.975	-0.0365259	0.985355	0.0064072	0.461751	0.000128591
AAEL001935		0.952	-0.0709665	0.966514	0.014792	0.46105	0.00118221
AAEL013825		1.088	0.121679	0.809776	0.0916352	0.460821	0.000685926
AAEL014302		1.12	0.163499	0.714714	0.145868	0.460615	0.0455691
AAEL009836		0.927	-0.109359	0.917513	0.0373877	0.458649	0.112988
AAEL019650		1.63	0.704872	6.22e-08	7.20647	0.456946	0.0636087
AAEL010861		1.149	0.200379	0.909772	0.0410674	0.456291	0.1513
AAEL025665		0.844	-0.244685	0.246645	0.607927	0.456153	0.238799
AAEL014662		1.043	0.0607392	0.971461	0.0125748	0.455506	0.230836
AAEL009126	CYP6N6	1.357	0.440421	0.0148312	1.82882	0.452871	0.19739
AAEL023511		1.026	0.0370307	0.97624	0.0104436	0.451769	0.00551616
AAEL011744		1.148	0.199123	0.916786	0.0377319	0.447503	0.0104221
AAEL007442		0.949	-0.07552	0.966514	0.014792	0.445314	0.000189664
AAEL000840		1.03	0.0426443	0.97212	0.0122801	0.440945	0.000160114
AAEL009326		0.982	-0.0262051	0.992767	0.00315249	0.440212	0.000194037
AAEL010294		0.965	-0.0513992	0.97792	0.00969671	0.437656	0.0750052
AAEL011192		1.008	0.0114956	0.996691	0.00143962	0.437348	0.00727646
AAEL020987		1.075	0.104337	0.921865	0.0353325	0.436172	0.0408996
AAEL024632		0.914	-0.129734	0.898284	0.0465864	0.43377	0.155185
AAEL009382		0.907	-0.140826	0.817566	0.0874774	0.432368	0.000565009
AAEL013992		1.101	0.138814	0.909572	0.0411629	0.430876	0.0198275
AAEL010119		0.923	-0.115597	0.922092	0.0352256	0.430616	0.0569983
AAEL012131		1.274	0.349365	0.0459063	1.33813	0.429079	0.0117813
AAEL026817		1.09	0.124328	0.971461	0.0125748	0.429007	0.00240448
AAEL012860		1.492	0.577248	1.54e-06	5.81227	0.42855	0.00482889
AAEL008303		1.119	0.16221	0.580423	0.236255	0.428085	0.00608816
AAEL027479		1.068	0.0949116	0.884671	0.0532181	0.427922	0.0110979
AAEL005472		1.021	0.0299829	0.996808	0.00138858	0.427437	0.0295658
AAEL010738		1.047	0.0662614	0.958114	0.0185827	0.427271	0.000606669
AAEL006224		1.073	0.10165	0.930475	0.0312955	0.425662	0.00691746
AAEL005080		1.054	0.0758749	0.96296	0.0163916	0.423695	0.00178223
AAEL027905		1.026	0.0370307	0.978683	0.00935798	0.422678	0.00038394
AAEL027361		1.017	0.0243197	0.98775	0.00535317	0.422478	0.0579072
AAEL007410		1.159	0.212881	0.884671	0.0532181	0.421801	0.000843733
AAEL008174		0.75	-0.415037	0.0104596	1.98049	0.420306	0.0164038
AAEL001041		0.983	-0.0247367	0.992248	0.00337982	0.418801	0.000430314
AAEL014821		1.129	0.175045	0.497449	0.303252	0.418757	0.0210871
AAEL013818		0.9	-0.152003	0.870043	0.0604593	0.417213	0.0007276
AAEL005976		1.307	0.386259	0.259161	0.58643	0.416519	0.00478232
AAEL009274		0.975	-0.0365259	0.981785	0.00798373	0.41618	0.000355418
AAEL017317		0.927	-0.109359	0.928967	0.0319995	0.41469	0.0968833
AAEL019504	CYP9J8	0.98	-0.0291463	0.978683	0.00935798	0.414411	0.0070538
AAEL000750		0.981	-0.027675	0.992767	0.00315249	0.414384	0.00157743
AAEL004056		0.934	-0.0985055	0.94682	0.0237325	0.413306	0.0315028
AAEL009101		0.947	-0.0785637	0.966514	0.014792	0.410121	0.00128313
AAEL009402		1.112	0.153157	0.830439	0.0806923	0.409593	0.108439
AAEL003972		0.99	-0.0144996	0.9947	0.00230767	0.409568	0.00183604
AAEL005909		1.571	0.651683	0.0353804	1.45124	0.409071	0.0640395
AAEL012395		0.993	-0.0101344	0.987975	0.00525386	0.407832	0.00604394
AAEL012071		0.977	-0.0335695	0.987975	0.00525386	0.405768	0.0028357
AAEL023844		1.266	0.340277	0.0372538	1.42883	0.405479	0.180158
AAEL019725		1.036	0.051024	0.97624	0.0104436	0.405454	0.00858126
AAEL000839		1.055	0.077243	0.9695	0.0134523	0.405105	0.00921353
AAEL010900		1.048	0.0676387	0.96742	0.0143852	0.404706	0.000420859
AAEL012743		1.009	0.0129262	0.992248	0.00337982	0.404669	0.0282594
AAEL010885		0.997	-0.00433459	0.999522	0.000207485	0.402869	0.00136949
AAEL003438		1.062	0.0867838	0.95778	0.0187344	0.402203	0.0354678
AAEL000415		1.08	0.111031	0.864255	0.0633579	0.399361	0.00280745
AAEL006880		1.008	0.0114956	0.992767	0.00315249	0.398909	0.00128313
AAEL012297		1.269	0.343692	0.435623	0.360889	0.398253	0.110997
AAEL023611		0.344	-1.53952	9.3e-16	15.0313	0.397309	0.00370552
AAEL001439		0.945	-0.0816138	0.952773	0.0210104	0.397306	0.0430035
AAEL009026		1.034	0.0482362	0.981785	0.00798373	0.396786	0.000685331
AAEL004863		1.163	0.217851	0.56105	0.250998	0.395655	0.061595
AAEL019406		0.846	-0.24127	0.253401	0.596191	0.395519	0.000805565
AAEL020116		0.982	-0.0262051	0.989127	0.00474802	0.394845	0.0067151
AAEL011803		1.268	0.342555	0.0683074	1.16553	0.394415	0.0151381
AAEL006240		0.789	-0.341903	0.196147	0.707418	0.393954	0.0632822
AAEL013252		1.204	0.267835	0.228088	0.641897	0.393837	0.00853288
AAEL010891		0.975	-0.0365259	0.986108	0.00607532	0.393794	0.0836039
AAEL013199		0.879	-0.186065	0.462085	0.335278	0.39211	0.00211019
AAEL006309		0.903	-0.147202	0.853946	0.0685698	0.391202	0.00696766
AAEL027567		1.085	0.117695	0.89128	0.049986	0.389842	0.00717068
AAEL019951		1.002	0.00288251	0.997248	0.001197	0.389432	0.00223227
AAEL005651		1.117	0.159629	0.95778	0.0187344	0.38742	0.00685778
AAEL000434		0.946	-0.0800879	0.966514	0.014792	0.386711	0.00515467
AAEL011221		1.035	0.0496308	0.977193	0.0100198	0.386575	0.0353883
AAEL004879		0.961	-0.0573917	0.97624	0.0104436	0.386535	0.147542
AAEL014556		1.074	0.102994	0.892726	0.0492819	0.385932	0.265124
AAEL013783		1.047	0.0662614	0.96296	0.0163916	0.385709	0.00971762
AAEL011830		0.964	-0.0528949	0.977193	0.0100198	0.385334	0.0313378
AAEL003416		0.665	-0.588574	7.89e-06	5.10313	0.385327	0.00146878
AAEL008067		1.018	0.0257376	0.98775	0.00535317	0.385097	0.00234153
AAEL011442		0.929	-0.106249	0.95778	0.0187344	0.384953	0.0603177
AAEL023148		1.099	0.136191	0.794905	0.0996848	0.384838	0.00196135
AAEL009017		0.921	-0.118727	0.89128	0.049986	0.384801	0.0134474
AAEL013335		1.083	0.115033	0.921865	0.0353325	0.384657	0.109093
AAEL001202		0.978	-0.0320936	0.978683	0.00935798	0.382975	0.0623454
AAEL010524		1.043	0.0607392	0.97317	0.0118115	0.382821	0.00987087
AAEL007061		0.854	-0.227692	0.493294	0.306894	0.38168	0.0235255
AAEL006741		0.891	-0.166503	0.756786	0.121027	0.381614	0.00244226
AAEL013404		0.931	-0.103147	0.930475	0.0312955	0.381177	0.105663
AAEL005417		0.995	-0.00723157	0.997359	0.00114863	0.380743	0.0542622
AAEL000965		1.417	0.50284	0.0463249	1.33419	0.380524	0.00569235
AAEL002541		2.771	1.47041	9.3e-16	15.0313	0.378784	0.377982
AAEL011022		1.189	0.249749	0.259161	0.58643	0.377888	0.0176188
AAEL012579		1.162	0.21661	0.413645	0.383372	0.377673	0.0033314
AAEL001363		0.948	-0.077041	0.958114	0.0185827	0.375527	0.167058
AAEL012430		1.197	0.259423	0.420524	0.376209	0.374315	0.200234
AAEL005035		0.921	-0.118727	0.948828	0.0228125	0.374163	0.0395712
AAEL002638	CYP9J6	1.164	0.219091	0.332084	0.478752	0.373601	0.0263014
AAEL010468		0.81	-0.304006	0.136173	0.865908	0.373552	0.0214705
AAEL008377		3.206	1.68077	9.3e-16	15.0313	0.372348	0.0412792
AAEL008777		0.94	-0.0892673	0.966514	0.014792	0.372176	0.0159851
AAEL017566		1.114	0.155749	0.935474	0.0289684	0.372013	0.0032283
AAEL010373		1.009	0.0129262	0.992248	0.00337982	0.371539	0.0108465
AAEL013494		0.975	-0.0365259	0.976796	0.0101959	0.371462	0.101731
AAEL025868		1.073	0.10165	0.978683	0.00935798	0.371031	0.0173785
AAEL009909		1.652	0.724214	1.84e-07	6.73529	0.370883	0.0212256
AAEL001474		0.96	-0.0588937	0.97624	0.0104436	0.369522	0.310156
AAEL017319		0.947	-0.0785637	0.966514	0.014792	0.369231	0.269568
AAEL009131	CYP6Z8	1.593	0.671746	1.5e-06	5.82423	0.367458	0.0966831
AAEL012443		1.15	0.201634	0.492208	0.307852	0.36638	0.428395
AAEL010473		1.034	0.0482362	0.978683	0.00935798	0.366092	0.00577713
AAEL006022		1.444	0.530071	0.00906323	2.04272	0.365961	0.0207489
AAEL000810		0.965	-0.0513992	0.978683	0.00935798	0.365259	0.0851245
AAEL012312		0.958	-0.0619024	0.966514	0.014792	0.364721	0.00853288
AAEL008945		1.16	0.214125	0.484117	0.31505	0.363345	0.0382147
AAEL005408		1.013	0.0186342	0.987718	0.00536689	0.362833	0.00515902
AAEL012119		1.051	0.0717627	0.969279	0.013551	0.362634	0.066696
AAEL008027		1.072	0.100305	0.901774	0.0449021	0.36257	0.0089442
AAEL008849		1.06	0.0840643	0.937363	0.028092	0.358373	0.00413654
AAEL015199		0.929	-0.106249	0.894436	0.0484507	0.356598	0.0133196
AAEL013244		0.991	-0.013043	0.98775	0.00535317	0.353059	0.353629
AAEL026922		1.012	0.0172093	0.992248	0.00337982	0.352874	0.0169553
AAEL027527		1.008	0.0114956	0.993128	0.00299469	0.352689	0.0385295
AAEL007236		1.002	0.00288251	0.992248	0.00337982	0.35125	0.00385799
AAEL003013		0.915	-0.128156	0.840984	0.0752123	0.351011	0.0061947
AAEL014719		1.034	0.0482362	0.97624	0.0104436	0.350993	0.0459694
AAEL007423		0.97	-0.0439433	0.978683	0.00935798	0.350704	0.0936978
AAEL003365		0.997	-0.00433459	0.9947	0.00230767	0.350649	0.0837077
AAEL007945		0.982	-0.0262051	0.992767	0.00315249	0.348979	0.00515902
AAEL000942		1.019	0.0271541	0.978683	0.00935798	0.348866	0.0673716
AAEL005911		1.546	0.62854	7.81e-07	6.10759	0.348164	0.018771
AAEL012370		0.992	-0.011588	0.996691	0.00143962	0.348097	0.116356
AAEL014253		1.008	0.0114956	0.992248	0.00337982	0.347967	0.0156593
AAEL014252		0.946	-0.0800879	0.967159	0.014502	0.347523	0.0396341
AAEL006155		1.008	0.0114956	0.996691	0.00143962	0.347326	0.313672
AAEL024063		1.013	0.0186342	0.989127	0.00474802	0.347108	0.314608
AAEL003605		0.931	-0.103147	0.918789	0.0367843	0.346786	0.00545649
AAEL013176		0.902	-0.148801	0.817566	0.0874774	0.346263	0.0134474
AAEL013449		0.676	-0.564905	0.00141086	2.85052	0.345841	0.511136
AAEL003991		1.153	0.205393	0.483795	0.315339	0.344922	0.0290054
AAEL024953		1.246	0.317304	0.264133	0.578177	0.343653	0.00769744
AAEL011898		1.234	0.303342	0.0822748	1.08473	0.343621	0.0516028
AAEL025927		1.012	0.0172093	0.989127	0.00474802	0.343507	0.0150954
AAEL002048		1.05	0.0703893	0.966514	0.014792	0.342487	0.0157715
AAEL010716		1.003	0.00432161	0.996691	0.00143962	0.341766	0.0251218
AAEL019956		1.045	0.0635029	0.97624	0.0104436	0.341573	0.0260468
AAEL006480		1.027	0.0384362	0.976255	0.0104369	0.340727	0.0251237
AAEL000629		1.021	0.0299829	0.987718	0.00536689	0.340663	0.123058
AAEL006473		0.886	-0.174621	0.719741	0.142823	0.337509	0.0049489
AAEL012457		1.236	0.305679	0.15143	0.819789	0.337188	0.161722
AAEL013994		1.085	0.117695	0.905544	0.0430906	0.335822	0.0473945
AAEL020476		0.964	-0.0528949	0.977193	0.0100198	0.335382	0.0134307
AAEL009466		1.067	0.0935602	0.921865	0.0353325	0.33484	0.0935718
AAEL017082		0.895	-0.16004	0.742132	0.129519	0.334485	0.0149927
AAEL005368		1.037	0.0524159	0.97624	0.0104436	0.334293	0.00699836
AAEL011356		0.914	-0.129734	0.872641	0.0591645	0.332732	0.0514898
AAEL013713		1.049	0.0690147	0.978683	0.00935798	0.331138	0.00805454
AAEL017059		0.947	-0.0785637	0.96296	0.0163916	0.329675	0.0185448
AAEL006611		1.013	0.0186342	0.992248	0.00337982	0.328973	0.0159389
AAEL008609		0.981	-0.027675	0.987718	0.00536689	0.32846	0.116726
AAEL011496		0.998	-0.00288828	0.992767	0.00315249	0.327757	0.157646
AAEL006872		0.96	-0.0588937	0.97624	0.0104436	0.325237	0.0426788
AAEL025514		1.1	0.137504	0.801398	0.096152	0.323665	0.0932568
AAEL008635		0.947	-0.0785637	0.956386	0.0193667	0.322927	0.245364
AAEL005391		0.906	-0.142417	0.81798	0.0872572	0.320906	0.0170991
AAEL005471		0.985	-0.0218044	0.992335	0.00334164	0.320456	0.0253033
AAEL009948		1.373	0.457332	0.00429569	2.36697	0.319884	0.0274957
AAEL002284		1.084	0.116365	0.97624	0.0104436	0.319847	0.177732
AAEL006463		0.967	-0.0484122	0.97624	0.0104436	0.319484	0.0863179
AAEL002818		0.942	-0.086201	0.969279	0.013551	0.319254	0.0113051
AAEL008718		1.129	0.175045	0.950224	0.0221741	0.319162	0.02032
AAEL004607		0.985	-0.0218044	0.989127	0.00474802	0.319149	0.0329968
AAEL022979		0.986	-0.0203404	0.987718	0.00536689	0.31747	0.133277
AAEL005830		1	0	0.992767	0.00315249	0.316803	0.0190838
AAEL000636		1.08	0.111031	0.921865	0.0353325	0.316611	0.258847
AAEL008064		1.01	0.0143553	0.992248	0.00337982	0.316053	0.104484
AAEL027978		1.039	0.0551957	0.97679	0.0101987	0.315606	0.181488
AAEL004902		1.001	0.00144197	0.9947	0.00230767	0.315251	0.0113102
AAEL017290		1.015	0.0214797	0.992248	0.00337982	0.315216	0.0276389
AAEL012134		1	0	0.99327	0.00293287	0.315079	0.0132744
AAEL027779		0.892	-0.164884	0.817566	0.0874774	0.314097	0.176087
AAEL000904		0.851	-0.232769	0.450156	0.346637	0.314006	0.151111
AAEL023603		1.21	0.275007	0.189433	0.722544	0.313856	0.0121832
AAEL006175		1.017	0.0243197	0.988583	0.00498684	0.313706	0.0881933
AAEL027034		0.929	-0.106249	0.916037	0.0380872	0.312708	0.0144498
AAEL004846		0.975	-0.0365259	0.983759	0.00711108	0.311342	0.141284
AAEL001382		1.04	0.0565835	0.992248	0.00337982	0.311084	0.0346901
AAEL010235		1.014	0.0200577	0.989127	0.00474802	0.31035	0.864131
AAEL012629		0.944	-0.0831412	0.96296	0.0163916	0.310291	0.0719325
AAEL012437		0.846	-0.24127	0.410048	0.387166	0.309746	0.0340321
AAEL024528		1.065	0.0908534	0.921865	0.0353325	0.309128	0.0211691
AAEL020757		0.91	-0.136062	0.888877	0.0511582	0.309079	0.134267
AAEL006507		1.122	0.166073	0.937363	0.028092	0.308983	0.142603
AAEL024191		1.01	0.0143553	0.991634	0.0036485	0.308719	0.218107
AAEL010464		1.141	0.190299	0.521116	0.283066	0.307925	0.0454544
AAEL009911		1.02	0.0285692	0.986108	0.00607532	0.306746	0.03287
AAEL007809		0.977	-0.0335695	0.983515	0.00721893	0.306244	0.239069
AAEL013857		1.069	0.0962619	0.95778	0.0187344	0.306191	0.247951
AAEL011980		1.073	0.10165	0.953713	0.0205823	0.305181	0.134099
AAEL009501		0.962	-0.0558912	0.973954	0.0114616	0.30482	0.11634
AAEL008887		1.264	0.337996	0.0656214	1.18295	0.304599	0.267801
AAEL013888		0.832	-0.265345	0.266546	0.574228	0.304456	0.0146195
AAEL006937		1.253	0.325386	0.140627	0.851931	0.303096	0.101453
AAEL005187		1.31	0.389567	0.00704862	2.1519	0.301796	0.0773529
AAEL005054		0.985	-0.0218044	0.992335	0.00334164	0.301473	0.110561
AAEL019445		1.091	0.125651	0.932043	0.030564	0.301373	0.0751776
AAEL002179		0.953	-0.0694519	0.969279	0.013551	0.300914	0.0535863
AAEL000091		0.981	-0.027675	0.989127	0.00474802	0.300076	0.0268441
AAEL003736		0.962	-0.0558912	0.978683	0.00935798	0.2998	0.101809
AAEL004188		1.539	0.621993	1.02e-06	5.99348	0.299093	0.412408
AAEL001211		1.214	0.279768	0.744442	0.128169	0.298752	0.0246484
AAEL002293		1.02	0.0285692	0.987718	0.00536689	0.298728	0.350501
AAEL008574		1.051	0.0717627	0.969279	0.013551	0.298399	0.0293733
AAEL020747		1.166	0.221568	0.342137	0.465799	0.298375	0.0943968
AAEL002658		1.323	0.403813	0.209852	0.678087	0.298162	0.331469
AAEL012830		1.018	0.0257376	0.992248	0.00337982	0.298119	0.0124864
AAEL004809		0.595	-0.749038	9.34e-08	7.02949	0.298049	0.204518
AAEL013565		1.044	0.0621217	0.966514	0.014792	0.296237	0.0383154
AAEL026603		0.983	-0.0247367	0.993128	0.00299469	0.295752	0.390901
AAEL000214		1.077	0.107018	0.930475	0.0312955	0.295654	0.0769185
AAEL008098		0.99	-0.0144996	0.992248	0.00337982	0.29561	0.165716
AAEL001706		0.991	-0.013043	0.992248	0.00337982	0.295362	0.0836039
AAEL017395		1.041	0.0579701	0.97624	0.0104436	0.294334	0.0157212
AAEL024583		1.161	0.215368	0.389236	0.409787	0.294308	0.15624
AAEL008569		1.002	0.00288251	0.997209	0.00121369	0.294133	0.0611571
AAEL008232		1.381	0.465713	0.00275023	2.56063	0.293484	0.040243
AAEL012207		1.034	0.0482362	0.97624	0.0104436	0.292999	0.0851245
AAEL006433		1.056	0.0786098	0.928967	0.0319995	0.292827	0.0807481
AAEL007309		1.026	0.0370307	0.982671	0.00759204	0.291293	0.169879
AAEL013061		0.916	-0.12658	0.862876	0.0640517	0.29128	0.126223
AAEL007409		1.265	0.339137	0.548774	0.260606	0.289796	0.142516
AAEL019513		0.955	-0.0664274	0.971461	0.0125748	0.28896	0.118077
AAEL004247		0.745	-0.424688	0.00429569	2.36697	0.287612	0.179092
AAEL000378		0.896	-0.158429	0.860941	0.0650266	0.287599	0.049406
AAEL012074		0.947	-0.0785637	0.969279	0.013551	0.287252	0.141837
AAEL000836		0.936	-0.0954196	0.95778	0.0187344	0.286349	0.126856
AAEL002051		1.056	0.0786098	0.95778	0.0187344	0.286183	0.175922
AAEL002416		1.126	0.171207	0.686579	0.163309	0.286107	0.135836
AAEL001766		0.97	-0.0439433	0.977193	0.0100198	0.285595	0.586698
AAEL009201		1.027	0.0384362	0.97792	0.00969671	0.28542	0.0646225
AAEL009278		1.03	0.0426443	0.97679	0.0101987	0.285244	0.178924
AAEL010146		1.169	0.225275	0.337565	0.471642	0.284656	0.0365135
AAEL010430		0.974	-0.0380063	0.978683	0.00935798	0.284212	0.0582557
AAEL008736		0.917	-0.125006	0.804793	0.0943159	0.284149	0.0791449
AAEL014816		1.037	0.0524159	0.977193	0.0100198	0.284075	0.0642291
AAEL004586		0.936	-0.0954196	0.946276	0.0239822	0.283912	0.020647
AAEL000289		1.191	0.252173	0.212241	0.673171	0.283436	0.144032
AAEL009671		0.966	-0.0499049	0.97624	0.0104436	0.283393	0.146467
AAEL007821		0.97	-0.0439433	0.981785	0.00798373	0.283123	0.105658
AAEL003483		0.997	-0.00433459	0.994943	0.00220176	0.282698	0.280887
AAEL004234		0.878	-0.187707	0.557871	0.253466	0.282366	0.0410587
AAEL006181		1.227	0.295135	0.13253	0.877687	0.282316	0.0798275
AAEL025123		1.029	0.041243	0.982671	0.00759204	0.282214	0.0710368
AAEL004522		1.589	0.668119	0.000378049	3.42245	0.282085	0.21755
AAEL014734		1.212	0.27739	0.136586	0.864592	0.281613	0.127433
AAEL025979		0.869	-0.202572	0.686579	0.163309	0.28121	0.0666952
AAEL003729		0.971	-0.0424568	0.978683	0.00935798	0.279861	0.148363
AAEL027088		0.917	-0.125006	0.821732	0.0852699	0.279725	0.0828882
AAEL014883		1.061	0.0854247	0.97624	0.0104436	0.279368	0.26063
AAEL001308		1.282	0.358396	0.0895334	1.04801	0.27916	0.0580195
AAEL020929		0.849	-0.236164	0.548774	0.260606	0.278011	0.0455751
AAEL024497		1.048	0.0676387	0.967358	0.0144126	0.277651	0.100957
AAEL002107		1.315	0.395063	0.0171263	1.76634	0.277527	0.0320142
AAEL004417		1.014	0.0200577	0.992767	0.00315249	0.276821	0.0826491
AAEL005857		1.069	0.0962619	0.952749	0.0210216	0.275546	0.1731
AAEL007481		1.07	0.0976108	0.967358	0.0144126	0.274594	0.342729
AAEL001104		1.064	0.0894982	0.95778	0.0187344	0.274267	0.155087
AAEL019868		1.085	0.117695	0.842029	0.0746729	0.273937	0.30074
AAEL002417		1.023	0.0328061	0.98775	0.00535317	0.273212	0.252043
AAEL005799		0.894	-0.161653	0.771273	0.112792	0.273187	0.0268012
AAEL019677		0.942	-0.086201	0.969279	0.013551	0.273103	0.0636355
AAEL011870		0.897	-0.15682	0.629296	0.201145	0.27272	0.0433016
AAEL000383		1.123	0.167358	0.749646	0.125144	0.272392	0.233758
AAEL006509		1.048	0.0676387	0.96296	0.0163916	0.271566	0.2433
AAEL004592		1.198	0.260628	0.642891	0.191863	0.271533	0.0691614
AAEL009561		0.914	-0.129734	0.796844	0.0986266	0.269339	0.225176
AAEL007473	CYP6AH1	1.34	0.422233	0.00462149	2.33522	0.269249	0.13667
AAEL013982		0.959	-0.0603973	0.966514	0.014792	0.269214	0.0440788
AAEL002924		1.069	0.0962619	0.884671	0.0532181	0.268997	0.0438906
AAEL004269		1.055	0.077243	0.95778	0.0187344	0.268562	0.152607
AAEL013025		0.84	-0.251539	0.669575	0.174201	0.268474	0.043924
AAEL021145		1.24	0.31034	0.469453	0.328408	0.268152	0.0374237
AAEL004430		0.988	-0.0174171	0.992248	0.00337982	0.26811	0.131622
AAEL001673		1.031	0.0440443	0.981785	0.00798373	0.267717	0.144714
AAEL013466		1.043	0.0607392	0.969279	0.013551	0.267603	0.133566
AAEL025250		0.783	-0.352916	0.127062	0.895983	0.26647	0.0520492
AAEL015557		1.076	0.105678	0.930475	0.0312955	0.264485	0.266989
AAEL003285		0.935	-0.0969617	0.930475	0.0312955	0.264303	0.060514
AAEL000077		1.039	0.0551957	0.9747	0.0111289	0.264216	0.075548
AAEL002917		1.024	0.0342157	0.986108	0.00607532	0.263385	0.55319
AAEL002523		1.159	0.212881	0.374644	0.426381	0.262454	0.256739
AAEL003989		0.986	-0.0203404	0.993011	0.00304574	0.262176	0.0904838
AAEL013279		1.024	0.0342157	0.98775	0.00535317	0.26192	0.0654688
AAEL006095		1.042	0.0593553	0.97624	0.0104436	0.26136	0.110034
AAEL006995		1.095	0.130931	0.876003	0.0574943	0.261209	0.637163
AAEL008365		1.103	0.141433	0.751582	0.124024	0.260447	0.333019
AAEL003530		0.955	-0.0664274	0.95778	0.0187344	0.258061	0.428369
AAEL006118		0.957	-0.0634092	0.969279	0.013551	0.257681	0.275519
AAEL021950		0.953	-0.0694519	0.966514	0.014792	0.257564	0.0613957
AAEL003600		1.231	0.299831	0.477797	0.320757	0.257068	0.912111
AAEL001852		0.959	-0.0603973	0.97212	0.0122801	0.256749	0.0693525
AAEL002678		0.959	-0.0603973	0.97212	0.0122801	0.256639	0.253161
AAEL001281		1.186	0.246104	0.817566	0.0874774	0.256469	0.170369
AAEL000191		1.122	0.166073	0.782074	0.106752	0.256043	0.0975272
AAEL003624		0.939	-0.0908029	0.969279	0.013551	0.255616	0.174828
AAEL010572		0.997	-0.00433459	0.996762	0.00140854	0.255298	0.246214
AAEL006355		1.025	0.0356239	0.99635	0.00158807	0.254273	0.460855
AAEL012440		1.096	0.132248	0.867824	0.0615684	0.254174	0.0577169
AAEL004653		1.047	0.0662614	0.969279	0.013551	0.253625	0.0667034
AAEL019824		0.926	-0.110916	0.946651	0.02381	0.253358	0.0475716
AAEL019937		0.989	-0.0159576	0.997248	0.001197	0.253281	0.0581027
AAEL024525		0.935	-0.0969617	0.95778	0.0187344	0.252677	0.231123
AAEL002772		0.838	-0.254978	0.622533	0.205838	0.252222	0.275281
AAEL012261		0.948	-0.077041	0.966514	0.014792	0.251951	0.116167
AAEL006139		0.996	-0.00578235	0.996691	0.00143962	0.251346	0.121455
AAEL007209		1.081	0.112367	0.853311	0.0688927	0.251311	0.0516958
AAEL007238		0.979	-0.0306192	0.978683	0.00935798	0.251258	0.364768
AAEL026787		1.11	0.15056	0.669575	0.174201	0.251177	0.0985661
AAEL022867		1.13	0.176323	0.600636	0.221389	0.250614	0.0761213
AAEL001223		1.131	0.177599	0.900555	0.0454899	0.250098	0.209858
AAEL005341		1.032	0.045443	0.976796	0.0101959	0.249827	0.11113
AAEL007296		1.064	0.0894982	0.902637	0.0444868	0.249685	0.275954
AAEL024720		0.922	-0.117161	0.894255	0.0485384	0.249425	0.0533274
AAEL009142		1.199	0.261832	0.193097	0.714225	0.249304	0.0566555
AAEL021846		1.171	0.227741	0.371338	0.43023	0.249254	0.0715997
AAEL003130		1.122	0.166073	0.654119	0.184344	0.248528	0.063733
AAEL013756		0.845	-0.242977	0.336135	0.473486	0.247366	0.119675
AAEL000642		0.945	-0.0816138	0.969279	0.013551	0.247338	0.438711
AAEL007891		1.12	0.163499	0.660559	0.180089	0.247157	0.117438
AAEL006577		1.11	0.15056	0.638738	0.194677	0.246629	0.0665525
AAEL003923		1.126	0.171207	0.87509	0.0579474	0.246286	0.110114
AAEL008319		1.074	0.102994	0.909772	0.0410674	0.246239	0.0795766
AAEL021615		0.929	-0.106249	0.884671	0.0532181	0.24599	0.16918
AAEL001937		0.956	-0.0649175	0.97624	0.0104436	0.245736	0.288105
AAEL008126		0.918	-0.123434	0.879756	0.0556378	0.243871	0.138294
AAEL009195		0.931	-0.103147	0.95778	0.0187344	0.242512	0.335394
AAEL010584		1.062	0.0867838	0.904083	0.0437917	0.241773	0.075548
AAEL007465		1.391	0.476122	0.197437	0.704571	0.241583	0.655169
AAEL010168		0.978	-0.0320936	0.978683	0.00935798	0.241231	0.0778283
AAEL000744		1.136	0.183963	0.500728	0.300398	0.240994	0.131615
AAEL013980		1.163	0.217851	0.328135	0.483947	0.240925	0.165922
AAEL023159		0.896	-0.158429	0.749656	0.125138	0.240628	0.128615
AAEL005026		1.265	0.339137	0.249971	0.60211	0.240424	0.547154
AAEL006002		1.063	0.0881416	0.971461	0.0125748	0.240351	0.0732837
AAEL014368		0.977	-0.0335695	0.987975	0.00525386	0.238393	0.147038
AAEL015041		0.957	-0.0634092	0.969279	0.013551	0.238228	0.0969054
AAEL014142		0.986	-0.0203404	0.996691	0.00143962	0.238172	0.139093
AAEL022076		1.02	0.0285692	0.997248	0.001197	0.238162	0.291771
AAEL007655		0.949	-0.07552	0.95778	0.0187344	0.237917	0.234218
AAEL004697		0.94	-0.0892673	0.956386	0.0193667	0.237632	0.07612
AAEL004297		1.001	0.00144197	0.994868	0.00223474	0.237565	0.17945
AAEL010801		1.201	0.264236	0.246581	0.60804	0.237528	0.1101
AAEL027580		1.449	0.535058	7.1e-05	4.14897	0.236526	0.127311
AAEL004300		1.037	0.0524159	0.97624	0.0104436	0.235288	0.0669685
AAEL024358		1.08	0.111031	0.909772	0.0410674	0.235102	0.243609
AAEL011394		1.186	0.246104	0.732191	0.135376	0.23473	0.0720822
AAEL006915		0.847	-0.239566	0.229995	0.638282	0.234424	0.128615
AAEL011937		1.682	0.750178	1.35e-05	4.87007	0.234253	0.528734
AAEL010569		0.961	-0.0573917	0.978683	0.00935798	0.233812	0.173488
AAEL001205		1.03	0.0426443	0.981785	0.00798373	0.233725	0.0858047
AAEL023393		0.984	-0.0232698	0.992248	0.00337982	0.233658	0.35778
AAEL001518		0.939	-0.0908029	0.96296	0.0163916	0.233389	0.201467
AAEL001132		1.181	0.240009	0.20966	0.678485	0.233138	0.114916
AAEL010506		1.032	0.045443	0.978683	0.00935798	0.232994	0.124222
AAEL017301		1.117	0.159629	0.671102	0.173211	0.232863	0.237758
AAEL002759		1.065	0.0908534	0.948828	0.0228125	0.232698	0.215232
AAEL008790		1.118	0.16092	0.801398	0.096152	0.232189	0.287458
AAEL028021		1.224	0.291604	0.105132	0.978264	0.2317	0.126555
AAEL014899		1.041	0.0579701	0.972743	0.0120019	0.231645	0.162893
AAEL005175		1.027	0.0384362	0.978683	0.00935798	0.23137	0.0861447
AAEL006450		0.996	-0.00578235	0.989127	0.00474802	0.231303	0.152187
AAEL006895		1.059	0.0827026	0.956386	0.0193667	0.231249	0.114377
AAEL019408		0.952	-0.0709665	0.95778	0.0187344	0.230938	0.0723439
AAEL010228		1.038	0.0538064	0.97624	0.0104436	0.230799	0.915372
AAEL011385		0.94	-0.0892673	0.967159	0.014502	0.230609	0.356615
AAEL007162		0.951	-0.0724828	0.966514	0.014792	0.229995	0.158321
AAEL005218		1.012	0.0172093	0.99034	0.00421549	0.22989	0.335394
AAEL013320		1.027	0.0384362	0.986108	0.00607532	0.229847	0.23084
AAEL003918		1.118	0.16092	0.916786	0.0377319	0.229183	0.542901
AAEL005169		1.039	0.0551957	0.973954	0.0114616	0.229031	0.239
AAEL000370		1.021	0.0299829	0.98775	0.00535317	0.228933	0.0938161
AAEL007763		0.93	-0.104697	0.948751	0.0228477	0.228842	0.110561
AAEL012456		1.103	0.141433	0.834564	0.0785403	0.228403	0.080631
AAEL009914		0.967	-0.0484122	0.978683	0.00935798	0.227982	0.191131
AAEL005900		0.973	-0.0394883	0.980863	0.00839173	0.227881	0.359966
AAEL004053		0.735	-0.444184	0.0310347	1.50815	0.227803	0.142081
AAEL014732		0.936	-0.0954196	0.966514	0.014792	0.227522	0.0966831
AAEL004884		0.872	-0.1976	0.577944	0.238114	0.227466	0.169739
AAEL019532		1.153	0.205393	0.870938	0.0600128	0.227136	0.142749
AAEL004415		0.956	-0.0649175	0.969279	0.013551	0.226839	0.0900867
AAEL004273		0.962	-0.0558912	0.97624	0.0104436	0.226513	0.491621
AAEL012114		0.961	-0.0573917	0.978683	0.00935798	0.226019	0.26997
AAEL027326		1.035	0.0496308	0.986108	0.00607532	0.225664	0.180455
AAEL005305		0.98	-0.0291463	0.98775	0.00535317	0.225614	0.122098
AAEL003709		0.949	-0.07552	0.95778	0.0187344	0.224956	0.219761
AAEL010032		1.057	0.0799754	0.96296	0.0163916	0.224789	0.171421
AAEL002996		0.831	-0.26708	0.229995	0.638282	0.224627	0.317889
AAEL006799		1.027	0.0384362	0.978683	0.00935798	0.224419	0.227778
AAEL006551		0.947	-0.0785637	0.969279	0.013551	0.224073	0.237046
AAEL005384		1.261	0.334568	0.0481784	1.31715	0.22377	0.237471
AAEL014709		0.967	-0.0484122	0.97212	0.0122801	0.223677	0.102894
AAEL002331		1.086	0.119024	0.901774	0.0449021	0.223069	0.159845
AAEL005874		1.144	0.194087	0.898284	0.0465864	0.222865	0.113277
AAEL025017		0.966	-0.0499049	0.97212	0.0122801	0.222567	0.178662
AAEL009893		1.02	0.0285692	0.98775	0.00535317	0.222354	0.104058
AAEL007882		1.163	0.217851	0.801398	0.096152	0.222037	0.16167
AAEL005354		1.064	0.0894982	0.97212	0.0122801	0.221658	0.227099
AAEL014031		1.087	0.120352	0.901774	0.0449021	0.220608	0.0966999
AAEL019795		1.1	0.137504	0.915562	0.0383122	0.220608	0.1662
AAEL004287		1.074	0.102994	0.870938	0.0600128	0.220206	0.086214
AAEL026217		1.224	0.291604	0.114182	0.942403	0.220187	0.234218
AAEL000330		0.897	-0.15682	0.750173	0.124839	0.219918	0.31782
AAEL014039		1.002	0.00288251	0.997248	0.001197	0.219608	0.138874
AAEL019739		1.001	0.00144197	0.997248	0.001197	0.218861	0.240532
AAEL004755		1.138	0.186501	0.493386	0.306813	0.218445	0.174163
AAEL003563		0.95	-0.0740006	0.966514	0.014792	0.21783	0.243593
AAEL004249		1.323	0.403813	0.0521135	1.28305	0.217505	0.530009
AAEL006829		1.2	0.263034	0.189025	0.723481	0.217497	0.301847
AAEL007824		0.928	-0.107803	0.921865	0.0353325	0.21745	0.355816
AAEL010027		0.961	-0.0573917	0.97624	0.0104436	0.217294	0.295764
AAEL013813		1.058	0.0813396	0.987718	0.00536689	0.217135	0.137034
AAEL003019		1.178	0.23634	0.262427	0.580992	0.216788	0.191275
AAEL002077		1.061	0.0854247	0.966514	0.014792	0.216364	0.123929
AAEL025380		1.106	0.145351	0.795943	0.0991182	0.216239	0.326863
AAEL025807		1.127	0.172488	0.615265	0.210938	0.216157	0.172411
AAEL025460		0.991	-0.013043	0.989127	0.00474802	0.216033	0.119785
AAEL008497		1.311	0.390668	0.0245975	1.60911	0.21532	0.288215
AAEL021862		0.95	-0.0740006	0.971461	0.0125748	0.215168	0.255849
AAEL009275		1.08	0.111031	0.817566	0.0874774	0.215095	0.159845
AAEL006726		1.035	0.0496308	0.978683	0.00935798	0.214772	0.199739
AAEL017421		0.949	-0.07552	0.944922	0.0246039	0.214175	0.106772
AAEL001619		0.843	-0.246395	0.337565	0.471642	0.214065	0.254339
AAEL009406		1.042	0.0593553	0.973954	0.0114616	0.214014	0.133414
AAEL001113		1.023	0.0328061	0.981785	0.00798373	0.213837	0.178642
AAEL026215		1.056	0.0786098	0.96296	0.0163916	0.213744	0.390991
AAEL014549		0.954	-0.0679388	0.97212	0.0122801	0.21373	0.201132
AAEL003103		0.957	-0.0634092	0.97624	0.0104436	0.213529	0.127925
AAEL002377		1.066	0.0922074	0.923051	0.0347744	0.213451	0.13978
AAEL003106		1	0	0.992767	0.00315249	0.212543	0.114749
AAEL004554		0.993	-0.0101344	0.9947	0.00230767	0.212419	0.15663
AAEL005190		0.754	-0.407364	0.0523605	1.281	0.21197	0.296836
AAEL003009		0.945	-0.0816138	0.967159	0.014502	0.211904	0.0990653
AAEL008431		0.943	-0.0846703	0.95778	0.0187344	0.211824	0.236116
AAEL012446		1.017	0.0243197	0.988707	0.0049323	0.211396	0.170156
AAEL010653		1.096	0.132248	0.806204	0.0935552	0.211182	0.555615
AAEL006727		0.994	-0.00868224	0.997248	0.001197	0.210001	0.112988
AAEL010975		0.987	-0.018878	0.98775	0.00535317	0.209279	0.26605
AAEL007521		0.983	-0.0247367	0.992767	0.00315249	0.208501	0.234153
AAEL001752		0.971	-0.0424568	0.97679	0.0101987	0.208472	0.176196
AAEL010681		0.828	-0.272297	0.582996	0.234334	0.207673	0.423284
AAEL006855		1.086	0.119024	0.805742	0.093804	0.206259	0.218503
AAEL001397		1.09	0.124328	0.840984	0.0752123	0.206027	0.179207
AAEL006876		0.91	-0.136062	0.714714	0.145868	0.20495	0.142319
AAEL009539		1.044	0.0621217	0.969279	0.013551	0.20443	0.142663
AAEL003108		1.114	0.155749	0.872328	0.0593202	0.203456	0.137117
AAEL012545		0.966	-0.0499049	0.97679	0.0101987	0.202761	0.243293
AAEL026104		1.049	0.0690147	0.966514	0.014792	0.20261	0.192164
AAEL007805		0.938	-0.0923402	0.956386	0.0193667	0.201909	0.283062
AAEL000706		1.214	0.279768	0.155077	0.809453	0.201905	0.138041
AAEL023353		1.091	0.125651	0.901774	0.0449021	0.201553	0.640773
AAEL004221		1.142	0.191563	0.51055	0.291962	0.20149	0.153067
AAEL004486		1.068	0.0949116	0.922092	0.0352256	0.20141	0.400407
AAEL005928		1.084	0.116365	0.817566	0.0874774	0.201309	0.261045
AAEL006012		1.038	0.0538064	0.969279	0.013551	0.201212	0.193913
AAEL024447		0.947	-0.0785637	0.966514	0.014792	0.200937	0.233694
AAEL004351		0.987	-0.018878	0.997248	0.001197	0.200432	0.172411
AAEL018219		1.15	0.201634	0.426241	0.370345	0.200069	0.31782
AAEL002163		1.065	0.0908534	0.885837	0.0526463	0.199526	0.256972
AAEL007811		0.98	-0.0291463	0.989127	0.00474802	0.199408	0.294917
AAEL017263		1.039	0.0551957	0.97624	0.0104436	0.199176	0.156385
AAEL012427		0.851	-0.232769	0.291679	0.535095	0.1983	0.212034
AAEL006514		1.059	0.0827026	0.949857	0.022342	0.198118	0.176083
AAEL001573		1.297	0.375178	0.0163205	1.78727	0.197789	0.29465
AAEL003213		1.079	0.109695	0.884671	0.0532181	0.19703	0.47223
AAEL005407		1.147	0.197865	0.426241	0.370345	0.196912	0.241
AAEL012317		0.907	-0.140826	0.764798	0.116453	0.196346	0.239069
AAEL010610		0.907	-0.140826	0.814316	0.0892072	0.19602	0.148363
AAEL020259		0.942	-0.086201	0.958114	0.0185827	0.195823	0.166263
AAEL023209		1.042	0.0593553	0.966514	0.014792	0.195817	0.284552
AAEL010386		1.267	0.341417	0.124455	0.904988	0.195611	0.575496
AAEL011158		1.001	0.00144197	0.995039	0.00216004	0.195566	0.21822
AAEL028239		0.974	-0.0380063	0.978683	0.00935798	0.195453	0.185172
AAEL006236		0.975	-0.0365259	0.987718	0.00536689	0.195114	0.223163
AAEL012962		1.099	0.136191	0.921865	0.0353325	0.194902	0.301015
AAEL025977		1	0	0.997248	0.001197	0.194707	0.381221
AAEL014024		1.049	0.0690147	0.95778	0.0187344	0.194633	0.473216
AAEL007289		0.766	-0.384584	0.0381105	1.41896	0.194623	0.159209
AAEL006965		0.994	-0.00868224	0.9947	0.00230767	0.194379	0.387327
AAEL019720		1.009	0.0129262	0.992767	0.00315249	0.194337	0.304977
AAEL013661		1.002	0.00288251	0.996808	0.00138858	0.194287	0.239
AAEL001185		0.898	-0.155213	0.682987	0.165587	0.193824	0.316385
AAEL015651		1.073	0.10165	0.901774	0.0449021	0.193702	0.338746
AAEL005171		1.046	0.0648829	0.969279	0.013551	0.193696	0.325293
AAEL013103		0.969	-0.0454314	0.98775	0.00535317	0.193648	0.25952
AAEL010602		0.98	-0.0291463	0.982306	0.00775322	0.193425	0.241
AAEL004509		0.788	-0.343732	0.085923	1.06589	0.193283	0.530764
AAEL010781		0.757	-0.401635	0.0122528	1.91177	0.193139	0.248977
AAEL028056		0.877	-0.189351	0.638738	0.194677	0.193024	0.37805
AAEL012387		1.032	0.045443	0.978683	0.00935798	0.192497	0.174247
AAEL001277		0.902	-0.148801	0.817566	0.0874774	0.191973	0.172481
AAEL027164		0.907	-0.140826	0.905544	0.0430906	0.191512	0.18025
AAEL006420		0.988	-0.0174171	0.992248	0.00337982	0.191464	0.149195
AAEL002860		1.071	0.0989585	0.946276	0.0239822	0.19119	0.316019
AAEL009259		0.948	-0.077041	0.9747	0.0111289	0.191143	0.246994
AAEL023716		0.931	-0.103147	0.884671	0.0532181	0.190892	0.152109
AAEL008742		1.045	0.0635029	0.969279	0.013551	0.190851	0.253446
AAEL004414		1.062	0.0867838	0.966514	0.014792	0.190805	0.448305
AAEL005929		0.92	-0.120294	0.905544	0.0430906	0.190659	0.218651
AAEL009677		1.207	0.271426	0.212241	0.673171	0.189969	0.219524
AAEL001593		1.228	0.296311	0.118046	0.92795	0.189851	0.218469
AAEL009130	CYP6Z7	1.236	0.305679	0.112806	0.947669	0.189846	0.663746
AAEL007041		1.007	0.0100637	0.99327	0.00293287	0.1898	0.396287
AAEL024141		0.922	-0.117161	0.901774	0.0449021	0.189448	0.207216
AAEL000993		1.157	0.210389	0.371338	0.43023	0.188887	0.25686
AAEL007803		0.919	-0.121863	0.914643	0.0387483	0.188827	0.311526
AAEL010321		1.107	0.146655	0.921865	0.0353325	0.188285	0.269719
AAEL004981		0.98	-0.0291463	0.992335	0.00334164	0.187984	0.187447
AAEL012421		1.004	0.00575927	0.992335	0.00334164	0.187585	0.263547
AAEL012419		0.966	-0.0499049	0.97624	0.0104436	0.187428	0.198801
AAEL005185		1.038	0.0538064	0.967358	0.0144126	0.187367	0.236234
AAEL012546		1.101	0.138814	0.922051	0.035245	0.186464	0.273384
AAEL005690		0.971	-0.0424568	0.982838	0.00751788	0.186413	0.218866
AAEL003180		1.09	0.124328	0.97624	0.0104436	0.186358	0.196061
AAEL001405		1.124	0.168642	0.813492	0.0896469	0.186039	0.235375
AAEL009846		0.784	-0.351074	0.20298	0.692546	0.185691	0.243593
AAEL001797		1.042	0.0593553	0.969279	0.013551	0.185619	0.579307
AAEL013171		1.191	0.252173	0.38559	0.413874	0.185316	0.447973
AAEL000735		1.232	0.301002	0.0461045	1.33626	0.185073	0.373655
AAEL002881		1.034	0.0482362	0.978683	0.00935798	0.184915	0.306066
AAEL008389		0.974	-0.0380063	0.979039	0.00920008	0.184871	0.167014
AAEL027927		1.033	0.0468403	0.9947	0.00230767	0.184788	0.550743
AAEL012686		0.964	-0.0528949	0.969279	0.013551	0.184437	0.230607
AAEL001850		0.961	-0.0573917	0.97624	0.0104436	0.184407	0.476452
AAEL018342		0.969	-0.0454314	0.978683	0.00935798	0.184354	0.253339
AAEL000622		1.02	0.0285692	0.982671	0.00759204	0.184265	0.154951
AAEL010794		0.858	-0.22095	0.613227	0.212378	0.183858	0.272011
AAEL021746		1.105	0.144046	0.870938	0.0600128	0.183652	0.15839
AAEL014078		1.016	0.0229004	0.988583	0.00498684	0.183458	0.390901
AAEL014273		0.97	-0.0439433	0.987718	0.00536689	0.183254	0.195826
AAEL002560		1.251	0.323082	0.0445284	1.35136	0.182957	0.307441
AAEL010799		1.044	0.0621217	0.971461	0.0125748	0.182667	0.436774
AAEL011900		0.964	-0.0528949	0.97624	0.0104436	0.181964	0.319527
AAEL014059		0.947	-0.0785637	0.967358	0.0144126	0.181816	0.194735
AAEL012161		1.076	0.105678	0.901774	0.0449021	0.181546	0.240317
AAEL004329		0.974	-0.0380063	0.978683	0.00935798	0.181394	0.226454
AAEL001007		1.011	0.015783	0.992767	0.00315249	0.181338	0.188918
AAEL025578		0.964	-0.0528949	0.969279	0.013551	0.181264	0.171412
AAEL009288		0.917	-0.125006	0.902907	0.0443568	0.180349	0.31746
AAEL012843		0.997	-0.00433459	0.999721	0.000121049	0.179505	0.245364
AAEL013052		1	0	0.996691	0.00143962	0.179438	0.197038
AAEL022970		1.021	0.0299829	0.997248	0.001197	0.179431	0.208882
AAEL005653		1.007	0.0100637	0.988402	0.00506651	0.179059	0.24336
AAEL020992		0.929	-0.106249	0.901774	0.0449021	0.178561	0.291816
AAEL021386		0.903	-0.147202	0.6766	0.169668	0.178523	0.227778
AAEL019651		1.068	0.0949116	0.982671	0.00759204	0.1785	0.269408
AAEL010483		0.874	-0.194295	0.577944	0.238114	0.178363	0.185307
AAEL002624		1.114	0.155749	0.726492	0.138769	0.178336	0.492225
AAEL004098		0.95	-0.0740006	0.969279	0.013551	0.177588	0.393711
AAEL001960	CYP12F5	1.168	0.22404	0.35314	0.452053	0.177496	0.256779
AAEL023365		0.949	-0.07552	0.966514	0.014792	0.177417	0.356753
AAEL003418		1.054	0.0758749	0.966514	0.014792	0.177351	0.222006
AAEL003670		0.961	-0.0573917	0.968923	0.0137108	0.177126	0.191415
AAEL011746		1.085	0.117695	0.866981	0.0619902	0.176481	0.226344
AAEL008634		1.027	0.0384362	0.997248	0.001197	0.176292	0.208674
AAEL001245		0.88	-0.184425	0.497976	0.302792	0.175802	0.266532
AAEL009512		0.955	-0.0664274	0.97624	0.0104436	0.175449	0.276367
AAEL010704		0.999	-0.00144342	0.99635	0.00158807	0.175286	0.196815
AAEL001997		0.725	-0.463947	0.00102925	2.98748	0.174975	0.207044
AAEL014957		1.005	0.0071955	0.9947	0.00230767	0.174802	0.210869
AAEL018178		0.763	-0.390245	0.0521135	1.28305	0.174375	0.327607
AAEL007392		0.929	-0.106249	0.921481	0.0355135	0.174359	0.217626
AAEL021179		1.16	0.214125	0.568458	0.245301	0.174298	0.61689
AAEL004176		1.006	0.0086303	0.992767	0.00315249	0.17428	0.194928
AAEL018320		0.92	-0.120294	0.894255	0.0485384	0.174271	0.325293
AAEL010783		0.903	-0.147202	0.671102	0.173211	0.174194	0.302336
AAEL011216		1.011	0.015783	0.992248	0.00337982	0.17418	0.224713
AAEL003916		1.117	0.159629	0.660089	0.180398	0.174151	0.253848
AAEL008220		0.802	-0.318326	0.047925	1.31944	0.173874	0.243232
AAEL012018		0.977	-0.0335695	0.98775	0.00535317	0.173626	0.348702
AAEL009702		1.068	0.0949116	0.976571	0.0102963	0.173615	0.206544
AAEL023494		1.166	0.221568	0.332614	0.478059	0.173265	0.392808
AAEL009160		0.972	-0.0409718	0.986108	0.00607532	0.17294	0.212034
AAEL019404		1.073	0.10165	0.905544	0.0430906	0.172917	0.33318
AAEL001128		1.048	0.0676387	0.966514	0.014792	0.172732	0.733746
AAEL019871		0.966	-0.0499049	0.978683	0.00935798	0.172405	0.377276
AAEL000650		1.175	0.232661	0.2826	0.548827	0.171969	0.503111
AAEL009383		0.988	-0.0174171	0.98775	0.00535317	0.171692	0.410992
AAEL022725		1.06	0.0840643	0.966514	0.014792	0.171299	0.209858
AAEL002764		0.953	-0.0694519	0.95778	0.0187344	0.171131	0.219945
AAEL025249		1.049	0.0690147	0.95651	0.0193105	0.170872	0.235545
AAEL003203		1.103	0.141433	0.780184	0.107803	0.170216	0.433736
AAEL000981		1.082	0.1137	0.97624	0.0104436	0.170198	0.210869
AAEL006948		0.895	-0.16004	0.755826	0.121578	0.170135	0.25813
AAEL011832		0.986	-0.0203404	0.992248	0.00337982	0.16996	0.337458
AAEL004137		1.073	0.10165	0.921865	0.0353325	0.169316	0.726682
AAEL002988		1.169	0.225275	0.785391	0.104914	0.169003	0.257959
AAEL014375		1.026	0.0370307	0.978683	0.00935798	0.168638	0.256582
AAEL010582		1.113	0.154454	0.673644	0.171569	0.168296	0.508773
AAEL009839		0.908	-0.139236	0.803176	0.0951892	0.168262	0.234153
AAEL007452		0.86	-0.217591	0.669659	0.174146	0.167989	0.238927
AAEL004997		0.914	-0.129734	0.859283	0.0658639	0.166998	0.237516
AAEL006867		0.881	-0.182786	0.671102	0.173211	0.166942	0.210043
AAEL007944		0.996	-0.00578235	0.999522	0.000207485	0.166797	0.236503
AAEL004913		1.204	0.267835	0.634583	0.197511	0.166766	0.231374
AAEL010728		1.121	0.164786	0.95778	0.0187344	0.166657	0.348733
AAEL012310		0.979	-0.0306192	0.986108	0.00607532	0.166616	0.21896
AAEL009177		0.677	-0.562772	0.00478647	2.31998	0.165874	0.290198
AAEL013236		1.095	0.130931	0.70667	0.150784	0.16563	0.279927
AAEL010340		0.95	-0.0740006	0.966514	0.014792	0.165193	0.242479
AAEL018244		0.916	-0.12658	0.76451	0.116617	0.163209	0.302546
AAEL013877		1.031	0.0440443	0.97624	0.0104436	0.162951	0.267906
AAEL001204		0.949	-0.07552	0.962882	0.0164267	0.162949	0.239069
AAEL005997		0.947	-0.0785637	0.95778	0.0187344	0.162388	0.326433
AAEL006050		0.946	-0.0800879	0.950907	0.0218617	0.161606	0.277603
AAEL000179		1.136	0.183963	0.897868	0.0467876	0.161093	0.312416
AAEL008454		1.186	0.246104	0.245441	0.610053	0.160254	0.593164
AAEL007077		0.962	-0.0558912	0.97624	0.0104436	0.159995	0.518213
AAEL003384		1.21	0.275007	0.138869	0.857395	0.159932	0.626942
AAEL010360		1.082	0.1137	0.921865	0.0353325	0.159735	0.520814
AAEL002501		1.016	0.0229004	0.992248	0.00337982	0.159468	0.239761
AAEL024204		0.802	-0.318326	0.101912	0.991775	0.159283	0.263547
AAEL005165		0.981	-0.027675	0.992248	0.00337982	0.159208	0.22954
AAEL009951		1.127	0.172488	0.732191	0.135376	0.159073	0.403289
AAEL001036		1.071	0.0989585	0.966514	0.014792	0.1588	0.381677
AAEL002337		1.046	0.0648829	0.967358	0.0144126	0.15878	0.421373
AAEL012327		1.027	0.0384362	0.979039	0.00920008	0.158714	0.553793
AAEL009225		1.019	0.0271541	0.987028	0.00567048	0.158478	0.429006
AAEL007619		0.974	-0.0380063	0.978683	0.00935798	0.158453	0.469645
AAEL001827		0.986	-0.0203404	0.992767	0.00315249	0.158186	0.373971
AAEL005628		0.859	-0.21927	0.646627	0.189346	0.158139	0.260816
AAEL027354		1.012	0.0172093	0.992248	0.00337982	0.158008	0.547733
AAEL001505		0.96	-0.0588937	0.97212	0.0122801	0.157505	0.398954
AAEL005728		1.012	0.0172093	0.992248	0.00337982	0.157421	0.251522
AAEL024950		1.036	0.051024	0.977193	0.0100198	0.157042	0.309974
AAEL004168		1.052	0.0731347	0.98775	0.00535317	0.156585	0.353637
AAEL001865		1.098	0.134878	0.802286	0.0956706	0.156468	0.306256
AAEL008671		0.955	-0.0664274	0.97624	0.0104436	0.156088	0.292018
AAEL019637		0.843	-0.246395	0.319973	0.494887	0.155763	0.603974
AAEL003597		1.069	0.0962619	0.95778	0.0187344	0.155681	0.479379
AAEL012588		1.008	0.0114956	0.992894	0.00309718	0.155601	0.269752
AAEL011155		1.225	0.292782	0.105545	0.976562	0.155083	0.405961
AAEL002701		1.009	0.0129262	0.987718	0.00536689	0.155035	0.359181
AAEL019580		1.056	0.0786098	0.950224	0.0221741	0.154662	0.300533
AAEL012621		0.916	-0.12658	0.853468	0.0688126	0.154303	0.256611
AAEL024592		1.344	0.426533	0.0295099	1.53003	0.153854	0.700655
AAEL015593		1.093	0.128293	0.780184	0.107803	0.15363	0.292307
AAEL009431		0.848	-0.237864	0.47746	0.321063	0.153282	0.353512
AAEL001656		1.108	0.147958	0.741128	0.130107	0.152973	0.535255
AAEL006189		0.845	-0.242977	0.318346	0.497101	0.15241	0.264518
AAEL005458		1.068	0.0949116	0.930475	0.0312955	0.152016	0.366108
AAEL026825		0.937	-0.093879	0.95778	0.0187344	0.151783	0.471216
AAEL001183		0.994	-0.00868224	0.987975	0.00525386	0.151504	0.489073
AAEL018263		1.047	0.0662614	0.983387	0.00727551	0.151467	0.367878
AAEL010368		0.959	-0.0603973	0.973954	0.0114616	0.150978	0.351394
AAEL007066		1.079	0.109695	0.921865	0.0353325	0.150944	0.336441
AAEL004436		0.9	-0.152003	0.710514	0.148427	0.150943	0.276519
AAEL020450		0.8	-0.321928	0.0965595	1.01521	0.15066	0.489073
AAEL006646		0.921	-0.118727	0.901774	0.0449021	0.150153	0.337013
AAEL000460		0.949	-0.07552	0.969279	0.013551	0.14999	0.447315
AAEL018354		1.056	0.0786098	0.954994	0.0199994	0.149747	0.29136
AAEL006676		0.99	-0.0144996	0.996691	0.00143962	0.149551	0.431646
AAEL023332		1.026	0.0370307	0.987718	0.00536689	0.149186	0.313378
AAEL010770		1.003	0.00432161	0.992248	0.00337982	0.14912	0.361233
AAEL001212		1.056	0.0786098	0.909772	0.0410674	0.148742	0.340716
AAEL011209		1.115	0.157044	0.682199	0.166089	0.148587	0.316316
AAEL007494		0.951	-0.0724828	0.964167	0.0158479	0.148431	0.323993
AAEL011157		1.132	0.178874	0.58812	0.230534	0.148371	0.459829
AAEL005092		1.05	0.0703893	0.963085	0.0163354	0.147286	0.28573
AAEL002184		1.002	0.00288251	0.990165	0.00429226	0.147208	0.404625
AAEL007532		0.934	-0.0985055	0.956386	0.0193667	0.147177	0.524257
AAEL018110		1.094	0.129613	0.867413	0.061774	0.147035	0.653278
AAEL009372		1.124	0.168642	0.845725	0.072771	0.146949	0.28847
AAEL015335		0.99	-0.0144996	0.9947	0.00230767	0.146938	0.494568
AAEL000178		1.076	0.105678	0.898284	0.0465864	0.146503	0.451005
AAEL010465		1.042	0.0593553	0.971461	0.0125748	0.146433	0.444677
AAEL020311		0.928	-0.107803	0.921865	0.0353325	0.146188	0.329897
AAEL013102		0.871	-0.199255	0.783311	0.106066	0.145808	0.505487
AAEL011052		1.002	0.00288251	0.99327	0.00293287	0.145767	0.465675
AAEL005739		1.942	0.957543	0.000106835	3.97129	0.14568	0.613895
AAEL012503		0.911	-0.134477	0.777459	0.109323	0.145645	0.284321
AAEL015070		1.021	0.0299829	0.989127	0.00474802	0.145644	0.539796
AAEL005258		1.054	0.0758749	0.95778	0.0187344	0.145589	0.501524
AAEL004936		1.04	0.0565835	0.97624	0.0104436	0.145258	0.344741
AAEL011276		0.898	-0.155213	0.632365	0.199032	0.145057	0.364768
AAEL001194		0.991	-0.013043	0.989127	0.00474802	0.144891	0.734842
AAEL007804		1.02	0.0285692	0.987975	0.00525386	0.144797	0.473743
AAEL011340		0.994	-0.00868224	0.9947	0.00230767	0.144384	0.35154
AAEL012918		1.064	0.0894982	0.898284	0.0465864	0.144301	0.318514
AAEL013633		1.089	0.123004	0.950224	0.0221741	0.144291	0.367002
AAEL028119		0.98	-0.0291463	0.992767	0.00315249	0.144028	0.508751
AAEL019539		0.978	-0.0320936	0.978683	0.00935798	0.143806	0.380488
AAEL008443		0.877	-0.189351	0.714714	0.145868	0.143732	0.429053
AAEL013410		1.013	0.0186342	0.989127	0.00474802	0.14352	0.381398
AAEL012783		1.175	0.232661	0.30884	0.510267	0.143515	0.493078
AAEL001971		0.865	-0.209228	0.734923	0.133758	0.143393	0.505487
AAEL012234		1.003	0.00432161	0.999985	6.69e-06	0.143392	0.297979
AAEL001919		0.928	-0.107803	0.876064	0.057464	0.143288	0.317249
AAEL014393		1.313	0.392867	0.00748883	2.12559	0.143236	0.355813
AAEL003417		1.398	0.483364	0.00117139	2.9313	0.143032	0.597263
AAEL007329		0.966	-0.0499049	0.978683	0.00935798	0.142871	0.312447
AAEL003071		1.054	0.0758749	0.95778	0.0187344	0.141969	0.315431
AAEL005479		0.975	-0.0365259	0.987718	0.00536689	0.140819	0.41415
AAEL024837		1.038	0.0538064	0.97624	0.0104436	0.140704	0.517086
AAEL001819		1.04	0.0565835	0.973954	0.0114616	0.140702	0.51364
AAEL009174		1.068	0.0949116	0.923167	0.0347197	0.140643	0.521337
AAEL025391		0.904	-0.145605	0.817566	0.0874774	0.139851	0.443569
AAEL007816	CYP4D23	1.027	0.0384362	0.986108	0.00607532	0.139779	0.541414
AAEL001501		0.666	-0.586406	0.0255681	1.5923	0.13956	0.373861
AAEL008837		0.826	-0.275786	0.393159	0.405432	0.139491	0.403152
AAEL004069		1.056	0.0786098	0.966514	0.014792	0.138856	0.491736
AAEL012267		0.966	-0.0499049	0.985355	0.0064072	0.138808	0.477868
AAEL013628		3.911	1.96754	9.3e-16	15.0313	0.138623	0.450813
AAEL020592		1.066	0.0922074	0.875562	0.0577131	0.138018	0.444122
AAEL014141		0.947	-0.0785637	0.969279	0.013551	0.137903	0.442002
AAEL006966		0.968	-0.046921	0.97624	0.0104436	0.137109	0.501493
AAEL023512		0.885	-0.176251	0.817566	0.0874774	0.136776	0.394546
AAEL013999		0.844	-0.244685	0.334956	0.475012	0.136559	0.46043
AAEL007306		1.147	0.197865	0.47746	0.321063	0.135661	0.370779
AAEL002688		1.14	0.189034	0.494291	0.306018	0.135502	0.706305
AAEL017508		1.016	0.0229004	0.992248	0.00337982	0.135102	0.489658
AAEL011554		1.023	0.0328061	0.989127	0.00474802	0.134902	0.36841
AAEL009123	CYP6Z6	1.087	0.120352	0.860633	0.0651819	0.134868	0.740445
AAEL007237		0.794	-0.332789	0.0761614	1.11827	0.134465	0.525491
AAEL013863		0.988	-0.0174171	0.997248	0.001197	0.134437	0.346981
AAEL014762		1.041	0.0579701	0.97679	0.0101987	0.134378	0.337714
AAEL011156		0.922	-0.117161	0.902637	0.0444868	0.133813	0.514593
AAEL004743		1.16	0.214125	0.397096	0.401105	0.133672	0.363441
AAEL004472		1.063	0.0881416	0.956386	0.0193667	0.133549	0.344467
AAEL008248		0.95	-0.0740006	0.97212	0.0122801	0.133435	0.36752
AAEL000467		1.052	0.0731347	0.971461	0.0125748	0.133325	0.48799
AAEL005890		1.376	0.46048	0.0225669	1.64653	0.133095	0.406866
AAEL012094		0.987	-0.018878	0.989127	0.00474802	0.132522	0.444855
AAEL012347		0.943	-0.0846703	0.95778	0.0187344	0.132009	0.380814
AAEL009579		1.031	0.0440443	0.989127	0.00474802	0.131939	0.444907
AAEL022219		1.034	0.0482362	0.992767	0.00315249	0.131617	0.410535
AAEL013979		0.928	-0.107803	0.876003	0.0574943	0.131529	0.411088
AAEL005884		0.955	-0.0664274	0.969279	0.013551	0.131044	0.475636
AAEL000483		1.034	0.0482362	0.99327	0.00293287	0.131027	0.523727
AAEL013620		0.992	-0.011588	0.99327	0.00293287	0.130719	0.450092
AAEL006188		1.127	0.172488	0.732191	0.135376	0.129839	0.413688
AAEL003762		1.216	0.282143	0.21266	0.672315	0.129814	0.513671
AAEL014576		0.879	-0.186065	0.603653	0.219213	0.129764	0.525457
AAEL014965		1.036	0.051024	0.969279	0.013551	0.129122	0.40907
AAEL000194		1.035	0.0496308	0.97212	0.0122801	0.128991	0.36237
AAEL003415		1.036	0.051024	0.977193	0.0100198	0.128901	0.410612
AAEL007868		1.091	0.125651	0.831226	0.080281	0.128727	0.465947
AAEL007568		0.993	-0.0101344	0.99635	0.00158807	0.128706	0.380252
AAEL011129		0.977	-0.0335695	0.987718	0.00536689	0.128338	0.715535
AAEL009232		0.99	-0.0144996	0.999522	0.000207485	0.12832	0.611365
AAEL023729		0.939	-0.0908029	0.956386	0.0193667	0.128247	0.71113
AAEL008921		0.989	-0.0159576	0.993128	0.00299469	0.127904	0.373818
AAEL004067		1.077	0.107018	0.97624	0.0104436	0.127553	0.586205
AAEL008356		1.026	0.0370307	0.986108	0.00607532	0.12742	0.414043
AAEL002069		0.928	-0.107803	0.916786	0.0377319	0.127381	0.508773
AAEL001154		1.069	0.0962619	0.921865	0.0353325	0.127266	0.37265
AAEL000910		0.987	-0.018878	0.990165	0.00429226	0.127077	0.670453
AAEL027436		1.025	0.0356239	0.98775	0.00535317	0.127057	0.423487
AAEL019458		0.939	-0.0908029	0.901774	0.0449021	0.126965	0.470994
AAEL000050		1.021	0.0299829	0.98775	0.00535317	0.126894	0.526008
AAEL008107		0.974	-0.0380063	0.978683	0.00935798	0.126871	0.41477
AAEL027545		1.113	0.154454	0.792159	0.101187	0.126677	0.745874
AAEL013484		1.301	0.379621	0.183359	0.736698	0.126507	0.595708
AAEL003785		1.026	0.0370307	0.987718	0.00536689	0.126426	0.427479
AAEL000435		0.963	-0.0543923	0.97624	0.0104436	0.125957	0.501716
AAEL003907		1.098	0.134878	0.862876	0.0640517	0.125737	0.399557
AAEL000958		0.871	-0.199255	0.519544	0.284378	0.12572	0.683599
AAEL010932		0.806	-0.311148	0.128907	0.889724	0.125332	0.437199
AAEL001238		0.921	-0.118727	0.884671	0.0532181	0.125215	0.434341
AAEL002644		1.147	0.197865	0.844115	0.0735986	0.12516	0.462375
AAEL013989		0.85	-0.234465	0.23601	0.627069	0.125067	0.494943
AAEL017481		0.903	-0.147202	0.817566	0.0874774	0.12431	0.430908
AAEL002978		1.028	0.0398403	0.97624	0.0104436	0.123964	0.407145
AAEL004709		1.011	0.015783	0.9947	0.00230767	0.123722	0.416449
AAEL011536		1.017	0.0243197	0.987975	0.00525386	0.123625	0.448217
AAEL006572		1.297	0.375178	0.0201883	1.6949	0.123445	0.594145
AAEL004096		0.883	-0.179515	0.629948	0.200695	0.122909	0.592165
AAEL019605		0.929	-0.106249	0.884851	0.0531301	0.122717	0.479846
AAEL002019		0.972	-0.0409718	0.982637	0.00760678	0.122618	0.61642
AAEL006271		0.953	-0.0694519	0.97212	0.0122801	0.122324	0.48978
AAEL003546		0.927	-0.109359	0.95778	0.0187344	0.122256	0.489315
AAEL017198		0.949	-0.07552	0.948828	0.0228125	0.121731	0.523727
AAEL007885		0.899	-0.153607	0.813723	0.0895232	0.121638	0.519972
AAEL013828		0.925	-0.112475	0.901774	0.0449021	0.121357	0.47953
AAEL001845		0.96	-0.0588937	0.978683	0.00935798	0.121172	0.444456
AAEL008811		1.029	0.041243	0.979039	0.00920008	0.12106	0.583407
AAEL012835		0.992	-0.011588	0.996691	0.00143962	0.12084	0.430797
AAEL004467		0.861	-0.215915	0.443419	0.353185	0.120775	0.393423
AAEL010378		1.013	0.0186342	0.99176	0.00359333	0.120463	0.480671
AAEL013528		1.05	0.0703893	0.946651	0.02381	0.119801	0.525491
AAEL013876		1.117	0.159629	0.651941	0.185792	0.119499	0.44232
AAEL017212		0.922	-0.117161	0.867413	0.061774	0.119456	0.524063
AAEL002742		0.819	-0.288065	0.324616	0.48863	0.119149	0.835046
AAEL000328		0.975	-0.0365259	0.992248	0.00337982	0.11898	0.479844
AAEL013778		0.961	-0.0573917	0.97624	0.0104436	0.11892	0.419236
AAEL006740		0.948	-0.077041	0.966514	0.014792	0.118911	0.532209
AAEL018326		1.062	0.0867838	0.935474	0.0289684	0.118556	0.585172
AAEL000182		1.007	0.0100637	0.989127	0.00474802	0.117777	0.735966
AAEL004406		0.987	-0.018878	0.992248	0.00337982	0.117503	0.51273
AAEL000469		1.324	0.404903	0.295939	0.528798	0.117326	0.445809
AAEL005946		1.102	0.140124	0.71137	0.147904	0.117156	0.501346
AAEL019895		0.973	-0.0394883	0.977193	0.0100198	0.116919	0.478745
AAEL002006		1.126	0.171207	0.714714	0.145868	0.11691	0.474447
AAEL013394		0.958	-0.0619024	0.966514	0.014792	0.116872	0.489248
AAEL002158		1.088	0.121679	0.853311	0.0688927	0.116851	0.58315
AAEL013521		1.095	0.130931	0.879756	0.0556378	0.116177	0.42576
AAEL005914		0.963	-0.0543923	0.978683	0.00935798	0.116123	0.703137
AAEL027977		1.073	0.10165	0.948954	0.0227547	0.115944	0.550063
AAEL004342		1.328	0.409255	0.0152734	1.81606	0.115644	0.815689
AAEL000581		1.37	0.454176	0.00168154	2.77429	0.115466	0.620002
AAEL006441		1.016	0.0229004	0.983759	0.00711108	0.11537	0.492035
AAEL001511		0.862	-0.21424	0.735058	0.133679	0.115122	0.5186
AAEL007760		1.038	0.0538064	0.969279	0.013551	0.115029	0.499551
AAEL010018		0.975	-0.0365259	0.981785	0.00798373	0.114594	0.496527
AAEL000208		0.929	-0.106249	0.921655	0.0354314	0.114481	0.490165
AAEL008624		1.017	0.0243197	0.979039	0.00920008	0.113896	0.591184
AAEL004978		1.039	0.0551957	0.97679	0.0101987	0.113446	0.442054
AAEL020434		0.796	-0.32916	0.300642	0.52195	0.113338	0.586698
AAEL006984	CYP6AG5	0.996	-0.00578235	0.99635	0.00158807	0.112947	0.737318
AAEL012964		0.883	-0.179515	0.582996	0.234334	0.112856	0.451812
AAEL006642		1.025	0.0356239	0.987718	0.00536689	0.112699	0.511702
AAEL019465		0.941	-0.0877334	0.966514	0.014792	0.112694	0.733806
AAEL013353		1.012	0.0172093	0.98775	0.00535317	0.112664	0.493078
AAEL006697		0.852	-0.231075	0.289846	0.537833	0.112387	0.58253
AAEL010090		0.883	-0.179515	0.714714	0.145868	0.112183	0.593173
AAEL009842		0.953	-0.0694519	0.97212	0.0122801	0.11191	0.55298
AAEL021288		0.842	-0.248108	0.220956	0.655695	0.111533	0.562567
AAEL012731		1.112	0.153157	0.724491	0.139967	0.111431	0.466444
AAEL019977		1.17	0.226509	0.44919	0.34757	0.111325	0.527716
AAEL000386		0.992	-0.011588	0.992767	0.00315249	0.111295	0.51364
AAEL014863		1.021	0.0299829	0.989127	0.00474802	0.110971	0.447714
AAEL007526		1.182	0.24123	0.267938	0.571966	0.110927	0.474935
AAEL000955		0.998	-0.00288828	0.992248	0.00337982	0.110886	0.443495
AAEL008331		0.999	-0.00144342	0.999522	0.000207485	0.110531	0.595971
AAEL011606		1.004	0.00575927	0.993128	0.00299469	0.110146	0.542261
AAEL007158		0.951	-0.0724828	0.969279	0.013551	0.109999	0.46776
AAEL004294		0.912	-0.132894	0.741012	0.130175	0.109741	0.4564
AAEL011953		0.766	-0.384584	0.100477	0.997931	0.10969	0.476499
AAEL012861		0.945	-0.0816138	0.966514	0.014792	0.109608	0.473906
AAEL005208		1.005	0.0071955	0.993128	0.00299469	0.109522	0.581852
AAEL007565		1.052	0.0731347	0.969279	0.013551	0.10921	0.46559
AAEL011191		0.975	-0.0365259	0.979039	0.00920008	0.109141	0.47156
AAEL005753		0.93	-0.104697	0.932043	0.030564	0.108415	0.656224
AAEL001952		0.643	-0.637109	1.26e-05	4.90114	0.108312	0.596067
AAEL017512		0.898	-0.155213	0.769228	0.113945	0.108311	0.527716
AAEL002103		0.717	-0.479955	0.0157795	1.80191	0.10827	0.598997
AAEL001863		1.007	0.0100637	0.98775	0.00535317	0.107799	0.69909
AAEL003055		1.095	0.130931	0.801398	0.096152	0.107719	0.499346
AAEL018151		0.949	-0.07552	0.971461	0.0125748	0.10754	0.494943
AAEL007808	CYP4D39	0.936	-0.0954196	0.952749	0.0210216	0.107302	0.776696
AAEL002418		1.078	0.108357	0.870938	0.0600128	0.107241	0.702252
AAEL013491		1.111	0.151859	0.727674	0.138063	0.107071	0.680904
AAEL022661		0.981	-0.027675	0.989127	0.00474802	0.106728	0.535255
AAEL015064		1.01	0.0143553	0.98775	0.00535317	0.106593	0.537809
AAEL006769		0.949	-0.07552	0.966514	0.014792	0.106509	0.534872
AAEL003344		1.043	0.0607392	0.969279	0.013551	0.106475	0.602034
AAEL002585		1.056	0.0786098	0.967358	0.0144126	0.106467	0.773158
AAEL004433		0.962	-0.0558912	0.978683	0.00935798	0.106396	0.540026
AAEL006721		1.09	0.124328	0.841977	0.0746995	0.106272	0.536984
AAEL003309		0.75	-0.415037	0.0182116	1.73965	0.105904	0.670118
AAEL022183		0.93	-0.104697	0.916835	0.0377088	0.105496	0.604653
AAEL001580		1.172	0.228973	0.543986	0.264412	0.105263	0.597789
AAEL002036		1.239	0.309176	0.13253	0.877687	0.105251	0.563626
AAEL027199		1.188	0.248535	0.26639	0.574482	0.104909	0.491975
AAEL004733		0.971	-0.0424568	0.978683	0.00935798	0.104817	0.523586
AAEL003666		0.988	-0.0174171	0.999594	0.000176438	0.104694	0.555615
AAEL007370		0.963	-0.0543923	0.978683	0.00935798	0.104661	0.617965
AAEL005041		0.983	-0.0247367	0.992248	0.00337982	0.104408	0.530508
AAEL025223		1.071	0.0989585	0.901774	0.0449021	0.104343	0.498924
AAEL000986		1.045	0.0635029	0.97624	0.0104436	0.104076	0.592825
AAEL004589		1.106	0.145351	0.833019	0.0793453	0.103411	0.536968
AAEL024618		1.087	0.120352	0.969279	0.013551	0.102763	0.514674
AAEL005170		1.041	0.0579701	0.97624	0.0104436	0.102714	0.62625
AAEL004694		1.041	0.0579701	0.969279	0.013551	0.102582	0.508751
AAEL002329		0.916	-0.12658	0.805064	0.0941697	0.102506	0.553501
AAEL008394		0.905	-0.14401	0.894255	0.0485384	0.102495	0.664618
AAEL010641		1.071	0.0989585	0.901774	0.0449021	0.102412	0.519484
AAEL001103		1.09	0.124328	0.884671	0.0532181	0.102165	0.557488
AAEL004701		0.72	-0.473931	0.00258076	2.58825	0.101809	0.852113
AAEL013643		1.018	0.0257376	0.978683	0.00935798	0.101626	0.499263
AAEL012378		0.816	-0.293359	0.262604	0.580698	0.101504	0.513671
AAEL010012		0.974	-0.0380063	0.987975	0.00525386	0.101466	0.491621
AAEL015450		1.129	0.175045	0.610065	0.214624	0.100687	0.727964
AAEL001124		1.042	0.0593553	0.987718	0.00536689	0.100619	0.62175
AAEL027821		1.045	0.0635029	0.97624	0.0104436	0.100567	0.501524
AAEL014886		1.149	0.200379	0.921865	0.0353325	0.100521	0.634398
AAEL019799		1.028	0.0398403	0.992248	0.00337982	0.100362	0.591184
AAEL002629		1.118	0.16092	0.674687	0.170897	0.0991863	0.523996
AAEL004284		1.06	0.0840643	0.95778	0.0187344	0.0991797	0.590594
AAEL022505		0.921	-0.118727	0.840984	0.0752123	0.0987145	0.64108
AAEL025647		1.038	0.0538064	0.969279	0.013551	0.0986418	0.622394
AAEL007295		0.967	-0.0484122	0.979039	0.00920008	0.0986086	0.608704
AAEL011168		1.111	0.151859	0.671102	0.173211	0.0985313	0.521226
AAEL001887		1.123	0.167358	0.706019	0.151184	0.0984265	0.67083
AAEL027323		1.236	0.305679	0.66782	0.17534	0.0981833	0.694171
AAEL009603		0.923	-0.115597	0.877126	0.0569382	0.0981516	0.568377
AAEL021258		1.048	0.0676387	0.97624	0.0104436	0.0980323	0.758895
AAEL010546		1.069	0.0962619	0.954994	0.0199994	0.0977585	0.525457
AAEL002399		1.151	0.202888	0.457014	0.34007	0.0974566	0.52362
AAEL008002		1.039	0.0551957	0.969279	0.013551	0.0972204	0.583082
AAEL019460		1.005	0.0071955	0.9947	0.00230767	0.0971671	0.527716
AAEL014943		0.968	-0.046921	0.978683	0.00935798	0.0970141	0.513671
AAEL003995		1.006	0.0086303	0.989127	0.00474802	0.0968716	0.645959
AAEL009467		1.129	0.175045	0.608368	0.215834	0.0966515	0.60974
AAEL003497		1.145	0.195348	0.457673	0.339445	0.0966386	0.55875
AAEL001102		1.101	0.138814	0.769448	0.113821	0.0965806	0.574061
AAEL003428		0.976	-0.0350469	0.987975	0.00525386	0.0963972	0.684552
AAEL006564		1.219	0.285698	0.732191	0.135376	0.0963196	0.519484
AAEL003383		1.035	0.0496308	0.97624	0.0104436	0.0962836	0.536589
AAEL005897		1.349	0.43189	0.0108636	1.96403	0.0962658	0.533919
AAEL019656		0.918	-0.123434	0.817566	0.0874774	0.0962368	0.541414
AAEL004517		0.882	-0.181149	0.686579	0.163309	0.096033	0.665982
AAEL007970		0.363	-1.46196	9.3e-16	15.0313	0.0956821	0.709797
AAEL009181		0.764	-0.388355	0.0245975	1.60911	0.0954814	0.722561
AAEL022680		0.99	-0.0144996	0.999522	0.000207485	0.0954026	0.594302
AAEL002565		1.163	0.217851	0.338991	0.469812	0.0950755	0.640494
AAEL004409		0.985	-0.0218044	0.992248	0.00337982	0.0949959	0.620984
AAEL001164		1.151	0.202888	0.452546	0.344337	0.0949734	0.627199
AAEL007011		0.862	-0.21424	0.440282	0.356269	0.0940273	0.544961
AAEL010453		1.07	0.0976108	0.883755	0.053668	0.0936167	0.593153
AAEL017334		1.034	0.0482362	0.993128	0.00299469	0.0934237	0.902076
AAEL001582		1.118	0.16092	0.801398	0.096152	0.0933409	0.730488
AAEL004102		1.157	0.210389	0.393159	0.405432	0.0932603	0.573152
AAEL011478		1.093	0.128293	0.804793	0.0943159	0.0929397	0.584657
AAEL009894		0.928	-0.107803	0.909772	0.0410674	0.0928339	0.568094
AAEL014071		0.874	-0.194295	0.457673	0.339445	0.0928318	0.550845
AAEL024434		0.993	-0.0101344	0.992248	0.00337982	0.0927972	0.54226
AAEL006625		0.862	-0.21424	0.500428	0.300658	0.0927506	0.610804
AAEL006150		1.054	0.0758749	0.969279	0.013551	0.092699	0.608009
AAEL006117		0.914	-0.129734	0.876003	0.0574943	0.0926855	0.59849
AAEL006460		1.097	0.133564	0.873368	0.0588029	0.0926325	0.617965
AAEL012280		0.96	-0.0588937	0.978683	0.00935798	0.0921131	0.643235
AAEL012105		0.938	-0.0923402	0.95778	0.0187344	0.0918026	0.638302
AAEL001289		0.739	-0.436354	0.0140859	1.85122	0.09157	0.870549
AAEL002225		0.96	-0.0588937	0.97624	0.0104436	0.0913021	0.63915
AAEL004435		1.091	0.125651	0.813492	0.0896469	0.090812	0.565238
AAEL005150		0.908	-0.139236	0.795086	0.099586	0.0904928	0.669341
AAEL005790		0.898	-0.155213	0.632365	0.199032	0.0901135	0.865636
AAEL006890		1.003	0.00432161	0.9947	0.00230767	0.0899478	0.653901
AAEL002272		0.885	-0.176251	0.741128	0.130107	0.08956	0.553088
AAEL008099		0.984	-0.0232698	0.986108	0.00607532	0.0895165	0.668015
AAEL008643		0.986	-0.0203404	0.986108	0.00607532	0.0892559	0.55629
AAEL001516		1.043	0.0607392	0.969279	0.013551	0.0890706	0.585765
AAEL014183		0.946	-0.0800879	0.96296	0.0163916	0.0889639	0.662591
AAEL001356		1.012	0.0172093	0.98775	0.00535317	0.0883239	0.592122
AAEL001916		1.018	0.0257376	0.98775	0.00535317	0.088271	0.601481
AAEL001352		0.759	-0.397828	0.0187028	1.72809	0.0881704	0.582621
AAEL007273		0.913	-0.131313	0.918789	0.0367843	0.0881677	0.76417
AAEL008216		1.049	0.0690147	0.969279	0.013551	0.0876292	0.585172
AAEL024566		1.025	0.0356239	0.989127	0.00474802	0.0875016	0.758704
AAEL014836		0.93	-0.104697	0.884671	0.0532181	0.0874352	0.695243
AAEL001623		1.02	0.0285692	0.987718	0.00536689	0.0873625	0.585172
AAEL027465		0.995	-0.00723157	0.997248	0.001197	0.0873552	0.591629
AAEL002183		1.029	0.041243	0.97792	0.00969671	0.0873274	0.68569
AAEL021784		0.99	-0.0144996	0.98775	0.00535317	0.0866251	0.574876
AAEL019672		0.812	-0.300448	0.50093	0.300223	0.0864046	0.576252
AAEL003952		1.031	0.0440443	0.97679	0.0101987	0.0863907	0.564924
AAEL007184		0.952	-0.0709665	0.97624	0.0104436	0.0863521	0.624445
AAEL000004		1.146	0.196607	0.482091	0.316871	0.0863479	0.645162
AAEL017371		0.953	-0.0694519	0.969279	0.013551	0.0862679	0.697199
AAEL010244		0.944	-0.0831412	0.95778	0.0187344	0.0859426	0.597162
AAEL002737		1.052	0.0731347	0.959513	0.0179492	0.0856982	0.690832
AAEL005947		0.924	-0.114035	0.901774	0.0449021	0.0854981	0.614304
AAEL006091		0.958	-0.0619024	0.97679	0.0101987	0.0850865	0.569441
AAEL009371		1.08	0.111031	0.876003	0.0574943	0.0849556	0.64009
AAEL008582		0.908	-0.139236	0.80224	0.0956955	0.0848171	0.609626
AAEL003469		0.895	-0.16004	0.646418	0.189487	0.0846946	0.627354
AAEL027340		0.981	-0.027675	0.98775	0.00535317	0.0846907	0.639177
AAEL025268		0.987	-0.018878	0.992248	0.00337982	0.0845326	0.633519
AAEL008500		1.04	0.0565835	0.97624	0.0104436	0.0844748	0.620337
AAEL003382		1.047	0.0662614	0.95778	0.0187344	0.0843356	0.587444
AAEL011463	CYP302A1	1.326	0.407081	0.216234	0.665076	0.0835205	0.852394
AAEL009128	CYP6M6	1.19	0.250962	0.212241	0.673171	0.0832298	0.719896
AAEL003409		1.02	0.0285692	0.987718	0.00536689	0.0828939	0.658642
AAEL025882		1.024	0.0342157	0.987718	0.00536689	0.0828089	0.71457
AAEL014871		1.153	0.205393	0.413645	0.383372	0.0826175	0.79213
AAEL014642		1.017	0.0243197	0.98775	0.00535317	0.0825901	0.598768
AAEL008136		1.142	0.191563	0.47823	0.320363	0.0824626	0.772635
AAEL007883		1.172	0.228973	0.3192	0.495937	0.0823443	0.61977
AAEL026088		1.167	0.222805	0.547486	0.261627	0.0820115	0.726623
AAEL014452		1.158	0.211635	0.410013	0.387202	0.0819897	0.78243
AAEL001950		1.081	0.112367	0.97212	0.0122801	0.0818563	0.732503
AAEL003946		0.968	-0.046921	0.97624	0.0104436	0.0817786	0.720575
AAEL013116		0.97	-0.0439433	0.982637	0.00760678	0.0815176	0.656778
AAEL001101		0.89	-0.168123	0.741128	0.130107	0.0810669	0.647259
AAEL026962		0.971	-0.0424568	0.982671	0.00759204	0.0808655	0.684321
AAEL008462		1.087	0.120352	0.95778	0.0187344	0.0807373	0.593574
AAEL005216		1.086	0.119024	0.801398	0.096152	0.0805682	0.59701
AAEL023632		0.823	-0.281036	0.103917	0.983312	0.0805563	0.77946
AAEL011979		0.921	-0.118727	0.858332	0.0663447	0.0804863	0.770163
AAEL003396		0.999	-0.00144342	0.99327	0.00293287	0.0799606	0.749976
AAEL003942		0.958	-0.0619024	0.964167	0.0158479	0.0798587	0.689517
AAEL017113		0.921	-0.118727	0.905544	0.0430906	0.0797784	0.733988
AAEL009085		0.979	-0.0306192	0.98775	0.00535317	0.0790241	0.633519
AAEL005639		1.077	0.107018	0.884671	0.0532181	0.0789319	0.645233
AAEL012341		1.089	0.123004	0.894255	0.0485384	0.0788974	0.856142
AAEL004559		0.992	-0.011588	0.997248	0.001197	0.0786934	0.605441
AAEL000248		0.924	-0.114035	0.946651	0.02381	0.0785334	0.633909
AAEL008425		1.099	0.136191	0.853946	0.0685698	0.0784744	0.736396
AAEL005217		0.967	-0.0484122	0.977193	0.0100198	0.0784151	0.781878
AAEL002463		0.99	-0.0144996	0.992248	0.00337982	0.078084	0.626918
AAEL006576		1.24	0.31034	0.0602487	1.22005	0.0776163	0.838494
AAEL000752		0.919	-0.121863	0.87509	0.0579474	0.0774059	0.638166
AAEL013866		0.982	-0.0262051	0.992767	0.00315249	0.0772811	0.62175
AAEL012841		1.08	0.111031	0.867413	0.061774	0.0770811	0.658391
AAEL001851		1.103	0.141433	0.719741	0.142823	0.0768799	0.660193
AAEL026928		0.955	-0.0664274	0.97212	0.0122801	0.0768461	0.699839
AAEL011741		1.268	0.342555	0.0294526	1.53088	0.0768234	0.676539
AAEL010196		1.377	0.461529	0.0594366	1.22595	0.076429	0.837121
AAEL007431		0.872	-0.1976	0.582484	0.234716	0.076002	0.80981
AAEL007100		1.042	0.0593553	0.971461	0.0125748	0.075944	0.70352
AAEL011815		1.037	0.0524159	0.97212	0.0122801	0.0759239	0.681376
AAEL024500		1.017	0.0243197	0.987718	0.00536689	0.075907	0.687236
AAEL003090		0.984	-0.0232698	0.992248	0.00337982	0.075859	0.673985
AAEL002906		0.959	-0.0603973	0.977193	0.0100198	0.0758121	0.658642
AAEL020303		1.033	0.0468403	0.97212	0.0122801	0.0756989	0.755376
AAEL000081		0.794	-0.332789	0.182268	0.739289	0.0754962	0.655464
AAEL004113		1.306	0.385155	0.0638342	1.19495	0.0753674	0.726175
AAEL012083		0.931	-0.103147	0.95778	0.0187344	0.0745965	0.67942
AAEL001767		1.091	0.125651	0.831226	0.080281	0.0745039	0.753753
AAEL003924		0.991	-0.013043	0.992248	0.00337982	0.0745037	0.643953
AAEL000674		0.998	-0.00288828	0.99635	0.00158807	0.0740608	0.646729
AAEL001769		0.971	-0.0424568	0.97624	0.0104436	0.0736994	0.658642
AAEL010634		1.156	0.209141	0.434661	0.361849	0.0736225	0.868938
AAEL009224		0.927	-0.109359	0.916786	0.0377319	0.072705	0.708811
AAEL010317		0.989	-0.0159576	0.987975	0.00525386	0.072643	0.662593
AAEL021736		0.922	-0.117161	0.862731	0.0641246	0.0721759	0.646908
AAEL022901		1.005	0.0071955	0.993128	0.00299469	0.0721704	0.642017
AAEL004958		1.502	0.586885	0.00498584	2.30226	0.072068	0.884859
AAEL010099		1.098	0.134878	0.860633	0.0651819	0.0719717	0.76417
AAEL001094		0.973	-0.0394883	0.978683	0.00935798	0.0715273	0.722813
AAEL003064		1.001	0.00144197	0.997679	0.00100904	0.0712313	0.67083
AAEL004490		1.016	0.0229004	0.992248	0.00337982	0.070965	0.650781
AAEL007771		0.955	-0.0664274	0.958114	0.0185827	0.0708944	0.706544
AAEL004546		1.065	0.0908534	0.925353	0.0336928	0.0707311	0.653924
AAEL024479		0.805	-0.312939	0.0753296	1.12303	0.0706379	0.697919
AAEL011436		1.129	0.175045	0.956386	0.0193667	0.0705769	0.756903
AAEL020646		1.097	0.133564	0.866981	0.0619902	0.0699388	0.845465
AAEL007261		0.884	-0.177882	0.673644	0.171569	0.0697355	0.760579
AAEL002397		1.119	0.16221	0.788916	0.102969	0.0695521	0.836551
AAEL012171		0.949	-0.07552	0.973954	0.0114616	0.0695294	0.702252
AAEL000440		1.318	0.39835	0.371338	0.43023	0.0695249	0.811381
AAEL010205		0.953	-0.0694519	0.971638	0.0124954	0.0693977	0.732907
AAEL009706		1.102	0.140124	0.969279	0.013551	0.0692587	0.660442
AAEL010485		0.796	-0.32916	0.277103	0.557359	0.069001	0.859939
AAEL001982		1.004	0.00575927	0.997679	0.00100904	0.0687854	0.72023
AAEL005766		1.006	0.0086303	0.999522	0.000207485	0.0687137	0.697319
AAEL008419		0.957	-0.0634092	0.9695	0.0134523	0.0685478	0.692801
AAEL004338		1.057	0.0799754	0.96296	0.0163916	0.0683972	0.667428
AAEL019855		0.961	-0.0573917	0.973954	0.0114616	0.0683931	0.739235
AAEL000951		1.111	0.151859	0.622376	0.205947	0.0683555	0.682946
AAEL007662		0.97	-0.0439433	0.97624	0.0104436	0.0673674	0.682426
AAEL013648		0.914	-0.129734	0.897868	0.0467876	0.0671823	0.837228
AAEL010850		1.033	0.0468403	0.978683	0.00935798	0.0671571	0.742054
AAEL006786		1.04	0.0565835	0.971566	0.0125276	0.0671235	0.676611
AAEL021400		1.045	0.0635029	0.97624	0.0104436	0.0665417	0.715326
AAEL011019		0.974	-0.0380063	0.987718	0.00536689	0.0663538	0.674162
AAEL002334		1.043	0.0607392	0.97624	0.0104436	0.0662601	0.683465
AAEL003548		0.955	-0.0664274	0.97624	0.0104436	0.0661826	0.680904
AAEL002572		1.302	0.380729	0.018686	1.72848	0.0660471	0.750772
AAEL020625		0.945	-0.0816138	0.96296	0.0163916	0.0659872	0.699839
AAEL011092		1.099	0.136191	0.857516	0.0667577	0.0659576	0.684808
AAEL007153		0.901	-0.150401	0.870938	0.0600128	0.0654022	0.704981
AAEL005861		0.99	-0.0144996	0.9947	0.00230767	0.0651603	0.685991
AAEL001968		0.948	-0.077041	0.95651	0.0193105	0.0651254	0.700917
AAEL004930		1.004	0.00575927	0.996691	0.00143962	0.0647176	0.773132
AAEL004716		0.887	-0.172994	0.741012	0.130175	0.0642727	0.703282
AAEL011105		0.968	-0.046921	0.97624	0.0104436	0.0639639	0.738413
AAEL007555		1.08	0.111031	0.817566	0.0874774	0.0638807	0.739864
AAEL000118		0.871	-0.199255	0.727673	0.138064	0.06366	0.714191
AAEL005276		0.578	-0.790859	3.87e-09	8.41208	0.0635989	0.710011
AAEL006542		1.051	0.0717627	0.96296	0.0163916	0.0634244	0.862967
AAEL015271		0.918	-0.123434	0.860941	0.0650266	0.0632516	0.727276
AAEL000572		0.962	-0.0558912	0.97624	0.0104436	0.0631739	0.719395
AAEL014379		1.2	0.263034	0.213913	0.669763	0.0630517	0.704635
AAEL014831		0.783	-0.352916	0.216234	0.665076	0.0630356	0.851573
AAEL009389		0.96	-0.0588937	0.966514	0.014792	0.0630275	0.731892
AAEL017385		0.677	-0.562772	0.000215546	3.66646	0.0629932	0.714191
AAEL004802		0.909	-0.137648	0.741012	0.130175	0.0626715	0.710872
AAEL005738		0.928	-0.107803	0.87509	0.0579474	0.0624836	0.841399
AAEL003654		1.013	0.0186342	0.988402	0.00506651	0.0622716	0.744685
AAEL019700		1.034	0.0482362	0.978683	0.00935798	0.0622413	0.705938
AAEL005284		1.018	0.0257376	0.983515	0.00721893	0.0618932	0.741907
AAEL011357		1.032	0.045443	0.97679	0.0101987	0.0617308	0.695543
AAEL004791		1.186	0.246104	0.817566	0.0874774	0.0617087	0.752126
AAEL000770		0.883	-0.179515	0.78056	0.107594	0.0615923	0.733487
AAEL025202		0.66	-0.599462	0.000979106	3.00917	0.061589	0.701131
AAEL000703		1.106	0.145351	0.751848	0.12387	0.0613752	0.738413
AAEL007990		0.967	-0.0484122	0.97624	0.0104436	0.0613101	0.714596
AAEL002859		0.999	-0.00144342	0.996691	0.00143962	0.0612288	0.710123
AAEL019424		1.135	0.182692	0.582996	0.234334	0.061181	0.72023
AAEL019731		0.992	-0.011588	0.996416	0.00155951	0.0610385	0.715543
AAEL010677		0.964	-0.0528949	0.9747	0.0111289	0.0607699	0.856487
AAEL003957		1.108	0.147958	0.741012	0.130175	0.060455	0.699839
AAEL010798		1.017	0.0243197	0.98775	0.00535317	0.0597973	0.706031
AAEL002797		1	0	0.999522	0.000207485	0.0597092	0.802522
AAEL007065		1.041	0.0579701	0.969279	0.013551	0.059504	0.715506
AAEL014204		1.027	0.0384362	0.97624	0.0104436	0.0593457	0.783596
AAEL000164		0.811	-0.302226	0.0808401	1.09237	0.0590784	0.870204
AAEL001874		1.046	0.0648829	0.969279	0.013551	0.0587452	0.770786
AAEL008906		1.019	0.0271541	0.992248	0.00337982	0.0586266	0.777755
AAEL003503		1.05	0.0703893	0.971461	0.0125748	0.0585201	0.712794
AAEL014999		1.036	0.051024	0.973954	0.0114616	0.0583647	0.733456
AAEL019748		1.037	0.0524159	0.969279	0.013551	0.0583078	0.713584
AAEL013530		0.99	-0.0144996	0.992767	0.00315249	0.0582796	0.717544
AAEL014827		1.005	0.0071955	0.992767	0.00315249	0.0581881	0.728041
AAEL011130		1.053	0.0745054	0.969279	0.013551	0.057924	0.895966
AAEL012875		0.998	-0.00288828	0.99635	0.00158807	0.057808	0.727135
AAEL009887		0.852	-0.231075	0.500728	0.300398	0.0577026	0.744985
AAEL023069		1.051	0.0717627	0.969279	0.013551	0.0576929	0.758895
AAEL009733		0.935	-0.0969617	0.89128	0.049986	0.0575278	0.72023
AAEL019724		0.948	-0.077041	0.96296	0.0163916	0.057417	0.727276
AAEL009760		1.046	0.0648829	0.9747	0.0111289	0.0571312	0.850282
AAEL005845		1.112	0.153157	0.718987	0.143279	0.0570206	0.837227
AAEL008674		0.996	-0.00578235	0.996691	0.00143962	0.0569009	0.748383
AAEL006389		1.057	0.0799754	0.966514	0.014792	0.0568912	0.741163
AAEL007247		0.957	-0.0634092	0.972743	0.0120019	0.0567483	0.794352
AAEL007501		0.961	-0.0573917	0.978683	0.00935798	0.0565762	0.763464
AAEL005470		0.963	-0.0543923	0.97624	0.0104436	0.0565417	0.857125
AAEL010661		1.261	0.334568	0.0201475	1.69578	0.0564776	0.74945
AAEL029016		1.093	0.128293	0.894436	0.0484507	0.0563351	0.772635
AAEL013561		0.977	-0.0335695	0.983759	0.00711108	0.0561568	0.777911
AAEL006667		1.019	0.0271541	0.987718	0.00536689	0.0561215	0.760309
AAEL017338		1.108	0.147958	0.817566	0.0874774	0.0560971	0.778756
AAEL000930		0.875	-0.192645	0.499004	0.301896	0.0554193	0.744685
AAEL014161		0.892	-0.164884	0.735573	0.133374	0.0553565	0.756321
AAEL001853		1.091	0.125651	0.809776	0.0916352	0.0551821	0.746785
AAEL001247		1.1	0.137504	0.794514	0.0998986	0.0551215	0.75213
AAEL004853		1.108	0.147958	0.69831	0.155951	0.0549829	0.760851
AAEL008120		0.879	-0.186065	0.777459	0.109323	0.0546967	0.797205
AAEL019843		1.057	0.0799754	0.95778	0.0187344	0.0546918	0.734968
AAEL010789		0.957	-0.0634092	0.97679	0.0101987	0.0545785	0.853531
AAEL002426		1.047	0.0662614	0.971461	0.0125748	0.0544254	0.769637
AAEL002130		1.012	0.0172093	0.99176	0.00359333	0.0544228	0.819188
AAEL003326		0.996	-0.00578235	0.997248	0.001197	0.0542426	0.73551
AAEL010777		1.176	0.233888	0.266546	0.574228	0.0541975	0.750958
AAEL000944		1.014	0.0200577	0.992767	0.00315249	0.0538823	0.73502
AAEL002825		1.136	0.183963	0.577944	0.238114	0.0538214	0.741163
AAEL008367		1.024	0.0342157	0.977193	0.0100198	0.0537627	0.782458
AAEL008478		1.026	0.0370307	0.97624	0.0104436	0.0537444	0.774585
AAEL007160		0.959	-0.0603973	0.97624	0.0104436	0.0534308	0.737924
AAEL009657		1.109	0.149259	0.79144	0.101582	0.0533315	0.84934
AAEL005712		0.978	-0.0320936	0.978683	0.00935798	0.0532507	0.789764
AAEL013729		0.865	-0.209228	0.634583	0.197511	0.0530962	0.82045
AAEL006659		0.684	-0.547932	0.0554118	1.2564	0.0530335	0.79213
AAEL008632		1.004	0.00575927	0.992868	0.00310857	0.0528594	0.84934
AAEL007128		0.846	-0.24127	0.253401	0.596191	0.052855	0.92925
AAEL022129		1.188	0.248535	0.274748	0.561065	0.0525495	0.818123
AAEL011433		0.936	-0.0954196	0.921865	0.0353325	0.0524629	0.81671
AAEL024235		0.941	-0.0877334	0.95778	0.0187344	0.0524622	0.841575
AAEL008823		0.927	-0.109359	0.909772	0.0410674	0.0521557	0.800633
AAEL004496		0.954	-0.0679388	0.971461	0.0125748	0.0521373	0.813189
AAEL012147		0.996	-0.00578235	0.996691	0.00143962	0.0518758	0.767615
AAEL019679		1.17	0.226509	0.314009	0.503058	0.051726	0.81671
AAEL013275		1.034	0.0482362	0.97624	0.0104436	0.0515875	0.78977
AAEL000159		0.919	-0.121863	0.842303	0.0745315	0.0511515	0.767615
AAEL012740		0.892	-0.164884	0.622533	0.205838	0.0510953	0.797256
AAEL007439		1.05	0.0703893	0.95778	0.0187344	0.0509837	0.792314
AAEL004065		1.043	0.0607392	0.97624	0.0104436	0.0509523	0.781211
AAEL001390		0.874	-0.194295	0.588652	0.230141	0.0505852	0.909756
AAEL013211		1.027	0.0384362	0.978683	0.00935798	0.0503639	0.760579
AAEL011006		1.046	0.0648829	0.972227	0.0122323	0.0497194	0.809
AAEL006788		0.796	-0.32916	0.408123	0.389209	0.049666	0.789046
AAEL010834		0.965	-0.0513992	0.97624	0.0104436	0.0495423	0.756986
AAEL002349		1.094	0.129613	0.805742	0.093804	0.049438	0.793437
AAEL004983		0.935	-0.0969617	0.966514	0.014792	0.0494252	0.770783
AAEL009105		0.962	-0.0558912	0.97624	0.0104436	0.0493548	0.771494
AAEL004034		1.004	0.00575927	0.997248	0.001197	0.049298	0.817569
AAEL001354		0.894	-0.161653	0.669575	0.174201	0.0489463	0.797961
AAEL001484		1.016	0.0229004	0.989127	0.00474802	0.048945	0.781211
AAEL005429		0.985	-0.0218044	0.986761	0.00578817	0.0484866	0.841318
AAEL009422		0.908	-0.139236	0.714714	0.145868	0.0484421	0.77341
AAEL009067		0.995	-0.00723157	0.999985	6.69e-06	0.0483313	0.773132
AAEL009653		0.543	-0.880976	4.49e-12	11.3479	0.0483207	0.793302
AAEL000635		1.089	0.123004	0.885011	0.0530514	0.0481895	0.78697
AAEL019589		1.094	0.129613	0.87237	0.0592994	0.0479212	0.779298
AAEL027694		1.005	0.0071955	0.999721	0.000121049	0.0477041	0.848252
AAEL012996		1.036	0.051024	0.97624	0.0104436	0.0472694	0.790529
AAEL005951		1.003	0.00432161	0.996691	0.00143962	0.047047	0.885932
AAEL010348		1.001	0.00144197	0.993128	0.00299469	0.0462706	0.868976
AAEL019525		0.991	-0.013043	0.9947	0.00230767	0.0459466	0.808593
AAEL004914		1.069	0.0962619	0.969279	0.013551	0.0456558	0.80525
AAEL008639		1.133	0.180148	0.944922	0.0246039	0.0455372	0.863244
AAEL008588		1.043	0.0607392	0.969279	0.013551	0.0454574	0.898682
AAEL003137		1.008	0.0114956	0.992767	0.00315249	0.0452854	0.864981
AAEL007234		0.962	-0.0558912	0.97212	0.0122801	0.0448076	0.839764
AAEL001061		1.319	0.399445	0.00655027	2.18374	0.0447058	0.80981
AAEL007355		0.95	-0.0740006	0.958114	0.0185827	0.0446979	0.848252
AAEL007385		1.058	0.0813396	0.95896	0.0181996	0.0446977	0.797747
AAEL005025		1.038	0.0538064	0.978683	0.00935798	0.0443708	0.787823
AAEL007765		1.175	0.232661	0.291178	0.535841	0.0440075	0.791797
AAEL007884		1.069	0.0962619	0.905544	0.0430906	0.0439579	0.858723
AAEL002286		0.988	-0.0174171	0.989127	0.00474802	0.0437398	0.843676
AAEL002346		0.975	-0.0365259	0.97679	0.0101987	0.0433045	0.806274
AAEL006416		0.869	-0.202572	0.671102	0.173211	0.0430184	0.837228
AAEL013869		1.134	0.181421	0.937363	0.028092	0.0430156	0.789658
AAEL011928		1.047	0.0662614	0.966514	0.014792	0.0429273	0.855653
AAEL003911		0.98	-0.0291463	0.987718	0.00536689	0.0427895	0.796521
AAEL012238		0.907	-0.140826	0.817566	0.0874774	0.0427322	0.845611
AAEL001779		1.106	0.145351	0.95778	0.0187344	0.0426382	0.815941
AAEL007049		1.035	0.0496308	0.971461	0.0125748	0.0426342	0.812461
AAEL002306		1.474	0.559737	0.00906323	2.04272	0.0426147	0.830686
AAEL014414		0.935	-0.0969617	0.95778	0.0187344	0.0425924	0.818795
AAEL004175		1.005	0.0071955	0.999985	6.69e-06	0.0425374	0.830733
AAEL003188		0.911	-0.134477	0.79144	0.101582	0.0425144	0.963173
AAEL000941		1.075	0.104337	0.864849	0.0630599	0.0422632	0.854184
AAEL026415		0.97	-0.0439433	0.97792	0.00969671	0.0422199	0.897935
AAEL009913		0.944	-0.0831412	0.96296	0.0163916	0.0420357	0.797747
AAEL000568		0.95	-0.0740006	0.969279	0.013551	0.0417017	0.802167
AAEL002401		0.94	-0.0892673	0.95778	0.0187344	0.0416347	0.816853
AAEL004678		0.998	-0.00288828	0.996762	0.00140854	0.0416023	0.927642
AAEL019599		1.076	0.105678	0.865471	0.0627474	0.0414069	0.842299
AAEL003776		1.024	0.0342157	0.987718	0.00536689	0.041387	0.870506
AAEL021771		1.039	0.0551957	0.97212	0.0122801	0.0412069	0.827875
AAEL017164		0.971	-0.0424568	0.978683	0.00935798	0.0411809	0.816853
AAEL005950		0.974	-0.0380063	0.98775	0.00535317	0.0411094	0.805238
AAEL005239		0.981	-0.027675	0.989127	0.00474802	0.0410292	0.861429
AAEL002534		0.989	-0.0159576	0.988402	0.00506651	0.0406783	0.844396
AAEL003903		1.057	0.0799754	0.948828	0.0228125	0.040666	0.82045
AAEL020477		1.083	0.115033	0.909732	0.0410867	0.0404151	0.851518
AAEL004469		1.069	0.0962619	0.930475	0.0312955	0.0402403	0.816969
AAEL003006		1.023	0.0328061	0.986061	0.00609642	0.0401389	0.827794
AAEL000805		0.948	-0.077041	0.95778	0.0187344	0.039942	0.80981
AAEL003801		0.974	-0.0380063	0.989127	0.00474802	0.0396793	0.846717
AAEL022750		0.908	-0.139236	0.817566	0.0874774	0.0396476	0.8248
AAEL002813		1.105	0.144046	0.757273	0.120748	0.039599	0.845263
AAEL006725		0.962	-0.0558912	0.97624	0.0104436	0.0394721	0.816853
AAEL005127		1.137	0.185232	0.534367	0.27216	0.0392533	0.85727
AAEL008562		0.877	-0.189351	0.709484	0.149057	0.0389228	0.822056
AAEL005414		1.065	0.0908534	0.934312	0.0295081	0.0389112	0.890679
AAEL000074		1.218	0.284514	0.398929	0.399104	0.03889	0.873445
AAEL001270		1.017	0.0243197	0.992248	0.00337982	0.0385306	0.857525
AAEL010456		1.064	0.0894982	0.95778	0.0187344	0.038205	0.831103
AAEL001329		1.112	0.153157	0.732191	0.135376	0.0380206	0.85322
AAEL026227		0.976	-0.0350469	0.989127	0.00474802	0.0379756	0.84028
AAEL003493		1.026	0.0370307	0.981785	0.00798373	0.0378826	0.845007
AAEL011709		0.97	-0.0439433	0.977193	0.0100198	0.0377459	0.86288
AAEL004425		1.018	0.0257376	0.987975	0.00525386	0.0375364	0.854284
AAEL008947		0.94	-0.0892673	0.95778	0.0187344	0.0375013	0.870506
AAEL010966		1.049	0.0690147	0.96296	0.0163916	0.0374242	0.841142
AAEL004427		1.102	0.140124	0.840984	0.0752123	0.0369447	0.851573
AAEL006958		0.917	-0.125006	0.764126	0.116835	0.0369217	0.853531
AAEL013132		1.092	0.126973	0.817566	0.0874774	0.0367345	0.842861
AAEL005918		0.88	-0.184425	0.537867	0.269325	0.036303	0.877192
AAEL014944		1.094	0.129613	0.817566	0.0874774	0.0362975	0.837121
AAEL007936		0.659	-0.60165	0.000383776	3.41592	0.0362627	0.830509
AAEL002789		0.983	-0.0247367	0.989977	0.00437477	0.0361079	0.837121
AAEL010650		0.842	-0.248108	0.622533	0.205838	0.0358277	0.926571
AAEL012658		1.039	0.0551957	0.97624	0.0104436	0.0354278	0.852404
AAEL013990		1.343	0.425459	0.0189711	1.72191	0.0353198	0.934543
AAEL019737		1.019	0.0271541	0.987718	0.00536689	0.0353186	0.833082
AAEL011790		1.048	0.0676387	0.967159	0.014502	0.0352148	0.898473
AAEL022282		1.034	0.0482362	0.97624	0.0104436	0.035202	0.833135
AAEL014053		0.968	-0.046921	0.97212	0.0122801	0.0349353	0.844279
AAEL008656		1.046	0.0648829	0.969279	0.013551	0.0348751	0.873021
AAEL008700		0.926	-0.110916	0.867824	0.0615684	0.0346905	0.903053
AAEL014846		1.01	0.0143553	0.992248	0.00337982	0.0346643	0.929007
AAEL009169		1.002	0.00288251	0.996691	0.00143962	0.0346016	0.862675
AAEL019559		1.028	0.0398403	0.97624	0.0104436	0.0345563	0.841142
AAEL012514		0.733	-0.448115	0.00185433	2.73181	0.034475	0.851775
AAEL007023		1.05	0.0703893	0.969279	0.013551	0.0340993	0.848252
AAEL005655		1.022	0.0313952	0.98775	0.00535317	0.0339756	0.84543
AAEL000485		0.996	-0.00578235	0.992248	0.00337982	0.0337084	0.842484
AAEL010042		0.951	-0.0724828	0.969279	0.013551	0.0336251	0.866816
AAEL007390		1.11	0.15056	0.686579	0.163309	0.0332581	0.86612
AAEL000488		1.027	0.0384362	0.978683	0.00935798	0.0332344	0.879545
AAEL005400		1.069	0.0962619	0.950664	0.0219729	0.0331519	0.845007
AAEL006713		1.055	0.077243	0.977193	0.0100198	0.0329438	0.86123
AAEL003871		0.98	-0.0291463	0.992248	0.00337982	0.0327835	0.850573
AAEL000206		1.183	0.24245	0.287015	0.542096	0.0326767	0.943062
AAEL019507		0.939	-0.0908029	0.966514	0.014792	0.0326498	0.903467
AAEL022136		1.004	0.00575927	0.992248	0.00337982	0.0325844	0.865781
AAEL014355		1.115	0.157044	0.867413	0.061774	0.0324909	0.944742
AAEL005263		0.853	-0.229382	0.279421	0.553741	0.0320491	0.876287
AAEL011088		1.144	0.194087	0.467543	0.330179	0.0318888	0.89772
AAEL011289		1.095	0.130931	0.789635	0.102573	0.0318869	0.886561
AAEL001940		0.885	-0.176251	0.582996	0.234334	0.0317587	0.89108
AAEL005726		1.172	0.228973	0.785087	0.105082	0.0316306	0.884797
AAEL008543		0.988	-0.0174171	0.997359	0.00114863	0.0315984	0.852394
AAEL001198		0.879	-0.186065	0.635148	0.197125	0.0315819	0.906802
AAEL011982		0.956	-0.0649175	0.9695	0.0134523	0.0315607	0.896476
AAEL009497		0.942	-0.086201	0.95778	0.0187344	0.0309422	0.898198
AAEL006675		0.733	-0.448115	0.0280299	1.55238	0.0308955	0.885902
AAEL022452		1.032	0.045443	0.97624	0.0104436	0.0308523	0.914207
AAEL007275		1.03	0.0426443	0.97679	0.0101987	0.0308298	0.911418
AAEL013142		0.941	-0.0877334	0.96296	0.0163916	0.0303113	0.88019
AAEL001396		0.856	-0.224317	0.629353	0.201106	0.0301694	0.946625
AAEL011728		0.9	-0.152003	0.686579	0.163309	0.0298476	0.875277
AAEL009507		0.953	-0.0694519	0.9747	0.0111289	0.0297137	0.88463
AAEL009257		1.046	0.0648829	0.97212	0.0122801	0.0295613	0.909903
AAEL019455		0.98	-0.0291463	0.989127	0.00474802	0.0295576	0.879831
AAEL018281		0.969	-0.0454314	0.983387	0.00727551	0.0293103	0.880057
AAEL012410		0.939	-0.0908029	0.92651	0.03315	0.029211	0.874338
AAEL012820		1.112	0.153157	0.677586	0.169036	0.0290428	0.902881
AAEL010576		0.654	-0.612637	0.0227675	1.64269	0.0290149	0.873021
AAEL024709		0.843	-0.246395	0.483795	0.315339	0.0287045	0.889759
AAEL010136		0.969	-0.0454314	0.978683	0.00935798	0.0286445	0.903053
AAEL005736		0.952	-0.0709665	0.974484	0.0112251	0.0284892	0.883354
AAEL000147		0.961	-0.0573917	0.978683	0.00935798	0.0284058	0.903119
AAEL004209		0.992	-0.011588	0.989127	0.00474802	0.0283956	0.870549
AAEL004804		1.128	0.173767	0.921865	0.0353325	0.0278497	0.935254
AAEL006640		0.855	-0.226004	0.412179	0.384914	0.0275847	0.889099
AAEL004839		1.099	0.136191	0.905544	0.0430906	0.0269426	0.902655
AAEL004457		1.32	0.400538	0.00883605	2.05374	0.0268914	0.878046
AAEL004563		1.012	0.0172093	0.99327	0.00293287	0.0266819	0.890679
AAEL005422		1.105	0.144046	0.757103	0.120845	0.02618	0.89994
AAEL019641		0.89	-0.168123	0.862876	0.0640517	0.0259873	0.950653
AAEL005367		1.011	0.015783	0.990615	0.0040952	0.0255687	0.894771
AAEL019518		1.528	0.611645	3.16e-05	4.49973	0.0254395	0.90651
AAEL007826		0.973	-0.0394883	0.977193	0.0100198	0.0253241	0.892731
AAEL002155		0.975	-0.0365259	0.979039	0.00920008	0.0253185	0.891525
AAEL003606		1.03	0.0426443	0.981785	0.00798373	0.0253069	0.948117
AAEL009569		1.005	0.0071955	0.993895	0.00265967	0.025254	0.887825
AAEL006472		1.022	0.0313952	0.979039	0.00920008	0.0251252	0.929137
AAEL009398		0.997	-0.00433459	0.992767	0.00315249	0.0249947	0.924664
AAEL027654		0.949	-0.07552	0.967358	0.0144126	0.0249637	0.902076
AAEL012553		1.131	0.177599	0.898284	0.0465864	0.0248894	0.902077
AAEL012025		1.036	0.051024	0.97624	0.0104436	0.0248793	0.907941
AAEL005162		0.935	-0.0969617	0.909772	0.0410674	0.0248375	0.901837
AAEL011212		1.07	0.0976108	0.95778	0.0187344	0.0245526	0.914207
AAEL009959		0.984	-0.0232698	0.99327	0.00293287	0.02453	0.906521
AAEL010097		1.056	0.0786098	0.96296	0.0163916	0.0245078	0.896476
AAEL017400		0.977	-0.0335695	0.978683	0.00935798	0.0236724	0.89859
AAEL010508		0.995	-0.00723157	0.992248	0.00337982	0.0236191	0.916159
AAEL013049		1.015	0.0214797	0.989127	0.00474802	0.0236141	0.934707
AAEL007001		1.155	0.207893	0.397096	0.401105	0.023247	0.902077
AAEL014296		0.969	-0.0454314	0.986108	0.00607532	0.0232119	0.897105
AAEL007881		0.929	-0.106249	0.921865	0.0353325	0.0231102	0.913715
AAEL006582		0.988	-0.0174171	0.98775	0.00535317	0.0230838	0.912153
AAEL002562		0.794	-0.332789	0.342057	0.465901	0.0228748	0.919818
AAEL008579		1.115	0.157044	0.792159	0.101187	0.0227036	0.913027
AAEL000922		0.956	-0.0649175	0.969279	0.013551	0.0226641	0.927642
AAEL008773		1.11	0.15056	0.682987	0.165587	0.0224398	0.935071
AAEL002888		1.021	0.0299829	0.982637	0.00760678	0.0223336	0.903832
AAEL008716		0.946	-0.0800879	0.95778	0.0187344	0.0222035	0.905363
AAEL027408		1.211	0.276199	0.741128	0.130107	0.0221353	0.909903
AAEL013119		0.843	-0.246395	0.305169	0.51546	0.0216454	0.927129
AAEL012016		0.9	-0.152003	0.73463	0.133931	0.0214296	0.907941
AAEL005075		1.109	0.149259	0.740937	0.130219	0.0213088	0.944728
AAEL015061		1.09	0.124328	0.813492	0.0896469	0.0212564	0.907834
AAEL003909		1.372	0.45628	0.00741735	2.12975	0.0211628	0.937176
AAEL017012		0.828	-0.272297	0.14361	0.842815	0.0207997	0.915069
AAEL006135		1.012	0.0172093	0.993128	0.00299469	0.0205987	0.947551
AAEL005214		0.98	-0.0291463	0.989127	0.00474802	0.0202767	0.910932
AAEL008857		0.947	-0.0785637	0.95778	0.0187344	0.0201693	0.934095
AAEL018032		1.161	0.215368	0.551885	0.258151	0.0198883	0.930091
AAEL004977		0.935	-0.0969617	0.950616	0.0219951	0.0197485	0.918728
AAEL023497		0.892	-0.164884	0.625129	0.20403	0.0195077	0.920259
AAEL000679		1.052	0.0731347	0.959513	0.0179492	0.0192884	0.939658
AAEL004151		0.898	-0.155213	0.634942	0.197266	0.0192651	0.938146
AAEL006526		1.034	0.0482362	0.978683	0.00935798	0.0189587	0.9694
AAEL010051		1.128	0.173767	0.87027	0.060346	0.0189148	0.917973
AAEL026602		0.935	-0.0969617	0.932043	0.030564	0.0187207	0.962367
AAEL013939		1.082	0.1137	0.97624	0.0104436	0.0187176	0.954022
AAEL019485		1.066	0.0922074	0.921865	0.0353325	0.0186671	0.929235
AAEL004920		1.083	0.115033	0.84729	0.0719679	0.0186558	0.926585
AAEL010170		1	0	0.992335	0.00334164	0.0184246	0.92021
AAEL014771		1.023	0.0328061	0.987718	0.00536689	0.0182904	0.936408
AAEL000860		1.273	0.348232	0.143911	0.841906	0.018112	0.934543
AAEL010756		0.806	-0.311148	0.0573332	1.24159	0.0179741	0.925832
AAEL007322		0.968	-0.046921	0.97679	0.0101987	0.0176819	0.934707
AAEL002386		1.202	0.265437	0.238622	0.622289	0.0175601	0.936111
AAEL007286		1.073	0.10165	0.916037	0.0380872	0.0172487	0.938826
AAEL026069		0.96	-0.0588937	0.967159	0.014502	0.0172326	0.956127
AAEL007848		0.834	-0.261881	0.385034	0.414501	0.0172224	0.928443
AAEL002170		0.925	-0.112475	0.932043	0.030564	0.0171485	0.930639
AAEL002694		1.073	0.10165	0.898284	0.0465864	0.017101	0.931671
AAEL001242		1.042	0.0593553	0.97624	0.0104436	0.0170309	0.95602
AAEL021491		1.035	0.0496308	0.97624	0.0104436	0.0169593	0.948379
AAEL013652		0.962	-0.0558912	0.978683	0.00935798	0.0166063	0.942057
AAEL011379		0.967	-0.0484122	0.978683	0.00935798	0.0162579	0.948379
AAEL014799		0.88	-0.184425	0.500728	0.300398	0.0160969	0.931764
AAEL014029		1.022	0.0313952	0.986108	0.00607532	0.0159841	0.944763
AAEL001943		0.971	-0.0424568	0.978683	0.00935798	0.0158126	0.944975
AAEL009547		1.01	0.0143553	0.992248	0.00337982	0.0157023	0.938146
AAEL014292		0.905	-0.14401	0.685803	0.163801	0.0156877	0.943649
AAEL001705		0.981	-0.027675	0.992767	0.00315249	0.0156475	0.940418
AAEL003109		0.957	-0.0634092	0.96296	0.0163916	0.0156116	0.930905
AAEL009995		0.975	-0.0365259	0.978683	0.00935798	0.0154778	0.940232
AAEL006860		0.518	-0.948976	3.31e-13	12.4808	0.0153531	0.966615
AAEL009608		1.098	0.134878	0.804793	0.0943159	0.015272	0.948986
AAEL013092		0.979	-0.0306192	0.986061	0.00609642	0.0150238	0.941444
AAEL010831		1.027	0.0384362	0.986108	0.00607532	0.0149316	0.95551
AAEL005277		0.947	-0.0785637	0.970049	0.0132065	0.014676	0.938598
AAEL027914		1.056	0.0786098	0.969279	0.013551	0.0146218	0.956127
AAEL012218		1.011	0.015783	0.988402	0.00506651	0.0145583	0.950984
AAEL014768		1.089	0.123004	0.846421	0.0724134	0.0138542	0.954022
AAEL000180		0.922	-0.117161	0.888877	0.0511582	0.0136536	0.952032
AAEL008507		1.032	0.045443	0.97624	0.0104436	0.0135949	0.941389
AAEL004148		0.981	-0.027675	0.992767	0.00315249	0.0135515	0.945591
AAEL005749		1.144	0.194087	0.669418	0.174303	0.0134589	0.970847
AAEL000759		1.042	0.0593553	0.987718	0.00536689	0.0133326	0.946191
AAEL013522		1.172	0.228973	0.35776	0.446409	0.0132618	0.948117
AAEL013260		1.052	0.0731347	0.96296	0.0163916	0.0129498	0.974451
AAEL012750		1.051	0.0717627	0.969279	0.013551	0.0124767	0.948379
AAEL001020		1.069	0.0962619	0.876003	0.0574943	0.0122323	0.968343
AAEL000336		1.028	0.0398403	0.992248	0.00337982	0.0121301	0.981568
AAEL009589		0.935	-0.0969617	0.954994	0.0199994	0.0119789	0.982229
AAEL020597		0.953	-0.0694519	0.971461	0.0125748	0.0118981	0.953773
AAEL006945		0.732	-0.450084	0.00539987	2.26762	0.0113766	0.971872
AAEL019924		0.963	-0.0543923	0.97317	0.0118115	0.0109919	0.970694
AAEL015255		1.09	0.124328	0.898284	0.0465864	0.0108619	0.95733
AAEL012616		1.009	0.0129262	0.996691	0.00143962	0.0108355	0.962939
AAEL007029		1.026	0.0370307	0.979039	0.00920008	0.0108299	0.960699
AAEL002502		0.948	-0.077041	0.971638	0.0124954	0.0105003	0.976585
AAEL023182		1.048	0.0676387	0.967358	0.0144126	0.0100908	0.969141
AAEL011325		1.075	0.104337	0.875077	0.0579538	0.0100703	0.979297
AAEL011435		1.027	0.0384362	0.978683	0.00935798	0.00984175	0.9651
AAEL021733		0.972	-0.0409718	0.978683	0.00935798	0.00951723	0.966966
AAEL002097		0.983	-0.0247367	0.98775	0.00535317	0.00929547	0.969141
AAEL008610		1.04	0.0565835	0.97624	0.0104436	0.0091812	0.977511
AAEL012911		1.066	0.0922074	0.932043	0.030564	0.00898574	0.979297
AAEL009377		0.976	-0.0350469	0.989127	0.00474802	0.0089336	0.963363
AAEL005177		1.111	0.151859	0.817566	0.0874774	0.00878149	0.986941
AAEL025321		1.169	0.225275	0.338766	0.470101	0.00876492	0.973677
AAEL005968		0.893	-0.163268	0.782074	0.106752	0.00868132	0.973416
AAEL025091		0.774	-0.369595	0.0840955	1.07523	0.00863686	0.967598
AAEL000934		0.946	-0.0800879	0.971461	0.0125748	0.00810539	0.970337
AAEL009833		1.032	0.045443	0.97624	0.0104436	0.00715581	0.977511
AAEL012975		1.084	0.116365	0.822771	0.0847211	0.00686824	0.980173
AAEL014564		0.994	-0.00868224	0.996691	0.00143962	0.00664681	0.973354
AAEL013314		1.013	0.0186342	0.992767	0.00315249	0.00664422	0.976134
AAEL004527		0.961	-0.0573917	0.972743	0.0120019	0.00633665	0.976585
AAEL011949		0.98	-0.0291463	0.990343	0.00421421	0.00624526	0.980119
AAEL001416		1.034	0.0482362	0.97624	0.0104436	0.00619235	0.977511
AAEL012227		0.968	-0.046921	0.97679	0.0101987	0.00601759	0.976072
AAEL009883		1.175	0.232661	0.3084	0.510886	0.00601477	0.980119
AAEL007858		1.091	0.125651	0.967159	0.014502	0.00593779	0.977004
AAEL001000		0.894	-0.161653	0.674687	0.170897	0.0058064	0.993401
AAEL011048		0.947	-0.0785637	0.96296	0.0163916	0.0057475	0.980119
AAEL008492		0.926	-0.110916	0.902637	0.0444868	0.00570331	0.987706
AAEL009899		0.958	-0.0619024	0.97212	0.0122801	0.00550748	0.99002
AAEL007718		1.002	0.00288251	0.996691	0.00143962	0.00537508	0.979621
AAEL005410		0.88	-0.184425	0.749516	0.125219	0.00531694	0.986523
AAEL006964		0.742	-0.430509	0.00750651	2.12456	0.00513007	0.98509
AAEL010180		1.211	0.276199	0.33576	0.473971	0.00499925	1
AAEL008458		1.137	0.185232	0.535076	0.271585	0.00487493	0.989346
AAEL021016		1.011	0.015783	0.992248	0.00337982	0.00486485	0.990525
AAEL008814		0.904	-0.145605	0.761876	0.118116	0.00484391	0.985292
AAEL008862		1.087	0.120352	0.827514	0.0822246	0.0047837	0.985148
AAEL001742		1.055	0.077243	0.98775	0.00535317	0.00447472	0.987706
AAEL012217		1.03	0.0426443	0.996691	0.00143962	0.00429841	0.988221
AAEL005355		0.977	-0.0335695	0.98775	0.00535317	0.00407564	0.989346
AAEL010945		0.97	-0.0439433	0.987718	0.00536689	0.00394292	0.98883
AAEL000677		0.969	-0.0454314	0.978683	0.00935798	0.00371506	0.988702
AAEL007603		1.25	0.321928	0.118839	0.925042	0.00371027	0.992305
AAEL019986		0.941	-0.0877334	0.95778	0.0187344	0.00368868	0.99002
AAEL007702		1.014	0.0200577	0.993128	0.00299469	0.00345256	0.988741
AAEL014215		0.949	-0.07552	0.967358	0.0144126	0.00342425	0.988702
AAEL004739		1.252	0.324235	0.0594721	1.22569	0.00325897	0.995183
AAEL011850	CYP315A1	1.358	0.441483	0.0521717	1.28257	0.00320432	0.993401
AAEL000701		1.06	0.0840643	0.966514	0.014792	0.00316655	0.995431
AAEL005311		1.041	0.0579701	0.971461	0.0125748	0.00266185	0.996439
AAEL004125		1.121	0.164786	0.757551	0.120588	0.0026106	0.994933
AAEL011150		1.015	0.0214797	0.98775	0.00535317	0.0026055	0.991077
AAEL002296		1.141	0.190299	0.518063	0.285618	0.00249597	0.995772
AAEL010673		1.237	0.306845	0.0753296	1.12303	0.0023919	0.996683
AAEL008938		0.764	-0.388355	0.0120493	1.91904	0.00224868	0.995503
AAEL019528		0.922	-0.117161	0.901774	0.0449021	0.00224094	0.994779
AAEL002761		1.042	0.0593553	0.97624	0.0104436	0.00223783	0.994541
AAEL010509		0.839	-0.253257	0.324616	0.48863	0.00223354	0.995503
AAEL011527		0.9	-0.152003	0.816422	0.0880854	0.00220103	0.993401
AAEL015455		0.819	-0.288065	0.198807	0.701569	0.00192778	0.995508
AAEL002083		0.961	-0.0573917	0.973954	0.0114616	0.00176984	0.995183
AAEL011632		1.308	0.387363	0.113945	0.943304	0.00176058	0.996439
AAEL005798		0.962	-0.0558912	0.969279	0.013551	0.00144536	0.997862
AAEL005457		1.012	0.0172093	0.99327	0.00293287	0.00107939	0.997308
AAEL003477		1.081	0.112367	0.916835	0.0377088	0.000931279	0.999408
AAEL003944		0.741	-0.432455	0.00273005	2.56383	0.000858153	0.998382
AAEL003318		1.09	0.124328	0.838996	0.0762403	0.000733618	1
AAEL002023		1.151	0.202888	0.452546	0.344337	0.000707477	1
AAEL009068		0.904	-0.145605	0.817566	0.0874774	0.000705679	1
AAEL004397		0.938	-0.0923402	0.96296	0.0163916	0.000597588	1
AAEL010276		1.067	0.0935602	0.923167	0.0347197	0.000579773	1
AAEL022113		0.975	-0.0365259	0.989127	0.00474802	0.000390436	1
AAEL000458		1.227	0.295135	0.131122	0.882323	0.000363389	1
AAEL009317		0.904	-0.145605	0.703825	0.152535	0.000152272	1
AAEL002301		1.197	0.259423	0.384219	0.415421	0.000142422	1
AAEL013739		1.084	0.116365	0.867824	0.0615684	-0.000356489	1
AAEL015118		0.87	-0.200913	0.599172	0.222449	-0.000387069	1
AAEL008490		1.069	0.0962619	0.884671	0.0532181	-0.00040111	1
AAEL004117		0.951	-0.0724828	0.969279	0.013551	-0.000893947	0.999408
AAEL017156		0.949	-0.07552	0.96296	0.0163916	-0.00121365	0.99861
AAEL003976		0.752	-0.411195	0.0186411	1.72953	-0.00123566	0.996834
AAEL016984		1	0	0.9947	0.00230767	-0.00129788	0.997862
AAEL008105		1.094	0.129613	0.817566	0.0874774	-0.0015943	0.996329
AAEL008041		1.031	0.0440443	0.97212	0.0122801	-0.00176307	0.995503
AAEL009041		0.915	-0.128156	0.867824	0.0615684	-0.00189624	0.99861
AAEL012152		0.973	-0.0394883	0.978683	0.00935798	-0.00241643	0.996109
AAEL003202		1.126	0.171207	0.732191	0.135376	-0.00242216	0.992014
AAEL001432		1.041	0.0579701	0.97624	0.0104436	-0.00242819	0.992623
AAEL018163		0.93	-0.104697	0.922819	0.0348834	-0.00266703	0.990525
AAEL013771		0.905	-0.14401	0.732851	0.134984	-0.00267689	1
AAEL011233		1.026	0.0370307	0.987718	0.00536689	-0.00269722	0.996439
AAEL011603		0.837	-0.2567	0.246454	0.608265	-0.00304702	0.989346
AAEL003234		1.024	0.0342157	0.978885	0.00926855	-0.00309622	0.993563
AAEL013985		1.03	0.0426443	0.97679	0.0101987	-0.00314114	0.988702
AAEL013761		1.016	0.0229004	0.988621	0.00496996	-0.00319962	0.99041
AAEL009324		0.977	-0.0335695	0.989127	0.00474802	-0.00336554	0.989346
AAEL019714		1.051	0.0717627	0.966514	0.014792	-0.00337882	0.988221
AAEL014063		1.053	0.0745054	0.969279	0.013551	-0.00338353	0.994465
AAEL009044		0.97	-0.0439433	0.98775	0.00535317	-0.00340106	0.995139
AAEL009964		1.125	0.169925	0.634794	0.197367	-0.00340946	0.990588
AAEL015014		0.98	-0.0291463	0.988583	0.00498684	-0.00390307	0.988221
AAEL010402		0.995	-0.00723157	0.9947	0.00230767	-0.00394796	0.988013
AAEL020998		0.974	-0.0380063	0.982671	0.00759204	-0.0039867	0.9912
AAEL012409		1.008	0.0114956	0.992248	0.00337982	-0.0042772	0.9881
AAEL002493		0.947	-0.0785637	0.969279	0.013551	-0.00435225	0.992399
AAEL007054		1.031	0.0440443	0.97624	0.0104436	-0.00448527	0.99002
AAEL010640		1.136	0.183963	0.56105	0.250998	-0.00450186	0.986879
AAEL004497		1.072	0.100305	0.97624	0.0104436	-0.00479463	0.986523
AAEL012010		1.095	0.130931	0.817566	0.0874774	-0.00504745	0.985292
AAEL007798	CYP4K3	0.956	-0.0649175	0.972743	0.0120019	-0.00511343	0.992399
AAEL006317		0.83	-0.268817	0.157706	0.802152	-0.00512222	0.983099
AAEL010486		0.891	-0.166503	0.749656	0.125138	-0.00559054	0.979591
AAEL022646		1.15	0.201634	0.638738	0.194677	-0.00565372	0.984916
AAEL003385		0.909	-0.137648	0.855829	0.0676131	-0.0062932	0.986879
AAEL005271		0.976	-0.0350469	0.981785	0.00798373	-0.00687927	0.973486
AAEL018119		1.038	0.0538064	0.97679	0.0101987	-0.00709577	0.97128
AAEL009132	CYP6Y3	1.144	0.194087	0.427899	0.368659	-0.00713752	0.984921
AAEL010819		1.028	0.0398403	0.97624	0.0104436	-0.0073202	0.976662
AAEL023822		1.001	0.00144197	0.99428	0.00249119	-0.00765869	0.971646
AAEL024655		1.08	0.111031	0.922092	0.0352256	-0.00777591	0.974461
AAEL006833		1.141	0.190299	0.519544	0.284378	-0.00789652	0.970383
AAEL010520		0.96	-0.0588937	0.967159	0.014502	-0.00806491	0.968343
AAEL007356		0.831	-0.26708	0.366786	0.435587	-0.00827542	0.969141
AAEL013541		0.84	-0.251539	0.363226	0.439823	-0.00837753	0.969141
AAEL011197		1.066	0.0922074	0.939689	0.0270156	-0.00875434	0.965149
AAEL010341		1.002	0.00288251	0.992248	0.00337982	-0.00923694	0.961814
AAEL013170		1.186	0.246104	0.420791	0.375934	-0.00957781	0.961244
AAEL024853		0.997	-0.00433459	0.992767	0.00315249	-0.00983876	0.960144
AAEL012987		0.904	-0.145605	0.853074	0.0690131	-0.0100639	0.960305
AAEL002317		0.9	-0.152003	0.817566	0.0874774	-0.0102319	0.963499
AAEL009647		1.04	0.0565835	0.97212	0.0122801	-0.0103027	0.969141
AAEL011814		0.906	-0.142417	0.857516	0.0667577	-0.0107275	0.955965
AAEL001029		0.677	-0.562772	0.0412112	1.38498	-0.0108621	0.957936
AAEL019521		0.884	-0.177882	0.679301	0.167938	-0.011098	0.963774
AAEL007717		0.939	-0.0908029	0.935474	0.0289684	-0.0111147	0.961465
AAEL015006		0.947	-0.0785637	0.935474	0.0289684	-0.0111162	0.96224
AAEL007738		0.975	-0.0365259	0.979039	0.00920008	-0.0112142	0.965927
AAEL003998		1.248	0.319618	0.0600726	1.22132	-0.0112842	0.962174
AAEL006187		0.883	-0.179515	0.686579	0.163309	-0.0114506	0.958027
AAEL008374		0.891	-0.166503	0.744442	0.128169	-0.0114719	0.956127
AAEL001615		1.169	0.225275	0.38031	0.419862	-0.0115557	0.960954
AAEL004228		1.019	0.0271541	0.989127	0.00474802	-0.0115662	0.952032
AAEL005579		0.988	-0.0174171	0.9947	0.00230767	-0.0116102	0.958097
AAEL014361		0.912	-0.132894	0.869397	0.0607821	-0.0117476	0.970694
AAEL005451		0.595	-0.749038	9.98e-10	9.00082	-0.0119189	0.967897
AAEL010727		0.998	-0.00288828	0.997248	0.001197	-0.0119858	0.956067
AAEL005032		0.974	-0.0380063	0.977193	0.0100198	-0.012481	0.973034
AAEL025888		1.104	0.14274	0.769448	0.113821	-0.0125748	0.979297
AAEL012578		1.201	0.264236	0.184587	0.733798	-0.0126017	0.975716
AAEL000281		0.854	-0.227692	0.507758	0.294343	-0.0126258	0.962479
AAEL009754		1.008	0.0114956	0.997248	0.001197	-0.0131493	0.948542
AAEL006862		0.967	-0.0484122	0.986061	0.00609642	-0.0131529	0.944742
AAEL001509		1.181	0.240009	0.83087	0.0804671	-0.0135049	0.949833
AAEL017042		0.903	-0.147202	0.794052	0.100151	-0.0136387	0.957936
AAEL006367		1.043	0.0607392	0.969279	0.013551	-0.0137113	0.966342
AAEL012243		0.92	-0.120294	0.794052	0.100151	-0.0137431	0.940822
AAEL005413		1.02	0.0285692	0.989127	0.00474802	-0.0138371	0.973034
AAEL009961		0.98	-0.0291463	0.989127	0.00474802	-0.0139682	0.994863
AAEL002700		1.063	0.0881416	0.986761	0.00578817	-0.0144641	0.9425
AAEL008257		0.855	-0.226004	0.30967	0.509101	-0.0144989	0.938146
AAEL013600		0.967	-0.0484122	0.978683	0.00935798	-0.0145499	0.94352
AAEL004631		0.97	-0.0439433	0.982671	0.00759204	-0.0146359	0.960699
AAEL011912		1.157	0.210389	0.591881	0.227765	-0.0146447	0.95356
AAEL010143		1.06	0.0840643	0.922051	0.035245	-0.0149505	0.949345
AAEL008542		1.002	0.00288251	0.994868	0.00223474	-0.0149695	0.938146
AAEL006087		0.997	-0.00433459	0.992767	0.00315249	-0.015032	0.935071
AAEL001423		1.05	0.0703893	0.966514	0.014792	-0.0150764	0.950382
AAEL009526		0.889	-0.169745	0.615279	0.210928	-0.0151935	0.941907
AAEL004756		1.018	0.0257376	0.99327	0.00293287	-0.0160565	0.944742
AAEL003352		0.976	-0.0350469	0.979039	0.00920008	-0.0160626	0.934025
AAEL005856		0.826	-0.275786	0.1861	0.730253	-0.0162331	0.938146
AAEL005211		0.9	-0.152003	0.817182	0.0876811	-0.0166104	0.935071
AAEL011958		0.701	-0.512514	0.00263994	2.57841	-0.0168197	0.940248
AAEL008651		0.99	-0.0144996	0.992335	0.00334164	-0.0168399	0.967276
AAEL005477		1.071	0.0989585	0.921865	0.0353325	-0.0174145	0.960267
AAEL004355		1.145	0.195348	0.652758	0.185248	-0.0176689	0.929235
AAEL013631		0.956	-0.0649175	0.97212	0.0122801	-0.0177764	0.92513
AAEL011602		0.809	-0.305788	0.374644	0.426381	-0.0179228	0.962939
AAEL013203		0.842	-0.248108	0.621242	0.206739	-0.0179964	0.927973
AAEL007173		0.94	-0.0892673	0.937139	0.028196	-0.0181365	0.919649
AAEL019592		0.971	-0.0424568	0.978683	0.00935798	-0.0181572	0.947655
AAEL007656		0.795	-0.330973	0.0440022	1.35653	-0.01817	0.950026
AAEL010505		0.954	-0.0679388	0.97212	0.0122801	-0.018302	0.942967
AAEL000461		0.89	-0.168123	0.792037	0.101255	-0.019579	0.927973
AAEL003287		0.874	-0.194295	0.614356	0.21158	-0.0198693	0.913677
AAEL026955		1.112	0.153157	0.652758	0.185248	-0.0203406	0.967782
AAEL004984		1.009	0.0129262	0.98775	0.00535317	-0.0204937	0.909113
AAEL009932		1.059	0.0827026	0.95778	0.0187344	-0.0205542	0.913677
AAEL010665		0.787	-0.345564	0.0351295	1.45433	-0.0205877	0.912361
AAEL001448		0.87	-0.200913	0.544741	0.26381	-0.0208923	0.914243
AAEL000256		1.035	0.0496308	0.97624	0.0104436	-0.0209213	0.970147
AAEL000933		1.07	0.0976108	0.916835	0.0377088	-0.0211806	0.976495
AAEL013390		1.042	0.0593553	0.986108	0.00607532	-0.0213102	0.911269
AAEL013746		0.889	-0.169745	0.607692	0.216316	-0.0215496	0.913027
AAEL011567		0.979	-0.0306192	0.98775	0.00535317	-0.0217378	0.909406
AAEL007203		0.821	-0.284546	0.350363	0.455482	-0.0217606	0.923713
AAEL007196		1.05	0.0703893	0.935474	0.0289684	-0.0218907	0.911521
AAEL002372		0.998	-0.00288828	0.992767	0.00315249	-0.0225384	0.917793
AAEL002436		1.05	0.0703893	0.978683	0.00935798	-0.0225602	0.927609
AAEL008653		0.992	-0.011588	0.992248	0.00337982	-0.0228695	0.938146
AAEL009680		0.866	-0.207561	0.577944	0.238114	-0.0230699	0.939767
AAEL004308		1.023	0.0328061	0.97624	0.0104436	-0.0235302	0.904361
AAEL007895		0.862	-0.21424	0.652758	0.185248	-0.0237659	0.915372
AAEL019604		1.12	0.163499	0.669418	0.174303	-0.0244751	0.893878
AAEL012950		1.129	0.175045	0.608364	0.215837	-0.0245298	0.896476
AAEL001173		0.939	-0.0908029	0.930475	0.0312955	-0.0245589	0.918728
AAEL009055		0.923	-0.115597	0.884671	0.0532181	-0.0245646	0.941389
AAEL000408		0.801	-0.320126	0.0825485	1.08329	-0.0245999	0.929696
AAEL005508		1.069	0.0962619	0.930475	0.0312955	-0.0247921	0.914601
AAEL002271		1.114	0.155749	0.822297	0.0849711	-0.0249491	0.891496
AAEL001725		1.007	0.0100637	0.996691	0.00143962	-0.025081	0.920411
AAEL014345		1.033	0.0468403	0.978683	0.00935798	-0.0251785	0.891579
AAEL002362		0.915	-0.128156	0.817566	0.0874774	-0.0252325	0.908766
AAEL012264		0.988	-0.0174171	0.996691	0.00143962	-0.0253706	0.906714
AAEL003243		0.852	-0.231075	0.538335	0.268947	-0.0259854	0.898914
AAEL012611		0.98	-0.0291463	0.98775	0.00535317	-0.0260129	0.892539
AAEL000119		1.11	0.15056	0.700423	0.15464	-0.0260286	0.954022
AAEL002065		1.082	0.1137	0.853946	0.0685698	-0.0265366	0.912998
AAEL021667		0.884	-0.177882	0.501858	0.299419	-0.0266979	0.917973
AAEL010563		0.821	-0.284546	0.573184	0.241706	-0.0267412	0.92021
AAEL000288		1.039	0.0551957	0.9747	0.0111289	-0.0268188	0.918728
AAEL007768		1.125	0.169925	0.95896	0.0181996	-0.0271335	0.950325
AAEL011696		0.934	-0.0985055	0.917693	0.0373026	-0.027337	0.888516
AAEL009604		1.07	0.0976108	0.921865	0.0353325	-0.0280808	0.886749
AAEL002910		0.95	-0.0740006	0.97624	0.0104436	-0.0281598	0.896631
AAEL006437		1.003	0.00432161	0.999985	6.69e-06	-0.0281659	0.884797
AAEL016999		0.961	-0.0573917	0.973954	0.0114616	-0.0282519	0.892539
AAEL008902		1.039	0.0551957	0.992248	0.00337982	-0.028278	0.881316
AAEL025078		0.974	-0.0380063	0.987718	0.00536689	-0.0284638	0.88444
AAEL014931		1.012	0.0172093	0.992248	0.00337982	-0.0285155	0.909756
AAEL024423		0.981	-0.027675	0.99327	0.00293287	-0.0294724	0.929137
AAEL018710		1.01	0.0143553	0.992248	0.00337982	-0.0297142	0.862983
AAEL018288		0.962	-0.0558912	0.978683	0.00935798	-0.0298899	0.923713
AAEL014840		1.308	0.387363	0.0458569	1.33859	-0.0302148	0.987102
AAEL002593		1.017	0.0243197	0.978683	0.00935798	-0.0304068	0.8804
AAEL007332		0.954	-0.0679388	0.969279	0.013551	-0.0304158	0.887681
AAEL009151		0.988	-0.0174171	0.98775	0.00535317	-0.0311665	0.891999
AAEL014238		0.998	-0.00288828	0.999985	6.69e-06	-0.0314691	0.876818
AAEL006066		0.93	-0.104697	0.921865	0.0353325	-0.0315518	0.876198
AAEL004320		0.862	-0.21424	0.462085	0.335278	-0.0315922	0.86478
AAEL009531		1.214	0.279768	0.110267	0.957555	-0.0315975	0.913218
AAEL002374		0.891	-0.166503	0.842677	0.0743387	-0.0316653	0.86616
AAEL007472		1.233	0.302173	0.142698	0.845581	-0.0317953	0.927943
AAEL004523		1.025	0.0356239	0.98775	0.00535317	-0.0318015	0.880354
AAEL000028		1.113	0.154454	0.671102	0.173211	-0.031841	0.909542
AAEL003634		1.032	0.045443	0.97624	0.0104436	-0.0319922	0.857981
AAEL011873		1.072	0.100305	0.932043	0.030564	-0.0321953	0.881272
AAEL022891		0.944	-0.0831412	0.969279	0.013551	-0.0324427	0.870549
AAEL014057		1.037	0.0524159	0.97679	0.0101987	-0.0325124	0.854007
AAEL002407		1.043	0.0607392	0.969279	0.013551	-0.0327148	0.850354
AAEL010491		1.033	0.0468403	0.97624	0.0104436	-0.0327969	0.853531
AAEL012095		0.961	-0.0573917	0.967358	0.0144126	-0.0328306	0.852401
AAEL009092		1.002	0.00288251	0.992248	0.00337982	-0.0330224	0.852113
AAEL006235		0.993	-0.0101344	0.98775	0.00535317	-0.0332564	0.881582
AAEL003899		1.072	0.100305	0.97624	0.0104436	-0.0335577	0.865414
AAEL013389		1.017	0.0243197	0.989127	0.00474802	-0.0341336	0.862888
AAEL009345		1.029	0.041243	0.982671	0.00759204	-0.034226	0.852404
AAEL017116		0.96	-0.0588937	0.967159	0.014502	-0.0344854	0.836977
AAEL014507		1.516	0.60027	0.0541263	1.26659	-0.0345258	0.890679
AAEL009173		0.944	-0.0831412	0.921865	0.0353325	-0.0350106	0.871094
AAEL006098		0.968	-0.046921	0.978683	0.00935798	-0.0354584	0.867899
AAEL009627		1.278	0.353888	0.0445284	1.35136	-0.035463	0.922907
AAEL023559		0.912	-0.132894	0.734923	0.133758	-0.0359228	0.892758
AAEL026946		0.752	-0.411195	0.0505921	1.29592	-0.036091	0.835785
AAEL008783		1.273	0.348232	0.036759	1.43464	-0.0361381	0.878136
AAEL011978		0.956	-0.0649175	0.97624	0.0104436	-0.0363383	0.834134
AAEL019995		1.047	0.0662614	0.966514	0.014792	-0.0363934	0.884843
AAEL012466		0.983	-0.0247367	0.983759	0.00711108	-0.0365055	0.840056
AAEL009946		1.044	0.0621217	0.97624	0.0104436	-0.0366443	0.841318
AAEL023188		1.094	0.129613	0.817566	0.0874774	-0.0366453	0.852404
AAEL012276		0.915	-0.128156	0.915562	0.0383122	-0.036744	0.829345
AAEL009606		1.141	0.190299	0.683142	0.165489	-0.0372263	0.822512
AAEL024980		1.042	0.0593553	0.97212	0.0122801	-0.0373904	0.842142
AAEL006039		0.993	-0.0101344	0.999522	0.000207485	-0.0376453	0.854759
AAEL013139		0.916	-0.12658	0.768345	0.114444	-0.0376513	0.82584
AAEL000084		1.004	0.00575927	0.9947	0.00230767	-0.0378117	0.831331
AAEL007725		1.034	0.0482362	0.978683	0.00935798	-0.037902	0.841263
AAEL007030		0.736	-0.442222	0.0102595	1.98887	-0.0381038	0.856142
AAEL013608		0.945	-0.0816138	0.969279	0.013551	-0.0381464	0.874338
AAEL006300		1.04	0.0565835	0.992248	0.00337982	-0.0385407	0.843405
AAEL003735		0.906	-0.142417	0.803176	0.0951892	-0.0385584	0.832949
AAEL006717		1.011	0.015783	0.98775	0.00535317	-0.0385849	0.85955
AAEL004278		1.109	0.149259	0.734826	0.133816	-0.0389237	0.927609
AAEL000956		1.101	0.138814	0.969279	0.013551	-0.0391263	0.837227
AAEL008370		1.031	0.0440443	0.9747	0.0111289	-0.0392509	0.813234
AAEL006962		0.772	-0.373327	0.0205362	1.68748	-0.0392608	0.92032
AAEL019896		0.944	-0.0831412	0.95778	0.0187344	-0.0393567	0.813489
AAEL017297	CYP6M9	0.948	-0.077041	0.969279	0.013551	-0.039885	0.889965
AAEL010939		1.029	0.041243	0.978683	0.00935798	-0.0398961	0.851972
AAEL002775		1.093	0.128293	0.87509	0.0579474	-0.0399865	0.948349
AAEL004041		0.97	-0.0439433	0.97624	0.0104436	-0.040046	0.856487
AAEL006013		0.981	-0.027675	0.992248	0.00337982	-0.0403819	0.817522
AAEL008687		0.956	-0.0649175	0.967358	0.0144126	-0.0407518	0.818563
AAEL015653		1.016	0.0229004	0.983759	0.00711108	-0.0410083	0.848252
AAEL023169		0.924	-0.114035	0.901774	0.0449021	-0.0410484	0.818795
AAEL009423		1.008	0.0114956	0.993128	0.00299469	-0.0417408	0.85085
AAEL001414		1.104	0.14274	0.809607	0.0917256	-0.0417736	0.89108
AAEL003754		0.94	-0.0892673	0.95778	0.0187344	-0.042012	0.94268
AAEL001371		1.03	0.0426443	0.97624	0.0104436	-0.0421381	0.818795
AAEL003518		1.027	0.0384362	0.978683	0.00935798	-0.0423022	0.883354
AAEL009681		0.92	-0.120294	0.867413	0.061774	-0.0423877	0.877036
AAEL019777		0.837	-0.2567	0.238564	0.622395	-0.0425856	0.803183
AAEL021071		0.975	-0.0365259	0.97679	0.0101987	-0.0426692	0.798408
AAEL009890		0.93	-0.104697	0.922819	0.0348834	-0.0426772	0.80981
AAEL013997		0.961	-0.0573917	0.97624	0.0104436	-0.0428036	0.86612
AAEL008486		0.961	-0.0573917	0.97212	0.0122801	-0.0429326	0.877192
AAEL010004		0.998	-0.00288828	0.993128	0.00299469	-0.0430656	0.802656
AAEL004306		1.025	0.0356239	0.981062	0.00830375	-0.0431604	0.813839
AAEL014847		0.99	-0.0144996	0.997248	0.001197	-0.0432015	0.848187
AAEL013509		1.009	0.0129262	0.992248	0.00337982	-0.043767	0.790135
AAEL009852		1.154	0.206643	0.813492	0.0896469	-0.0439841	0.925671
AAEL026804		0.992	-0.011588	0.989127	0.00474802	-0.0440551	0.789704
AAEL006474		1.011	0.015783	0.987718	0.00536689	-0.0441991	0.791797
AAEL002851		1.093	0.128293	0.821682	0.085296	-0.0442533	0.816853
AAEL003206		0.932	-0.101598	0.954994	0.0199994	-0.0443082	0.807931
AAEL005843		0.857	-0.222633	0.539113	0.26832	-0.0447173	0.833958
AAEL014904		1.07	0.0976108	0.978683	0.00935798	-0.0448779	0.787604
AAEL013495		0.927	-0.109359	0.86725	0.0618557	-0.0450688	0.833631
AAEL012122		1.023	0.0328061	0.978683	0.00935798	-0.0456153	0.796185
AAEL008017	CYP4C50	1.213	0.27858	0.500728	0.300398	-0.0456487	0.944742
AAEL014715		1.021	0.0299829	0.989127	0.00474802	-0.0456819	0.77946
AAEL029014		1.045	0.0635029	0.969279	0.013551	-0.0457142	0.837228
AAEL019925		1.02	0.0285692	0.98775	0.00535317	-0.0458424	0.810789
AAEL009872		1.056	0.0786098	0.96296	0.0163916	-0.0458706	0.841318
AAEL003758		1.072	0.100305	0.921865	0.0353325	-0.0459575	0.800709
AAEL012041		0.957	-0.0634092	0.97624	0.0104436	-0.0464027	0.822251
AAEL027400		0.886	-0.174621	0.686579	0.163309	-0.0466215	0.968566
AAEL004017		0.926	-0.110916	0.83087	0.0804671	-0.0467712	0.789658
AAEL002178		0.957	-0.0634092	0.96296	0.0163916	-0.0468306	0.792971
AAEL013845		1.002	0.00288251	0.996691	0.00143962	-0.0469156	0.783667
AAEL003170		0.871	-0.199255	0.494605	0.305741	-0.0469245	0.808436
AAEL006010		0.976	-0.0350469	0.978683	0.00935798	-0.0474889	0.84934
AAEL024975		1.027	0.0384362	0.978683	0.00935798	-0.0474958	0.880099
AAEL017447		1.088	0.121679	0.760734	0.118767	-0.0475787	0.77233
AAEL010300		0.987	-0.018878	0.990331	0.00421959	-0.0483851	0.773132
AAEL011988		0.999	-0.00144342	0.99327	0.00293287	-0.048503	0.823026
AAEL006794		1.033	0.0468403	0.97212	0.0122801	-0.0489239	0.780644
AAEL022413		1.039	0.0551957	0.977193	0.0100198	-0.049023	0.789881
AAEL010906		0.991	-0.013043	0.992894	0.00309718	-0.0490343	0.79213
AAEL004441		0.923	-0.115597	0.932043	0.030564	-0.0494356	0.756321
AAEL000953		0.997	-0.00433459	0.992248	0.00337982	-0.0497968	0.829928
AAEL005802		1.552	0.634129	3.31e-05	4.47972	-0.050013	0.782838
AAEL004916		0.961	-0.0573917	0.97624	0.0104436	-0.0507493	0.803041
AAEL012359		0.944	-0.0831412	0.964167	0.0158479	-0.0513679	0.813743
AAEL000987		0.894	-0.161653	0.595523	0.225101	-0.0514748	0.769576
AAEL010299		0.966	-0.0499049	0.97212	0.0122801	-0.0517133	0.77946
AAEL005016		0.834	-0.261881	0.235569	0.627882	-0.0518508	0.815689
AAEL011414		0.68	-0.556393	1.77e-05	4.75237	-0.0518636	0.756903
AAEL007290		1.228	0.296311	0.710514	0.148427	-0.0521606	0.75228
AAEL001588		1.042	0.0593553	0.97624	0.0104436	-0.0522753	0.783577
[truncated: 1,853 more rows]
