# Supplementary material for: Transcriptomic and proteomic analysis of pyrethroid resistance in the CKR strain of Aedes aegypti
Source: PLoS Negl Trop Dis. 2021 Nov 1;15(11):e0009871. doi: 10.1371/journal.pntd.0009871 (PMC8559961; doi:10.1371/journal.pntd.0009871)
Supplement: S13 Table — The CYPs are named for convenience. (XLSX) [file pntd.0009871.s013.xlsx]

## Sheet: sheet1
S13 Table. Genes with quantitative data of expression level in the CKR strain relative to ROCK in both the transcriptomic and proteomic analyses. The CYPs are named for convenience.
Gene_ID	Gene_name	Protein_fold_change_CKR/ROCK	Protein_log2.FC.CKR/ROCK	Protein_Abundance.Ratio.Adj.P.Value.CKR/ROCK.	Protein_log10.p.CKR.ROCK.	mRNA_logFC_CKR/ROCK	mRNA_FDR_CKR/ROCK
AAEL023595		1.109	0.149259	0.946155	0.0240377	8.67124	2.1e-71
AAEL014617	CYP9J28	1.989	0.992043	1.75e-08	7.75734	4.24865	2.88e-118
AAEL025530	CYP9M5	1.551	0.633199	0.00266732	2.57393	2.88588	7.3e-14
AAEL006854		1.337	0.418999	0.128705	0.890403	2.64059	2.51e-15
AAEL022232		1.451	0.537048	0.0186761	1.72871	2.52864	1.67e-36
AAEL005412		1.46	0.545968	0.0337262	1.47203	2.49666	1.71e-14
AAEL006971		0.966	-0.0499049	0.976839	0.010177	2.43014	0.0103687
AAEL010946	CYP314A1	1.262	0.335712	0.47323	0.324927	2.40297	2.04e-09
AAEL026665	CYP9J27	2.047	1.03351	1.78e-07	6.75009	2.36836	2.25e-60
AAEL003748	CYP9AE1	1.619	0.695103	0.00119953	2.92099	2.27779	7e-20
AAEL014609	CYP9J26	1.667	0.737254	0.000667518	3.17554	2.23398	1.08e-43
AAEL007669		1.033	0.0468403	0.999991	3.76e-06	2.16015	5.18e-11
AAEL001312	CYP9M6	2.27	1.18269	1.12e-11	10.9493	2.14038	1.73e-56
AAEL014614	CYP9J10	2.075	1.05311	3.96e-09	8.40219	2.03558	2.7e-27
AAEL003889		1.007	0.0100637	0.995064	0.00214908	2.00207	2.08e-07
AAEL021861		0.795	-0.330973	0.212656	0.672323	1.67168	7.94e-24
AAEL014893	CYP6BB2	1.466	0.551885	0.0374676	1.42634	1.62772	4.62e-16
AAEL005877		1.014	0.0200577	0.999991	3.76e-06	1.54793	0.00283599
AAEL007024	CYP6AG3	1.183	0.24245	0.686559	0.163322	1.54175	1.68e-27
AAEL005792		0.983	-0.0247367	0.988157	0.00517403	1.53874	0.0895916
AAEL003412		0.858	-0.22095	0.745538	0.12753	1.48311	0.0164948
AAEL023125		1.353	0.436162	0.0792444	1.10103	1.46174	2.07e-14
AAEL023941		1.672	0.741575	0.0123984	1.90663	1.4527	2.15e-05
AAEL014908		1.179	0.237564	0.712271	0.147355	1.41024	1.81e-43
AAEL023588		1.025	0.0356239	0.999991	3.76e-06	1.40214	0.00145249
AAEL006784	CYP9J17	1.466	0.551885	0.0186761	1.72871	1.3791	9.63e-06
AAEL009748		0.991	-0.013043	0.988157	0.00517403	1.21974	9.41e-15
AAEL018667		0.705	-0.504305	0.0192584	1.71538	1.21095	0.0201207
AAEL005415		0.807	-0.309359	0.40879	0.3885	1.20387	0.000532825
AAEL026582	CYP6AA6	1.512	0.596458	0.00805199	2.0941	1.20182	1.71e-21
AAEL002559		1.151	0.202888	0.892184	0.0495457	1.17173	0.00167143
AAEL019868		1.198	0.260628	0.514385	0.288712	1.1714	0.00382922
AAEL006381		1.288	0.365133	0.339273	0.46945	1.15088	1.73e-06
AAEL013046		0.926	-0.110916	0.946155	0.0240377	1.09685	1.26e-08
AAEL002610		1.185	0.244887	0.656558	0.182727	1.08378	0.0476728
AAEL000515		1.748	0.805705	0.00276309	2.55861	1.06249	2.39e-06
AAEL010804		0.855	-0.226004	0.75863	0.11997	1.04197	8.91e-08
AAEL022213		1.191	0.252173	0.671263	0.173108	1.04052	9.23e-05
AAEL006989	CYP6AG7	1.128	0.173767	0.856226	0.0674115	0.98107	0.000536748
AAEL022578		0.966	-0.0499049	0.973219	0.0117892	0.970404	1.54e-06
AAEL004342		1.294	0.371838	0.234418	0.63001	0.957835	0.0030135
AAEL014275		0.815	-0.295128	0.318516	0.496869	0.95582	6.85e-13
AAEL001964		1.349	0.43189	0.182041	0.73983	0.954437	1.41e-05
AAEL013857		1.283	0.359521	0.337609	0.471586	0.935517	2.15e-07
AAEL005043		1.246	0.317304	0.477233	0.32127	0.929781	0.000178765
AAEL004784		0.964	-0.0528949	0.963721	0.0160487	0.926883	3.77e-06
AAEL009473		0.506	-0.982791	2.25e-08	7.64759	0.915465	0.00963543
AAEL002585		1.212	0.27739	0.64929	0.187561	0.908371	0.0122085
AAEL026130		0.962	-0.0558912	0.973219	0.0117892	0.905847	2.17e-05
AAEL008599		1.77	0.823749	1.1e-05	4.95885	0.893076	2.16e-09
AAEL010434		1.413	0.498761	0.116026	0.935444	0.882582	0.0595547
AAEL006805	CYP9J2	1.575	0.655352	0.00191696	2.71739	0.87388	1.88e-09
AAEL011264		0.939	-0.0908029	0.948991	0.0227378	0.866799	2.44e-10
AAEL013515		1.104	0.14274	0.95518	0.0199148	0.864345	2.62e-07
AAEL019603	CYP9J32	1.278	0.353888	0.329104	0.482666	0.831113	2.23e-05
AAEL002766		0.897	-0.15682	0.865702	0.0626315	0.825143	5.61e-10
AAEL025246		0.999	-0.00144342	0.993949	0.00263591	0.81091	1.04e-08
AAEL011130		1.138	0.186501	0.918177	0.0370738	0.808534	0.0115942
AAEL012341		1.111	0.151859	0.954545	0.0202038	0.80434	0.000709481
AAEL023353		1.264	0.337996	0.411387	0.38575	0.792678	0.113385
AAEL002541		2.697	1.43136	2.48e-13	12.6057	0.77546	0.00493336
AAEL000037		0.778	-0.362158	0.379189	0.421144	0.773614	0.0107719
AAEL014619	CYP9J22	1.449	0.535058	0.0241809	1.61653	0.767349	0.000118605
AAEL009634		1.096	0.132248	0.95518	0.0199148	0.745252	1.96e-10
AAEL005417		0.964	-0.0528949	0.973219	0.0117892	0.743885	0.00408387
AAEL012866		1.253	0.325386	0.354315	0.450611	0.742446	0.00228714
AAEL012577		1.24	0.31034	0.545723	0.263028	0.741609	0.00275075
AAEL002624		1.175	0.232661	0.687363	0.162814	0.732895	0.00676511
AAEL017317		0.873	-0.195946	0.669257	0.174407	0.732746	0.000905536
AAEL004188		1.248	0.319618	0.376976	0.423687	0.729679	0.000659312
AAEL013113		1.25	0.321928	0.463592	0.333864	0.726813	1.51e-06
AAEL017061	CYP6AA5	1.405	0.49057	0.0617844	1.20912	0.713566	1.74e-08
AAEL006818		1.009	0.0129262	0.999991	3.76e-06	0.713305	0.126644
AAEL017366	CYP9J25	1.108	0.147958	0.937831	0.0278754	0.710974	0.0465564
AAEL000127		1.805	0.851999	0.000242708	3.61492	0.703055	0.00416602
AAEL012499		1.18	0.238787	0.609328	0.215149	0.668439	8.58e-06
AAEL015070		1.194	0.255803	0.633692	0.198122	0.663092	0.000129124
AAEL006276		1.03	0.0426443	0.988157	0.00517403	0.65515	0.108542
AAEL012390		1.243	0.313826	0.43101	0.365512	0.653709	1.85e-08
AAEL010017		1.287	0.364012	0.271843	0.565682	0.64281	7.17e-08
AAEL007125		1.005	0.0071955	0.995064	0.00214908	0.64185	0.00170721
AAEL003746		0.789	-0.341903	0.189301	0.722847	0.639686	1.27e-09
AAEL014556		0.982	-0.0262051	0.988157	0.00517403	0.639247	0.000370419
AAEL018664		0.765	-0.386468	0.191935	0.716845	0.638784	0.0748999
AAEL003347		1.047	0.0662614	0.988157	0.00517403	0.635057	0.00166767
AAEL011129		1.004	0.00575927	0.999991	3.76e-06	0.633346	0.0712287
AAEL025680		0.869	-0.202572	0.733058	0.134862	0.632709	1.54e-05
AAEL004465		1.222	0.289244	0.625117	0.204039	0.628216	0.0106359
AAEL002408		1.047	0.0662614	0.988157	0.00517403	0.627332	0.00688715
AAEL007191		1.161	0.215368	0.914993	0.0385822	0.620834	0.0128309
AAEL025607		1.046	0.0648829	0.988157	0.00517403	0.620511	0.0383986
AAEL001289		0.949	-0.07552	0.95518	0.0199148	0.619885	0.00493336
AAEL010559		1.086	0.119024	0.973219	0.0117892	0.601913	0.000252645
AAEL008492		0.962	-0.0558912	0.973219	0.0117892	0.60162	0.0146828
AAEL017562		0.887	-0.172994	0.78606	0.104544	0.588777	0.0001
AAEL018707		1	0	0.988157	0.00517403	0.587193	0.091007
AAEL012863		0.997	-0.00433459	0.99145	0.00372922	0.584381	0.0137755
AAEL002742		0.904	-0.145605	0.864663	0.0631533	0.583754	0.108772
AAEL003417		0.716	-0.481969	0.0330547	1.48077	0.583514	0.0107566
AAEL008607		0.995	-0.00723157	0.988157	0.00517403	0.581939	0.0338539
AAEL000650		0.931	-0.103147	0.945303	0.024429	0.579278	0.0024634
AAEL000101		1.258	0.331132	0.434174	0.362337	0.575555	0.0122085
AAEL014605	CYP9J9	1.306	0.385155	0.213503	0.670595	0.575431	0.00173308
AAEL014246		1.296	0.374066	0.242327	0.615598	0.575318	0.0304201
AAEL009387		0.979	-0.0306192	0.988157	0.00517403	0.574748	3.71e-05
AAEL014045		1.273	0.348232	0.387341	0.411906	0.574658	0.0256141
AAEL007762		0.962	-0.0558912	0.973219	0.0117892	0.57047	7.83e-05
AAEL004809		0.746	-0.422752	0.0569292	1.24466	0.569081	0.0162799
AAEL017443		0.946	-0.0800879	0.961221	0.017177	0.565098	0.249454
AAEL004313		1.293	0.370722	0.254383	0.594511	0.564122	0.00504222
AAEL011751		0.903	-0.147202	0.88611	0.0525122	0.559168	0.000979408
AAEL024482		1.171	0.227741	0.914993	0.0385822	0.552849	0.00707768
AAEL026159		1.086	0.119024	0.95518	0.0199148	0.552813	0.117224
AAEL003203		1.16	0.214125	0.786275	0.104426	0.551024	1.08e-06
AAEL000942		1.053	0.0745054	0.984341	0.00685421	0.550342	0.00153515
AAEL012816		0.973	-0.0394883	0.977912	0.00970044	0.549183	0.0338271
AAEL017539	CYP6BY1	1.044	0.0621217	0.984152	0.00693767	0.548734	0.163335
AAEL000505		1.052	0.0731347	0.988157	0.00517403	0.546946	0.102804
AAEL013611		0.926	-0.110916	0.93398	0.0296625	0.544383	0.0113691
AAEL005914		0.786	-0.347399	0.209616	0.678575	0.541201	0.0553548
AAEL001128		0.871	-0.199255	0.572462	0.242253	0.539404	0.110323
AAEL003433		1.077	0.107018	0.96969	0.0133671	0.538139	2.67e-06
AAEL006819		1.024	0.0342157	0.999991	3.76e-06	0.536643	0.00182964
AAEL002959		1.094	0.129613	0.962223	0.0167244	0.536429	0.253518
AAEL014662		0.913	-0.131313	0.918177	0.0370738	0.535862	0.0551501
AAEL002284		1.173	0.230203	0.918177	0.0370738	0.524274	0.0107152
AAEL013984		1.4	0.485427	0.0318947	1.49628	0.520435	0.140901
AAEL008841		1.062	0.0867838	0.979297	0.00908569	0.520385	0.00643903
AAEL010468		0.923	-0.115597	0.914993	0.0385822	0.515107	0.000353987
AAEL014604	CYP9J20	0.865	-0.209228	0.686946	0.163078	0.512945	0.0666841
AAEL021179		1.038	0.0538064	0.990222	0.00426759	0.511837	0.0795163
AAEL008096		0.972	-0.0409718	0.973219	0.0117892	0.509991	0.000104291
AAEL010182		1.141	0.190299	0.85307	0.0690154	0.50864	0.00370671
AAEL008635		1.011	0.015783	0.995333	0.00203147	0.508086	0.0265784
AAEL010893		1.31	0.389567	0.477686	0.320858	0.50479	2.35e-05
AAEL017023		1.036	0.051024	0.990024	0.00435444	0.503896	0.0976784
AAEL010326		1.07	0.0976108	0.970121	0.0131741	0.502937	0.0751914
AAEL006553		1.076	0.105678	0.963721	0.0160487	0.502056	0.135315
AAEL009167		1.119	0.16221	0.945824	0.0241897	0.502015	0.00758494
AAEL001320	CYP9M4	1.093	0.128293	0.954545	0.0202038	0.497308	0.318653
AAEL006962		0.955	-0.0664274	0.968071	0.0140927	0.496744	0.0343087
AAEL006995		1.078	0.108357	0.973219	0.0117892	0.49309	0.0194546
AAEL016967		0.978	-0.0320936	0.973219	0.0117892	0.491326	0.0332303
AAEL002301		1.196	0.258217	0.669357	0.174342	0.491317	0.0270986
AAEL006568		0.948	-0.077041	0.95518	0.0199148	0.489326	0.332606
AAEL000958		0.952	-0.0709665	0.963721	0.0160487	0.489198	0.0648079
AAEL006294		1.05	0.0703893	0.983942	0.0070307	0.486287	0.00164835
AAEL000074		1.092	0.126973	0.973219	0.0117892	0.485364	0.00763467
AAEL022695		1.204	0.267835	0.687142	0.162953	0.484964	0.0847355
AAEL004056		1.016	0.0229004	0.995064	0.00214908	0.48431	0.0102559
AAEL006834		0.475	-1.074	1.4e-10	9.85404	0.484093	0.0522374
AAEL005909		1.831	0.872632	0.00372938	2.42836	0.480159	0.0232677
AAEL024070		1	0	0.988157	0.00517403	0.479831	0.00420801
AAEL020582		1.026	0.0370307	0.994313	0.00247692	0.478947	0.0429687
AAEL010677		0.839	-0.253257	0.594919	0.225542	0.477694	0.0145242
AAEL010473		0.989	-0.0159576	0.988157	0.00517403	0.474932	0.000127287
AAEL018040		0.964	-0.0528949	0.983738	0.00712065	0.470371	0.000158188
AAEL021795		1.18	0.238787	0.687155	0.162945	0.470179	0.0364737
AAEL013449		0.844	-0.244685	0.508102	0.294049	0.46953	0.24669
AAEL003954		1.229	0.297485	0.441174	0.35539	0.46907	0.00316724
AAEL013244		1.179	0.237564	0.795759	0.0992185	0.468267	0.321212
AAEL005199		1.02	0.0285692	0.994832	0.00225017	0.468226	0.0830213
AAEL001281		0.86	-0.217591	0.804266	0.0946004	0.46788	0.00103107
AAEL004369		0.898	-0.155213	0.787299	0.10386	0.467003	0.206726
AAEL001062		0.991	-0.013043	0.988157	0.00517403	0.46353	0.269034
AAEL012297		1.035	0.0496308	0.99652	0.00151399	0.463479	0.0592246
AAEL000348		1.124	0.168642	0.943223	0.0253855	0.463475	0.0527408
AAEL005408		1.142	0.191563	0.864663	0.0631533	0.461072	0.000223829
AAEL015644		1.056	0.0786098	0.982112	0.00783892	0.459583	0.0381396
AAEL023729		1.16	0.214125	0.899801	0.0458534	0.459563	0.0484041
AAEL004451		1.286	0.362891	0.211063	0.675588	0.456249	0.126796
AAEL009951		1.103	0.141433	0.95518	0.0199148	0.455125	0.00385972
AAEL000904		0.593	-0.753896	0.000138892	3.85732	0.455069	0.0047765
AAEL010716		1.07	0.0976108	0.973219	0.0117892	0.450858	0.00165901
AAEL010697		1.005	0.0071955	0.996994	0.00130767	0.449304	0.0371143
AAEL024720		1.174	0.231432	0.700023	0.154888	0.448737	0.000113515
AAEL014014		0.874	-0.194295	0.885176	0.0529703	0.44628	0.00402047
AAEL017319		1.061	0.0854247	0.973219	0.0117892	0.444215	0.252155
AAEL007321		1.029	0.041243	0.990024	0.00435444	0.443959	0.05367
AAEL010464		1.256	0.328836	0.380051	0.420158	0.440634	0.000227156
AAEL020757		1.109	0.149259	0.95518	0.0199148	0.440595	0.0423093
AAEL008064		0.987	-0.018878	0.988157	0.00517403	0.437971	0.0150961
AAEL001797		1.029	0.041243	0.988157	0.00517403	0.434926	0.183616
AAEL024406		1.046	0.0648829	0.988157	0.00517403	0.434823	0.14737
AAEL007061		0.865	-0.209228	0.70042	0.154642	0.434413	0.00604391
AAEL012086		0.945	-0.0816138	0.961271	0.017154	0.432488	0.0736093
AAEL009130	CYP6Z7	1.074	0.102994	0.970507	0.0130015	0.427162	0.0996332
AAEL001816		1.271	0.345964	0.387341	0.411906	0.424812	0.0718916
AAEL005900		1.039	0.0551957	0.988157	0.00517403	0.423367	0.0873225
AAEL009911		1.033	0.0468403	0.988157	0.00517403	0.422838	0.00427315
AAEL017244		1.046	0.0648829	0.988157	0.00517403	0.42062	0.0120472
AAEL013517		0.949	-0.07552	0.95518	0.0199148	0.420264	0.141632
AAEL007808	CYP4D39	1.02	0.0285692	0.994313	0.00247692	0.418106	0.226485
AAEL009810		0.819	-0.288065	0.392141	0.406557	0.415664	0.0242675
AAEL012874		0.95	-0.0740006	0.961271	0.017154	0.414681	0.00995376
AAEL010585		1.099	0.136191	0.95518	0.0199148	0.413518	0.00130131
AAEL008079		0.961	-0.0573917	0.973219	0.0117892	0.412577	0.0209428
AAEL010592		0.943	-0.0846703	0.961221	0.017177	0.411744	0.00959258
AAEL001363		1.132	0.178874	0.885176	0.0529703	0.408989	0.179944
AAEL000434		0.892	-0.164884	0.760118	0.119119	0.406766	0.00309893
AAEL013798	CYP4H33	1.066	0.0922074	0.988157	0.00517403	0.404907	0.377218
AAEL007809		1.009	0.0129262	0.990218	0.00426925	0.404148	0.109674
AAEL009126	CYP6N6	1.003	0.00432161	0.988157	0.00517403	0.404038	0.407915
AAEL007752		0.733	-0.448115	0.0594036	1.22619	0.403692	0.00366871
AAEL027238		1.262	0.335712	0.354315	0.450611	0.401946	0.506467
AAEL020196		1.15	0.201634	0.897935	0.0467549	0.401204	0.10231
AAEL005753		1.098	0.134878	0.962223	0.0167244	0.401166	0.069426
AAEL012439		1.174	0.231432	0.700132	0.15482	0.400838	0.00175316
AAEL001164		0.781	-0.356606	0.163335	0.786921	0.400362	0.0384144
AAEL020192		0.924	-0.114035	0.922905	0.0348432	0.394653	0.356316
AAEL007226		1.078	0.108357	0.982112	0.00783892	0.393686	0.170445
AAEL002688		0.945	-0.0816138	0.961271	0.017154	0.393496	0.352986
AAEL001414		1.196	0.258217	0.653178	0.184969	0.392848	0.0168164
AAEL010485		0.916	-0.12658	0.930457	0.0313037	0.391467	0.172384
AAEL004701		0.813	-0.298673	0.375555	0.425326	0.390944	0.338499
AAEL001396		0.837	-0.2567	0.644663	0.190667	0.390195	0.184516
AAEL000967		0.885	-0.176251	0.777592	0.109248	0.389921	0.0383986
AAEL003626		0.935	-0.0969617	0.954515	0.0202173	0.389552	0.531372
AAEL005732		1.292	0.369606	0.374097	0.427015	0.388732	0.156487
AAEL002130		1.081	0.112367	0.961271	0.017154	0.385856	0.0516371
AAEL002601		0.959	-0.0603973	0.963721	0.0160487	0.385634	0.174501
AAEL024063		0.967	-0.0484122	0.982112	0.00783892	0.383598	0.352476
AAEL011385		1.085	0.117695	0.973219	0.0117892	0.382801	0.126902
AAEL007481		1.053	0.0745054	0.988157	0.00517403	0.381776	0.228915
AAEL005951		0.9	-0.152003	0.792864	0.100802	0.381707	0.0533607
AAEL000478		1.117	0.159629	0.948991	0.0227378	0.381626	0.0529758
AAEL003438		1.251	0.323082	0.425735	0.37086	0.381122	0.0590925
AAEL004879		1.025	0.0356239	0.988157	0.00517403	0.379389	0.218044
AAEL004081		0.9	-0.152003	0.856226	0.0674115	0.37773	0.065086
AAEL011192		1.058	0.0813396	0.983738	0.00712065	0.37738	0.0336311
AAEL006095		1.049	0.0690147	0.988157	0.00517403	0.376061	0.0042723
AAEL002595		1.154	0.206643	0.817431	0.087549	0.375582	0.169973
AAEL011325		1.079	0.109695	0.961271	0.017154	0.374109	0.213386
AAEL006795	CYP9J15	1.103	0.141433	0.954545	0.0202038	0.373446	0.0935432
AAEL014889		0.788	-0.343732	0.186664	0.728938	0.373419	0.0189902
AAEL003641		1.105	0.144046	0.95518	0.0199148	0.373285	0.501306
AAEL006467		1.208	0.27262	0.53786	0.26933	0.373133	0.219294
AAEL012698		0.993	-0.0101344	0.9888	0.00489154	0.372996	0.248943
AAEL002777		0.995	-0.00723157	0.990218	0.00426925	0.372994	0.0274062
AAEL006118		1.065	0.0908534	0.988157	0.00517403	0.371687	0.135097
AAEL008719		0.948	-0.077041	0.963721	0.0160487	0.370413	0.0591045
AAEL013715		1.208	0.27262	0.754866	0.12213	0.370025	0.211359
AAEL002523		0.714	-0.486004	0.0330547	1.48077	0.369076	0.075053
AAEL011830		1.08	0.111031	0.961271	0.017154	0.368472	0.0572824
AAEL000415		1.111	0.151859	0.927556	0.0326598	0.367079	0.00963543
AAEL014302		1.042	0.0593553	0.988157	0.00517403	0.364708	0.216995
AAEL000182		0.803	-0.316528	0.236316	0.626507	0.364443	0.310423
AAEL009837		0.995	-0.00723157	0.988157	0.00517403	0.364289	0.314065
AAEL011455		1.191	0.252173	0.609328	0.215149	0.36287	0.374719
AAEL010228		1.021	0.0299829	0.999991	3.76e-06	0.360079	0.907385
AAEL011157		0.892	-0.164884	0.750062	0.124903	0.359078	0.0575207
AAEL025927		1.086	0.119024	0.970507	0.0130015	0.358825	0.00473509
AAEL010634		1.144	0.194087	0.801967	0.0958435	0.358766	0.139497
AAEL013992		1.251	0.323082	0.483319	0.315766	0.355846	0.0905556
AAEL004234		0.718	-0.477944	0.0217866	1.66181	0.354693	0.0113325
AAEL003785		1.049	0.0690147	0.988157	0.00517403	0.353402	0.00619684
AAEL011126		1.045	0.0635029	0.988157	0.00517403	0.352324	0.462199
AAEL001965		1.264	0.337996	0.350343	0.455506	0.351491	0.238061
AAEL007209		1.164	0.219091	0.709095	0.149296	0.351307	0.00293633
AAEL008497		1.243	0.313826	0.32841	0.483584	0.351281	0.035821
AAEL006251		1.147	0.197865	0.754536	0.12232	0.350603	0.106823
AAEL023611		0.57	-0.810966	1.19e-06	5.92518	0.349295	0.0200007
AAEL012694		1.022	0.0313952	0.999991	3.76e-06	0.348356	0.389184
AAEL028101		0.82	-0.286304	0.540066	0.267553	0.346494	0.443151
AAEL005472		1.087	0.120352	0.973219	0.0117892	0.346328	0.155581
AAEL024179		0.928	-0.107803	0.932986	0.0301247	0.345618	0.0123268
AAEL017345		1.198	0.260628	0.584555	0.233174	0.343172	0.304586
AAEL025525		1.05	0.0703893	0.988157	0.00517403	0.342742	0.0626019
AAEL007778		1.136	0.183963	0.892118	0.0495779	0.341937	0.162636
AAEL009179		1.269	0.343692	0.271843	0.565682	0.34165	0.0265714
AAEL010861		1.096	0.132248	0.973219	0.0117892	0.340213	0.428719
AAEL013262		0.977	-0.0335695	0.977912	0.00970044	0.3382	0.223845
AAEL000629		0.869	-0.202572	0.700023	0.154888	0.338088	0.16217
AAEL003909		1.056	0.0786098	0.988157	0.00517403	0.336277	0.0294358
AAEL003972		1.053	0.0745054	0.988157	0.00517403	0.334765	0.0111819
AAEL025740		0.916	-0.12658	0.918177	0.0370738	0.334067	0.154226
AAEL026008		0.865	-0.209228	0.700023	0.154888	0.333649	0.0462237
AAEL007259		0.936	-0.0954196	0.957049	0.0190658	0.333415	0.233123
AAEL001194		1.053	0.0745054	0.988157	0.00517403	0.332907	0.104396
AAEL023037		0.964	-0.0528949	0.972424	0.0121442	0.332535	0.0624211
AAEL014413	CYP304C1	1.044	0.0621217	0.988157	0.00517403	0.33217	0.0459155
AAEL010589		0.985	-0.0218044	0.988157	0.00517403	0.331808	0.021924
AAEL003418		1.08	0.111031	0.970507	0.0130015	0.330282	0.0120891
AAEL006509		0.818	-0.289827	0.463592	0.333864	0.330192	0.199864
AAEL005426		1.159	0.212881	0.78186	0.106871	0.33013	0.0247071
AAEL002416		1.027	0.0384362	0.990218	0.00426925	0.329147	0.0134016
AAEL002293		0.866	-0.207561	0.558287	0.253142	0.328892	0.3852
AAEL017198		1.116	0.158337	0.931284	0.0309177	0.32883	0.0452153
AAEL014846		0.939	-0.0908029	0.943223	0.0253855	0.328741	0.314069
AAEL004863		1.212	0.27739	0.618158	0.208901	0.32841	0.143696
AAEL003597		1.172	0.228973	0.779557	0.108152	0.327012	0.107997
AAEL008098		1.057	0.0799754	0.983738	0.00712065	0.326174	0.0351613
AAEL006968		0.941	-0.0877334	0.95518	0.0199148	0.325958	0.125871
AAEL015007		1.106	0.145351	0.947972	0.0232046	0.322872	0.0903377
AAEL010673		0.927	-0.109359	0.933735	0.0297765	0.321786	0.476029
AAEL019504	CYP9J8	1.171	0.227741	0.720503	0.142364	0.320583	0.0790883
AAEL013199		0.94	-0.0892673	0.948991	0.0227378	0.319213	0.0108742
AAEL008068		1.118	0.16092	0.95518	0.0199148	0.318857	0.0186604
AAEL001420		1.271	0.345964	0.329104	0.482666	0.31747	0.147471
AAEL010738		1.057	0.0799754	0.981611	0.0080607	0.316698	0.0287384
AAEL007275		0.868	-0.204233	0.66574	0.176695	0.316291	0.117728
AAEL013825		1.178	0.23634	0.636574	0.196151	0.31568	0.0376321
AAEL023148		1.104	0.14274	0.952772	0.021011	0.314608	0.0185111
AAEL001088		1.172	0.228973	0.775812	0.110244	0.313507	0.020369
AAEL012131		1.118	0.16092	0.928809	0.0320735	0.312703	0.0508735
AAEL000050		1.016	0.0229004	0.999991	3.76e-06	0.311089	0.0610107
AAEL013661		0.813	-0.298673	0.334101	0.476122	0.310676	0.0382048
AAEL005080		1.068	0.0949116	0.968071	0.0140927	0.310515	0.0310346
AAEL003916		1.113	0.154454	0.918177	0.0370738	0.310482	0.0191448
AAEL001794		0.994	-0.00868224	0.988157	0.00517403	0.310176	0.388974
AAEL006829		1.129	0.175045	0.919312	0.0365373	0.309398	0.131257
AAEL025888		1.231	0.299831	0.403296	0.394376	0.308655	0.241483
AAEL007842		0.976	-0.0350469	0.973219	0.0117892	0.308311	0.287628
AAEL000910		0.878	-0.187707	0.731972	0.135505	0.307651	0.372774
AAEL005171		1.048	0.0676387	0.988157	0.00517403	0.307098	0.0883466
AAEL011433		0.974	-0.0380063	0.973219	0.0117892	0.306985	0.124955
AAEL003483		0.902	-0.148801	0.792864	0.100802	0.306734	0.236241
AAEL004755		0.965	-0.0513992	0.976839	0.010177	0.306111	0.0264673
AAEL009127	CYP6M11	1.067	0.0935602	0.973219	0.0117892	0.305838	0.515958
AAEL001937		0.984	-0.0232698	0.988157	0.00517403	0.304712	0.167244
AAEL008211		0.877	-0.189351	0.716662	0.144685	0.304328	0.493377
AAEL004168		1.012	0.0172093	0.993384	0.00288272	0.303936	0.0291825
AAEL012644		0.869	-0.202572	0.681988	0.166224	0.30359	0.346477
AAEL003605		1.101	0.138814	0.932986	0.0301247	0.30293	0.0135282
AAEL017395		0.863	-0.212568	0.700023	0.154888	0.302387	0.0150961
AAEL024632		1.09	0.124328	0.970507	0.0130015	0.302355	0.463001
AAEL009131	CYP6Z8	1.28	0.356144	0.22628	0.645355	0.302071	0.119391
AAEL024950		0.978	-0.0320936	0.988157	0.00517403	0.301652	0.0300305
AAEL012440		1.038	0.0538064	0.990218	0.00426925	0.301332	0.0265714
AAEL005769		0.969	-0.0454314	0.976839	0.010177	0.301292	0.366603
AAEL010885		1.105	0.144046	0.941636	0.0261171	0.3005	0.0275662
AAEL002678		0.873	-0.195946	0.709724	0.14891	0.29783	0.271039
AAEL009561		0.868	-0.204233	0.659588	0.180727	0.297331	0.22426
AAEL014452		0.898	-0.155213	0.786275	0.104426	0.297117	0.104376
AAEL019549		0.963	-0.0543923	0.970507	0.0130015	0.295601	0.0145361
AAEL013620		1.127	0.172488	0.892184	0.0495457	0.295164	0.0596033
AAEL002859		0.912	-0.132894	0.897935	0.0467549	0.294806	0.0313498
AAEL005839		1.052	0.0731347	0.988157	0.00517403	0.294503	0.112346
AAEL001582		1.162	0.21661	0.843796	0.0737626	0.293647	0.173198
AAEL006473		1.066	0.0922074	0.973219	0.0117892	0.291714	0.0240546
AAEL010799		1.014	0.0200577	0.999991	3.76e-06	0.290945	0.247437
AAEL013980		0.975	-0.0365259	0.988157	0.00517403	0.290768	0.0730169
AAEL010119		1.112	0.153157	0.95518	0.0199148	0.290737	0.333061
AAEL007619		0.984	-0.0232698	0.988157	0.00517403	0.290429	0.0980344
AAEL011918		1.047	0.0662614	0.990218	0.00426925	0.290101	0.0561354
AAEL004048		0.773	-0.37146	0.165501	0.7812	0.289217	0.321998
AAEL007296		1.013	0.0186342	0.999991	3.76e-06	0.288147	0.281844
AAEL009681		1.097	0.133564	0.95518	0.0199148	0.288096	0.110834
AAEL015202		1.068	0.0949116	0.983738	0.00712065	0.286873	0.217456
AAEL010582		1.06	0.0840643	0.973219	0.0117892	0.286169	0.293469
AAEL019902		0.958	-0.0619024	0.9667	0.0147084	0.285762	0.152032
AAEL006697		1.184	0.243669	0.637825	0.195299	0.285487	0.103045
AAEL008067		1.073	0.10165	0.970507	0.0130015	0.28542	0.0694315
AAEL013005		1.131	0.177599	0.909931	0.0409917	0.285284	0.026505
AAEL002288		0.953	-0.0694519	0.970507	0.0130015	0.285041	0.368648
AAEL010465		1.085	0.117695	0.95518	0.0199148	0.284092	0.0781462
AAEL005471		1.039	0.0551957	0.988157	0.00517403	0.284053	0.107466
AAEL004297		0.967	-0.0484122	0.973219	0.0117892	0.283699	0.0437925
AAEL014354		1.039	0.0551957	0.990024	0.00435444	0.283293	0.6213
AAEL000840		1.151	0.202888	0.734191	0.134191	0.282944	0.0354991
AAEL007442		1.043	0.0607392	0.988157	0.00517403	0.28278	0.0570716
AAEL007162		1.021	0.0299829	0.990222	0.00426759	0.281524	0.103574
AAEL010620		1.016	0.0229004	0.995064	0.00214908	0.281075	0.249379
AAEL001656		1.052	0.0731347	0.983738	0.00712065	0.280381	0.32699
AAEL025574		1.06	0.0840643	0.988157	0.00517403	0.280351	0.129944
AAEL002924		1.064	0.0894982	0.973219	0.0117892	0.280208	0.0244466
AAEL001478		1.04	0.0565835	0.988157	0.00517403	0.280091	0.560575
AAEL014961		0.979	-0.0306192	0.988157	0.00517403	0.279582	0.191201
AAEL010801		1.002	0.00288251	0.993384	0.00288272	0.27923	0.143696
AAEL013025		1.451	0.537048	0.210949	0.675823	0.278676	0.0382645
AAEL009018	CYP6CB1	1.454	0.540027	0.0236395	1.62636	0.278511	0.430929
AAEL004697		1.015	0.0214797	0.99518	0.00209839	0.277639	0.0294358
AAEL004118		0.963	-0.0543923	0.970507	0.0130015	0.277635	0.171273
AAEL017334		1.032	0.045443	0.995583	0.00192233	0.277139	0.44774
AAEL008144		0.925	-0.112475	0.918177	0.0370738	0.276883	0.169542
AAEL027088		0.924	-0.114035	0.948991	0.0227378	0.275362	0.126007
AAEL009669		1.117	0.159629	0.934607	0.029371	0.275222	0.285462
AAEL008756		0.93	-0.104697	0.95518	0.0199148	0.274458	0.44994
AAEL008027		1.25	0.321928	0.323967	0.489499	0.273738	0.0884801
AAEL003019		1.046	0.0648829	0.988157	0.00517403	0.273683	0.108956
AAEL011221		1.098	0.134878	0.962223	0.0167244	0.273598	0.167491
AAEL007465		1.144	0.194087	0.948991	0.0227378	0.273212	0.617362
AAEL027905		1.093	0.128293	0.947972	0.0232046	0.273204	0.0575207
AAEL000119		1.129	0.175045	0.846907	0.0721644	0.272856	0.23805
AAEL012690		1.224	0.291604	0.426957	0.369616	0.27255	0.0847355
AAEL011554		1.064	0.0894982	0.982651	0.00760079	0.271466	0.0297572
AAEL008452		1.128	0.173767	0.928166	0.0323745	0.271444	0.182201
AAEL001318		1.03	0.0426443	0.999991	3.76e-06	0.271062	0.698676
AAEL029008		1.103	0.141433	0.925084	0.0338187	0.270646	0.346074
AAEL002385		1.206	0.27023	0.627935	0.202085	0.269459	0.303403
AAEL004433		0.851	-0.232769	0.579689	0.236805	0.269224	0.152498
AAEL009326		1.182	0.24123	0.653928	0.18447	0.269066	0.0400841
AAEL013115		1.115	0.157044	0.914993	0.0385822	0.268509	0.276064
AAEL009893		1.233	0.302173	0.565339	0.247691	0.268239	0.066026
AAEL005470		0.951	-0.0724828	0.95919	0.0180955	0.268	0.447415
AAEL006576		0.951	-0.0724828	0.961271	0.017154	0.26778	0.462807
AAEL020378		0.923	-0.115597	0.946155	0.0240377	0.267752	0.109252
AAEL019795		1.01	0.0143553	0.990024	0.00435444	0.267716	0.0873749
AAEL025019		0.773	-0.37146	0.234381	0.630078	0.267357	0.71113
AAEL012522		1.03	0.0426443	0.995064	0.00214908	0.267285	0.627439
AAEL010794		0.801	-0.320126	0.392141	0.406557	0.267014	0.15439
AAEL009948		1.009	0.0129262	0.999991	3.76e-06	0.26672	0.0935715
AAEL010235		0.822	-0.28279	0.281853	0.549977	0.266653	0.936641
AAEL008365		1.019	0.0271541	0.994832	0.00225017	0.26651	0.329943
AAEL000460		0.843	-0.246395	0.477686	0.320858	0.2663	0.127225
AAEL025532		0.829	-0.270556	0.417703	0.379133	0.266016	0.699177
AAEL002593		1.202	0.265437	0.589906	0.229217	0.265959	0.433081
AAEL026069		1.087	0.120352	0.961271	0.017154	0.265663	0.125203
AAEL026466		0.986	-0.0203404	0.988157	0.00517403	0.265513	0.404133
AAEL003365		1.057	0.0799754	0.988157	0.00517403	0.265307	0.218044
AAEL004813		1.145	0.195348	0.817358	0.0875875	0.264129	0.248524
AAEL007603		1.419	0.504875	0.0346765	1.45997	0.263883	0.464019
AAEL010227		1.022	0.0313952	0.996994	0.00130767	0.263671	0.153641
AAEL001952		0.528	-0.92139	4.85e-08	7.31446	0.262707	0.155581
AAEL008045		0.709	-0.496142	0.0269449	1.56952	0.262558	0.760035
AAEL001935		0.928	-0.107803	0.948991	0.0227378	0.262544	0.111286
AAEL026458		1.005	0.0071955	0.996994	0.00130767	0.262371	0.662618
AAEL022979		1.048	0.0676387	0.988157	0.00517403	0.262362	0.29247
AAEL005739		1.4	0.485427	0.299059	0.524243	0.262145	0.226259
AAEL019771		0.962	-0.0558912	0.968943	0.0137019	0.261924	0.0945261
AAEL009123	CYP6Z6	1.074	0.102994	0.973219	0.0117892	0.260957	0.51067
AAEL007370		0.93	-0.104697	0.943223	0.0253855	0.259941	0.168703
AAEL005391		0.953	-0.0694519	0.963721	0.0160487	0.258309	0.0484041
AAEL020116		0.927	-0.109359	0.946155	0.0240377	0.258305	0.0966414
AAEL028635	CYP9J19	1.767	0.821302	7.25e-05	4.13954	0.258186	0.415024
AAEL017421		1.132	0.178874	0.90352	0.0440623	0.257152	0.0642661
AAEL014355		1.147	0.197865	0.919312	0.0365373	0.257004	0.524013
AAEL005830		1.103	0.141433	0.948991	0.0227378	0.256971	0.0505064
AAEL005946		0.778	-0.362158	0.197552	0.704318	0.256964	0.123529
AAEL008285		1.019	0.0271541	0.999991	3.76e-06	0.25688	0.596991
AAEL025929		1.181	0.240009	0.772888	0.111883	0.256438	0.30263
AAEL005197		1.039	0.0551957	0.988157	0.00517403	0.255986	0.128562
AAEL005911		0.995	-0.00723157	0.990024	0.00435444	0.2556	0.12866
AAEL007261		1.087	0.120352	0.95518	0.0199148	0.255496	0.204648
AAEL013884		1.293	0.370722	0.272936	0.563938	0.255076	0.149378
AAEL001205		1.031	0.0440443	0.995064	0.00214908	0.25401	0.113159
AAEL009124	CYP6N12	1.076	0.105678	0.963721	0.0160487	0.251479	0.658636
AAEL000786		1.195	0.257011	0.609328	0.215149	0.250423	0.373633
AAEL000214		1.128	0.173767	0.931284	0.0309177	0.248317	0.161801
AAEL019406		1.011	0.015783	0.999358	0.00027876	0.247127	0.0523329
AAEL019824		1.023	0.0328061	0.999991	3.76e-06	0.246884	0.059579
AAEL006450		0.951	-0.0724828	0.973219	0.0117892	0.246612	0.126796
AAEL004739		0.816	-0.293359	0.321693	0.492559	0.246507	0.305684
AAEL009174		1.233	0.302173	0.43476	0.361751	0.246259	0.23779
AAEL011355		1.109	0.149259	0.947972	0.0232046	0.246254	0.550883
AAEL006175		0.851	-0.232769	0.484891	0.314356	0.245831	0.242135
AAEL003409		0.879	-0.186065	0.642108	0.192392	0.245746	0.123987
AAEL012312		1.151	0.202888	0.817358	0.0875875	0.245677	0.142993
AAEL017566		0.927	-0.109359	0.95518	0.0199148	0.244688	0.078246
AAEL021736		1.064	0.0894982	0.973219	0.0117892	0.244115	0.0772533
AAEL003709		0.997	-0.00433459	0.993384	0.00288272	0.243886	0.197048
AAEL006551		1.281	0.35727	0.385559	0.413909	0.243761	0.195719
AAEL013877		1.073	0.10165	0.970507	0.0130015	0.242743	0.0559878
AAEL018103		1.141	0.190299	0.863558	0.0637087	0.242681	0.255478
AAEL009531		1.197	0.259423	0.598243	0.223122	0.242445	0.317659
AAEL014024		0.822	-0.28279	0.323794	0.489731	0.241684	0.466894
AAEL007128		0.848	-0.237864	0.572462	0.242253	0.241489	0.404073
AAEL009579		0.868	-0.204233	0.682001	0.166215	0.241374	0.0980651
AAEL001960	CYP12F5	1.111	0.151859	0.937831	0.0278754	0.240958	0.173412
AAEL000433		1.122	0.166073	0.946155	0.0240377	0.240866	0.438634
AAEL004425		1.011	0.015783	0.999991	3.76e-06	0.24057	0.167244
AAEL010653		1.085	0.117695	0.95518	0.0199148	0.23977	0.527688
AAEL003103		0.88	-0.184425	0.740991	0.130187	0.239189	0.0807091
AAEL027472		0.976	-0.0350469	0.982112	0.00783892	0.239	0.131925
AAEL003130		1.073	0.10165	0.973219	0.0117892	0.238365	0.0976784
AAEL008692		1.301	0.379621	0.258658	0.587273	0.238304	0.282957
AAEL010125		0.989	-0.0159576	0.988157	0.00517403	0.238184	0.475471
AAEL014492		0.941	-0.0877334	0.95518	0.0199148	0.238133	0.323197
AAEL013982		1.034	0.0482362	0.990218	0.00426925	0.237856	0.087526
AAEL026955		0.948	-0.077041	0.963568	0.0161176	0.237729	0.525921
AAEL007763		1.084	0.116365	0.961271	0.017154	0.237678	0.120451
AAEL012071		0.963	-0.0543923	0.973219	0.0117892	0.237648	0.102245
AAEL011413		0.718	-0.477944	0.174403	0.758446	0.23695	0.325728
AAEL017113		0.948	-0.077041	0.970507	0.0130015	0.236738	0.412037
AAEL002103		0.983	-0.0247367	0.983844	0.0070738	0.2365	0.184516
AAEL000636		1.13	0.176323	0.927556	0.0326598	0.236231	0.517826
AAEL013236		1.186	0.246104	0.59025	0.228964	0.236069	0.102245
AAEL024953		1.363	0.446786	0.167265	0.776596	0.23567	0.137943
AAEL005997		0.863	-0.212568	0.700023	0.154888	0.235564	0.106766
AAEL001218		1	0	0.999991	3.76e-06	0.235361	0.0919205
AAEL000164		1.083	0.115033	0.95518	0.0199148	0.234588	0.471738
AAEL008718		1.183	0.24245	0.880685	0.0551796	0.234522	0.127883
AAEL002818		1.077	0.107018	0.973219	0.0117892	0.234441	0.0870825
AAEL004127		1.009	0.0129262	0.990222	0.00426759	0.234274	0.445984
AAEL017290		0.948	-0.077041	0.95518	0.0199148	0.233786	0.177665
AAEL006188		1.172	0.228973	0.787536	0.10373	0.233361	0.118489
AAEL010146		0.776	-0.365871	0.146801	0.833271	0.233304	0.0861296
AAEL008789		0.827	-0.274041	0.384169	0.415478	0.232974	0.268312
AAEL004329		0.949	-0.07552	0.95518	0.0199148	0.232695	0.126874
AAEL000362		1.025	0.0356239	0.999991	3.76e-06	0.232638	0.614967
AAEL010368		0.992	-0.011588	0.988157	0.00517403	0.232632	0.178749
AAEL012860		1.281	0.35727	0.229441	0.639329	0.232304	0.412199
AAEL004414		1.005	0.0071955	0.988157	0.00517403	0.231905	0.417464
AAEL011898		1.144	0.194087	0.792864	0.100802	0.231822	0.297034
AAEL007431		0.979	-0.0306192	0.988157	0.00517403	0.231744	0.523185
AAEL004657		0.998	-0.00288828	0.988157	0.00517403	0.230855	0.161615
AAEL001020		1.022	0.0313952	0.990218	0.00426925	0.230566	0.275013
AAEL007439		1.049	0.0690147	0.988157	0.00517403	0.230351	0.109042
AAEL019604		1.067	0.0935602	0.975142	0.010932	0.230308	0.117808
AAEL013494		0.999	-0.00144342	0.991489	0.00371205	0.229996	0.463407
AAEL027567		1.083	0.115033	0.961221	0.017177	0.229148	0.198936
AAEL011979		0.881	-0.182786	0.699794	0.15503	0.228893	0.380768
AAEL001354		0.946	-0.0800879	0.956978	0.0190982	0.228259	0.195228
AAEL008126		0.924	-0.114035	0.928166	0.0323745	0.228002	0.152036
AAEL007033		0.946	-0.0800879	0.95518	0.0199148	0.22745	0.535274
AAEL006535		1.01	0.0143553	0.999991	3.76e-06	0.227282	0.544962
AAEL006420		0.997	-0.00433459	0.988157	0.00517403	0.227211	0.107997
AAEL012370		0.992	-0.011588	0.988157	0.00517403	0.2272	0.496068
AAEL017371		0.978	-0.0320936	0.983738	0.00712065	0.22712	0.237767
AAEL003416		0.861	-0.215915	0.610788	0.214109	0.226705	0.0942049
AAEL012134		1.139	0.187768	0.881581	0.054738	0.226608	0.0941202
AAEL023209		0.853	-0.229382	0.594442	0.225891	0.226313	0.256615
AAEL012674		0.92	-0.120294	0.914993	0.0385822	0.225464	0.509419
AAEL005928		0.972	-0.0409718	0.988157	0.00517403	0.225278	0.265125
AAEL012359		1.065	0.0908534	0.973219	0.0117892	0.224763	0.298827
AAEL026922		1.061	0.0854247	0.973219	0.0117892	0.224232	0.216995
AAEL009423		0.954	-0.0679388	0.973219	0.0117892	0.223662	0.181679
AAEL023393		0.976	-0.0350469	0.981611	0.0080607	0.223412	0.415379
AAEL008195		1.047	0.0662614	0.988157	0.00517403	0.223322	0.252026
AAEL007885		0.842	-0.248108	0.554747	0.255905	0.222697	0.252507
AAEL000091		1.007	0.0100637	0.988157	0.00517403	0.222465	0.135812
AAEL002048		1.051	0.0717627	0.982112	0.00783892	0.222346	0.189757
AAEL019651		1.141	0.190299	0.95518	0.0199148	0.22224	0.216744
AAEL005429		0.951	-0.0724828	0.956352	0.0193824	0.222193	0.213683
AAEL019513		0.986	-0.0203404	0.988157	0.00517403	0.221974	0.310928
AAEL023844		1.08	0.111031	0.95919	0.0180955	0.221902	0.556226
AAEL007944		0.971	-0.0424568	0.988157	0.00517403	0.221432	0.131673
AAEL000687		1.069	0.0962619	0.970507	0.0130015	0.221197	0.526562
AAEL010340		1.024	0.0342157	0.988776	0.00490215	0.220938	0.123916
AAEL000298		1.237	0.306845	0.424671	0.371948	0.2207	0.627201
AAEL004958		1.306	0.385155	0.370224	0.431535	0.220628	0.638881
AAEL009120	CYP6S3	0.84	-0.251539	0.585778	0.232267	0.220331	0.655076
AAEL002397		1.197	0.259423	0.665007	0.177174	0.21989	0.485936
AAEL008931		1.015	0.0214797	0.994832	0.00225017	0.219108	0.483654
AAEL024500		1.079	0.109695	0.95919	0.0180955	0.219011	0.233123
AAEL013783		1.001	0.00144197	0.99652	0.00151399	0.218648	0.202192
AAEL013818		1.103	0.141433	0.95518	0.0199148	0.218511	0.13811
AAEL004034		0.897	-0.15682	0.786129	0.104506	0.218492	0.203046
AAEL000064		1.015	0.0214797	0.999991	3.76e-06	0.218274	0.391258
AAEL001439		0.788	-0.343732	0.173013	0.76192	0.21788	0.297034
AAEL004137		0.882	-0.181149	0.817431	0.087549	0.217786	0.711057
AAEL027978		1.077	0.107018	0.96969	0.0133671	0.217755	0.398329
AAEL001104		1.02	0.0285692	0.999991	3.76e-06	0.217486	0.342509
AAEL020477		1.051	0.0717627	0.988157	0.00517403	0.217463	0.252572
AAEL003681		0.992	-0.011588	0.990024	0.00435444	0.217035	0.43208
AAEL014273		1.01	0.0143553	0.999991	3.76e-06	0.216735	0.141437
AAEL003180		0.909	-0.137648	0.925441	0.0336515	0.216355	0.134341
AAEL000227		0.935	-0.0969617	0.95518	0.0199148	0.216207	0.502112
AAEL010453		1.062	0.0867838	0.973219	0.0117892	0.216153	0.155604
AAEL026243		1.048	0.0676387	0.984594	0.00674262	0.215769	0.123185
AAEL008007		0.795	-0.330973	0.337609	0.471586	0.215244	0.570776
AAEL011216		1.114	0.155749	0.914993	0.0385822	0.214157	0.115873
AAEL012578		1.021	0.0299829	0.999991	3.76e-06	0.214115	0.383092
AAEL004417		0.944	-0.0831412	0.963568	0.0161176	0.213873	0.227675
AAEL014821		0.947	-0.0785637	0.96969	0.0133671	0.21347	0.381702
AAEL006181		1.145	0.195348	0.792864	0.100802	0.213125	0.30364
AAEL000370		1.133	0.180148	0.903852	0.0439027	0.213009	0.216995
AAEL001706		0.982	-0.0262051	0.988157	0.00517403	0.212776	0.300802
AAEL001202		1.018	0.0257376	0.999991	3.76e-06	0.211961	0.476029
AAEL009836		0.962	-0.0558912	0.963721	0.0160487	0.211481	0.676989
AAEL009501		0.911	-0.134477	0.90563	0.0430492	0.211473	0.31697
AAEL009914		1.108	0.147958	0.925441	0.0336515	0.210847	0.332346
AAEL009041		0.974	-0.0380063	0.973219	0.0117892	0.21026	0.298147
AAEL008553		0.747	-0.42082	0.218944	0.659667	0.210022	0.51942
AAEL014732		0.904	-0.145605	0.852556	0.0692771	0.209453	0.223685
AAEL007805		1.038	0.0538064	0.988157	0.00517403	0.209433	0.409579
AAEL001913		1.035	0.0496308	0.988157	0.00517403	0.209334	0.398329
AAEL010641		0.911	-0.134477	0.914206	0.0389562	0.209136	0.159101
AAEL006189		1.07	0.0976108	0.96969	0.0133671	0.209042	0.118413
AAEL014734		1.129	0.175045	0.914993	0.0385822	0.208355	0.33738
AAEL000667		0.97	-0.0439433	0.973219	0.0117892	0.208048	0.24871
AAEL008672		1.081	0.112367	0.963721	0.0160487	0.208012	0.258116
AAEL027326		1.025	0.0356239	0.999991	3.76e-06	0.207623	0.283339
AAEL007238		1.146	0.196607	0.918177	0.0370738	0.20761	0.558707
AAEL000028		1.037	0.0524159	0.988157	0.00517403	0.207579	0.385375
AAEL002148		1.089	0.123004	0.973219	0.0117892	0.20757	0.259163
AAEL012074		0.867	-0.205896	0.653928	0.18447	0.207513	0.387077
AAEL013279		1.139	0.187768	0.873987	0.0584949	0.20662	0.165529
AAEL014999		1.135	0.182692	0.79649	0.0988196	0.206608	0.151435
AAEL011233		1.117	0.159629	0.928809	0.0320735	0.20619	0.299027
AAEL010090		0.886	-0.174621	0.792864	0.100802	0.205453	0.339821
AAEL000839		1.043	0.0607392	0.988157	0.00517403	0.205286	0.199611
AAEL020259		0.996	-0.00578235	0.988157	0.00517403	0.204037	0.165547
AAEL002418		0.965	-0.0513992	0.973219	0.0117892	0.203831	0.461943
AAEL002337		1.1	0.137504	0.934607	0.029371	0.203593	0.396085
AAEL011832		0.989	-0.0159576	0.988157	0.00517403	0.202929	0.318151
AAEL014840		1.043	0.0607392	0.988157	0.00517403	0.202679	0.783483
AAEL001752		1	0	0.99652	0.00151399	0.202617	0.180231
AAEL008736		0.929	-0.106249	0.946155	0.0240377	0.202539	0.346477
AAEL002362		0.847	-0.239566	0.625117	0.204039	0.202293	0.273093
AAEL010508		1.038	0.0538064	0.988157	0.00517403	0.202252	0.280336
AAEL000330		0.882	-0.181149	0.772888	0.111883	0.202138	0.434712
AAEL013410		0.874	-0.194295	0.653671	0.184641	0.201974	0.273161
AAEL027527		1.119	0.16221	0.948991	0.0227378	0.201968	0.319973
AAEL013220		0.919	-0.121863	0.914993	0.0385822	0.201521	0.324031
AAEL005976		1.05	0.0703893	0.988157	0.00517403	0.201198	0.289396
AAEL001041		1.062	0.0867838	0.976645	0.0102631	0.200118	0.164941
AAEL002638	CYP9J6	1.104	0.14274	0.934773	0.0292941	0.200057	0.338859
AAEL005653		1.051	0.0717627	0.988157	0.00517403	0.199933	0.236327
AAEL005799		1.043	0.0607392	0.988157	0.00517403	0.199932	0.154986
AAEL001390		0.976	-0.0350469	0.988157	0.00517403	0.19988	0.67243
AAEL005216		1.091	0.125651	0.948991	0.0227378	0.199738	0.144017
AAEL003729		0.898	-0.155213	0.733058	0.134862	0.199604	0.453333
AAEL003345		1.036	0.051024	0.988157	0.00517403	0.199352	0.510726
AAEL005790		0.874	-0.194295	0.649361	0.187514	0.199118	0.407915
AAEL013713		1.106	0.145351	0.9667	0.0147084	0.19905	0.18739
AAEL009278		0.582	-0.780909	6.81e-05	4.16688	0.198895	0.449388
AAEL005218		1.064	0.0894982	0.973219	0.0117892	0.198593	0.475026
AAEL007547		1.016	0.0229004	0.995064	0.00214908	0.198291	0.315569
AAEL025979		1.101	0.138814	0.961271	0.017154	0.198104	0.288329
AAEL000642		1.099	0.136191	0.954545	0.0202038	0.197743	0.61578
AAEL015064		0.961	-0.0573917	0.973219	0.0117892	0.197101	0.227509
AAEL027479		1.161	0.215368	0.682001	0.166215	0.196495	0.24166
AAEL009275		1.033	0.0468403	0.988157	0.00517403	0.196353	0.26706
AAEL003917		0.891	-0.166503	0.785901	0.104632	0.196093	0.298315
AAEL013852		1.01	0.0143553	0.994832	0.00225017	0.195326	0.720163
AAEL000677		0.98	-0.0291463	0.983738	0.00712065	0.195228	0.334998
AAEL013211		1.07	0.0976108	0.96969	0.0133671	0.195203	0.203439
AAEL007329		1.037	0.0524159	0.993384	0.00288272	0.194732	0.182128
AAEL001516		1.11	0.15056	0.919312	0.0365373	0.194651	0.1698
AAEL004126		1.275	0.350497	0.271843	0.565682	0.193431	0.582262
AAEL007804		1.282	0.358396	0.394101	0.404392	0.193056	0.327452
AAEL001474		1.177	0.235114	0.698203	0.156018	0.192876	0.752117
AAEL005407		0.682	-0.552156	0.00646573	2.18938	0.192836	0.314811
AAEL006727		1.084	0.116365	0.95518	0.0199148	0.19235	0.159893
AAEL001427		1.432	0.518031	0.031491	1.50181	0.192024	0.633859
AAEL000659		1.316	0.396159	0.236316	0.626507	0.191575	0.249429
AAEL009846		1.291	0.368489	0.417703	0.379133	0.191557	0.283039
AAEL009055		1.151	0.202888	0.779557	0.108152	0.191046	0.548743
AAEL006433		0.997	-0.00433459	0.993447	0.00285516	0.190873	0.413004
AAEL009160		1.029	0.041243	0.990024	0.00435444	0.190869	0.16202
AAEL006867		1.178	0.23634	0.700023	0.154888	0.190662	0.1604
AAEL012830		1.072	0.100305	0.973219	0.0117892	0.190408	0.209865
AAEL009671		1.076	0.105678	0.970121	0.0131741	0.190219	0.452283
AAEL011156		0.749	-0.416962	0.106288	0.973514	0.190172	0.416867
AAEL009497		0.958	-0.0619024	0.961271	0.017154	0.190063	0.394324
AAEL012267		0.944	-0.0831412	0.963721	0.0160487	0.189508	0.342794
AAEL014831		0.849	-0.236164	0.681988	0.166224	0.189243	0.632133
AAEL001619		1.242	0.312665	0.409579	0.387662	0.189117	0.39244
AAEL021846		0.991	-0.013043	0.990024	0.00435444	0.188546	0.223933
AAEL023511		0.766	-0.384584	0.138839	0.857489	0.187715	0.363748
AAEL012419		1.136	0.183963	0.893875	0.0487231	0.187709	0.246673
AAEL003606		0.975	-0.0365259	0.988157	0.00517403	0.187599	0.344991
AAEL024141		1.03	0.0426443	0.996994	0.00130767	0.187583	0.34822
AAEL003601		1.007	0.0100637	0.9888	0.00489154	0.187537	0.912165
AAEL005882		1.105	0.144046	0.95518	0.0199148	0.187415	0.381589
AAEL013936		1.047	0.0662614	0.988157	0.00517403	0.187412	0.426175
AAEL011496		1.01	0.0143553	0.999991	3.76e-06	0.187176	0.556039
AAEL008406		1.152	0.204141	0.729633	0.136896	0.186323	0.340847
AAEL001183		0.915	-0.128156	0.929991	0.0315214	0.186019	0.495615
AAEL007824		1.278	0.353888	0.305793	0.514573	0.185773	0.567487
AAEL007126		0.797	-0.327348	0.261096	0.583201	0.18509	0.686986
AAEL005127		1.033	0.0468403	0.988157	0.00517403	0.18507	0.360894
AAEL027157		1.071	0.0989585	0.973219	0.0117892	0.18502	0.5067
AAEL005035		1.005	0.0071955	0.988157	0.00517403	0.184877	0.437675
AAEL011204		0.961	-0.0573917	0.965622	0.0151928	0.184329	0.21617
AAEL003518		0.969	-0.0454314	0.988157	0.00517403	0.1842	0.302309
AAEL000206		1.065	0.0908534	0.970507	0.0130015	0.184106	0.678007
AAEL014078		0.888	-0.171368	0.792864	0.100802	0.184086	0.462885
AAEL008291		1.024	0.0342157	0.988157	0.00517403	0.183766	0.239616
AAEL004351		1.062	0.0867838	0.973219	0.0117892	0.183616	0.23456
AAEL012549		1.062	0.0867838	0.979297	0.00908569	0.183576	0.35204
AAEL004308		1.142	0.191563	0.838345	0.0765774	0.183138	0.237942
AAEL000965		1.255	0.327687	0.53786	0.26933	0.18281	0.310423
AAEL015041		0.847	-0.239566	0.547799	0.261378	0.182739	0.30135
AAEL022844		1.082	0.1137	0.961271	0.017154	0.182203	0.236516
AAEL002779		1.101	0.138814	0.961271	0.017154	0.182027	0.380768
AAEL001887		0.893	-0.163268	0.868448	0.0612562	0.181867	0.360924
AAEL009398		1.057	0.0799754	0.982651	0.00760079	0.181647	0.381684
AAEL001405		1.228	0.296311	0.579261	0.237126	0.181621	0.295879
AAEL025807		1.018	0.0257376	0.995064	0.00214908	0.181203	0.363086
AAEL013116		0.873	-0.195946	0.625117	0.204039	0.180005	0.289396
AAEL005187		1.209	0.273814	0.495185	0.305233	0.179835	0.301638
AAEL023494		0.936	-0.0954196	0.948991	0.0227378	0.179343	0.457199
AAEL013092		1.106	0.145351	0.925084	0.0338187	0.17919	0.308291
AAEL011209		1.034	0.0482362	0.988157	0.00517403	0.179161	0.265125
AAEL005026		1.037	0.0524159	0.995064	0.00214908	0.177577	0.783492
AAEL013491		1.109	0.149259	0.946155	0.0240377	0.177401	0.484749
AAEL008582		0.749	-0.416962	0.0760912	1.11867	0.177315	0.342355
AAEL018687		0.878	-0.187707	0.642108	0.192392	0.177244	0.802758
AAEL000948		1.214	0.279768	0.516861	0.286626	0.177055	0.24166
AAEL019539		0.968	-0.046921	0.973219	0.0117892	0.177027	0.333061
AAEL010081		0.945	-0.0816138	0.961221	0.017177	0.176875	0.434983
AAEL009603		1.071	0.0989585	0.970121	0.0131741	0.176628	0.331411
AAEL024358		1.205	0.269033	0.564653	0.248219	0.176569	0.447993
AAEL004589		0.994	-0.00868224	0.988157	0.00517403	0.176423	0.258116
AAEL014797		1.099	0.136191	0.95518	0.0199148	0.176412	0.430155
AAEL008061		1.126	0.171207	0.869673	0.0606439	0.17622	0.413004
AAEL002296		0.757	-0.401635	0.0933721	1.02978	0.176159	0.389002
AAEL021232		1.072	0.100305	0.96969	0.0133671	0.176108	0.371622
AAEL006514		0.962	-0.0558912	0.970507	0.0130015	0.176106	0.305585
AAEL019641		0.961	-0.0573917	0.980433	0.00858199	0.175562	0.638841
AAEL012083		0.839	-0.253257	0.697175	0.156658	0.17477	0.265125
AAEL006547		1.087	0.120352	0.95518	0.0199148	0.174179	0.403175
AAEL014039		0.757	-0.401635	0.124681	0.904199	0.173872	0.392631
AAEL011744		0.799	-0.323733	0.547799	0.261378	0.173864	0.458789
AAEL020929		0.991	-0.013043	0.988157	0.00517403	0.173648	0.302921
AAEL004409		1.043	0.0607392	0.988157	0.00517403	0.173464	0.44774
AAEL026603		1.073	0.10165	0.970507	0.0130015	0.173295	0.73699
AAEL002463		1.078	0.108357	0.961271	0.017154	0.17328	0.322875
AAEL000077		1.022	0.0313952	0.990218	0.00426925	0.173165	0.380644
AAEL006367		1.059	0.0827026	0.973219	0.0117892	0.172917	0.427415
AAEL008232		1.142	0.191563	0.865702	0.0626315	0.172715	0.283221
AAEL004486		1.113	0.154454	0.925084	0.0338187	0.172655	0.570281
AAEL028021		1.11	0.15056	0.918177	0.0370738	0.171926	0.315846
AAEL013320		1.099	0.136191	0.95518	0.0199148	0.171655	0.56131
AAEL009899		1.074	0.102994	0.988157	0.00517403	0.171536	0.368527
AAEL010819		1.008	0.0114956	0.999991	3.76e-06	0.171416	0.361398
AAEL012897		1.075	0.104337	0.973219	0.0117892	0.171381	0.412237
AAEL003569		0.929	-0.106249	0.928166	0.0323745	0.171316	0.407189
AAEL000428		1.249	0.320773	0.361241	0.442203	0.171108	0.402954
AAEL007816	CYP4D23	0.95	-0.0740006	0.95518	0.0199148	0.170605	0.413004
AAEL002580		0.926	-0.110916	0.945683	0.0242546	0.170174	0.711904
AAEL010572		0.935	-0.0969617	0.946155	0.0240377	0.170151	0.567934
AAEL020485		1.007	0.0100637	0.999517	0.000209781	0.16971	0.336549
AAEL008588		1.353	0.436162	0.0654938	1.1838	0.169473	0.570806
AAEL009244		1.002	0.00288251	0.990218	0.00426925	0.169438	0.380768
AAEL012018		1.129	0.175045	0.85694	0.0670494	0.169159	0.309355
AAEL015593		0.963	-0.0543923	0.982112	0.00783892	0.16855	0.296261
AAEL001641		1.088	0.121679	0.961271	0.017154	0.168311	0.516242
AAEL007041		1.008	0.0114956	0.999991	3.76e-06	0.168264	0.569299
AAEL028056		0.91	-0.136062	0.914993	0.0385822	0.168243	0.467857
AAEL013335		0.874	-0.194295	0.669257	0.174407	0.168049	0.663227
AAEL011536		1.022	0.0313952	0.988157	0.00517403	0.167979	0.32388
AAEL001132		1.043	0.0607392	0.988157	0.00517403	0.167921	0.310423
AAEL004829		0.78	-0.358454	0.163096	0.787556	0.167702	0.414331
AAEL005258		1.168	0.22404	0.698203	0.156018	0.16711	0.447861
AAEL012161		1.045	0.0635029	0.988157	0.00517403	0.166957	0.301638
AAEL012886		1.182	0.24123	0.660807	0.179925	0.166831	0.699586
AAEL014262		1.305	0.38405	0.299059	0.524243	0.166456	0.380644
AAEL009274		0.999	-0.00144342	0.988157	0.00517403	0.166301	0.265125
AAEL003624		0.909	-0.137648	0.892184	0.0495457	0.165763	0.33384
AAEL010900		1.005	0.0071955	0.999991	3.76e-06	0.165552	0.259059
AAEL001245		1.178	0.23634	0.6145	0.211478	0.165446	0.37028
AAEL002077		1.125	0.169925	0.93398	0.0296625	0.164993	0.285596
AAEL019935		1.257	0.329985	0.594607	0.22577	0.164899	0.442969
AAEL002411		1.05	0.0703893	0.988157	0.00517403	0.164407	0.316298
AAEL005508		0.788	-0.343732	0.18779	0.726329	0.164174	0.444211
AAEL006224		0.993	-0.0101344	0.990024	0.00435444	0.16411	0.388878
AAEL001853		0.958	-0.0619024	0.972875	0.0119431	0.163709	0.312295
AAEL021532		0.823	-0.281036	0.425735	0.37086	0.163637	0.676612
AAEL004287		1.029	0.041243	0.988157	0.00517403	0.163596	0.292902
AAEL014836		0.862	-0.21424	0.565985	0.247195	0.163126	0.464019
AAEL013828		0.829	-0.270556	0.466693	0.330969	0.162921	0.362894
AAEL006611		1.02	0.0285692	0.995064	0.00214908	0.162449	0.334025
AAEL000044		1.075	0.104337	0.963721	0.0160487	0.1623	0.761789
AAEL003801		0.875	-0.192645	0.703834	0.15253	0.16226	0.2836
AAEL003530		1.059	0.0827026	0.987126	0.00562754	0.161679	0.743535
AAEL010602		0.965	-0.0513992	0.983738	0.00712065	0.161437	0.422646
AAEL014379		1.189	0.249749	0.583957	0.233619	0.161134	0.338499
AAEL006150		1.144	0.194087	0.892118	0.0495779	0.161129	0.396085
AAEL015271		0.964	-0.0528949	0.970507	0.0130015	0.161104	0.345389
AAEL006355		1.162	0.21661	0.894902	0.0482246	0.160979	0.709461
AAEL005204		0.925	-0.112475	0.948991	0.0227378	0.160732	0.485535
AAEL023576		0.852	-0.231075	0.572462	0.242253	0.160492	0.590975
AAEL012437		1.036	0.051024	0.988157	0.00517403	0.160465	0.438634
AAEL000915		1.014	0.0200577	0.999991	3.76e-06	0.159998	0.577231
AAEL008700		1.174	0.231432	0.652967	0.185109	0.15986	0.451463
AAEL001570		1.102	0.140124	0.934773	0.0292941	0.159732	0.412199
AAEL000930		0.995	-0.00723157	0.994313	0.00247692	0.159327	0.289519
AAEL005341		1.006	0.0086303	0.999991	3.76e-06	0.158561	0.442508
AAEL017508		0.769	-0.378944	0.130972	0.882822	0.15843	0.495033
AAEL020450		0.528	-0.92139	2.97e-07	6.52769	0.157426	0.58977
AAEL008389		0.999	-0.00144342	0.993384	0.00288272	0.15695	0.31301
AAEL000179		0.895	-0.16004	0.882273	0.0543972	0.156523	0.399511
AAEL013119		0.857	-0.222633	0.589906	0.229217	0.156418	0.427132
AAEL002978		0.958	-0.0619024	0.973219	0.0117892	0.156188	0.352192
AAEL025570		1.034	0.0482362	0.990218	0.00426925	0.155591	0.348831
AAEL018270		1.116	0.158337	0.918177	0.0370738	0.155567	0.400793
AAEL019656		0.958	-0.0619024	0.973219	0.0117892	0.155403	0.346154
AAEL008394		0.811	-0.302226	0.376976	0.423687	0.155335	0.61578
AAEL005311		1.149	0.200379	0.756301	0.121305	0.15532	0.439788
AAEL013964		0.799	-0.323733	0.361241	0.442203	0.155302	0.582543
AAEL022867		1.107	0.146655	0.948991	0.0227378	0.155237	0.348831
AAEL005208		1.16	0.214125	0.730518	0.136369	0.155115	0.48641
AAEL011340		0.937	-0.093879	0.928166	0.0323745	0.155093	0.352476
AAEL018710		1.136	0.183963	0.846907	0.0721644	0.154526	0.320264
AAEL009371		1.093	0.128293	0.948991	0.0227378	0.154479	0.407909
AAEL013989		1.011	0.015783	0.995064	0.00214908	0.154319	0.470829
AAEL014393		1.129	0.175045	0.846907	0.0721644	0.154195	0.431292
AAEL019599		1.167	0.222805	0.686946	0.163078	0.153992	0.427132
AAEL003243		0.874	-0.194295	0.64929	0.187561	0.153581	0.399519
AAEL002019		0.968	-0.046921	0.973219	0.0117892	0.153433	0.625802
AAEL013466		1.113	0.154454	0.914993	0.0385822	0.153332	0.536947
AAEL028239		1.02	0.0285692	0.993384	0.00288272	0.152858	0.351491
AAEL008878		1.108	0.147958	0.95518	0.0199148	0.152554	0.360951
AAEL002906		1.112	0.153157	0.937831	0.0278754	0.152423	0.372321
AAEL009257		0.758	-0.39973	0.0947214	1.02355	0.151887	0.56143
AAEL010847		0.86	-0.217591	0.612293	0.213041	0.151877	0.44774
AAEL011465		1.021	0.0299829	0.990218	0.00426925	0.151792	0.504316
AAEL023753		1.212	0.27739	0.495185	0.305233	0.151676	0.664285
AAEL012317		0.777	-0.364013	0.130972	0.882822	0.151634	0.530897
AAEL004467		0.987	-0.018878	0.988157	0.00517403	0.151487	0.329738
AAEL013314		1.041	0.0579701	0.988157	0.00517403	0.151462	0.362577
AAEL028119		1.05	0.0703893	0.988157	0.00517403	0.151417	0.589278
AAEL001080		1.082	0.1137	0.95518	0.0199148	0.151212	0.751523
AAEL000178		1.173	0.230203	0.686559	0.163322	0.150599	0.524013
AAEL010610		1.065	0.0908534	0.973219	0.0117892	0.150592	0.411591
AAEL000941		0.763	-0.390245	0.163335	0.786921	0.150293	0.577517
AAEL006958		0.947	-0.0785637	0.961271	0.017154	0.150242	0.405702
AAEL004120		1.191	0.252173	0.642108	0.192392	0.149944	0.660726
AAEL001171		1.208	0.27262	0.491223	0.308721	0.149802	0.389947
AAEL001840		0.913	-0.131313	0.914993	0.0385822	0.149604	0.629777
AAEL008777		1.111	0.151859	0.95518	0.0199148	0.149593	0.542428
AAEL021746		1.085	0.117695	0.963721	0.0160487	0.149156	0.334715
AAEL005368		0.995	-0.00723157	0.990218	0.00426925	0.1489	0.386586
AAEL008458		1.231	0.299831	0.397057	0.401147	0.148749	0.73699
AAEL008921		0.976	-0.0350469	0.973219	0.0117892	0.148737	0.382541
AAEL001103		1.109	0.149259	0.95518	0.0199148	0.148713	0.452743
AAEL011150		1.117	0.159629	0.918177	0.0370738	0.148336	0.463675
AAEL021386		0.92	-0.120294	0.946155	0.0240377	0.148218	0.383112
AAEL008377		1.103	0.141433	0.963721	0.0160487	0.148122	0.589963
AAEL025460		0.897	-0.15682	0.78606	0.104544	0.147813	0.339821
AAEL001623		1.075	0.104337	0.962223	0.0167244	0.14779	0.368527
AAEL002783		0.836	-0.258425	0.458562	0.338602	0.147542	0.492696
AAEL007066		1.203	0.266637	0.664657	0.177402	0.147424	0.399072
AAEL021145		1.153	0.205393	0.90563	0.0430492	0.14731	0.410762
AAEL017164		1.005	0.0071955	0.999991	3.76e-06	0.147113	0.387454
AAEL007309		1.036	0.051024	0.988157	0.00517403	0.147107	0.582262
AAEL003758		1.23	0.298658	0.540066	0.267553	0.146939	0.422449
AAEL012266	CYP4C38	1.057	0.0799754	0.983263	0.00733015	0.146873	0.469574
AAEL010569		1.08	0.111031	0.973219	0.0117892	0.146728	0.517822
AAEL010506		1.149	0.200379	0.821462	0.0854124	0.146395	0.432663
AAEL009961		0.767	-0.382702	0.157693	0.802188	0.146219	0.824049
AAEL013176		1.089	0.123004	0.961271	0.017154	0.146185	0.467352
AAEL027323		0.92	-0.120294	0.952772	0.021011	0.145802	0.594233
AAEL002775		1.008	0.0114956	0.990024	0.00435444	0.145752	0.80447
AAEL013252		1.352	0.435095	0.117503	0.929952	0.145569	0.478053
AAEL006526		1.123	0.167358	0.934607	0.029371	0.145376	0.732034
AAEL027164		0.875	-0.192645	0.838345	0.0765774	0.145137	0.413875
AAEL012832		0.87	-0.200913	0.633692	0.198122	0.14505	0.792858
AAEL006966		1.239	0.309176	0.425735	0.37086	0.144962	0.576612
AAEL019650		1.449	0.535058	0.0314325	1.50262	0.144567	0.692244
AAEL022169		0.831	-0.26708	0.392141	0.406557	0.144301	0.763441
AAEL012234		1.031	0.0440443	0.990024	0.00435444	0.144208	0.360414
AAEL015455		0.916	-0.12658	0.849797	0.0706848	0.143756	0.409556
AAEL003991		0.964	-0.0528949	0.973219	0.0117892	0.143626	0.479707
AAEL012924		0.832	-0.265345	0.433265	0.363246	0.142928	0.601411
AAEL014252		0.733	-0.448115	0.122401	0.912215	0.142822	0.463501
AAEL004278		1.053	0.0745054	0.988157	0.00517403	0.142695	0.741075
AAEL003076		1.027	0.0384362	0.995064	0.00214908	0.142446	0.538674
AAEL023497		0.935	-0.0969617	0.948991	0.0227378	0.142391	0.432679
AAEL009431		0.901	-0.150401	0.867143	0.0619092	0.142278	0.49023
AAEL013888		0.934	-0.0985055	0.95518	0.0199148	0.142188	0.39558
AAEL006240		1.147	0.197865	0.928166	0.0323745	0.142088	0.575258
AAEL009657		1.121	0.164786	0.925441	0.0336515	0.141884	0.633859
AAEL013985		1.087	0.120352	0.95518	0.0199148	0.141818	0.434299
AAEL001607		0.976	-0.0350469	0.988157	0.00517403	0.141495	0.722051
AAEL000674		1.292	0.369606	0.193271	0.713833	0.141285	0.409929
AAEL013521		1.031	0.0440443	0.996994	0.00130767	0.141049	0.3924
AAEL001261		1.198	0.260628	0.673751	0.171501	0.141035	0.72178
AAEL013628		3.467	1.79369	1.49e-14	13.8272	0.14078	0.52922
AAEL001185		1.026	0.0370307	0.993384	0.00288272	0.140752	0.552967
AAEL009467		1.11	0.15056	0.946155	0.0240377	0.140751	0.463672
AAEL012456		1.144	0.194087	0.853939	0.0685729	0.140609	0.380728
AAEL009547		1.123	0.167358	0.946155	0.0240377	0.140577	0.461908
AAEL013739		0.946	-0.0800879	0.95518	0.0199148	0.14019	0.518437
AAEL019410		0.912	-0.132894	0.918177	0.0370738	0.140043	0.39244
AAEL001397		1.278	0.353888	0.300903	0.521574	0.139995	0.482265
AAEL019580		1.015	0.0214797	0.999991	3.76e-06	0.1395	0.407915
AAEL004435		0.974	-0.0380063	0.988157	0.00517403	0.139441	0.403217
AAEL010430		1.072	0.100305	0.961271	0.017154	0.139351	0.502225
AAEL013078		1.152	0.204141	0.760118	0.119119	0.13927	0.558439
AAEL014311		0.911	-0.134477	0.818295	0.0870902	0.139	0.475115
AAEL008945		0.939	-0.0908029	0.946155	0.0240377	0.138972	0.598689
AAEL012964		0.951	-0.0724828	0.973219	0.0117892	0.138654	0.403813
AAEL007895		1.588	0.667211	0.00151172	2.82053	0.138589	0.459969
AAEL011463	CYP302A1	1.09	0.124328	0.973219	0.0117892	0.138469	0.806452
AAEL000810		1.156	0.209141	0.715849	0.145179	0.138031	0.688883
AAEL026104		1.121	0.164786	0.885279	0.0529199	0.137623	0.480437
AAEL009017		0.987	-0.018878	0.988157	0.00517403	0.137559	0.580771
AAEL005405		1.045	0.0635029	0.988157	0.00517403	0.137544	0.48061
AAEL012518		1.033	0.0468403	0.993447	0.00285516	0.137497	0.808294
AAEL012387		0.974	-0.0380063	0.973219	0.0117892	0.13746	0.444866
AAEL004102		0.995	-0.00723157	0.988157	0.00517403	0.137456	0.470829
AAEL009863		1.01	0.0143553	0.999991	3.76e-06	0.137443	0.536947
AAEL010504		1.12	0.163499	0.925441	0.0336515	0.137113	0.445038
AAEL003443		1.036	0.051024	0.988157	0.00517403	0.137009	0.442087
AAEL019937		0.895	-0.16004	0.838345	0.0765774	0.136962	0.400852
AAEL004415		1.007	0.0100637	0.993998	0.00261453	0.136876	0.412199
AAEL011102		1.054	0.0758749	0.988157	0.00517403	0.136611	0.552328
AAEL006744		0.983	-0.0247367	0.988157	0.00517403	0.136354	0.380921
AAEL014201		0.722	-0.469929	0.128705	0.890403	0.136342	0.504166
AAEL005001		1.043	0.0607392	0.988157	0.00517403	0.13603	0.583829
AAEL006880		0.981	-0.027675	0.988157	0.00517403	0.136006	0.428105
AAEL002155		0.981	-0.027675	0.988157	0.00517403	0.135956	0.415879
AAEL007656		1.01	0.0143553	0.999991	3.76e-06	0.135582	0.671488
AAEL004430		0.906	-0.142417	0.881778	0.0546407	0.135422	0.583138
AAEL012195		0.97	-0.0439433	0.988157	0.00517403	0.135363	0.492912
AAEL006271		1.115	0.157044	0.928166	0.0323745	0.135087	0.493525
AAEL007355		0.91	-0.136062	0.817431	0.087549	0.134918	0.570776
AAEL002179		0.914	-0.129734	0.925441	0.0336515	0.1349	0.552967
AAEL011873		1.12	0.163499	0.928166	0.0323745	0.134828	0.552967
AAEL006071		1.02	0.0285692	0.999517	0.000209781	0.13461	0.478401
AAEL006984	CYP6AG5	0.941	-0.0877334	0.95518	0.0199148	0.134176	0.797501
AAEL015450		0.911	-0.134477	0.925441	0.0336515	0.134128	0.684293
AAEL013990		1.038	0.0538064	0.990024	0.00435444	0.134117	0.763441
AAEL014031		0.863	-0.212568	0.642108	0.192392	0.134106	0.448876
AAEL001247		0.95	-0.0740006	0.95518	0.0199148	0.134099	0.493565
AAEL005354		1.12	0.163499	0.95518	0.0199148	0.13406	0.531484
AAEL009625		1.057	0.0799754	0.982932	0.00747651	0.133998	0.562006
AAEL004709		0.912	-0.132894	0.946155	0.0240377	0.133769	0.412796
AAEL001919		1.175	0.232661	0.637234	0.195701	0.133688	0.427579
AAEL018320		1.166	0.221568	0.786129	0.104506	0.133646	0.63947
AAEL008136		1.025	0.0356239	0.990024	0.00435444	0.13354	0.745043
AAEL007687		0.892	-0.164884	0.792864	0.100802	0.133465	0.750985
AAEL012475		1.26	0.333424	0.55326	0.257071	0.133205	0.598689
AAEL020987		1.024	0.0342157	0.999991	3.76e-06	0.132609	0.720937
AAEL017419		1.34	0.422233	0.0792444	1.10103	0.132362	0.448847
AAEL007077		0.835	-0.260152	0.700023	0.154888	0.132232	0.690813
AAEL001385		0.926	-0.110916	0.944215	0.0249293	0.132194	0.484749
AAEL005897		0.946	-0.0800879	0.96969	0.0133671	0.132098	0.460187
AAEL012103		1.101	0.138814	0.95518	0.0199148	0.131917	0.769388
AAEL002629		1.197	0.259423	0.557183	0.254002	0.13183	0.472675
AAEL009026		1.126	0.171207	0.927556	0.0326598	0.131789	0.422646
AAEL004554		0.791	-0.33825	0.182264	0.7393	0.131691	0.457476
AAEL010276		0.927	-0.109359	0.95518	0.0199148	0.131541	0.626535
AAEL002501		1.006	0.0086303	0.990222	0.00426759	0.131504	0.403332
AAEL024669		1.202	0.265437	0.602821	0.219812	0.131086	0.722515
AAEL004935		1.08	0.111031	0.95919	0.0180955	0.130588	0.836885
AAEL011379		0.933	-0.100051	0.937831	0.0278754	0.130568	0.577436
AAEL006978		0.98	-0.0291463	0.988157	0.00517403	0.13048	0.71204
AAEL006542		0.941	-0.0877334	0.954515	0.0202173	0.129393	0.706732
AAEL008174		1.008	0.0114956	0.999991	3.76e-06	0.129185	0.646202
AAEL001484		0.874	-0.194295	0.700023	0.154888	0.129042	0.428618
AAEL005305		1.002	0.00288251	0.988157	0.00517403	0.128689	0.469068
AAEL007601		1.142	0.191563	0.908172	0.0418321	0.1282	0.818391
AAEL009677		1.059	0.0827026	0.973219	0.0117892	0.127938	0.512922
AAEL003995		1.044	0.0621217	0.988157	0.00517403	0.127883	0.603864
AAEL001159		1.263	0.336855	0.335488	0.474323	0.127844	0.625765
AAEL019637		1.266	0.340277	0.329104	0.482666	0.127762	0.771691
AAEL023365		0.955	-0.0664274	0.961271	0.017154	0.127753	0.596991
AAEL011606		0.976	-0.0350469	0.988157	0.00517403	0.127742	0.543511
AAEL005410		0.819	-0.288065	0.491223	0.308721	0.127441	0.686994
AAEL004273		0.842	-0.248108	0.545723	0.263028	0.127214	0.818985
AAEL005651		1.1	0.137504	0.973219	0.0117892	0.127087	0.550217
AAEL008857		1.05	0.0703893	0.988157	0.00517403	0.126754	0.544131
AAEL011949		0.939	-0.0908029	0.95518	0.0199148	0.126611	0.50213
AAEL009839		1.094	0.129613	0.946155	0.0240377	0.126388	0.491391
AAEL006769		1.027	0.0384362	0.993384	0.00288272	0.125636	0.572356
AAEL008574		0.973	-0.0394883	0.973219	0.0117892	0.125612	0.524013
AAEL003957		0.906	-0.142417	0.838345	0.0765774	0.125611	0.412037
AAEL009151		1.106	0.145351	0.948991	0.0227378	0.12506	0.572897
AAEL012835		1.069	0.0962619	0.970121	0.0131741	0.125019	0.445821
AAEL022076		1.137	0.185232	0.935802	0.0288159	0.125017	0.725128
AAEL007366		1.105	0.144046	0.93398	0.0296625	0.124695	0.596991
AAEL005312		1.196	0.258217	0.744535	0.128115	0.12469	0.470829
AAEL004733		1.187	0.24732	0.618158	0.208901	0.124669	0.481022
AAEL005526		0.877	-0.189351	0.700909	0.154338	0.124162	0.544288
AAEL010151	CYP6N16	1.049	0.0690147	0.988157	0.00517403	0.124103	0.58265
AAEL008303		0.978	-0.0320936	0.988157	0.00517403	0.124096	0.521808
AAEL001401		1.034	0.0482362	0.988157	0.00517403	0.124055	0.620982
AAEL009833		0.795	-0.330973	0.183808	0.735637	0.123963	0.615561
AAEL004247		0.88	-0.184425	0.760602	0.118842	0.123812	0.598689
AAEL006463		0.848	-0.237864	0.700023	0.154888	0.123565	0.658129
AAEL025223		1.106	0.145351	0.930457	0.0313037	0.123252	0.502208
AAEL008569		0.977	-0.0335695	0.988157	0.00517403	0.123199	0.587341
AAEL012094		1.001	0.00144197	0.995276	0.00205629	0.123195	0.545604
AAEL004694		0.97	-0.0439433	0.973219	0.0117892	0.123163	0.539488
AAEL007298		1.279	0.355016	0.295209	0.529871	0.122994	0.609364
AAEL008462		1.054	0.0758749	0.988157	0.00517403	0.122884	0.448428
AAEL019621		1.051	0.0717627	0.988157	0.00517403	0.122337	0.659059
AAEL013032		1.236	0.305679	0.642108	0.192392	0.122016	0.749726
AAEL004936		1.275	0.350497	0.298893	0.524484	0.12199	0.502641
AAEL010154	CYP4AR2	0.93	-0.104697	0.928166	0.0323745	0.12193	0.768992
AAEL010219		1.102	0.140124	0.934607	0.029371	0.121147	0.790255
AAEL001852		0.802	-0.318326	0.281853	0.549977	0.120893	0.555117
AAEL013866		1.244	0.314986	0.458727	0.338446	0.1208	0.504166
AAEL003428		0.973	-0.0394883	0.983738	0.00712065	0.120794	0.664797
AAEL025380		1.16	0.214125	0.748103	0.126038	0.120625	0.67243
AAEL005738		1.079	0.109695	0.961271	0.017154	0.120506	0.779845
AAEL003293		0.91	-0.136062	0.925441	0.0336515	0.119382	0.511608
AAEL004913		1.156	0.209141	0.893901	0.0487105	0.119293	0.484448
AAEL010728		0.785	-0.349235	0.427275	0.369293	0.119216	0.582182
AAEL027034		0.793	-0.334607	0.182041	0.73983	0.118973	0.538871
AAEL019503		1.058	0.0813396	0.988157	0.00517403	0.118879	0.578018
AAEL009955		1.047	0.0662614	0.988157	0.00517403	0.118794	0.687215
AAEL012430		1.079	0.109695	0.973219	0.0117892	0.118772	0.806097
AAEL003055		1.007	0.0100637	0.999991	3.76e-06	0.118748	0.540729
AAEL013052		0.988	-0.0174171	0.988157	0.00517403	0.118661	0.479839
AAEL005929		0.959	-0.0603973	0.973219	0.0117892	0.118238	0.554504
AAEL024447		1.068	0.0949116	0.983738	0.00712065	0.117921	0.620199
AAEL008770		1.103	0.141433	0.93398	0.0296625	0.117513	0.547639
AAEL001838		0.888	-0.171368	0.728072	0.137825	0.117427	0.605847
AAEL005432		1.122	0.166073	0.922905	0.0348432	0.117411	0.533501
AAEL010783		1.044	0.0621217	0.988157	0.00517403	0.117397	0.559844
AAEL002329		0.93	-0.104697	0.947972	0.0232046	0.117355	0.565074
AAEL017082		1.117	0.159629	0.914993	0.0385822	0.11721	0.55782
AAEL007696		1.01	0.0143553	0.989188	0.00472111	0.117084	0.514753
AAEL011709		0.986	-0.0203404	0.988157	0.00517403	0.117008	0.603504
AAEL007768		0.929	-0.106249	0.961221	0.017177	0.116958	0.774556
AAEL005092		1.047	0.0662614	0.988157	0.00517403	0.116948	0.489515
AAEL000461		1.098	0.134878	0.962223	0.0167244	0.116769	0.525921
AAEL009059		1.044	0.0621217	0.988157	0.00517403	0.116604	0.737019
AAEL002812		1.061	0.0854247	0.973219	0.0117892	0.116562	0.647143
AAEL020992		1.066	0.0922074	0.973219	0.0117892	0.116537	0.632845
AAEL011082		0.842	-0.248108	0.516861	0.286626	0.116527	0.680897
AAEL004974		1.025	0.0356239	0.999991	3.76e-06	0.116442	0.63945
AAEL006876		1.133	0.180148	0.905272	0.043221	0.116323	0.578018
AAEL001204		0.991	-0.013043	0.988157	0.00517403	0.116029	0.504316
AAEL012856		0.965	-0.0513992	0.970507	0.0130015	0.115857	0.809475
AAEL009201		0.953	-0.0694519	0.963721	0.0160487	0.115796	0.629777
AAEL006322		0.984	-0.0232698	0.988157	0.00517403	0.115598	0.506247
AAEL001007		1.068	0.0949116	0.984152	0.00693767	0.115414	0.521808
AAEL014526		0.737	-0.440263	0.116026	0.935444	0.115183	0.653079
AAEL019727		1.165	0.22033	0.846907	0.0721644	0.114936	0.731326
AAEL011746		0.966	-0.0499049	0.973219	0.0117892	0.114871	0.57064
AAEL005211		1.072	0.100305	0.988157	0.00517403	0.114761	0.577169
AAEL007469		0.974	-0.0380063	0.987126	0.00562754	0.114744	0.541892
AAEL014965		1.17	0.226509	0.730518	0.136369	0.114742	0.564065
AAEL006309		0.914	-0.129734	0.891989	0.0496407	0.114742	0.572713
AAEL001511		1.11	0.15056	0.973219	0.0117892	0.114721	0.665392
AAEL000010		1.03	0.0426443	0.993384	0.00288272	0.114283	0.785608
AAEL026825		0.953	-0.0694519	0.973219	0.0117892	0.113887	0.676989
AAEL002813		0.724	-0.465938	0.0328359	1.48365	0.113603	0.600511
AAEL013994		1.132	0.178874	0.927556	0.0326598	0.113267	0.65807
AAEL006434		1.066	0.0922074	0.988157	0.00517403	0.113221	0.743535
AAEL000271		0.933	-0.100051	0.95518	0.0199148	0.112964	0.730608
AAEL000208		0.956	-0.0649175	0.973219	0.0117892	0.112754	0.630625
AAEL009838		0.986	-0.0203404	0.988157	0.00517403	0.11255	0.654588
AAEL008431		1.194	0.255803	0.512456	0.290343	0.112435	0.6573
AAEL001827		0.989	-0.0159576	0.988157	0.00517403	0.112062	0.603504
AAEL005728		0.995	-0.00723157	0.990674	0.00406944	0.111967	0.5121
AAEL011134		0.74	-0.434403	0.183808	0.735637	0.111801	0.731752
AAEL010379		0.909	-0.137648	0.914993	0.0385822	0.111583	0.737019
AAEL007409		0.976	-0.0350469	0.983738	0.00712065	0.11147	0.73699
AAEL000024		1.028	0.0398403	0.990218	0.00426925	0.111397	0.76736
AAEL012284		1.106	0.145351	0.95518	0.0199148	0.111253	0.712789
AAEL006860		0.601	-0.734563	0.000464813	3.33272	0.111096	0.776612
AAEL005947		1.133	0.180148	0.869629	0.0606661	0.110931	0.58977
AAEL012347		0.947	-0.0785637	0.95518	0.0199148	0.110835	0.579959
AAEL001101		1.101	0.138814	0.948991	0.0227378	0.110669	0.586962
AAEL027580		1.003	0.00432161	0.993384	0.00288272	0.110528	0.599292
AAEL021728		1.01	0.0143553	0.999991	3.76e-06	0.1103	0.665201
AAEL009691		0.909	-0.137648	0.85767	0.0666797	0.110264	0.638634
AAEL025268		1.204	0.267835	0.554698	0.255944	0.110106	0.582224
AAEL007414		0.717	-0.479955	0.0166189	1.7794	0.110052	0.684293
AAEL009852		1.094	0.129613	0.969135	0.0136158	0.110013	0.792051
AAEL006022		1.115	0.157044	0.95518	0.0199148	0.109651	0.705799
AAEL024592		1.347	0.42975	0.163335	0.786921	0.109277	0.858578
AAEL008823		1.058	0.0813396	0.988157	0.00517403	0.108989	0.686994
AAEL019424		1.267	0.341417	0.334167	0.476036	0.108772	0.594397
AAEL000934		1.076	0.105678	0.970507	0.0130015	0.108346	0.617049
AAEL002772		0.952	-0.0709665	0.972424	0.0121442	0.108192	0.760788
AAEL017212		0.931	-0.103147	0.927556	0.0326598	0.108024	0.644751
AAEL011048		0.859	-0.21927	0.556641	0.254425	0.108021	0.590317
AAEL011442		1.077	0.107018	0.973219	0.0117892	0.107737	0.755398
AAEL007322		0.933	-0.100051	0.95518	0.0199148	0.10755	0.590536
AAEL014972		1.083	0.115033	0.961271	0.017154	0.107489	0.795809
AAEL002764		0.832	-0.265345	0.40527	0.392256	0.107405	0.556039
AAEL010704		1.009	0.0129262	0.999991	3.76e-06	0.10733	0.541517
AAEL010765		1.107	0.146655	0.947972	0.0232046	0.1073	0.631072
AAEL010248		0.973	-0.0394883	0.973219	0.0117892	0.107258	0.684801
AAEL006002		0.978	-0.0320936	0.988157	0.00517403	0.107034	0.597556
AAEL009466		1.003	0.00432161	0.994832	0.00225017	0.106784	0.742904
AAEL007947		0.987	-0.018878	0.988157	0.00517403	0.106741	0.609364
AAEL006890		0.97	-0.0439433	0.988157	0.00517403	0.106385	0.557738
AAEL007289		0.889	-0.169745	0.84951	0.0708313	0.106356	0.577436
AAEL009402		1.107	0.146655	0.95518	0.0199148	0.106323	0.832581
AAEL014059		1.066	0.0922074	0.973219	0.0117892	0.106155	0.548923
AAEL015199		1.01	0.0143553	0.999991	3.76e-06	0.105926	0.638841
AAEL003202		1.109	0.149259	0.95518	0.0199148	0.105749	0.879383
AAEL007790		0.965	-0.0513992	0.973219	0.0117892	0.105699	0.821394
AAEL007282		1.014	0.0200577	0.999991	3.76e-06	0.105558	0.60576
AAEL013746		1.01	0.0143553	0.999991	3.76e-06	0.105459	0.586579
AAEL001916		1.432	0.518031	0.0166189	1.7794	0.105441	0.547639
AAEL000752		1.021	0.0299829	0.990218	0.00426925	0.105103	0.574618
AAEL003911		0.968	-0.046921	0.982651	0.00760079	0.10494	0.55552
AAEL000084		1.002	0.00288251	0.988157	0.00517403	0.104839	0.550217
AAEL006642		0.9	-0.152003	0.792864	0.100802	0.104747	0.636027
AAEL004269		1.132	0.178874	0.838345	0.0765774	0.104663	0.738924
AAEL005054		0.947	-0.0785637	0.95518	0.0199148	0.10455	0.732583
AAEL018326		1.015	0.0214797	0.999991	3.76e-06	0.104485	0.701166
AAEL009142		1.064	0.0894982	0.973219	0.0117892	0.104455	0.556226
AAEL017132		1.18	0.238787	0.772471	0.112118	0.104378	0.764432
AAEL007807	CYP4D38	1.016	0.0229004	0.999991	3.76e-06	0.104359	0.814558
AAEL013528		1.012	0.0172093	0.999991	3.76e-06	0.10431	0.703796
AAEL011468		0.928	-0.107803	0.95518	0.0199148	0.104286	0.769379
AAEL007029		1.097	0.133564	0.948991	0.0227378	0.104114	0.596744
AAEL020823		1.028	0.0398403	0.988157	0.00517403	0.103972	0.747782
AAEL017042		1.181	0.240009	0.64456	0.190736	0.103748	0.686994
AAEL014071		0.855	-0.226004	0.504264	0.297342	0.103744	0.571403
AAEL005190		0.863	-0.212568	0.626754	0.202903	0.103491	0.73699
AAEL008485		0.93	-0.104697	0.95518	0.0199148	0.1031	0.784925
AAEL021950		1.179	0.237564	0.625117	0.204039	0.102893	0.65977
AAEL019925		1.001	0.00144197	0.988776	0.00490215	0.102863	0.650378
AAEL009887		0.945	-0.0816138	0.95919	0.0180955	0.102646	0.626591
AAEL012686		1.088	0.121679	0.961271	0.017154	0.102604	0.665925
AAEL004086		0.957	-0.0634092	0.973219	0.0117892	0.102409	0.767233
AAEL021176		0.858	-0.22095	0.557322	0.253893	0.102328	0.658636
AAEL001277		0.819	-0.288065	0.392141	0.406557	0.102309	0.632845
AAEL007821		1.061	0.0854247	0.973219	0.0117892	0.102117	0.738628
AAEL012446		1.107	0.146655	0.933735	0.0297765	0.101985	0.652468
AAEL010373		1.029	0.041243	0.988776	0.00490215	0.101776	0.591282
AAEL002207		0.99	-0.0144996	0.988157	0.00517403	0.101728	0.655076
AAEL000483		0.842	-0.248108	0.71619	0.144971	0.101259	0.717152
AAEL011658		1.056	0.0786098	0.973219	0.0117892	0.101193	0.744623
AAEL010012		1.05	0.0703893	0.988157	0.00517403	0.101193	0.57064
AAEL007494		1.009	0.0129262	0.999991	3.76e-06	0.101045	0.683981
AAEL014863		1.042	0.0593553	0.988157	0.00517403	0.10092	0.586579
AAEL001971		1.272	0.347099	0.554747	0.255905	0.100536	0.727147
AAEL011090		0.998	-0.00288828	0.995064	0.00214908	0.100311	0.631072
AAEL007881		0.959	-0.0603973	0.965775	0.0151241	0.0999445	0.620199
AAEL022661		1.113	0.154454	0.918177	0.0370738	0.0998283	0.642504
AAEL014053		0.976	-0.0350469	0.987126	0.00562754	0.0997046	0.637418
AAEL010891		1.066	0.0922074	0.973219	0.0117892	0.0996459	0.815967
AAEL018178		1.034	0.0482362	0.993384	0.00288272	0.0995148	0.694072
AAEL005185		1.045	0.0635029	0.988157	0.00517403	0.0994265	0.666193
AAEL002036		1.198	0.260628	0.618158	0.208901	0.0993201	0.664285
AAEL026946		0.824	-0.279284	0.425735	0.37086	0.0990664	0.624825
AAEL007103		1.022	0.0313952	0.993384	0.00288272	0.0990311	0.836502
AAEL002023		1.283	0.359521	0.284277	0.546258	0.0988936	0.734451
AAEL010483		0.972	-0.0409718	0.983738	0.00712065	0.0988747	0.580771
AAEL004496		0.875	-0.192645	0.756275	0.12132	0.0987782	0.718257
AAEL008419		1.108	0.147958	0.925441	0.0336515	0.0987454	0.665392
AAEL000200		1.341	0.423309	0.148037	0.829629	0.0986169	0.801624
AAEL000111		0.965	-0.0513992	0.974824	0.0110737	0.098296	0.663807
AAEL003109		1.029	0.041243	0.994313	0.00247692	0.0981705	0.596991
AAEL012861		1.179	0.237564	0.892184	0.0495457	0.0980606	0.623645
AAEL011019		1.197	0.259423	0.653928	0.18447	0.097917	0.59161
AAEL011155		0.88	-0.184425	0.728633	0.137491	0.097893	0.714262
AAEL002306		1.252	0.324235	0.550599	0.259165	0.0977783	0.661732
AAEL006937		1.046	0.0648829	0.988157	0.00517403	0.0977288	0.671147
AAEL004791		1.178	0.23634	0.920331	0.0360559	0.0976571	0.684293
AAEL008811		0.96	-0.0588937	0.963721	0.0160487	0.0975207	0.755793
AAEL009125	CYP6M10	0.966	-0.0499049	0.973219	0.0117892	0.0970713	0.75205
AAEL008849		0.894	-0.161653	0.843907	0.0737052	0.0970185	0.638678
AAEL003938		1.065	0.0908534	0.988157	0.00517403	0.0970019	0.615182
AAEL019951		1.089	0.123004	0.952772	0.021011	0.0966862	0.652603
AAEL010932		1.031	0.0440443	0.990218	0.00426925	0.0966671	0.638841
AAEL022750		0.995	-0.00723157	0.988157	0.00517403	0.0964425	0.626408
AAEL013404		0.852	-0.231075	0.572462	0.242253	0.0964382	0.813229
AAEL006480		1.021	0.0299829	0.994313	0.00247692	0.0960605	0.638678
AAEL002996		1.019	0.0271541	0.995064	0.00214908	0.0960273	0.769388
AAEL007945		1.146	0.196607	0.846907	0.0721644	0.0958873	0.604279
AAEL019465		1.053	0.0745054	0.988157	0.00517403	0.0951483	0.838376
AAEL003396		1.105	0.144046	0.948991	0.0227378	0.0950522	0.810035
AAEL008125		1.095	0.130931	0.961271	0.017154	0.0948725	0.881219
AAEL022282		0.737	-0.440263	0.0553469	1.25691	0.0946978	0.64507
AAEL002658		1.031	0.0440443	0.999991	3.76e-06	0.0946704	0.832224
AAEL005165		0.974	-0.0380063	0.988157	0.00517403	0.0944297	0.583532
AAEL023159		1.003	0.00432161	0.99237	0.00332637	0.0943068	0.711904
AAEL003503		1.107	0.146655	0.946267	0.0239863	0.0941531	0.60153
AAEL001505		0.999	-0.00144342	0.990222	0.00426759	0.0939914	0.726516
AAEL001615		1.144	0.194087	0.786275	0.104426	0.0937266	0.663807
AAEL002183		0.996	-0.00578235	0.993384	0.00288272	0.0936105	0.732589
AAEL003670		1.019	0.0271541	0.999991	3.76e-06	0.0934473	0.642504
AAEL002184		1.028	0.0398403	0.988776	0.00490215	0.0932463	0.665252
AAEL003989		1.023	0.0328061	0.990222	0.00426759	0.0931507	0.697066
AAEL019700		1.064	0.0894982	0.973219	0.0117892	0.092918	0.625276
AAEL027694		1.169	0.225275	0.845005	0.0731406	0.0928572	0.711904
AAEL005336		0.88	-0.184425	0.785901	0.104632	0.0926905	0.747782
AAEL004427		1.051	0.0717627	0.988157	0.00517403	0.0926007	0.671305
AAEL005991		0.69	-0.535332	0.00930511	2.03128	0.0925877	0.64621
AAEL009086		0.908	-0.139236	0.90929	0.0412976	0.0924531	0.866527
AAEL004436		1.124	0.168642	0.892184	0.0495457	0.0924211	0.623816
AAEL012503		1.107	0.146655	0.929991	0.0315214	0.0923249	0.629674
AAEL002347		1.121	0.164786	0.934607	0.029371	0.092278	0.73699
AAEL000933		0.973	-0.0394883	0.983263	0.00733015	0.0922473	0.868751
AAEL000383		1.011	0.015783	0.999991	3.76e-06	0.0921105	0.809246
AAEL003964		0.92	-0.120294	0.893875	0.0487231	0.0919646	0.740595
AAEL009195		1.132	0.178874	0.918177	0.0370738	0.0916309	0.812255
AAEL004981		1	0	0.990222	0.00426759	0.0912207	0.650378
AAEL001293		1.097	0.133564	0.947477	0.0234311	0.0909897	0.782772
AAEL013484		1.22	0.286881	0.659588	0.180727	0.0907413	0.728703
AAEL000143		0.877	-0.189351	0.717712	0.14405	0.0907001	0.739086
AAEL003184		0.985	-0.0218044	0.988157	0.00517403	0.0906785	0.803362
AAEL007697		1.217	0.283329	0.495185	0.305233	0.0899888	0.676989
AAEL002833		0.998	-0.00288828	0.99145	0.00372922	0.0898443	0.76834
AAEL008643		0.92	-0.120294	0.941636	0.0261171	0.0896326	0.681553
AAEL018102		0.712	-0.490051	0.0152792	1.8159	0.0896165	0.828502
AAEL001352		0.756	-0.403542	0.167265	0.776596	0.0895558	0.652603
AAEL002848		0.836	-0.258425	0.669359	0.174341	0.0894313	0.847324
AAEL007100		1.09	0.124328	0.95518	0.0199148	0.0892202	0.728703
AAEL012443		1.25	0.321928	0.379676	0.420587	0.0891737	0.9102
AAEL013103		0.965	-0.0513992	0.972988	0.0118926	0.0890598	0.722601
AAEL010798		0.897	-0.15682	0.750566	0.124611	0.0890401	0.642504
AAEL003907		1.111	0.151859	0.95518	0.0199148	0.0887081	0.682899
AAEL004176		1.069	0.0962619	0.970507	0.0130015	0.0882298	0.6341
AAEL017512		1.023	0.0328061	0.994313	0.00247692	0.0878834	0.668246
AAEL009589		0.816	-0.293359	0.369974	0.431828	0.087861	0.839601
AAEL017030		0.837	-0.2567	0.47323	0.324927	0.0878462	0.684293
AAEL006117		0.722	-0.469929	0.0490138	1.30968	0.0876049	0.71113
AAEL002349		1.063	0.0881416	0.973219	0.0117892	0.0875222	0.70484
AAEL007383		0.907	-0.140826	0.843907	0.0737052	0.0874366	0.631072
AAEL000706		0.967	-0.0484122	0.982112	0.00783892	0.0868316	0.663206
AAEL012272		1.04	0.0565835	0.988157	0.00517403	0.0867925	0.66174
AAEL025249		0.901	-0.150401	0.85694	0.0670494	0.0866036	0.694072
AAEL005064		1.433	0.519039	0.0301825	1.52024	0.0864005	0.752486
AAEL019956		0.954	-0.0679388	0.963621	0.0160937	0.0861806	0.763441
AAEL011982		1.055	0.077243	0.979297	0.00908569	0.0859197	0.760371
AAEL019843		1.016	0.0229004	0.995276	0.00205629	0.0854873	0.661812
AAEL017302		1.02	0.0285692	0.995064	0.00214908	0.0854467	0.761789
AAEL019672		0.864	-0.210897	0.813063	0.0898761	0.0853115	0.661526
AAEL004559		1.062	0.0867838	0.973219	0.0117892	0.0851187	0.650827
AAEL011937		1.205	0.269033	0.663986	0.177841	0.0849714	0.867476
AAEL007765		1.035	0.0496308	0.988157	0.00517403	0.0848923	0.668309
AAEL010486		1.059	0.0827026	0.987126	0.00562754	0.0848058	0.680808
AAEL001699		1.064	0.0894982	0.988157	0.00517403	0.084381	0.785176
AAEL005271		0.966	-0.0499049	0.973219	0.0117892	0.0840206	0.694072
AAEL010032		1.125	0.169925	0.918177	0.0370738	0.0837463	0.760741
AAEL000471		1.085	0.117695	0.965775	0.0151241	0.0837184	0.815662
AAEL013721		1.155	0.207893	0.786129	0.104506	0.0837118	0.759879
AAEL012658		1.073	0.10165	0.962223	0.0167244	0.0835444	0.671115
AAEL001769		0.905	-0.14401	0.897935	0.0467549	0.0834741	0.714413
AAEL008124		0.823	-0.281036	0.425735	0.37086	0.0834431	0.757057
AAEL019731		0.959	-0.0603973	0.973219	0.0117892	0.082982	0.728703
AAEL011641		1.132	0.178874	0.902285	0.0446563	0.0828697	0.720955
AAEL006139		0.799	-0.323733	0.167265	0.776596	0.0828619	0.760371
AAEL012014		0.916	-0.12658	0.898472	0.0464956	0.0826953	0.908746
AAEL004586		0.962	-0.0558912	0.963721	0.0160487	0.0824801	0.660726
AAEL025391		0.943	-0.0846703	0.962223	0.0167244	0.0824049	0.763441
AAEL007760		1.007	0.0100637	0.999991	3.76e-06	0.08236	0.728703
AAEL001238		0.983	-0.0247367	0.988157	0.00517403	0.0822785	0.699177
AAEL004227		0.961	-0.0573917	0.973219	0.0117892	0.082167	0.698973
AAEL003600		0.95	-0.0740006	0.96969	0.0133671	0.081884	0.98341
AAEL011870		1.599	0.67717	0.00116651	2.93311	0.0818561	0.683507
AAEL003213		0.953	-0.0694519	0.970507	0.0130015	0.0818208	0.859338
AAEL003697		0.983	-0.0247367	0.988157	0.00517403	0.0815257	0.824929
AAEL003970		0.976	-0.0350469	0.988157	0.00517403	0.0813635	0.769494
AAEL018354		1.185	0.244887	0.688596	0.162036	0.0813007	0.703796
AAEL005903		0.983	-0.0247367	0.988157	0.00517403	0.0812375	0.801004
AAEL001835		1.156	0.209141	0.919312	0.0365373	0.0811975	0.868448
AAEL006102		0.81	-0.304006	0.409579	0.387662	0.0810243	0.861628
AAEL021862		1.242	0.312665	0.354315	0.450611	0.0809053	0.829955
AAEL011814		0.782	-0.354759	0.291925	0.534729	0.0808152	0.710182
AAEL006033		0.786	-0.347399	0.162043	0.79037	0.0807173	0.732583
AAEL009232		0.954	-0.0679388	0.973219	0.0117892	0.0805826	0.803479
AAEL005263		0.934	-0.0985055	0.947477	0.0234311	0.0804864	0.740595
AAEL010756		0.955	-0.0664274	0.961271	0.017154	0.0803832	0.700705
AAEL001211		1.502	0.586885	0.120792	0.91796	0.0802357	0.712777
AAEL008157		1.085	0.117695	0.95518	0.0199148	0.0799799	0.838376
AAEL004517		0.934	-0.0985055	0.947477	0.0234311	0.0799646	0.784761
AAEL013729		1.011	0.015783	0.99145	0.00372922	0.0795826	0.792998
AAEL006091		0.952	-0.0709665	0.970121	0.0131741	0.0793263	0.675223
AAEL019474		1.284	0.360645	0.330932	0.480261	0.0792867	0.665201
AAEL019895		0.974	-0.0380063	0.988157	0.00517403	0.0791648	0.735795
AAEL005579		1.073	0.10165	0.963721	0.0160487	0.0790913	0.728703
AAEL020476		1.017	0.0243197	0.999991	3.76e-06	0.0789856	0.759546
AAEL006964		1.031	0.0440443	0.988157	0.00517403	0.0788749	0.753804
AAEL011052		1.057	0.0799754	0.977912	0.00970044	0.0785465	0.76834
AAEL007423		0.858	-0.22095	0.64456	0.190736	0.0785132	0.821394
AAEL027361		1.042	0.0593553	0.988157	0.00517403	0.0782916	0.849849
AAEL007532		1.057	0.0799754	0.982112	0.00783892	0.0781824	0.825753
AAEL019986		0.939	-0.0908029	0.95518	0.0199148	0.0778992	0.762827
AAEL008610		1.022	0.0313952	0.999991	3.76e-06	0.0778553	0.833392
AAEL012395		0.822	-0.28279	0.612249	0.213072	0.0778432	0.792295
AAEL000194		1.08	0.111031	0.961271	0.017154	0.0778104	0.723178
AAEL025017		0.963	-0.0543923	0.970507	0.0130015	0.0777915	0.761009
AAEL004320		1.111	0.151859	0.916168	0.0380251	0.077772	0.740958
AAEL026928		0.962	-0.0558912	0.973219	0.0117892	0.0776624	0.787174
AAEL001416		1.077	0.107018	0.961271	0.017154	0.0776336	0.703313
AAEL004221		1.097	0.133564	0.95518	0.0199148	0.077291	0.720955
AAEL017251		1.247	0.318461	0.458727	0.338446	0.0771047	0.718895
AAEL006915		0.727	-0.459973	0.0330547	1.48077	0.0770066	0.741468
AAEL003344		0.748	-0.41889	0.0960495	1.0175	0.076875	0.793605
AAEL017451		1.091	0.125651	0.95518	0.0199148	0.0768258	0.724114
AAEL013171		1.184	0.243669	0.688611	0.162026	0.0767227	0.826621
AAEL000679		1.127	0.172488	0.850641	0.0702539	0.0765557	0.794316
AAEL019778		0.936	-0.0954196	0.955032	0.0199819	0.0764295	0.7957
AAEL012962		1.186	0.246104	0.786485	0.10431	0.0764185	0.757754
AAEL001198		0.945	-0.0816138	0.961271	0.017154	0.0759791	0.829875
AAEL008073		1.42	0.505891	0.040324	1.39444	0.075889	0.745426
AAEL026817		1.104	0.14274	0.963149	0.0163064	0.0758075	0.754505
AAEL000213		1.024	0.0342157	0.999991	3.76e-06	0.0752377	0.867476
AAEL000981		0.962	-0.0558912	0.973219	0.0117892	0.0750979	0.726363
AAEL014943		0.924	-0.114035	0.918177	0.0370738	0.0748209	0.703538
AAEL026602		0.878	-0.187707	0.642108	0.192392	0.0745982	0.84983
AAEL003497		1.212	0.27739	0.51878	0.285017	0.0742578	0.745043
AAEL008478		1.158	0.211635	0.756301	0.121305	0.0740717	0.783483
AAEL006239		0.88	-0.184425	0.672439	0.172347	0.0740231	0.766817
AAEL025049		1.012	0.0172093	0.999991	3.76e-06	0.0739848	0.719828
AAEL009653		0.805	-0.312939	0.350343	0.455506	0.0736834	0.737982
AAEL007139		0.852	-0.231075	0.58037	0.236295	0.073658	0.847526
AAEL002426		1.111	0.151859	0.943223	0.0253855	0.0736242	0.749272
AAEL009117	CYP6M5	0.987	-0.018878	0.988157	0.00517403	0.0735924	0.866527
AAEL012095		1.109	0.149259	0.946155	0.0240377	0.073387	0.726355
AAEL011006		1.096	0.132248	0.963342	0.0162194	0.0732916	0.738264
AAEL008814		1.157	0.210389	0.754866	0.12213	0.0730537	0.76834
AAEL006717		0.821	-0.284546	0.446213	0.350458	0.0730395	0.780838
AAEL003961		1.115	0.157044	0.914993	0.0385822	0.0729266	0.860349
AAEL006843		0.988	-0.0174171	0.988157	0.00517403	0.0726445	0.766083
AAEL012841		1.017	0.0243197	0.997898	0.000913832	0.0724969	0.75597
AAEL005659		1.077	0.107018	0.961271	0.017154	0.072013	0.798598
AAEL013353		0.926	-0.110916	0.95518	0.0199148	0.07198	0.729963
AAEL005655		1.166	0.221568	0.78186	0.106871	0.0719464	0.737019
AAEL015255		0.92	-0.120294	0.914993	0.0385822	0.0718922	0.755793
AAEL000467		0.925	-0.112475	0.918177	0.0370738	0.0718029	0.792051
AAEL004592		1.275	0.350497	0.461671	0.335668	0.0717986	0.785278
AAEL010505		0.962	-0.0558912	0.979297	0.00908569	0.0716895	0.771143
AAEL012918		0.992	-0.011588	0.988157	0.00517403	0.0716238	0.718484
AAEL014161		1.154	0.206643	0.754536	0.12232	0.0715802	0.727147
AAEL007160		0.954	-0.0679388	0.970507	0.0130015	0.0713477	0.716601
AAEL010815		1.036	0.051024	0.99145	0.00372922	0.0713016	0.753546
AAEL010864		0.873	-0.195946	0.669257	0.174407	0.0712303	0.857913
AAEL004300		1.185	0.244887	0.700023	0.154888	0.0711804	0.746446
AAEL008674		1	0	0.993384	0.00288272	0.0710179	0.769379
AAEL009894		0.975	-0.0365259	0.988157	0.00517403	0.0708523	0.763441
AAEL012743		1.057	0.0799754	0.979297	0.00908569	0.0707736	0.827921
AAEL007803		1.108	0.147958	0.95518	0.0199148	0.0707644	0.823393
AAEL014064		0.922	-0.117161	0.93398	0.0296625	0.0706292	0.740595
AAEL001061		0.974	-0.0380063	0.986325	0.00597988	0.0705174	0.745043
AAEL003046		1.006	0.0086303	0.990222	0.00426759	0.0702242	0.774574
AAEL013394		0.987	-0.018878	0.988157	0.00517403	0.0701066	0.767233
AAEL014564		1.173	0.230203	0.644663	0.190667	0.0698309	0.746695
AAEL005666		1.159	0.212881	0.750062	0.124903	0.0698281	0.792295
AAEL021417		1.045	0.0635029	0.988157	0.00517403	0.0697559	0.79326
AAEL012579		1.019	0.0271541	0.995064	0.00214908	0.0696063	0.757123
AAEL013795		1.014	0.0200577	0.994313	0.00247692	0.0694574	0.799016
AAEL027779		0.668	-0.58208	0.0112402	1.94923	0.0694486	0.861308
AAEL004284		0.555	-0.84944	9.67e-07	6.01456	0.0693414	0.801834
AAEL008738		0.809	-0.305788	0.282665	0.548728	0.0692396	0.727147
AAEL012016		0.961	-0.0573917	0.973219	0.0117892	0.0691393	0.741407
AAEL012154		0.969	-0.0454314	0.979297	0.00908569	0.069013	0.783492
AAEL006646		1.027	0.0384362	0.990024	0.00435444	0.0689107	0.761134
AAEL009192		0.864	-0.210897	0.645386	0.19018	0.0689044	0.858671
AAEL024618		1.275	0.350497	0.460593	0.336682	0.0689025	0.755054
AAEL000622		0.934	-0.0985055	0.947972	0.0232046	0.0688885	0.728703
AAEL013272		1.048	0.0676387	0.988157	0.00517403	0.068644	0.826621
AAEL002158		1.021	0.0299829	0.999991	3.76e-06	0.0684165	0.795689
AAEL010018		1.057	0.0799754	0.976009	0.0105463	0.0683817	0.773483
AAEL008687		1.063	0.0881416	0.973219	0.0117892	0.068164	0.778629
AAEL013813		1.452	0.538041	0.131757	0.880226	0.0679268	0.769388
AAEL001798		1.055	0.077243	0.982112	0.00783892	0.0678861	0.736719
AAEL019690		1.098	0.134878	0.95919	0.0180955	0.0678476	0.828502
AAEL013969		1.285	0.361768	0.263599	0.579056	0.0678056	0.815692
AAEL006390		0.908	-0.139236	0.846907	0.0721644	0.0677738	0.801834
AAEL002953		1.088	0.121679	0.973218	0.01179	0.0676774	0.838588
AAEL007883		1.099	0.136191	0.946155	0.0240377	0.0675815	0.759936
AAEL002737		0.705	-0.504305	0.0286749	1.5425	0.0674881	0.851407
AAEL015275		0.797	-0.327348	0.230231	0.637836	0.0673242	0.812399
AAEL001232		1.297	0.375178	0.403296	0.394376	0.0672876	0.868805
AAEL004699		0.924	-0.114035	0.918177	0.0370738	0.0672108	0.793546
AAEL006169		1.043	0.0607392	0.988157	0.00517403	0.0672002	0.827469
AAEL005918		0.798	-0.325539	0.254783	0.59383	0.067168	0.811988
AAEL005861		1.108	0.147958	0.937831	0.0278754	0.0670908	0.759668
AAEL020371		0.938	-0.0923402	0.95518	0.0199148	0.0666844	0.92206
AAEL007392		1.042	0.0593553	0.988157	0.00517403	0.0666271	0.765547
AAEL004043		0.997	-0.00433459	0.991462	0.00372374	0.0664598	0.860349
AAEL026736		1.249	0.320773	0.425735	0.37086	0.0662281	0.822374
AAEL003415		1.019	0.0271541	0.999991	3.76e-06	0.0661392	0.773018
AAEL010777		1.068	0.0949116	0.970507	0.0130015	0.0661077	0.763209
AAEL008425		1.122	0.166073	0.914993	0.0385822	0.0660951	0.836502
AAEL021288		1.047	0.0662614	0.988157	0.00517403	0.0659432	0.818391
AAEL009105		1.116	0.158337	0.914993	0.0385822	0.0658697	0.781352
AAEL015118		1.057	0.0799754	0.988157	0.00517403	0.0657255	0.833997
AAEL006674		0.961	-0.0573917	0.973219	0.0117892	0.0656718	0.880454
AAEL001586		1.087	0.120352	0.961271	0.017154	0.0655613	0.823099
AAEL007854		1.053	0.0745054	0.988157	0.00517403	0.0648154	0.806097
AAEL010698		1.096	0.132248	0.95518	0.0199148	0.064765	0.751567
AAEL009678		1.072	0.100305	0.973219	0.0117892	0.0643046	0.791841
AAEL023219		0.979	-0.0306192	0.988157	0.00517403	0.0638599	0.760371
AAEL000219		0.983	-0.0247367	0.988157	0.00517403	0.063362	0.811082
AAEL013863		1.198	0.260628	0.625117	0.204039	0.0631583	0.7649
AAEL009177		0.957	-0.0634092	0.95518	0.0199148	0.0629146	0.792998
AAEL014345		1.08	0.111031	0.970121	0.0131741	0.062763	0.766083
AAEL011693		1.119	0.16221	0.914993	0.0385822	0.0624325	0.792454
AAEL002825		0.766	-0.384584	0.212469	0.672705	0.0622892	0.7807
AAEL000836		0.955	-0.0664274	0.965775	0.0151241	0.0622055	0.858264
AAEL011905		1.018	0.0257376	0.999991	3.76e-06	0.0621827	0.771691
AAEL002879		1.058	0.0813396	0.988157	0.00517403	0.0621057	0.797501
AAEL004163		1.044	0.0621217	0.988157	0.00517403	0.0619981	0.901439
AAEL005203		1.033	0.0468403	0.999991	3.76e-06	0.0619006	0.88901
AAEL009372		1.148	0.199123	0.918177	0.0370738	0.0616622	0.765547
AAEL012025		0.876	-0.190997	0.733058	0.134862	0.0616037	0.794231
AAEL003246		1.226	0.293959	0.413997	0.383002	0.061535	0.806097
AAEL008356		1.012	0.0172093	0.999991	3.76e-06	0.0613583	0.781974
AAEL018182		1.025	0.0356239	0.990222	0.00426759	0.0613463	0.769388
AAEL005213		1	0	0.995064	0.00214908	0.0612791	0.813229
AAEL000722		0.773	-0.37146	0.11728	0.930774	0.0610271	0.923129
AAEL013790		0.852	-0.231075	0.605494	0.21789	0.0609501	0.832924
AAEL027821		1.119	0.16221	0.952772	0.021011	0.0609085	0.772462
AAEL005163		1.123	0.167358	0.860957	0.0650185	0.0608007	0.815967
AAEL007290		1.183	0.24245	0.903163	0.0442337	0.0607855	0.788705
AAEL005386		1.031	0.0440443	0.999991	3.76e-06	0.060727	0.939369
AAEL010402		1.076	0.105678	0.961271	0.017154	0.0606503	0.764432
AAEL010102		1.013	0.0186342	0.991489	0.00371205	0.0605683	0.878639
AAEL022219		1.023	0.0328061	0.999991	3.76e-06	0.060541	0.815692
AAEL010051		1.014	0.0200577	0.993384	0.00288272	0.0605178	0.769481
AAEL009101		1.09	0.124328	0.954545	0.0202038	0.0604054	0.817542
AAEL009224		0.952	-0.0709665	0.96969	0.0133671	0.0602607	0.804976
AAEL013541		0.993	-0.0101344	0.988157	0.00517403	0.0601441	0.775296
AAEL005536		1.04	0.0565835	0.988776	0.00490215	0.0601023	0.804976
AAEL025091		0.904	-0.145605	0.818009	0.0872421	0.0599928	0.793605
AAEL007011		1.039	0.0551957	0.988157	0.00517403	0.0599555	0.775296
AAEL003154		0.963	-0.0543923	0.976839	0.010177	0.0599462	0.897181
AAEL024147		1.028	0.0398403	0.999991	3.76e-06	0.0597852	0.7799
AAEL013875		1.727	0.788268	0.00138989	2.85702	0.0596644	0.789937
AAEL004804		1.167	0.222805	0.908172	0.0418321	0.0596344	0.883484
AAEL003873		0.745	-0.424688	0.0617844	1.20912	0.0595988	0.871039
AAEL001865		0.82	-0.286304	0.340337	0.46809	0.0595819	0.795809
AAEL006416		1.039	0.0551957	0.990218	0.00426925	0.0594683	0.809323
AAEL019977		1.099	0.136191	0.95518	0.0199148	0.059259	0.833392
AAEL012875		1.087	0.120352	0.961271	0.017154	0.0590685	0.791097
AAEL002615		1.146	0.196607	0.843796	0.0737626	0.0587151	0.86197
AAEL005524		0.979	-0.0306192	0.983738	0.00712065	0.0586268	0.835535
AAEL013530		1.057	0.0799754	0.974225	0.0113406	0.0586084	0.782286
AAEL007725		1.178	0.23634	0.712152	0.147428	0.0584511	0.825094
AAEL009432		1.119	0.16221	0.914993	0.0385822	0.0584426	0.875701
AAEL007153		0.999	-0.00144342	0.988157	0.00517403	0.0582033	0.810856
AAEL004472		0.938	-0.0923402	0.947972	0.0232046	0.0580846	0.786423
AAEL011958		0.957	-0.0634092	0.95518	0.0199148	0.0580054	0.829875
AAEL018151		0.98	-0.0291463	0.983738	0.00712065	0.0579975	0.791365
AAEL011992		0.766	-0.384584	0.198232	0.702827	0.0578752	0.84524
AAEL026088		1.064	0.0894982	0.983738	0.00712065	0.0578646	0.853151
AAEL001336		0.872	-0.1976	0.748405	0.125863	0.0578484	0.800997
AAEL023603		1.067	0.0935602	0.973219	0.0117892	0.0578255	0.78338
AAEL005113		0.928	-0.107803	0.954545	0.0202038	0.0576835	0.924351
AAEL002065		1.039	0.0551957	0.988157	0.00517403	0.0575789	0.833875
AAEL000191		0.985	-0.0218044	0.988157	0.00517403	0.0574693	0.808712
AAEL014816		1.01	0.0143553	0.990222	0.00426759	0.0573064	0.834436
AAEL011159		1.132	0.178874	0.843907	0.0737052	0.0572976	0.900276
AAEL003923		1.004	0.00575927	0.990222	0.00426759	0.0571166	0.833392
AAEL004846		1.194	0.255803	0.563595	0.249033	0.0570435	0.886727
AAEL019694		1.133	0.180148	0.853939	0.0685729	0.0568371	0.802479
AAEL002988		0.847	-0.239566	0.700023	0.154888	0.0568326	0.809323
AAEL010403		1.017	0.0243197	0.999991	3.76e-06	0.0565366	0.797501
AAEL003750		0.78	-0.358454	0.130972	0.882822	0.0563083	0.792051
AAEL023332		0.945	-0.0816138	0.961271	0.017154	0.0562908	0.787174
AAEL022849		1.066	0.0922074	0.988157	0.00517403	0.0560802	0.876498
AAEL012507		0.987	-0.018878	0.988157	0.00517403	0.055893	0.801475
AAEL018119		1.143	0.192825	0.8471	0.0720652	0.0558283	0.813229
AAEL005605		0.82	-0.286304	0.411503	0.385627	0.0556402	0.808539
AAEL026410		0.959	-0.0603973	0.963721	0.0160487	0.0555572	0.809056
AAEL006748		1.271	0.345964	0.272255	0.565023	0.0553348	0.808279
AAEL007936		0.801	-0.320126	0.282518	0.548954	0.055257	0.790005
AAEL013102		1.119	0.16221	0.965775	0.0151241	0.0552051	0.875853
AAEL003844		0.999	-0.00144342	0.990024	0.00435444	0.0551918	0.829613
AAEL001740		1.126	0.171207	0.930457	0.0313037	0.0551188	0.83078
AAEL020878		1.106	0.145351	0.95518	0.0199148	0.0548768	0.817542
AAEL017059		0.824	-0.279284	0.369974	0.431828	0.0547333	0.815692
AAEL006441		1.171	0.227741	0.733058	0.134862	0.0546844	0.838376
AAEL001859		1.084	0.116365	0.95919	0.0180955	0.0545536	0.838246
AAEL006667		0.987	-0.018878	0.988157	0.00517403	0.0545112	0.829342
AAEL017515		0.941	-0.0877334	0.95919	0.0180955	0.0544756	0.811978
AAEL024525		1.078	0.108357	0.988157	0.00517403	0.0544172	0.876854
AAEL008443		0.848	-0.237864	0.572462	0.242253	0.0541925	0.834776
AAEL015557		1.041	0.0579701	0.988157	0.00517403	0.0541427	0.886623
AAEL014292		1.079	0.109695	0.970507	0.0130015	0.0540992	0.836628
AAEL015458		0.925	-0.112475	0.919312	0.0365373	0.0539459	0.94251
AAEL001705		1.011	0.015783	0.999991	3.76e-06	0.0536471	0.844085
AAEL003009		1.037	0.0524159	0.993384	0.00288272	0.0536221	0.809291
AAEL003952		1.002	0.00288251	0.999991	3.76e-06	0.0534859	0.818597
AAEL012621		1.041	0.0579701	0.988157	0.00517403	0.0534692	0.813001
AAEL010681		1.003	0.00432161	0.990024	0.00435444	0.0533058	0.89859
AAEL007332		0.828	-0.272297	0.483407	0.315687	0.0529203	0.827184
AAEL009039		0.942	-0.086201	0.95518	0.0199148	0.0529024	0.867476
AAEL003548		0.957	-0.0634092	0.973219	0.0117892	0.0528311	0.813229
AAEL003352		0.954	-0.0679388	0.95518	0.0199148	0.0527587	0.867476
AAEL007293		1.041	0.0579701	0.988157	0.00517403	0.052435	0.842134
AAEL007023		1.073	0.10165	0.973219	0.0117892	0.0523203	0.810519
AAEL005628		1.05	0.0703893	0.988157	0.00517403	0.0521294	0.814875
AAEL013522		1.287	0.364012	0.182041	0.73983	0.0520273	0.829875
AAEL004497		1.026	0.0370307	0.999991	3.76e-06	0.05201	0.821394
AAEL026906		1.072	0.100305	0.973219	0.0117892	0.0514975	0.935637
AAEL008632		1.122	0.166073	0.892184	0.0495457	0.0513893	0.883762
AAEL002888		1.036	0.051024	0.988157	0.00517403	0.0512573	0.820832
AAEL005217		0.926	-0.110916	0.919312	0.0365373	0.0512434	0.912165
AAEL013389		0.754	-0.407364	0.163735	0.78586	0.0511902	0.836215
AAEL001767		1.12	0.163499	0.925441	0.0336515	0.0509899	0.871039
AAEL009842		0.885	-0.176251	0.730518	0.136369	0.0507403	0.868751
AAEL014827		1.904	0.929033	1.46e-05	4.83633	0.0506895	0.838376
AAEL013643		0.884	-0.177882	0.742611	0.129239	0.0506817	0.824871
AAEL008473		0.862	-0.21424	0.53786	0.26933	0.0506644	0.913697
AAEL012327		0.98	-0.0291463	0.983738	0.00712065	0.0506007	0.9102
AAEL010348		0.994	-0.00868224	0.988157	0.00517403	0.0504361	0.876065
AAEL008120		0.994	-0.00868224	0.988157	0.00517403	0.0503086	0.868448
AAEL008213		0.913	-0.131313	0.892184	0.0495457	0.0499276	0.924351
AAEL017263		1.04	0.0565835	0.988157	0.00517403	0.0499258	0.830469
AAEL020303		0.996	-0.00578235	0.990024	0.00435444	0.0494779	0.88901
AAEL012262		1.006	0.0086303	0.999991	3.76e-06	0.0493829	0.834776
AAEL009377		1.037	0.0524159	0.988157	0.00517403	0.0489521	0.823118
AAEL004209		1.078	0.108357	0.970507	0.0130015	0.0489519	0.829955
AAEL001943		0.868	-0.204233	0.659438	0.180826	0.0489518	0.869471
AAEL010742		1.141	0.190299	0.927556	0.0326598	0.0488521	0.882201
AAEL003108		1.061	0.0854247	0.983738	0.00712065	0.0488206	0.833025
AAEL005422		1.089	0.123004	0.961271	0.017154	0.0486879	0.847487
AAEL018301		1.079	0.109695	0.965775	0.0151241	0.048538	0.871758
AAEL005458		1.03	0.0426443	0.993384	0.00288272	0.0484284	0.850136
AAEL001308		1.195	0.257011	0.707909	0.150023	0.0480842	0.845074
AAEL005726		1.416	0.501821	0.137666	0.861172	0.047809	0.870019
AAEL009706		1.177	0.235114	0.91038	0.0407773	0.0477515	0.829955
AAEL012261		1.179	0.237564	0.784934	0.105167	0.0476559	0.868448
AAEL010509		1.201	0.264236	0.609328	0.215149	0.0476252	0.847324
AAEL010196		1.079	0.109695	0.982112	0.00783892	0.0475016	0.924018
AAEL012616		0.767	-0.382702	0.119283	0.923422	0.0473819	0.868448
AAEL005008		1.096	0.132248	0.937831	0.0278754	0.0471539	0.893883
AAEL014183		0.98	-0.0291463	0.988157	0.00517403	0.0471311	0.845074
AAEL003890	CYP6AG8	1.044	0.0621217	0.988157	0.00517403	0.0470417	0.933981
AAEL007771		1.044	0.0621217	0.988157	0.00517403	0.0469664	0.848473
AAEL012079		0.987	-0.018878	0.988157	0.00517403	0.0469191	0.906382
AAEL002346		0.999	-0.00144342	0.990218	0.00426925	0.0466888	0.836981
AAEL006684		0.99	-0.0144996	0.988157	0.00517403	0.0466543	0.835535
AAEL001094		0.877	-0.189351	0.717712	0.14405	0.0465281	0.876902
AAEL012378		1.081	0.112367	0.973219	0.0117892	0.0464984	0.852117
AAEL005491		0.815	-0.295128	0.350343	0.455506	0.046497	0.933942
AAEL003011		0.83	-0.268817	0.394667	0.40377	0.0464166	0.884694
AAEL011191		0.954	-0.0679388	0.963721	0.0160487	0.0463994	0.833003
AAEL013061		1.18	0.238787	0.609328	0.215149	0.0462944	0.900665
AAEL017400		0.846	-0.24127	0.554747	0.255905	0.0462459	0.836628
AAEL001022		0.949	-0.07552	0.970507	0.0130015	0.0462229	0.933489
AAEL008543		1.057	0.0799754	0.982112	0.00783892	0.0460992	0.83078
AAEL014130		1.156	0.209141	0.875622	0.0576833	0.0460119	0.860899
AAEL013979		0.974	-0.0380063	0.988157	0.00517403	0.0457082	0.859338
AAEL014375		1.03	0.0426443	0.988157	0.00517403	0.045473	0.856419
AAEL000770		0.99	-0.0144996	0.988157	0.00517403	0.0454729	0.849045
AAEL024570		0.952	-0.0709665	0.95518	0.0199148	0.0452712	0.838245
AAEL005239		0.875	-0.192645	0.733058	0.134862	0.0451003	0.885137
AAEL004567		0.999	-0.00144342	0.988157	0.00517403	0.0449837	0.838147
AAEL001476		1.017	0.0243197	0.999991	3.76e-06	0.0449324	0.851864
AAEL012783		1.166	0.221568	0.742398	0.129363	0.0448317	0.883484
AAEL010148		0.953	-0.0694519	0.973219	0.0117892	0.0448115	0.868005
AAEL010317		1.041	0.0579701	0.988157	0.00517403	0.0447591	0.856629
AAEL004930		0.928	-0.107803	0.95518	0.0199148	0.0446101	0.867476
AAEL018342		1.058	0.0813396	0.988157	0.00517403	0.0445658	0.878572
AAEL012218		0.811	-0.302226	0.276153	0.55885	0.0442166	0.886493
AAEL001270		1.013	0.0186342	0.993447	0.00285516	0.0441915	0.871979
AAEL005169		1.016	0.0229004	0.99652	0.00151399	0.0440662	0.876371
AAEL019589		1.276	0.351628	0.391142	0.407665	0.0439459	0.860739
AAEL004053		0.947	-0.0785637	0.95518	0.0199148	0.0437428	0.871528
AAEL007136		1.067	0.0935602	0.96969	0.0133671	0.0434284	0.89442
AAEL008671		0.81	-0.304006	0.289924	0.537715	0.0433759	0.866729
AAEL001850		0.99	-0.0144996	0.988157	0.00517403	0.0432641	0.934556
AAEL008257		1.168	0.22404	0.778097	0.108966	0.0431945	0.839896
AAEL004307		0.887	-0.172994	0.749933	0.124977	0.0431842	0.867509
AAEL019677		0.851	-0.232769	0.547533	0.26159	0.0429993	0.862112
AAEL024235		0.919	-0.121863	0.914993	0.0385822	0.0428692	0.913366
AAEL004955		1.093	0.128293	0.948991	0.0227378	0.042752	0.895784
AAEL009345		0.781	-0.356606	0.164518	0.783786	0.0427162	0.876065
AAEL019565		1.079	0.109695	0.961271	0.017154	0.0426562	0.871039
AAEL003976		0.542	-0.883635	5.24e-07	6.28078	0.042593	0.856629
AAEL020434		0.854	-0.227692	0.726722	0.138632	0.0425357	0.883484
AAEL022725		0.972	-0.0409718	0.973219	0.0117892	0.0424902	0.859109
AAEL000394		1.092	0.126973	0.95518	0.0199148	0.0424432	0.867367
AAEL009291		1.098	0.134878	0.95518	0.0199148	0.0423788	0.926199
AAEL006740		0.941	-0.0877334	0.961271	0.017154	0.0423201	0.887082
AAEL000690		1.011	0.015783	0.995064	0.00214908	0.0421732	0.990142
AAEL001518		1.079	0.109695	0.973219	0.0117892	0.0411961	0.893257
AAEL013613		0.643	-0.637109	0.000805095	3.09415	0.0410492	0.915141
AAEL004853		0.891	-0.166503	0.722169	0.141361	0.0407773	0.876065
AAEL003563		0.812	-0.300448	0.426687	0.36989	0.0407748	0.89814
AAEL007065		0.897	-0.15682	0.733058	0.134862	0.0406666	0.852084
AAEL015006		1.007	0.0100637	0.991489	0.00371205	0.0406152	0.886829
AAEL008041		1.031	0.0440443	0.990024	0.00435444	0.0402024	0.861799
AAEL001242		1.096	0.132248	0.95518	0.0199148	0.0399053	0.924018
AAEL012776		1.015	0.0214797	0.999991	3.76e-06	0.0398685	0.976425
AAEL003477		1.128	0.173767	0.928809	0.0320735	0.0398232	0.878639
AAEL003762		1.152	0.204141	0.785901	0.104632	0.0396616	0.897181
AAEL008216		1.046	0.0648829	0.988157	0.00517403	0.0392324	0.869381
AAEL001052		1.177	0.235114	0.712895	0.146974	0.0391205	0.919777
AAEL003469		0.959	-0.0603973	0.973219	0.0117892	0.038817	0.880789
AAEL000488		1.01	0.0143553	0.990218	0.00426925	0.0387831	0.876902
AAEL015014		0.972	-0.0409718	0.987433	0.00549255	0.0386814	0.868884
AAEL005276		0.585	-0.773491	1.49e-05	4.82563	0.0386404	0.876902
AAEL005084		1.051	0.0717627	0.983738	0.00712065	0.0386117	0.868448
AAEL014326		1.076	0.105678	0.974225	0.0113406	0.0385724	0.891678
AAEL000750		1.065	0.0908534	0.974124	0.0113858	0.0384219	0.879511
AAEL010906		0.826	-0.275786	0.376139	0.424652	0.0383946	0.88868
AAEL022183		0.993	-0.0101344	0.989188	0.00472111	0.0383161	0.876902
AAEL006472		1.061	0.0854247	0.973219	0.0117892	0.0382663	0.922159
AAEL002271		1.157	0.210389	0.869629	0.0606661	0.0382292	0.872769
AAEL005451		0.957	-0.0634092	0.962223	0.0167244	0.0382132	0.917001
AAEL002107		1.113	0.154454	0.937831	0.0278754	0.0380717	0.871528
AAEL014931		1.133	0.180148	0.922905	0.0348432	0.0379238	0.893216
AAEL003550		1.077	0.107018	0.973219	0.0117892	0.0376783	0.926428
AAEL027771		0.805	-0.312939	0.397201	0.40099	0.0376719	0.886727
AAEL003661		1.047	0.0662614	0.988157	0.00517403	0.0375559	0.886727
AAEL014576		0.887	-0.172994	0.792864	0.100802	0.0375483	0.89442
AAEL011055		0.856	-0.224317	0.552002	0.258059	0.0375429	0.87567
AAEL026415		1.115	0.157044	0.93398	0.0296625	0.0373188	0.948625
AAEL004489		0.98	-0.0291463	0.988157	0.00517403	0.037126	0.881314
AAEL013534		1.152	0.204141	0.729633	0.136896	0.0369699	0.878074
AAEL018263		1.557	0.638769	0.0170936	1.76717	0.0369384	0.887619
AAEL007247		1.019	0.0271541	0.999991	3.76e-06	0.0366785	0.901654
AAEL026751		1.005	0.0071955	0.995064	0.00214908	0.0365774	0.907343
AAEL000147		0.802	-0.318326	0.33194	0.47894	0.0365298	0.907343
AAEL019658		1.041	0.0579701	0.988157	0.00517403	0.0361832	0.914776
AAEL001580		1.136	0.183963	0.914993	0.0385822	0.0361074	0.913368
AAEL001301		0.8	-0.321928	0.18779	0.726329	0.035613	0.959003
AAEL008507		1.055	0.077243	0.973219	0.0117892	0.0356086	0.876902
AAEL007501		1.033	0.0468403	0.988157	0.00517403	0.0355217	0.887486
AAEL000568		1.054	0.0758749	0.979297	0.00908569	0.0354743	0.882882
AAEL000986		0.768	-0.380822	0.209616	0.678575	0.0354593	0.922159
AAEL000955		1.108	0.147958	0.961233	0.0171711	0.0354459	0.876229
AAEL006050		0.956	-0.0649175	0.973219	0.0117892	0.0353771	0.886985
AAEL006519		1.014	0.0200577	0.99845	0.000673664	0.0353073	0.879383
AAEL003377		1.026	0.0370307	0.990024	0.00435444	0.0345878	0.884694
AAEL024343		1.065	0.0908534	0.970507	0.0130015	0.0345825	0.884283
AAEL010360		1.196	0.258217	0.700023	0.154888	0.0345389	0.935637
AAEL013960		0.831	-0.26708	0.434595	0.361916	0.0344932	0.913366
AAEL024475		0.984	-0.0232698	0.983738	0.00712065	0.0344881	0.94284
AAEL005690		0.873	-0.195946	0.729633	0.136896	0.0344664	0.887411
AAEL009735		1.199	0.261832	0.572462	0.242253	0.034366	0.959726
AAEL024566		0.999	-0.00144342	0.988157	0.00517403	0.034111	0.927382
AAEL019755		1.046	0.0648829	0.988157	0.00517403	0.0339487	0.890559
AAEL012639		0.934	-0.0985055	0.95518	0.0199148	0.0338454	0.941801
AAEL019816		0.847	-0.239566	0.491223	0.308721	0.0338072	0.927924
AAEL022891		1.04	0.0565835	0.990218	0.00426925	0.033735	0.891678
AAEL013169		0.679	-0.558517	0.0200392	1.69812	0.0334042	0.954534
AAEL011657		0.844	-0.244685	0.4977	0.303032	0.033276	0.880343
AAEL009169		0.981	-0.027675	0.987126	0.00562754	0.0332604	0.89814
AAEL004096		1.035	0.0496308	0.988157	0.00517403	0.0332202	0.926496
AAEL022795		0.98	-0.0291463	0.988157	0.00517403	0.0330578	0.955385
AAEL000004		1.018	0.0257376	0.995064	0.00214908	0.0328515	0.906733
AAEL005238		0.972	-0.0409718	0.975142	0.010932	0.0327898	0.912639
AAEL007390		1.015	0.0214797	0.995919	0.00177588	0.0326243	0.899403
AAEL011051		0.983	-0.0247367	0.988157	0.00517403	0.0324876	0.886493
AAEL025134		1.02	0.0285692	0.990218	0.00426925	0.0324403	0.891171
AAEL005414		1.056	0.0786098	0.973219	0.0117892	0.0324321	0.931941
AAEL010966		1.216	0.282143	0.477619	0.320918	0.0322902	0.894381
AAEL021418		1.028	0.0398403	0.988157	0.00517403	0.0320764	0.958289
AAEL000847		1.044	0.0621217	0.988157	0.00517403	0.0318811	0.891663
AAEL005515		0.977	-0.0335695	0.982112	0.00783892	0.0318084	0.883735
AAEL025078		0.927	-0.109359	0.932993	0.0301217	0.0317908	0.901654
AAEL002163		1.013	0.0186342	0.999991	3.76e-06	0.031699	0.913574
AAEL005457		0.991	-0.013043	0.988157	0.00517403	0.031025	0.906821
AAEL018110		1.188	0.248535	0.646581	0.189377	0.0309737	0.958403
AAEL001779		1.163	0.217851	0.914993	0.0385822	0.0308991	0.898711
AAEL014899		0.972	-0.0409718	0.988157	0.00517403	0.0308137	0.923529
AAEL011320		1.097	0.133564	0.946155	0.0240377	0.0307609	0.908746
AAEL005856		1.025	0.0356239	0.990024	0.00435444	0.0305824	0.898711
AAEL008879		1.115	0.157044	0.937831	0.0278754	0.0305434	0.92206
AAEL027444		0.98	-0.0291463	0.984341	0.00685421	0.0304955	0.92206
AAEL008134		1.083	0.115033	0.963721	0.0160487	0.0304275	0.905493
AAEL002083		0.934	-0.0985055	0.95518	0.0199148	0.0299421	0.893217
AAEL022819		1.067	0.0935602	0.976764	0.0102105	0.0299345	0.901654
AAEL009320		1.044	0.0621217	0.988157	0.00517403	0.0296918	0.903826
AAEL006552		1.061	0.0854247	0.973219	0.0117892	0.0296667	0.920091
AAEL008248		1.177	0.235114	0.700023	0.154888	0.0296077	0.89874
AAEL013139		0.957	-0.0634092	0.962223	0.0167244	0.0293296	0.898711
AAEL007660		1.048	0.0676387	0.988157	0.00517403	0.0293211	0.926496
AAEL002225		0.887	-0.172994	0.823144	0.0845243	0.0291186	0.923145
AAEL001212		1.071	0.0989585	0.968108	0.0140761	0.0290194	0.913368
AAEL019532		1.11	0.15056	0.961271	0.017154	0.0287712	0.930671
AAEL003536		1.145	0.195348	0.846907	0.0721644	0.0286466	0.924467
AAEL012553		1.205	0.269033	0.719295	0.143093	0.0281877	0.906382
AAEL004397		1.034	0.0482362	0.988157	0.00517403	0.02816	0.914842
AAEL000572		1.009	0.0129262	0.999991	3.76e-06	0.0280484	0.921307
AAEL009539		1.032	0.045443	0.988157	0.00517403	0.0280466	0.906821
AAEL012546		1.011	0.015783	0.990024	0.00435444	0.0279975	0.93851
AAEL000458		0.892	-0.164884	0.880685	0.0551796	0.0278607	0.933796
AAEL009092		0.985	-0.0218044	0.988157	0.00517403	0.0276817	0.905493
AAEL025437		0.906	-0.142417	0.918177	0.0370738	0.0276471	0.93851
AAEL019774		0.923	-0.115597	0.914993	0.0385822	0.027631	0.920091
AAEL004291		1.175	0.232661	0.686511	0.163353	0.0275485	0.942578
AAEL024980		0.972	-0.0409718	0.983738	0.00712065	0.0275087	0.910044
AAEL023822		1.039	0.0551957	0.988157	0.00517403	0.0274524	0.914154
AAEL004997		1.031	0.0440443	0.988157	0.00517403	0.0273703	0.907065
AAEL021258		0.923	-0.115597	0.914993	0.0385822	0.0271758	0.961289
AAEL009606		0.859	-0.21927	0.618158	0.208901	0.0271512	0.9102
AAEL011813		1.059	0.0827026	0.987126	0.00562754	0.0269276	0.920036
AAEL006862		1.076	0.105678	0.973219	0.0117892	0.0268391	0.917644
AAEL000860		1.424	0.509949	0.0760912	1.11867	0.0267684	0.927706
AAEL002399		1.047	0.0662614	0.988157	0.00517403	0.0267514	0.910873
AAEL022540		1.1	0.137504	0.95518	0.0199148	0.0264775	0.919054
AAEL007374		1.013	0.0186342	0.999991	3.76e-06	0.0264503	0.924083
AAEL011728		0.889	-0.169745	0.784934	0.105167	0.0264093	0.925566
AAEL013853		1.06	0.0840643	0.973219	0.0117892	0.0263781	0.985791
AAEL020508		0.999	-0.00144342	0.990024	0.00435444	0.026315	0.954397
AAEL010021		1.043	0.0607392	0.988157	0.00517403	0.0263091	0.932808
AAEL000485		0.85	-0.234465	0.659588	0.180727	0.0262231	0.9102
AAEL027424		1.207	0.271426	0.700023	0.154888	0.0261988	0.963535
AAEL001382		0.868	-0.204233	0.816896	0.0878331	0.0261019	0.93351
AAEL012629		1.053	0.0745054	0.988157	0.00517403	0.0260767	0.939825
AAEL004522		0.877	-0.189351	0.7008	0.154406	0.0260708	0.954875
AAEL004977		0.975	-0.0365259	0.988157	0.00517403	0.025766	0.922159
AAEL000289		1.207	0.271426	0.529005	0.27654	0.0257292	0.954524
AAEL013633		1.164	0.219091	0.885176	0.0529703	0.0255466	0.934479
AAEL005177		1.046	0.0648829	0.988157	0.00517403	0.0250135	0.968752
AAEL019523		1.021	0.0299829	0.999991	3.76e-06	0.0249756	0.930694
AAEL005950		1.167	0.222805	0.709724	0.14891	0.0248859	0.920154
AAEL002720		0.972	-0.0409718	0.983738	0.00712065	0.024571	0.954425
AAEL008768		0.841	-0.249822	0.491338	0.30862	0.0245436	0.922307
AAEL006196		1.01	0.0143553	0.994313	0.00247692	0.024295	0.92578
AAEL000944		1.193	0.254594	0.63535	0.196987	0.0241383	0.920755
AAEL019681		1.043	0.0607392	0.988157	0.00517403	0.0240951	0.926496
AAEL000311		1.067	0.0935602	0.973219	0.0117892	0.0240692	0.965384
AAEL001209		0.994	-0.00868224	0.988157	0.00517403	0.0239319	0.951563
AAEL007403		0.876	-0.190997	0.714497	0.146	0.0238579	0.944478
AAEL006436		0.994	-0.00868224	0.988157	0.00517403	0.0238039	0.94284
AAEL027973		0.913	-0.131313	0.925084	0.0338187	0.0234377	0.966334
AAEL000735		1.096	0.132248	0.948991	0.0227378	0.0233317	0.946154
AAEL000269		0.998	-0.00288828	0.995262	0.00206265	0.0232448	0.937265
AAEL001024		0.813	-0.298673	0.477686	0.320858	0.0230762	0.929188
AAEL008107		1.108	0.147958	0.925441	0.0336515	0.0229872	0.930029
AAEL013275		1.066	0.0922074	0.96969	0.0133671	0.0228568	0.938708
AAEL001565		0.962	-0.0558912	0.973219	0.0117892	0.0228424	0.966798
AAEL006507		1.066	0.0922074	0.988157	0.00517403	0.0227493	0.959003
AAEL004294		0.655	-0.610433	0.00153805	2.81303	0.0227241	0.926496
AAEL006412		1.004	0.00575927	0.998526	0.000640653	0.0225913	0.928452
AAEL004653		1.052	0.0731347	0.987433	0.00549255	0.0224813	0.932429
AAEL012171		1.009	0.0129262	0.999991	3.76e-06	0.022408	0.929068
AAEL019737		1.111	0.151859	0.918177	0.0370738	0.0223576	0.926496
AAEL000378		0.892	-0.164884	0.896809	0.0473	0.0221784	0.944829
AAEL020592		1.123	0.167358	0.914993	0.0385822	0.0219757	0.947996
AAEL019725		1.062	0.0867838	0.973219	0.0117892	0.0218925	0.950597
AAEL006098		1.058	0.0813396	0.973219	0.0117892	0.0217876	0.943349
AAEL000993		1.039	0.0551957	0.988157	0.00517403	0.0214898	0.947359
AAEL001737		1.106	0.145351	0.948991	0.0227378	0.0211431	0.962308
AAEL017167		1.052	0.0731347	0.988157	0.00517403	0.0210259	0.972538
AAEL026804		1.06	0.0840643	0.987017	0.00567538	0.0210158	0.937265
AAEL010405		0.945	-0.0816138	0.95518	0.0199148	0.0209109	0.957092
AAEL005150		0.742	-0.430509	0.0594737	1.22568	0.0207619	0.952785
AAEL001324		0.934	-0.0985055	0.937831	0.0278754	0.0207564	0.948298
AAEL001509		0.955	-0.0664274	0.973219	0.0117892	0.0207245	0.944115
AAEL006464		0.946	-0.0800879	0.95518	0.0199148	0.020205	0.983891
AAEL005460		1.012	0.0172093	0.999991	3.76e-06	0.0201571	0.948298
AAEL017116		0.983	-0.0247367	0.988157	0.00517403	0.0199113	0.935674
AAEL022505		1.086	0.119024	0.95518	0.0199148	0.019862	0.955304
AAEL005162		0.825	-0.277534	0.425735	0.37086	0.0197822	0.950117
AAEL002240		1.164	0.219091	0.7008	0.154406	0.0197189	0.948972
AAEL006320		1.123	0.167358	0.893875	0.0487231	0.0196232	0.95178
AAEL022113		1.099	0.136191	0.95518	0.0199148	0.0195936	0.94746
AAEL008837		0.867	-0.205896	0.709724	0.14891	0.0193412	0.953473
AAEL014253		0.983	-0.0247367	0.988157	0.00517403	0.018942	0.954534
AAEL021491		1.065	0.0908534	0.973219	0.0117892	0.0187254	0.952785
AAEL019533		1.093	0.128293	0.96969	0.0133671	0.0186687	0.943349
AAEL022913		1.039	0.0551957	0.988157	0.00517403	0.0185043	0.974813
AAEL007662		1.255	0.327687	0.531609	0.274407	0.0183687	0.944821
AAEL008773		1.077	0.107018	0.970507	0.0130015	0.0183386	0.961289
AAEL002178		1.399	0.484396	0.0589712	1.22936	0.0182598	0.94746
AAEL024655		1.079	0.109695	0.970507	0.0130015	0.0182395	0.951968
AAEL010135		1.043	0.0607392	0.988157	0.00517403	0.018174	0.955575
AAEL004419		1.091	0.125651	0.95518	0.0199148	0.0181378	0.947359
AAEL019567		0.917	-0.125006	0.93398	0.0296625	0.0179347	0.959728
AAEL013778		0.956	-0.0649175	0.968823	0.0137554	0.0179043	0.947359
AAEL000256		0.942	-0.086201	0.95518	0.0199148	0.0177465	0.98946
AAEL002175		1.051	0.0717627	0.988157	0.00517403	0.0177134	0.951968
AAEL000159		0.819	-0.288065	0.47323	0.324927	0.0175867	0.950115
AAEL014913		0.898	-0.155213	0.787299	0.10386	0.0175389	0.954534
AAEL001124		0.944	-0.0831412	0.95518	0.0199148	0.0175172	0.961289
AAEL014883		1.027	0.0384362	0.999991	3.76e-06	0.0173849	0.979349
AAEL007633		1.043	0.0607392	0.988157	0.00517403	0.0170988	0.954875
AAEL012310		0.986	-0.0203404	0.988157	0.00517403	0.0169322	0.952447
AAEL006928		0.773	-0.37146	0.137316	0.862279	0.0168501	0.958289
AAEL008069		0.99	-0.0144996	0.988157	0.00517403	0.0167488	0.977288
AAEL008947		0.931	-0.103147	0.95518	0.0199148	0.0166732	0.965249
AAEL008367		1.189	0.249749	0.627935	0.202085	0.0166591	0.958667
AAEL013098		1.012	0.0172093	0.999991	3.76e-06	0.0165532	0.953709
AAEL010244		0.926	-0.110916	0.918177	0.0370738	0.0164082	0.950597
AAEL019864		0.925	-0.112475	0.946155	0.0240377	0.0162821	0.960223
AAEL017481		1.067	0.0935602	0.973219	0.0117892	0.0161717	0.952663
AAEL003776		1.08	0.111031	0.973219	0.0117892	0.0159074	0.971144
AAEL008613		0.907	-0.140826	0.829289	0.0812943	0.0156809	0.960626
AAEL010661		1.288	0.365133	0.19555	0.708742	0.0154399	0.954397
AAEL019445		1.259	0.332278	0.441174	0.35539	0.0153457	0.971004
AAEL023327		1.199	0.261832	0.7008	0.154406	0.0153223	0.979606
AAEL004509		0.806	-0.311148	0.345463	0.461599	0.0152715	0.984702
AAEL024528		1.102	0.140124	0.928809	0.0320735	0.0149126	0.962308
AAEL019404		1.019	0.0271541	0.994313	0.00247692	0.014846	0.970401
AAEL004306		0.881	-0.182786	0.786275	0.104426	0.0147335	0.964109
AAEL004802		0.994	-0.00868224	0.990222	0.00426759	0.0146177	0.963723
AAEL008651		0.836	-0.258425	0.425735	0.37086	0.0145499	0.982236
AAEL018244		0.847	-0.239566	0.491223	0.308721	0.0142596	0.964647
AAEL002219		1.136	0.183963	0.918177	0.0370738	0.0140053	0.980563
AAEL006135		1.035	0.0496308	0.990218	0.00426925	0.0138965	0.981101
AAEL000328		1.079	0.109695	0.963721	0.0160487	0.0136476	0.966798
AAEL012515		0.9	-0.152003	0.85694	0.0670494	0.0134712	0.967544
AAEL011803		0.936	-0.0954196	0.95518	0.0199148	0.0134444	0.975613
AAEL009507		0.945	-0.0816138	0.961271	0.017154	0.0133991	0.968493
AAEL002600		1.181	0.240009	0.653928	0.18447	0.0133897	0.980128
AAEL008959		1.123	0.167358	0.893901	0.0487105	0.0131448	0.973281
AAEL012041		0.992	-0.011588	0.988157	0.00517403	0.0129329	0.979243
AAEL013997		1.085	0.117695	0.95518	0.0199148	0.0128014	0.979349
AAEL018214		1.067	0.0935602	0.970121	0.0131741	0.0127918	0.966548
AAEL010584		1.022	0.0313952	0.994313	0.00247692	0.0127439	0.965249
AAEL002401		1.117	0.159629	0.919312	0.0365373	0.0127402	0.965384
AAEL002892		0.881	-0.182786	0.63998	0.193833	0.0125806	0.965384
AAEL007135		1.008	0.0114956	0.999991	3.76e-06	0.0124738	0.974813
AAEL002652		1.245	0.316146	0.40527	0.392256	0.0123889	0.967387
AAEL020651		1.133	0.180148	0.95518	0.0199148	0.0123407	0.964317
AAEL009733		1.033	0.0468403	0.988157	0.00517403	0.0123151	0.963723
AAEL001557		1.223	0.290424	0.612249	0.213072	0.0122794	0.965006
AAEL006733		1.061	0.0854247	0.988157	0.00517403	0.0120919	0.98241
AAEL007196		0.678	-0.560643	0.0123098	1.90975	0.011911	0.970549
AAEL007385		0.925	-0.112475	0.918177	0.0370738	0.0118287	0.966574
AAEL012062		1.013	0.0186342	0.99652	0.00151399	0.0117978	0.965455
AAEL001036		1.17	0.226509	0.779557	0.108152	0.0117743	0.979531
AAEL007158		1.059	0.0827026	0.973219	0.0117892	0.0117277	0.967263
AAEL011441		1.327	0.408168	0.156129	0.806516	0.0116091	0.971004
AAEL012227		0.996	-0.00578235	0.988157	0.00517403	0.0115431	0.965455
AAEL009422		1.014	0.0200577	0.998083	0.000833263	0.0114329	0.970549
AAEL009607		1.158	0.211635	0.923145	0.0347299	0.0113326	0.968708
AAEL001593		0.937	-0.093879	0.95518	0.0199148	0.0111924	0.975209
AAEL022680		1.007	0.0100637	0.999991	3.76e-06	0.010916	0.9779
AAEL007521		0.993	-0.0101344	0.988157	0.00517403	0.0108975	0.981224
AAEL000469		1.143	0.192825	0.95518	0.0199148	0.0107884	0.973105
AAEL013040		1.02	0.0285692	0.993384	0.00288272	0.0107786	0.983611
AAEL014050		1.199	0.261832	0.656358	0.182859	0.0107664	0.981101
AAEL008783		0.84	-0.251539	0.501672	0.299581	0.0107189	0.979606
AAEL008319		1.131	0.177599	0.90563	0.0430492	0.0106189	0.971841
AAEL003690		1.615	0.691534	0.000379768	3.42048	0.0104854	0.980304
AAEL009627		1.043	0.0607392	0.988157	0.00517403	0.010441	0.987651
AAEL008716		1.063	0.0881416	0.973219	0.0117892	0.010371	0.974813
AAEL004067		0.946	-0.0800879	0.96969	0.0133671	0.0103442	0.98241
AAEL002170		1.16	0.214125	0.856226	0.0674115	0.0102251	0.974669
AAEL009872		0.933	-0.100051	0.935669	0.0288777	0.0102127	0.980265
AAEL015065		1.097	0.133564	0.95518	0.0199148	0.0100699	0.977288
AAEL026634		1.165	0.22033	0.709724	0.14891	0.0100644	0.982236
AAEL017338		0.986	-0.0203404	0.988157	0.00517403	0.0100296	0.980788
AAEL004113		1.064	0.0894982	0.988157	0.00517403	0.00989395	0.979847
AAEL014368		0.99	-0.0144996	0.988157	0.00517403	0.00985773	0.98208
AAEL008164		1.164	0.219091	0.749151	0.125431	0.00985113	0.98241
AAEL023512		1.135	0.182692	0.95518	0.0199148	0.00977361	0.98128
AAEL001573		1.09	0.124328	0.95518	0.0199148	0.00957677	0.98241
AAEL013132		1.017	0.0243197	0.994832	0.00225017	0.00956929	0.974813
AAEL006948		0.966	-0.0499049	0.982112	0.00783892	0.00952533	0.979606
AAEL009085		1.003	0.00432161	0.999991	3.76e-06	0.00946417	0.975879
AAEL025665		0.995	-0.00723157	0.988157	0.00517403	0.00935397	1
AAEL001037		1.004	0.00575927	0.995919	0.00177588	0.00927379	0.982297
AAEL004010		1.008	0.0114956	0.993096	0.00300866	0.00927164	0.975545
AAEL010563		1.03	0.0426443	0.996994	0.00130767	0.00922671	0.989341
AAEL008634		0.905	-0.14401	0.943223	0.0253855	0.0091986	0.976578
AAEL011414		0.939	-0.0908029	0.948991	0.0227378	0.00918665	0.976651
AAEL002694		1.105	0.144046	0.927556	0.0326598	0.00912273	0.978883
AAEL007410		0.896	-0.158429	0.914993	0.0385822	0.00911436	0.980563
AAEL000635		1.035	0.0496308	0.99145	0.00372922	0.00908652	0.978713
AAEL006155		0.994	-0.00868224	0.988157	0.00517403	0.00907841	0.999697
AAEL006675		0.938	-0.0923402	0.954545	0.0202038	0.00883944	0.98128
AAEL013768		1.19	0.250962	0.700023	0.154888	0.00880947	0.979847
AAEL002186		1.079	0.109695	0.983738	0.00712065	0.00869756	0.982236
AAEL000180		0.851	-0.232769	0.512105	0.290641	0.00847238	0.981502
AAEL008902		1.058	0.0813396	0.988157	0.00517403	0.00833365	0.981101
AAEL005845		1.137	0.185232	0.885279	0.0529199	0.0079802	0.989756
AAEL027949		1.162	0.21661	0.712895	0.146974	0.00790033	0.982236
AAEL008379		1.049	0.0690147	0.983738	0.00712065	0.00783285	0.979847
AAEL020095		1.051	0.0717627	0.988157	0.00517403	0.00782403	0.98286
AAEL012026		1.044	0.0621217	0.988157	0.00517403	0.00779822	0.979606
AAEL021083		1.061	0.0854247	0.983738	0.00712065	0.00778593	0.982832
AAEL004978		1.28	0.356144	0.351535	0.454031	0.00770485	0.979847
AAEL015314		1.141	0.190299	0.88611	0.0525122	0.00727136	0.982655
AAEL012238		0.922	-0.117161	0.914993	0.0385822	0.00705626	0.987946
AAEL002009		1.11	0.15056	0.925441	0.0336515	0.00692993	0.990653
AAEL022129		1.115	0.157044	0.914993	0.0385822	0.00682899	0.991557
AAEL005075		0.899	-0.153607	0.88611	0.0525122	0.00678838	0.991892
AAEL003924		0.746	-0.422752	0.0640018	1.19381	0.00654546	0.982832
AAEL005910		0.973	-0.0394883	0.988157	0.00517403	0.00653372	0.985292
AAEL013876		0.808	-0.307573	0.354315	0.450611	0.00641852	0.988685
AAEL003336		0.863	-0.212568	0.59025	0.228964	0.00640528	0.989486
AAEL006788		0.939	-0.0908029	0.963621	0.0160937	0.00637541	0.985984
AAEL000020		1.048	0.0676387	0.988157	0.00517403	0.00615073	0.989756
AAEL019559		0.961	-0.0573917	0.978443	0.00946455	0.00596151	0.985292
AAEL002644		0.933	-0.100051	0.95518	0.0199148	0.00571578	0.987521
AAEL001102		0.89	-0.168123	0.792864	0.100802	0.00569782	0.989756
AAEL012120		0.915	-0.128156	0.925441	0.0336515	0.0054656	0.989756
AAEL021615		0.94	-0.0892673	0.961271	0.017154	0.00523605	0.989756
AAEL006185		1.261	0.334568	0.455715	0.341306	0.00520907	0.990142
AAEL000388		1.166	0.221568	0.742398	0.129363	0.00511844	0.988184
AAEL017012		1.11	0.15056	0.914993	0.0385822	0.00461977	0.99139
AAEL025868		1.21	0.275007	0.792864	0.100802	0.00445553	0.997535
AAEL004583		1.063	0.0881416	0.982651	0.00760079	0.00441275	0.990653
AAEL008490		0.839	-0.253257	0.53786	0.26933	0.00423028	0.991553
AAEL001356		1.579	0.659011	0.000436292	3.36022	0.00420889	0.990617
AAEL012105		0.974	-0.0380063	0.983738	0.00712065	0.00417238	0.991892
AAEL006216		1.033	0.0468403	0.988157	0.00517403	0.00400522	0.991892
AAEL004125		1.22	0.286881	0.625117	0.204039	0.00389787	0.993042
AAEL007717		1.03	0.0426443	0.990222	0.00426759	0.00385984	0.991706
AAEL006362		0.829	-0.270556	0.392141	0.406557	0.00383892	0.991086
AAEL006460		0.98	-0.0291463	0.983738	0.00712065	0.00355785	0.997304
AAEL002917		0.776	-0.365871	0.236316	0.626507	0.00349064	1
AAEL011276		0.799	-0.323733	0.230231	0.637836	0.00345695	0.991983
AAEL010576		0.85	-0.234465	0.763091	0.117424	0.00341999	0.992945
AAEL002334		1.209	0.273814	0.565985	0.247195	0.00331682	0.992087
AAEL014276		1.388	0.473008	0.0594737	1.22568	0.00329128	1
AAEL004148		0.997	-0.00433459	0.990218	0.00426925	0.00306666	0.992976
AAEL009259		0.843	-0.246395	0.546049	0.262768	0.00305804	0.997771
AAEL004060		0.691	-0.533242	0.00958363	2.01847	0.00283216	0.996997
AAEL002286		0.923	-0.115597	0.921725	0.0353988	0.00257087	0.999837
AAEL004884		0.981	-0.027675	0.988157	0.00517403	0.00241009	1
AAEL014361		1.051	0.0717627	0.988157	0.00517403	0.00238136	0.997535
AAEL000823		1.097	0.133564	0.95518	0.0199148	0.00220325	0.998143
AAEL012185		0.944	-0.0831412	0.963721	0.0160487	0.00217113	0.997714
AAEL008331		1.079	0.109695	0.95518	0.0199148	0.00212203	0.998755
AAEL007858		1.1	0.137504	0.961271	0.017154	0.00209858	0.99826
AAEL003993		0.934	-0.0985055	0.937831	0.0278754	0.0020475	0.997853
AAEL005355		1.13	0.176323	0.843907	0.0737052	0.00203632	0.998248
AAEL009382		1.051	0.0717627	0.988157	0.00517403	0.00199695	0.999697
AAEL004902		0.98	-0.0291463	0.988157	0.00517403	0.00188985	0.998773
AAEL004716		1.037	0.0524159	0.990218	0.00426925	0.00174124	0.999697
AAEL020625		1.094	0.129613	0.948991	0.0227378	0.00164386	1
AAEL000574		0.992	-0.011588	0.989188	0.00472111	0.00161321	0.999104
AAEL010341		1.051	0.0717627	0.988157	0.00517403	0.00140823	1
AAEL006337		1.118	0.16092	0.928809	0.0320735	0.00139466	0.999837
AAEL003234		0.806	-0.311148	0.337609	0.471586	0.00139034	1
AAEL027545		0.934	-0.0985055	0.93398	0.0296625	0.00136713	1
AAEL004041		0.99	-0.0144996	0.988157	0.00517403	0.0012849	0.999697
AAEL020489		0.977	-0.0335695	0.988157	0.00517403	0.00125391	1
AAEL013068		1.058	0.0813396	0.978443	0.00946455	0.0012081	0.999697
AAEL014426		0.873	-0.195946	0.754866	0.12213	0.00117559	1
AAEL006180		0.961	-0.0573917	0.973219	0.0117892	0.000870042	1
AAEL013761		0.976	-0.0350469	0.982112	0.00783892	0.000711135	1
AAEL005400		0.973	-0.0394883	0.973219	0.0117892	0.000701673	1
AAEL024841		0.935	-0.0969617	0.961271	0.017154	0.000680411	1
AAEL004839		1.389	0.474047	0.152339	0.817188	0.000477811	1
AAEL011105		1.075	0.104337	0.970507	0.0130015	0.000350907	1
AAEL005175		1.083	0.115033	0.95518	0.0199148	0.000340063	1
AAEL003541		1.165	0.22033	0.688596	0.162036	0.000323459	1
AAEL003704		1.072	0.100305	0.963721	0.0160487	0.000162183	1
AAEL027209		0.956	-0.0649175	0.970507	0.0130015	7.38e-05	1
AAEL001845		0.989	-0.0159576	0.988157	0.00517403	5.55e-05	1
AAEL014749		1.116	0.158337	0.929991	0.0315214	-0.000621121	1
AAEL005392		0.889	-0.169745	0.709724	0.14891	-0.00066286	0.998415
AAEL019861		1.043	0.0607392	0.988157	0.00517403	-0.000783165	1
AAEL002194		1.071	0.0989585	0.973219	0.0117892	-0.000939377	1
AAEL008562		0.859	-0.21927	0.572462	0.242253	-0.00100509	1
AAEL006521		1.111	0.151859	0.930457	0.0313037	-0.00105634	1
AAEL013492		0.997	-0.00433459	0.988157	0.00517403	-0.00105672	1
AAEL009932		1.149	0.200379	0.819451	0.0864768	-0.00115294	0.999697
AAEL000081		0.97	-0.0439433	0.973219	0.0117892	-0.00122692	0.999697
AAEL005857		1.155	0.207893	0.87887	0.0560754	-0.00126283	1
AAEL010170		1.112	0.153157	0.937831	0.0278754	-0.00132242	0.999743
AAEL000435		1.091	0.125651	0.95518	0.0199148	-0.00138605	1
AAEL008374		0.986	-0.0203404	0.988157	0.00517403	-0.00149309	0.999697
AAEL014642		0.976	-0.0350469	0.983738	0.00712065	-0.00152032	0.999697
AAEL005069		0.972	-0.0409718	0.973219	0.0117892	-0.00155111	0.999697
AAEL015651		1.105	0.144046	0.937831	0.0278754	-0.00166914	1
AAEL001411		1.04	0.0565835	0.988157	0.00517403	-0.00188942	0.998773
AAEL009068		0.942	-0.086201	0.948991	0.0227378	-0.00220244	0.997275
AAEL002789		1.1	0.137504	0.93398	0.0296625	-0.00224037	0.998248
AAEL011973		1.019	0.0271541	0.993384	0.00288272	-0.00239684	0.997795
AAEL000332		0.828	-0.272297	0.40879	0.3885	-0.00248408	1
AAEL007990		0.977	-0.0335695	0.983738	0.00712065	-0.00282548	0.993139
AAEL028188		1.145	0.195348	0.846907	0.0721644	-0.00285593	0.998071
AAEL003385		1.144	0.194087	0.85767	0.0666797	-0.00286674	1
AAEL010917		0.929	-0.106249	0.914993	0.0385822	-0.0029006	1
AAEL013869		1.192	0.253384	0.85694	0.0670494	-0.00296325	0.993415
AAEL001844		0.836	-0.258425	0.4928	0.30733	-0.00322193	1
AAEL019777		0.935	-0.0969617	0.95919	0.0180955	-0.00344895	0.991892
AAEL010834		1.001	0.00144197	0.990024	0.00435444	-0.00345164	0.991892
AAEL027434		0.761	-0.394032	0.140167	0.853354	-0.00358779	0.999697
AAEL013509		1.055	0.077243	0.988157	0.00517403	-0.00365448	0.991892
AAEL007526		0.79	-0.340075	0.191935	0.716845	-0.0036584	0.991892
AAEL003736		1.125	0.169925	0.935333	0.0290336	-0.0036604	0.999897
AAEL014768		1.032	0.045443	0.990222	0.00426759	-0.00366812	0.99355
AAEL007218		0.977	-0.0335695	0.988157	0.00517403	-0.0036741	0.999758
AAEL001216		0.988	-0.0174171	0.988157	0.00517403	-0.00379352	0.991553
AAEL025882		1.113	0.154454	0.95518	0.0199148	-0.00408843	0.99302
AAEL012943		1.08	0.111031	0.970507	0.0130015	-0.0041865	0.991892
AAEL006087		0.975	-0.0365259	0.979297	0.00908569	-0.00433143	0.990617
AAEL025769		0.911	-0.134477	0.925441	0.0336515	-0.00433305	0.991892
AAEL011564		1.106	0.145351	0.928166	0.0323745	-0.00436213	0.990653
AAEL013845		1.053	0.0745054	0.988157	0.00517403	-0.00440194	0.990898
AAEL011527		1.107	0.146655	0.948991	0.0227378	-0.00449586	0.990142
AAEL008653		0.986	-0.0203404	0.988157	0.00517403	-0.0045444	0.997275
AAEL014141		1.028	0.0398403	0.999991	3.76e-06	-0.00463772	0.99302
AAEL008941		0.929	-0.106249	0.928809	0.0320735	-0.00480514	0.990142
AAEL001188		1.151	0.202888	0.733058	0.134862	-0.00483012	0.990142
AAEL009512		1.035	0.0496308	0.988157	0.00517403	-0.00498379	0.991892
AAEL000440		1.151	0.202888	0.937831	0.0278754	-0.0049849	0.997795
AAEL012466		1.09	0.124328	0.961271	0.017154	-0.00504033	0.989756
AAEL002675		0.872	-0.1976	0.646581	0.189377	-0.00505062	0.991892
AAEL007054		0.781	-0.356606	0.279622	0.553428	-0.00512724	0.992627
AAEL010318		1.338	0.420078	0.146801	0.833271	-0.00523563	0.987521
AAEL012417		1.014	0.0200577	0.996693	0.00143864	-0.00534476	0.998143
AAEL021307		0.836	-0.258425	0.570358	0.243852	-0.00563831	0.985745
AAEL009029		0.993	-0.0101344	0.988157	0.00517403	-0.00571857	0.985292
AAEL006676		0.975	-0.0365259	0.983738	0.00712065	-0.00572581	0.991892
AAEL012843		1.048	0.0676387	0.988157	0.00517403	-0.00594028	0.987946
AAEL005025		1.242	0.312665	0.40527	0.392256	-0.00613545	0.983891
AAEL027340		0.943	-0.0846703	0.954545	0.0202038	-0.00629486	0.987946
AAEL007356		1.063	0.0881416	0.988157	0.00517403	-0.00637289	0.985292
AAEL008185		1.014	0.0200577	0.999991	3.76e-06	-0.00666971	0.982832
AAEL019924		1.083	0.115033	0.95518	0.0199148	-0.00686155	0.989756
AAEL019592		0.983	-0.0247367	0.988157	0.00517403	-0.00693543	0.991706
AAEL013203		0.956	-0.0649175	0.970991	0.0127849	-0.00707346	0.982236
AAEL018281		1.153	0.205393	0.899514	0.0459922	-0.00710858	0.982844
AAEL013640		0.862	-0.21424	0.516861	0.286626	-0.00717899	0.999133
AAEL007286		1.155	0.207893	0.792864	0.100802	-0.00741676	0.985292
AAEL019420		0.817	-0.291592	0.379189	0.421144	-0.0075761	0.98128
AAEL000211		1.105	0.144046	0.95518	0.0199148	-0.00762695	0.991892
AAEL008128		0.661	-0.597278	0.0108538	1.96442	-0.00768599	0.98931
AAEL004527		0.835	-0.260152	0.394667	0.40377	-0.00785442	0.98308
AAEL010491		1.051	0.0717627	0.988157	0.00517403	-0.00789076	0.979925
AAEL020132		0.929	-0.106249	0.954545	0.0202038	-0.00793796	0.982617
AAEL010727		1.016	0.0229004	0.995064	0.00214908	-0.00798659	0.98208
AAEL000336		0.919	-0.121863	0.916168	0.0380251	-0.00807396	0.991892
AAEL024186		1.193	0.254594	0.627935	0.202085	-0.00820407	0.979606
AAEL014771		1.224	0.291604	0.609328	0.215149	-0.00834875	0.980265
AAEL004983		1.071	0.0989585	0.982651	0.00760079	-0.00861859	0.979349
AAEL024423		1.027	0.0384362	0.990024	0.00435444	-0.00870255	0.991593
AAEL019957		1	0	0.995064	0.00214908	-0.0087288	0.982844
AAEL006144		1.002	0.00288251	0.988776	0.00490215	-0.00874936	0.979349
AAEL009288		0.95	-0.0740006	0.95518	0.0199148	-0.00879553	0.98241
AAEL001930		1.088	0.121679	0.95518	0.0199148	-0.00893949	0.981995
AAEL005041		0.97	-0.0439433	0.988157	0.00517403	-0.00898671	0.979606
AAEL002372		1.1	0.137504	0.95518	0.0199148	-0.00907955	0.979847
AAEL011988		0.903	-0.147202	0.88611	0.0525122	-0.00933398	0.979606
AAEL001564		0.9	-0.152003	0.893901	0.0487105	-0.00944592	0.98128
AAEL011632		1.225	0.292782	0.653928	0.18447	-0.00976395	0.972881
AAEL019883		1.049	0.0690147	0.988157	0.00517403	-0.00980253	0.979349
AAEL017447		1.148	0.199123	0.750062	0.124903	-0.00980423	0.974813
AAEL005277		1.07	0.0976108	0.972424	0.0121442	-0.00982511	0.974813
AAEL002549		1.006	0.0086303	0.988157	0.00517403	-0.00996947	0.989756
AAEL011114		1.198	0.260628	0.675758	0.170209	-0.00997489	0.981199
AAEL019521		0.997	-0.00433459	0.990218	0.00426925	-0.00998915	0.980563
AAEL003953		1.11	0.15056	0.954545	0.0202038	-0.0101277	0.974916
AAEL017297	CYP6M9	0.849	-0.236164	0.501672	0.299581	-0.0102787	0.989341
AAEL009569		1.029	0.041243	0.988157	0.00517403	-0.0103777	0.971004
[truncated: 1,855 more rows]
