# Supplementary material for: Transcriptomic and proteomic analysis of pyrethroid resistance in the CKR strain of Aedes aegypti
Source: PLoS Negl Trop Dis. 2021 Nov 1;15(11):e0009871. doi: 10.1371/journal.pntd.0009871 (PMC8559961; doi:10.1371/journal.pntd.0009871)
Supplement: S14 Table — (XLSX) [file pntd.0009871.s014.xlsx]

## Sheet: Sheet1
S14 Table. Significantly up- or down-regulated genes in both mRNA and protein levels in the SP strain relative to ROCK.
Up_regulated genes_in_mRNA_and_protein_levels_SP/ROCK
Gene_ID	Gene_name	Chromosome	Position_start	Position_end	Protein_fold_change_SP/ROCK	Protein_log2.FC.SP/ROCK	Protein_Abundance.Ratio.Adj.P.Value.SP/ROCK.	Protein_log10.p.SP.ROCK.	mRNA_logFC_SP/ROCK	mRNA_FDR_SP/ROCK
AAEL014893	CYP6BB2	1	271328495	271330383	4.569	2.19188	9.3e-16	15.0313	2.9409	7.03e-46
AAEL001312	CYP9M6	2	447504779	447506604	4.471	2.1606	9.3e-16	15.0313	3.31679	5.68e-139
AAEL026665	CYP9J27	3	368612028	368613811	4.34	2.1177	9.3e-16	15.0313	3.13505	5.57e-86
AAEL014609	CYP9J26	3	368609784	368611605	3.001	1.58544	9.3e-16	15.0313	3.12529	6.87e-91
AAEL014614	CYP9J10	3	368502191	368504167	2.934	1.55287	9.3e-16	15.0313	2.38214	2.4e-75
AAEL025530	CYP9M5	2	447525678	447527615	2.615	1.38681	9.3e-16	15.0313	4.4807	1.1e-50
AAEL009124	CYP6N12	2	419233348	419235072	2.536	1.34255	9.3e-16	15.0313	1.67624	3.41e-09
AAEL014246	glucosyl/glucuronosyl transferases	2	36271954	36281164	2.246	1.16736	9.3e-16	15.0313	1.62986	7.47e-20
AAEL006805	CYP9J2	3	368460018	368462540	2.23	1.15704	9.3e-16	15.0313	1.44073	8.53e-22
AAEL017302	Farnesol dehydrogenase	3	347276443	347277459	2.217	1.14861	9.3e-16	15.0313	1.74759	5.85e-18
AAEL014617	CYP9J28	3	368627096	368628939	2.065	1.04614	9.3e-16	15.0313	3.94277	5.11e-114
AAEL000127	AMP dependent coa ligase	1	195297426	195299589	2.055	1.03914	2.86e-09	8.54412	1.18107	7.26e-08
AAEL026582	CYP6AA6	1	271355020	271357045	2.049	1.03492	9.3e-16	15.0313	1.74362	3.48e-36
AAEL004451	organic cation transporter	3	110290909	110355257	1.989	0.992043	9.3e-16	15.0313	1.29625	6.53e-08
AAEL006784	CYP9J17	3	368446849	368448793	1.979	0.984772	9.3e-16	15.0313	2.08961	6.05e-15
AAEL010540	alpha-amylase	2	314904636	314906871	1.801	0.848798	3.22e-05	4.49168	2.29306	3.77e-08
AAEL006276	maltose phosphorylase	2	348481834	348484407	1.722	0.784085	1.43e-09	8.84388	2.05945	3.43e-19
AAEL017244	aminopeptidase N	1	290721404	290736577	1.665	0.735522	8.36e-10	9.07793	1.25863	1.64e-24
AAEL001964	protein serine/threonine kinase, putative	2	426286275	426294959	1.644	0.71721	7.09e-07	6.14915	1.54721	3.85e-12
AAEL005043	ATP-dependent bile acid permease	2	444993657	444999015	1.625	0.70044	4.8e-07	6.31892	2.01492	2.09e-39
AAEL001320	CYP9M4	2	447541085	447543304	1.595	0.673556	1.54e-06	5.81227	1.76182	2.53e-09
AAEL009473	transcription factor SOX-8	1	56748105	56867294	1.548	0.630405	1.15e-06	5.94005	1.38246	2.17e-06
AAEL010017	cytochrome B5 (cytb5)	2	110881902	110895828	1.494	0.57918	1.35e-05	4.87007	1.22604	6.11e-25
AAEL012776	protease m1 zinc metalloprotease	1	290655546	290674387	1.487	0.572405	4.55e-05	4.34244	1.01803	9.92e-05
AAEL003748	CYP9AE1	1	249121707	249123454	1.481	0.566572	4.61e-05	4.33632	2.12238	1.43e-12
AAEL012866	uncharacterized protein LOC5576915	1	222054089	222054990	1.462	0.547943	0.00020518	3.68787	1.66416	2.68e-27
AAEL022232	sulfatase-modifying factor 1 isoform X2	1	216488970	216490597	1.445	0.531069	8.33e-05	4.0793	3.05747	4.82e-52
AAEL005412	annexin x	1	247161487	247162961	1.445	0.531069	0.00339547	2.4691	3.02924	1.09e-22
AAEL006854	Niemann-Pick Type C-2, putative	3	370350600	370365285	1.42	0.505891	0.000275341	3.56013	4.3402	1.1e-50
AAEL009837	integumentary mucin C.1	3	18664315	18665796	1.399	0.484396	0.00226373	2.64517	1.83378	3.17e-18
AAEL019603	CYP9J32	2	240837377	240839757	1.354	0.437228	0.00704862	2.1519	1.17197	5.72e-10
AAEL013798	CYP4H33	2	364282520	364284347	1.34	0.422233	0.0323032	1.49075	1.45478	2.17e-05
AAEL023125	uncharacterized protein (Trypsin-like serine protease)	1	66706679	66762449	1.292	0.369606	0.0199244	1.70061	1.11383	0.00467216
Down_regulated genes_in_mRNA_and_protein_levels_SP/ROCK
Gene_ID	Gene_name	Chromosome	Position_start	Position_end	Protein_fold_change_SP/ROCK	Protein_log2.FC.SP/ROCK	Protein_Abundance.Ratio.Adj.P.Value.SP/ROCK.	Protein_log10.p.SP.ROCK.	mRNA_logFC_SP/ROCK	mRNA_FDR_SP/ROCK
AAEL000340	CYP325P1	3	112007456	112025792	0.367	-1.44615	1.11e-11	10.9548	-3.56287	5.8e-18
AAEL003317	alkaline phosphatase	3	340511335	340513713	0.415	-1.26882	9.3e-16	15.0313	-2.26871	9.94e-34
AAEL013004	uncharacterized protein LOC5577104 isoform X1	2	349075911	349091045	0.428	-1.22432	9.3e-16	15.0313	-4.08007	3.77e-162
AAEL000244	alpha(1,3)fucosyltransferase	1	6593630	6612875	0.55	-0.862496	5.16e-10	9.28742	-1.11002	3e-10
AAEL000651	alpha-amylase	3	395205459	395218251	0.563	-0.828793	1.2e-10	9.92221	-2.12929	1.11e-28
AAEL007010	CYP6AG4	NIGP01001282	4575	14084	0.627	-0.673463	2.64e-07	6.57777	-2.31365	3.9e-24
AAEL013421	Alpha-amylase	1	225606969	225608525	0.629	-0.668868	0.00128402	2.89143	-2.0491	8.47e-23
AAEL014830	CYP4J13	2	57985939	57987769	0.639	-0.646112	9.29e-07	6.0319	-1.27967	5.94e-11
AAEL006704	fibrinogen and fibronectin	3	353440800	353442172	0.642	-0.639355	6.9e-06	5.16104	-1.05317	0.00017947
AAEL026380	2-hydroxyacyl-CoA lyase 1	NIGP01001216	21220	23753	0.646	-0.630394	7.09e-05	4.14906	-1.5363	3.16e-13
AAEL026746	fatty acyl-CoA reductase wat	3	309474251	309489769	0.654	-0.612637	2.56e-05	4.59168	-2.11633	6.99e-14
AAEL025464	fatty acid synthase	2	429275401	429279876	0.68	-0.556393	0.00158384	2.80029	-1.57379	7.58e-05
AAEL003467	27 kDa hemolymph protein	2	15086134	15087582	0.7	-0.514573	0.00287159	2.54188	-1.15113	0.000267178
AAEL005482	CTL18: C-Type Lectin (CTL).	3	59341003	59341748	0.713	-0.488026	0.000654718	3.18395	-1.04437	0.00119261
AAEL003235	larval cuticle protein LCP-30	2	366397245	366398359	0.721	-0.471929	0.00429569	2.36697	-1.06801	2.78e-06
AAEL013844	diazepam binding inhibitor, putative	1	17886116	17888980	0.724	-0.465938	0.00357493	2.44673	-1.76735	8.53e-42
AAEL007830	CYP4H29	1	103256446	103263310	0.728	-0.45799	0.00309815	2.5089	-1.77944	8.92e-18
AAEL006863	uncharacterized protein LOC5568450	3	369747843	369777832	0.734	-0.446148	0.00314088	2.50295	-1.51788	1.15e-31
AAEL002165	Putative hydroxypyruvate isomerase	1	243248492	243258916	0.737	-0.440263	0.00276624	2.55811	-2.3759	2.76e-31
AAEL006824	CYP4G35	1	82804948	82813910	0.787	-0.345564	0.0246012	1.60904	-1.16049	4.54e-08
AAEL014891	CYP6P12	1	271403322	271406949	0.791	-0.33825	0.0294526	1.53088	-1.74617	2.39e-24
