# Supplementary material for: Transcriptomic and proteomic analysis of pyrethroid resistance in the CKR strain of Aedes aegypti
Source: PLoS Negl Trop Dis. 2021 Nov 1;15(11):e0009871. doi: 10.1371/journal.pntd.0009871 (PMC8559961; doi:10.1371/journal.pntd.0009871)
Supplement: S15 Table — (XLSX) [file pntd.0009871.s015.xlsx]

## Sheet: Sheet1
S15 Table. Genes which had both significantly up- or down-regulated transcripts and protein levels in the CKR strain relative to ROCK.
Up_regulated genes_in_mRNA_and_protein_levels_CKR/ROCK
Gene_ID	Gene_name	Chromosome	Position_start	Position_end	Protein_fold_change_CKR/ROCK	Protein_log2.FC.CKR/ROCK	Protein_Abundance.Ratio.Adj.P.Value.CKR/ROCK.	Protein_log10.p.CKR.ROCK.	mRNA_logFC_CKR/ROCK	mRNA_FDR_CKR/ROCK
AAEL022232	sulfatase-modifying factor 1 isoform X2	1	216488970	216490597	1.451	0.537048	0.0186761	1.72871	2.52864	1.67e-36
AAEL005412	annexin x	1	247161487	247162961	1.46	0.545968	0.0337262	1.47203	2.49666	1.71e-14
AAEL003748	CYP9AE1	1	249121707	249123454	1.619	0.695103	0.00119953	2.92099	2.27779	7e-20
AAEL014893	CYP6BB2	1	271328495	271330383	1.466	0.551885	0.0374676	1.42634	1.62772	4.62e-16
AAEL026582	CYP6AA6	1	271355020	271357045	1.512	0.596458	0.00805199	2.0941	1.20182	1.71e-21
AAEL025530	CYP9M5	2	447525678	447527615	1.551	0.633199	0.00266732	2.57393	2.88588	7.3e-14
AAEL001312	CYP9M6	2	447504779	447506604	2.27	1.18269	1.12e-11	10.9493	2.14038	1.73e-56
AAEL014617	CYP9J28	3	368627096	368628939	1.989	0.992043	1.75e-08	7.75734	4.24865	2.88e-118
AAEL026665	CYP9J27	3	368612028	368613811	2.047	1.03351	1.78e-07	6.75009	2.36836	2.25e-60
AAEL014609	CYP9J26	3	368609784	368611605	1.667	0.737254	0.000667518	3.17554	2.23398	1.08e-43
AAEL014614	CYP9J10	3	368502191	368504167	2.075	1.05311	3.96e-09	8.40219	2.03558	2.7e-27
AAEL006784	CYP9J17	3	368446849	368448793	1.466	0.551885	0.0186761	1.72871	1.3791	9.63e-06
AAEL000515	juvenile hormone-inducible protein, putative	3	164032553	164034165	1.748	0.805705	0.00276309	2.55861	1.06249	2.39e-06
AAEL023941	uncharacterized protein LOC110681377	NIGP01002056	11713	12737	1.672	0.741575	0.0123984	1.90663	1.4527	2.15e-05
Down_regulated genes_in_mRNA_and_protein_levels_CKR/ROCK
Gene_ID	Gene_name	Chromosome	Position_start	Position_end	Protein_fold_change_CKR/ROCK	Protein_log2.FC.CKR/ROCK	Protein_Abundance.Ratio.Adj.P.Value.CKR/ROCK.	Protein_log10.p.CKR.ROCK.	mRNA_logFC_CKR/ROCK	mRNA_FDR_CKR/ROCK
AAEL000668	protein flightless-1 homolog	3	395376851	395378817	0.363	-1.46196	1.49e-14	13.8272	-1.15411	4.6e-09
AAEL026380	LOW QUALITY PROTEIN: 2-hydroxyacyl-CoA lyase 1	NIGP01001216	21220	23753	0.625	-0.678072	0.000386421	3.41294	-1.22618	1.85e-07
AAEL026746	fatty acyl-CoA reductase wat	3	309474251	309489769	0.708	-0.498179	0.0164988	1.78255	-1.50023	3.91e-14
AAEL006704	fibrinogen and fibronectin	3	353440800	353442172	0.652	-0.617056	0.00109045	2.96239	-1.50946	1.32e-12
AAEL003317	alkaline phosphatase	3	340511335	340513713	0.529	-0.91866	4.43e-07	6.35332	-1.78357	4.48e-12
AAEL013421	Alpha-amylase	1	225606969	225608525	0.541	-0.8863	0.000242708	3.61492	-1.94864	3.22e-23
AAEL002165	Putative hydroxypyruvate isomerase	1	243248492	243258916	0.664	-0.590745	0.00138989	2.85702	-2.08713	3.14e-33
Highlighted genes were not found differentially expressed in SP/ROCK (transcriptomic and proteomic)
