# Supplementary material for: Transcriptomic and proteomic analysis of pyrethroid resistance in the CKR strain of Aedes aegypti
Source: PLoS Negl Trop Dis. 2021 Nov 1;15(11):e0009871. doi: 10.1371/journal.pntd.0009871 (PMC8559961; doi:10.1371/journal.pntd.0009871)
Supplement: S16 Table — (XLSX) [file pntd.0009871.s016.xlsx]

## Sheet: sheet1
S16 Table. CYPs having quantitative data for transcripts and proteins in the SP and CKR strains relative to ROCK.
Gene_ID	Gene_name	Protein_fold_change_SP/ROCK	Protein_log2.FC.SP/ROCK	Protein_fold_change_CKR/ROCK	Protein_log2.FC.CKR/ROCK	Protein_Abundance.Ratio.Adj.P.Value.SP/ROCK.	Protein_log10.p.SP.ROCK.	Protein_Abundance.Ratio.Adj.P.Value.CKR/ROCK.	Protein_log10.p.CKR.ROCK.	mRNA_logFC_SP/ROCK	mRNA_FDR_SP/ROCK	mRNA_logFC_CKR/ROCK	mRNA_FDR_CKR/ROCK
AAEL001312	CYP9M6	4.471	2.1606	2.27	1.18269	9.3e-16	15.0313	1.12e-11	10.9493	3.31679	5.68e-139	2.14038	1.73e-56
AAEL014614	CYP9J10	2.934	1.55287	2.075	1.05311	9.3e-16	15.0313	3.96e-09	8.40219	2.38214	2.4e-75	2.03558	2.7e-27
AAEL026665	CYP9J27	4.34	2.1177	2.047	1.03351	9.3e-16	15.0313	1.78e-07	6.75009	3.13505	5.57e-86	2.36836	2.25e-60
AAEL014617	CYP9J28	2.065	1.04614	1.989	0.992043	9.3e-16	15.0313	1.75e-08	7.75734	3.94277	5.11e-114	4.24865	2.88e-118
AAEL014618	CYP9J18	1.76	0.815575	1.945	0.95977	5.91e-08	7.2285	1.25e-07	6.90348	-0.587171	0.0826039	-0.0622778	0.94284
AAEL028635	CYP9J19	1.73	0.790772	1.767	0.821302	6.12e-09	8.21303	7.25e-05	4.13954	0.709799	2.87e-05	0.258186	0.415024
AAEL014609	CYP9J26	3.001	1.58544	1.667	0.737254	9.3e-16	15.0313	0.000667518	3.17554	3.12529	6.87e-91	2.23398	1.08e-43
AAEL003748	CYP9AE1	1.481	0.566572	1.619	0.695103	4.61e-05	4.33632	0.00119953	2.92099	2.12238	1.43e-12	2.27779	7e-20
AAEL006805	CYP9J2	2.23	1.15704	1.575	0.655352	9.3e-16	15.0313	0.00191696	2.71739	1.44073	8.53e-22	0.87388	1.88e-09
AAEL025530	CYP9M5	2.615	1.38681	1.551	0.633199	9.3e-16	15.0313	0.00266732	2.57393	4.4807	1.1e-50	2.88588	7.3e-14
AAEL026582	CYP6AA6	2.049	1.03492	1.512	0.596458	9.3e-16	15.0313	0.00805199	2.0941	1.74362	3.48e-36	1.20182	1.71e-21
AAEL006784	CYP9J17	1.979	0.984772	1.466	0.551885	9.3e-16	15.0313	0.0186761	1.72871	2.08961	6.05e-15	1.3791	9.63e-06
AAEL014893	CYP6BB2	4.569	2.19188	1.466	0.551885	9.3e-16	15.0313	0.0374676	1.42634	2.9409	7.03e-46	1.62772	4.62e-16
AAEL009018	CYP6CB1	2.343	1.22836	1.454	0.540027	9.3e-16	15.0313	0.0236395	1.62636	0.49598	0.130233	0.278511	0.430929
AAEL014619	CYP9J22	1.515	0.599318	1.449	0.535058	6.03e-06	5.21993	0.0241809	1.61653	0.565955	0.00715049	0.767349	0.000118605
AAEL000340	CYP325P1	0.367	-1.44615	0.647	-0.628162	1.11e-11	10.9548	0.0337262	1.47203	-3.56287	5.8e-18	-0.718952	0.193917
AAEL017061	CYP6AA5	1.303	0.381837	1.405	0.49057	0.0135178	1.8691	0.0617844	1.20912	0.828936	7.16e-11	0.713566	1.74e-08
AAEL007830	CYP4H29	0.728	-0.45799	0.745	-0.424688	0.00309815	2.5089	0.146801	0.833271	-1.77944	8.92e-18	-1.14857	2.43e-11
AAEL009128	CYP6M6	1.19	0.250962	0.795	-0.330973	0.212241	0.673171	0.181099	0.742085	0.0832298	0.719896	-0.176994	0.480383
AAEL007010	CYP6AG4	0.627	-0.673463	0.783	-0.352916	2.64e-07	6.57777	0.191935	0.716845	-2.31365	3.9e-24	-1.11384	1.23e-08
AAEL021861	CYP6AG4-like	0.652	-0.617056	0.795	-0.330973	1.15e-06	5.94005	0.212656	0.672323	1.8578	1.07e-20	1.67168	7.94e-24
AAEL014605	CYP9J9	1.606	0.683472	1.306	0.385155	9.17e-08	7.03754	0.213503	0.670595	0.944504	5.5e-16	0.575431	0.00173308
AAEL009131	CYP6Z8	1.593	0.671746	1.28	0.356144	1.5e-06	5.82423	0.22628	0.645355	0.367458	0.0966831	0.302071	0.119391
AAEL014019	CYP4J16	0.638	-0.648372	0.802	-0.318326	1.57e-06	5.80369	0.319498	0.495531	-0.665076	0.0267924	-0.137418	0.772389
AAEL019603	CYP9J32	1.354	0.437228	1.278	0.353888	0.00704862	2.1519	0.329104	0.482666	1.17197	5.72e-10	0.831113	2.23e-05
AAEL014891	CYP6P12	0.791	-0.33825	0.82	-0.286304	0.0294526	1.53088	0.434595	0.361916	-1.74617	2.39e-24	-0.825446	3.45e-06
AAEL010946	CYP314A1	1.179	0.237564	1.262	0.335712	0.524375	0.280358	0.47323	0.324927	2.33739	8.75e-10	2.40297	2.04e-09
AAEL017297	CYP6M9	0.948	-0.077041	0.849	-0.236164	0.969279	0.013551	0.501672	0.299581	-0.039885	0.889965	-0.0102787	0.989341
AAEL002031	CYP12F7	0.961	-0.0573917	0.832	-0.265345	0.97624	0.0104436	0.572462	0.242253	-0.268702	0.045984	-0.284368	0.0591584
AAEL009120	CYP6S3	0.913	-0.131313	0.84	-0.251539	0.87509	0.0579474	0.585778	0.232267	-0.604331	0.0750052	0.220331	0.655076
AAEL014830	CYP4J13	0.639	-0.646112	0.87	-0.200913	9.29e-07	6.0319	0.609328	0.215149	-1.27967	5.94e-11	-0.454198	0.114633
AAEL006992	CYP6AG6	0.912	-0.132894	0.863	-0.212568	0.788916	0.102969	0.616238	0.210252	-0.328902	0.21406	-0.108978	0.821812
AAEL004941	CYP6AK1	1.038	0.0538064	1.183	0.24245	0.969279	0.013551	0.653928	0.18447	-0.524166	0.00629942	-0.120513	0.699896
AAEL007024	CYP6AG3	1.21	0.275007	1.183	0.24245	0.143894	0.841956	0.686559	0.163322	1.11573	1.25e-06	1.54175	1.68e-27
AAEL014604	CYP9J20	0.689	-0.537424	0.865	-0.209228	0.00430655	2.36587	0.686946	0.163078	0.85402	0.000397836	0.512945	0.0666841
AAEL019504	CYP9J8	0.98	-0.0291463	1.171	0.227741	0.978683	0.00935798	0.720503	0.142364	0.414411	0.0070538	0.320583	0.0790883
AAEL006989	CYP6AG7	1.226	0.293959	1.128	0.173767	0.102546	0.98908	0.856226	0.0674115	0.47266	0.107943	0.98107	0.000536748
AAEL001807	CYP9M9	0.963	-0.0543923	0.912	-0.132894	0.969279	0.013551	0.876519	0.0572387	-0.56422	0.0322581	-0.478661	0.012607
AAEL011850	CYP315A1	1.358	0.441483	0.914	-0.129734	0.0521717	1.28257	0.914993	0.0385822	0.00320432	0.993401	-0.139033	0.723276
AAEL003763	CYP329B1	1.011	0.015783	0.912	-0.132894	0.989127	0.00474802	0.916168	0.0380251	-0.70187	9.46e-05	-0.873226	6.28e-07
AAEL010154	CYP4AR2	0.994	-0.00868224	0.93	-0.104697	0.995868	0.00179815	0.928166	0.0323745	-0.254186	0.348388	0.12193	0.768992
AAEL002638	CYP9J6	1.164	0.219091	1.104	0.14274	0.332084	0.478752	0.934773	0.0292941	0.373601	0.0263014	0.200057	0.338859
AAEL001960	CYP12F5	1.168	0.22404	1.111	0.151859	0.35314	0.452053	0.937831	0.0278754	0.177496	0.256779	0.240958	0.173412
AAEL017366	CYP9J25	1.097	0.133564	1.108	0.147958	0.792502	0.101	0.937831	0.0278754	-0.744346	0.0687939	0.710974	0.0465564
AAEL007473	CYP6AH1	1.34	0.422233	1.105	0.144046	0.00462149	2.33522	0.948991	0.0227378	0.269249	0.13667	-0.0615023	0.852204
AAEL001320	CYP9M4	1.595	0.673556	1.093	0.128293	1.54e-06	5.81227	0.954545	0.0202038	1.76182	2.53e-09	0.497308	0.318653
AAEL006795	CYP9J15	1.101	0.138814	1.103	0.141433	0.817566	0.0874774	0.954545	0.0202038	0.770647	1.43e-05	0.373446	0.0935432
AAEL009132	CYP6Y3	1.144	0.194087	1.088	0.121679	0.427899	0.368659	0.95518	0.0199148	-0.00713752	0.984921	-0.0939132	0.731752
AAEL009129	CYP6Z9	0.892	-0.164884	1.1	0.137504	0.579828	0.236701	0.95518	0.0199148	-0.604203	1.45e-06	-0.148292	0.438234
AAEL007816	CYP4D23	1.027	0.0384362	0.95	-0.0740006	0.986108	0.00607532	0.95518	0.0199148	0.139779	0.541414	0.170605	0.413004
AAEL006984	CYP6AG5	0.996	-0.00578235	0.941	-0.0877334	0.99635	0.00158807	0.95518	0.0199148	0.112947	0.737318	0.134176	0.797501
AAEL008017	CYP4C50	1.213	0.27858	0.946	-0.0800879	0.500728	0.300398	0.961271	0.017154	-0.0456487	0.944742	-0.13512	0.851407
AAEL009124	CYP6N12	2.536	1.34255	1.076	0.105678	9.3e-16	15.0313	0.963721	0.0160487	1.67624	3.41e-09	0.251479	0.658636
AAEL006824	CYP4G35	0.787	-0.345564	0.959	-0.0603973	0.0246012	1.60904	0.963721	0.0160487	-1.16049	4.54e-08	-0.392654	0.0103141
AAEL009130	CYP6Z7	1.236	0.305679	1.074	0.102994	0.112806	0.947669	0.970507	0.0130015	0.189846	0.663746	0.427162	0.0996332
AAEL009127	CYP6M11	1.689	0.756169	1.067	0.0935602	1.73e-09	8.76157	0.973219	0.0117892	0.579874	0.0989767	0.305838	0.515958
AAEL011463	CYP302A1	1.326	0.407081	1.09	0.124328	0.216234	0.665076	0.973219	0.0117892	0.0835205	0.852394	0.138469	0.806452
AAEL009123	CYP6Z6	1.087	0.120352	1.074	0.102994	0.860633	0.0651819	0.973219	0.0117892	0.134868	0.740445	0.260957	0.51067
AAEL009125	CYP6M10	1.04	0.0565835	0.966	-0.0499049	0.966514	0.014792	0.973219	0.0117892	-0.0760034	0.768574	0.0970713	0.75205
AAEL009121	CYP6N9	0.982	-0.0262051	1.067	0.0935602	0.989127	0.00474802	0.973219	0.0117892	-0.195434	0.617965	-0.171899	0.76834
AAEL012266	CYP4C38	1.585	0.664483	1.057	0.0799754	4.54e-06	5.34284	0.983263	0.00733015	0.481367	0.000240723	0.146873	0.469574
AAEL002043	CYP305A5	0.908	-0.139236	0.983	-0.0247367	0.833019	0.0793453	0.983263	0.00733015	0.638335	0.0116683	-0.15864	0.74805
AAEL017539	CYP6BY1	1.9	0.925999	1.044	0.0621217	9.3e-16	15.0313	0.984152	0.00693767	0.879134	0.0502845	0.548734	0.163335
AAEL009126	CYP6N6	1.357	0.440421	1.003	0.00432161	0.0148312	1.82882	0.988157	0.00517403	0.452871	0.19739	0.404038	0.407915
AAEL013798	CYP4H33	1.34	0.422233	1.066	0.0922074	0.0323032	1.49075	0.988157	0.00517403	1.45478	2.17e-05	0.404907	0.377218
AAEL004054	CYP4G36	0.905	-0.14401	1.001	0.00144197	0.685793	0.163807	0.988157	0.00517403	-0.585628	0.000585912	-0.109605	0.633802
AAEL009117	CYP6M5	0.944	-0.0831412	0.987	-0.018878	0.921865	0.0353325	0.988157	0.00517403	-0.440321	0.0896852	0.0735924	0.866527
AAEL014413	CYP304C1	1.058	0.0813396	1.044	0.0621217	0.961295	0.0171432	0.988157	0.00517403	0.735809	8.25e-07	0.33217	0.0459155
AAEL007798	CYP4K3	0.956	-0.0649175	1.042	0.0593553	0.972743	0.0120019	0.988157	0.00517403	-0.00511343	0.992399	-0.230882	0.328169
AAEL003380	CYP4H28	0.988	-0.0174171	0.978	-0.0320936	0.98775	0.00535317	0.988157	0.00517403	-0.473199	0.0913507	-0.474681	0.133615
AAEL006815	CYP9J16	0.991	-0.013043	1.043	0.0607392	0.989127	0.00474802	0.988157	0.00517403	-0.0672562	0.757824	-0.0220632	0.94746
AAEL003890	CYP6AG8	0.978	-0.0320936	1.044	0.0621217	0.989127	0.00474802	0.988157	0.00517403	-0.300858	0.456008	0.0470417	0.933981
AAEL010151	CYP6N16	1.004	0.00575927	1.049	0.0690147	0.992248	0.00337982	0.988157	0.00517403	-0.193568	0.364911	0.124103	0.58265
AAEL007808	CYP4D39	0.936	-0.0954196	1.02	0.0285692	0.952749	0.0210216	0.994313	0.00247692	0.107302	0.776696	0.418106	0.226485
AAEL007807	CYP4D38	1.04	0.0565835	1.016	0.0229004	0.97624	0.0104436	0.999991	3.76e-06	-0.16997	0.622235	0.104359	0.814558
AAEL014019	CYP4J17	0.718	-0.477944	0.867	-0.205896	0.000721755	3.14161	0.669359	0.174341	-0.665076	0.0267924	-0.137418	0.772389
