# Supplementary material for: Transcriptomic and proteomic analysis of pyrethroid resistance in the CKR strain of Aedes aegypti
Source: PLoS Negl Trop Dis. 2021 Nov 1;15(11):e0009871. doi: 10.1371/journal.pntd.0009871 (PMC8559961; doi:10.1371/journal.pntd.0009871)
Supplement: S17 Table — (XLSX) [file pntd.0009871.s017.xlsx]

## Sheet: Sheet1
S17 Table. Significantly up- or down-regulated CYPs in both mRNA and protein levels in the SP or CKR strain relative to ROCK.
Up_regulated CYPs_in_mRNA_and_protein_levels_SP/ROCK
Gene_ID	CYP_name	Protein_fold_change_SP/ROCK	Protein_log2.FC.SP/ROCK	Protein_Abundance.Ratio.Adj.P.Value.SP/ROCK.	Protein_log10.p.SP.ROCK.	mRNA_logFC_SP/ROCK	mRNA_FDR_SP/ROCK
AAEL014893	CYP6BB2	4.569	2.19188	9.3e-16	15.0313	2.9409	7.03e-46
AAEL001312	CYP9M6	4.471	2.1606	9.3e-16	15.0313	3.31679	5.68e-139
AAEL026665	CYP9J27	4.34	2.1177	9.3e-16	15.0313	3.13505	5.57e-86
AAEL014609	CYP9J26	3.001	1.58544	9.3e-16	15.0313	3.12529	6.87e-91
AAEL014614	CYP9J10	2.934	1.55287	9.3e-16	15.0313	2.38214	2.4e-75
AAEL025530	CYP9M5	2.615	1.38681	9.3e-16	15.0313	4.4807	1.1e-50
AAEL009124	CYP6N12	2.536	1.34255	9.3e-16	15.0313	1.67624	3.41e-09
AAEL006805	CYP9J2	2.23	1.15704	9.3e-16	15.0313	1.44073	8.53e-22
AAEL014617	CYP9J28	2.065	1.04614	9.3e-16	15.0313	3.94277	5.11e-114
AAEL026582	CYP6AA6	2.049	1.03492	9.3e-16	15.0313	1.74362	3.48e-36
AAEL006784	CYP9J17	1.979	0.984772	9.3e-16	15.0313	2.08961	6.05e-15
AAEL001320	CYP9M4	1.595	0.673556	1.54e-06	5.81227	1.76182	2.53e-09
AAEL003748	CYP9AE1	1.481	0.566572	4.61e-05	4.33632	2.12238	1.43e-12
AAEL019603	CYP9J32	1.354	0.437228	0.00704862	2.1519	1.17197	5.72e-10
AAEL013798	CYP4H33	1.34	0.422233	0.0323032	1.49075	1.45478	2.17e-05
Down_regulated CYPs_in_mRNA_and_protein_levels_SP/ROCK
Gene_ID	CYP_name	Protein_fold_change_SP/ROCK	Protein_log2.FC.SP/ROCK	Protein_Abundance.Ratio.Adj.P.Value.SP/ROCK.	Protein_log10.p.SP.ROCK.	mRNA_logFC_SP/ROCK	mRNA_FDR_SP/ROCK
AAEL014891	CYP6P12	0.791	-0.33825	0.0294526	1.53088	-1.74617	2.39e-24
AAEL006824	CYP4G35	0.787	-0.345564	0.0246012	1.60904	-1.16049	4.54e-08
AAEL007830	CYP4H29	0.728	-0.45799	0.00309815	2.5089	-1.77944	8.92e-18
AAEL014830	CYP4J13	0.639	-0.646112	9.29e-07	6.0319	-1.27967	5.94e-11
AAEL007010	CYP6AG4	0.627	-0.673463	2.64e-07	6.57777	-2.31365	3.9e-24
AAEL000340	CYP325P1	0.367	-1.44615	1.11e-11	10.9548	-3.56287	5.8e-18
Up_regulated CYPs_in_mRNA_and_protein_levels_CKR/ROCK
Gene_ID	CYP_name	Protein_fold_change_CKR/ROCK	Protein_log2.FC.CKR/ROCK	Protein_Abundance.Ratio.Adj.P.Value.CKR/ROCK.	Protein_log10.p.CKR.ROCK.	mRNA_logFC_CKR/ROCK	mRNA_FDR_CKR/ROCK
AAEL014893	CYP6BB2	1.466	0.551885	0.0374676	1.42634	1.62772	4.62e-16
AAEL001312	CYP9M6	2.27	1.18269	1.12e-11	10.9493	2.14038	1.73e-56
AAEL026665	CYP9J27	2.047	1.03351	1.78e-07	6.75009	2.36836	2.25e-60
AAEL014609	CYP9J26	1.667	0.737254	0.000667518	3.17554	2.23398	1.08e-43
AAEL014614	CYP9J10	2.075	1.05311	3.96e-09	8.40219	2.03558	2.7e-27
AAEL025530	CYP9M5	1.551	0.633199	0.00266732	2.57393	2.88588	7.3e-14
AAEL014617	CYP9J28	1.989	0.992043	1.75e-08	7.75734	4.24865	2.88e-118
AAEL026582	CYP6AA6	1.512	0.596458	0.00805199	2.0941	1.20182	1.71e-21
AAEL006784	CYP9J17	1.466	0.551885	0.0186761	1.72871	1.3791	9.63e-06
AAEL003748	CYP9AE1	1.619	0.695103	0.00119953	2.92099	2.27779	7e-20
Down_regulated CYPs_in_mRNA_and_protein_levels_CKR/ROCK
None
