# Supplementary material for: Transcriptomic and proteomic analysis of pyrethroid resistance in the CKR strain of Aedes aegypti
Source: PLoS Negl Trop Dis. 2021 Nov 1;15(11):e0009871. doi: 10.1371/journal.pntd.0009871 (PMC8559961; doi:10.1371/journal.pntd.0009871)
Supplement: S18 Table — (XLSX) [file pntd.0009871.s018.xlsx]

## Sheet: Sheet1
S18 Table. Annotated CYPs in Aedes aegypti and its corresponding accession number in AaeL 5.1 or NCBI.
CYP name	Gene ID
CYP325T1	AAEL000320
CYP325S1	AAEL000326
CYP325E3	AAEL000338
CYP325P1	AAEL000340
CYP325S3	AAEL000357
CYP9M7	AAEL001292
CYP9M6	AAEL001312
CYP9M4	AAEL001320
CYP9M9	AAEL001807
CYP12F5	AAEL001960
CYP12F6	AAEL002005
CYP12F7	AAEL002031
CYP305A5	AAEL002043
CYP4H31	AAEL002085
CYP9J31	AAEL002633
CYP9J6	AAEL002638
CYP4H28	AAEL003380
CYP4H30	AAEL003399
CYP9AE1	AAEL003748
CYP329B1	AAEL003763
CYP6AG8	AAEL003890
CYP4G36	AAEL004054
CYP18A1	AAEL004870
CYP6AK1	AAEL004941
CYP6CD1	AAEL005006
CYP325X1	AAEL005695
CYP325X2	AAEL005696
CYP325X4	AAEL005700
CYP325K2	AAEL005771
CYP325R1	AAEL005775
CYP325K3	AAEL005788
CYP325Q1	AAEL006044
CYP325Q2	AAEL006058
CYP325Y1	AAEL006257
CYP9J17	AAEL006784
CYP9J15	AAEL006795
CYP9J2	AAEL006805
CYP9J16	AAEL006815
CYP4G35	AAEL006824
CYP12F8	AAEL006827
CYP6AG5	AAEL006984
CYP6AG7	AAEL006989
CYP6AG6	AAEL006992
CYP6AG4	AAEL007010
CYP6AG3	AAEL007024
CYP6AH1	AAEL007473
CYP4D37	AAEL007795
CYP4K3	AAEL007798
CYP4D38	AAEL007807
CYP4D39	AAEL007808
CYP4H32	AAEL007812
CYP4D24	AAEL007815
CYP4D23	AAEL007816
CYP4H29	AAEL007830
CYP4C50	AAEL008017
CYP4C51	AAEL008018
CYP49A1	AAEL008638
CYP6AL1	AAEL008889
CYP6CB1	AAEL009018
CYP6M5	AAEL009117
CYP6S3	AAEL009120
CYP6N9	AAEL009121
CYP6N15	AAEL009122
CYP6Z6	AAEL009123
CYP6N12	AAEL009124
CYP6M10	AAEL009125
CYP6N6	AAEL009126
CYP6M11	AAEL009127
CYP6M6	AAEL009128
CYP6Z9	AAEL009129
CYP6Z7	AAEL009130
CYP6Z8	AAEL009131
CYP6Y3	AAEL009132
CYP6N14	AAEL009133
CYP6N13	AAEL009137
CYP6N11	AAEL009138
CYP9M8	AAEL009591
CYP6AL3	AAEL009656
CYP307A1	AAEL009762
CYP6N16	AAEL010151
CYP4AR2	AAEL010154
CYP6N17	AAEL010158
CYP314A1	AAEL010946
CYP302A1	AAEL011463
CYP325M5	AAEL011761
CYP325L1	AAEL011770
CYP315A1	AAEL011850
CYP303A1	AAEL012144
CYP4C38	AAEL012266
CYP325T2	AAEL012761
CYP325N2	AAEL012762
CYP325M3	AAEL012765
CYP325G2	AAEL012766
CYP325M2	AAEL012769
CYP325N1	AAEL012770
CYP325G3	AAEL012772
CYP4J14	AAEL013554
CYP4J15	AAEL013556
CYP4H33	AAEL013798
CYP4J17	AAEL014019-PA
CYP4J16	AAEL014019-PB
CYP307B1	AAEL014208
CYP304B3	AAEL014411
CYP304B2	AAEL014412
CYP304C1	AAEL014413
CYP301A1	AAEL014594
CYP9J30	AAEL014603
CYP9J20/CYP9J21	AAEL014604
CYP9J9	AAEL014605
CYP9J26	AAEL014609
CYP9J29	AAEL014610
CYP9J24	AAEL014613
CYP9J10	AAEL014614
CYP9J23	AAEL014615
CYP9J28	AAEL014617
CYP9J18	AAEL014618
CYP9J22	AAEL014619
CYP6F2	AAEL014678
CYP6F3	AAEL014684
CYP4J13	AAEL014830
CYP6CC1	AAEL014890
CYP6P12	AAEL014891
CYP6BB2	AAEL014893
CYP6CB2	AAEL014924
CYP6AA5	AAEL017061
CYP325V1	AAEL017136
CYP325U1	AAEL017215
CYP6M9	AAEL017297
CYP9J25	AAEL017366
CYP6BY1	AAEL017539
CYP6N10	AAEL017556
CYP325Y3	AAEL018028
CYP9J8	AAEL019504
CYP9J32	AAEL019603
CYP325AA1	AAEL019659
CYP325S2	AAEL019910
CYP325W1	AAEL020266
CYP325M4	AAEL020553
CYP9M4-like	AAEL020558
CYP6AG4-like	AAEL021861
CYP15B1	AAEL022200
CYP325M1	AAEL022568
CYP314A1-like	AAEL023509
CYP325Y2	AAEL023949
CYP325S1-like	AAEL024573
CYP4C52	AAEL025214
CYP9M5	AAEL025530
CYP6F2-duplicate	AAEL025850
CYP6AA6	AAEL026582
CYP305A6	AAEL026706
CYP301A1-like	AAEL026813
CYP306A1	AAEL027264
CYP9J19	AAEL028635
CYP9J27*	AAEL029064/AOT80785.1
CYP9J7*	EAT33129.1
*These two genes were annotated as pseudogene or unannotated in AaeL v5.1. 9J7 and 9J27 are added in because they were detected in proteomics results.
